# Supplementary material for: De novo transcriptome assembly from flower buds of dioecious, gynomonoecious and chemically masculinized female Coccinia grandis reveals genes associated with sex expression and modification
Source: BMC Plant Biol. 2017 Dec 12;17:241. doi: 10.1186/s12870-017-1187-z (PMC5727884; doi:10.1186/s12870-017-1187-z)
Supplement: Supplementary file 6 — Annotation report for the de novo-assembled C. grandis flower bud transcriptome generated using Trinotate. Available at https://doi.org/10.6084/m9.figshare.5217652.v1. (XLSX 5870 kb) [file 12870_2017_1187_MOESM6_ESM.xlsx]

## Sheet: TableS4_AB_nonorm_trinotate_ann
#gene_id	transcript_id	sprot_Top_BLASTX_hit	RNAMMER	prot_id	prot_coords	sprot_Top_BLASTP_hit	uniprot_uniref90.trinotate.pep_BLASTX	uniprot_uniref90.trinotate.pep_BLASTP	Pfam	SignalP	TmHMM	eggnog	Kegg	gene_ontology_blast	gene_ontology_pfam	transcript	peptide
TRINITY_DN25342_c0_g1	TRINITY_DN25342_c0_g1_i1	ODO1_LEPIN^ODO1_LEPIN^Q:325-242,H:434-461^78.571%ID^E:1.24e-09^RecName: Full=2-oxoglutarate dehydrogenase E1 component {ECO:0000255|HAMAP-Rule:MF_01169};^Bacteria; Spirochaetes; Leptospirales; Leptospiraceae; Leptospira	.	.	.	.	.	.	.	.	.	COG0567^2-oxoglutarate dehydrogenase, E1	KEGG:lil:LA_1224`KO:K00164	GO:0005829^cellular_component^cytosol`GO:0045252^cellular_component^oxoglutarate dehydrogenase complex`GO:0004591^molecular_function^oxoglutarate dehydrogenase (succinyl-transferring) activity`GO:0030976^molecular_function^thiamine pyrophosphate binding`GO:0006096^biological_process^glycolytic process`GO:0006099^biological_process^tricarboxylic acid cycle	.	.	.
TRINITY_DN25395_c0_g1	TRINITY_DN25395_c0_g1_i1	.	.	.	.	.	.	.	.	.	.	.	.	.	.	.	.
TRINITY_DN25372_c0_g1	TRINITY_DN25372_c0_g1_i1	.	.	.	.	.	.	.	.	.	.	.	.	.	.	.	.
TRINITY_DN25372_c0_g2	TRINITY_DN25372_c0_g2_i1	.	.	.	.	.	.	.	.	.	.	.	.	.	.	.	.
TRINITY_DN25369_c0_g1	TRINITY_DN25369_c0_g1_i1	.	.	.	.	.	.	.	.	.	.	.	.	.	.	.	.
TRINITY_DN25369_c0_g2	TRINITY_DN25369_c0_g2_i1	.	.	.	.	.	.	.	.	.	.	.	.	.	.	.	.
TRINITY_DN25381_c0_g1	TRINITY_DN25381_c0_g1_i1	.	.	.	.	.	.	.	.	.	.	.	.	.	.	.	.
TRINITY_DN25391_c0_g1	TRINITY_DN25391_c0_g1_i1	.	.	.	.	.	.	.	.	.	.	.	.	.	.	.	.
TRINITY_DN25370_c0_g1	TRINITY_DN25370_c0_g1_i1	.	.	.	.	.	.	.	.	.	.	.	.	.	.	.	.
TRINITY_DN25370_c0_g2	TRINITY_DN25370_c0_g2_i1	.	.	.	.	.	.	.	.	.	.	.	.	.	.	.	.
TRINITY_DN25370_c0_g3	TRINITY_DN25370_c0_g3_i1	.	.	.	.	.	.	.	.	.	.	.	.	.	.	.	.
TRINITY_DN25315_c0_g1	TRINITY_DN25315_c0_g1_i1	.	.	.	.	.	.	.	.	.	.	.	.	.	.	.	.
TRINITY_DN25359_c0_g1	TRINITY_DN25359_c0_g1_i1	LIS_CLABR^LIS_CLABR^Q:339-115,H:748-829^41.463%ID^E:6.74e-10^RecName: Full=S-linalool synthase;^Eukaryota; Viridiplantae; Streptophyta; Embryophyta; Tracheophyta; Spermatophyta; Magnoliophyta; eudicotyledons; Gunneridae; Pentapetalae; rosids; malvids; Myrtales; Onagraceae; Onagroideae; Onagreae; Clarkia	.	TRINITY_DN25359_c0_g1_i1|m.1	348-1[-]	LIS_CLABR^LIS_CLABR^Q:4-78,H:748-829^41.463%ID^E:6.06e-10^RecName: Full=S-linalool synthase;^Eukaryota; Viridiplantae; Streptophyta; Embryophyta; Tracheophyta; Spermatophyta; Magnoliophyta; eudicotyledons; Gunneridae; Pentapetalae; rosids; malvids; Myrtales; Onagraceae; Onagroideae; Onagreae; Clarkia	.	A0A088DC07_NICAT^A0A088DC07_NICAT^Q:1-116,H:738-850^66.949%ID^E:6.53e-36^.^.	.	.	.	.	KEGG:ag:AAC49395	GO:0000287^molecular_function^magnesium ion binding`GO:0034007^molecular_function^S-linalool synthase activity`GO:0010333^molecular_function^terpene synthase activity	.	.	.
TRINITY_DN25314_c0_g1	TRINITY_DN25314_c0_g1_i1	PMA4_ARATH^PMA4_ARATH^Q:362-72,H:10-106^91.753%ID^E:1.38e-36^RecName: Full=ATPase 4, plasma membrane-type;^Eukaryota; Viridiplantae; Streptophyta; Embryophyta; Tracheophyta; Spermatophyta; Magnoliophyta; eudicotyledons; Gunneridae; Pentapetalae; rosids; malvids; Brassicales; Brassicaceae; Camelineae; Arabidopsis	.	TRINITY_DN25314_c0_g1_i1|m.2	1-363[+]	.	.	.	.	.	.	.	.	.	.	.	.
TRINITY_DN25314_c0_g1	TRINITY_DN25314_c0_g1_i1	PMA4_ARATH^PMA4_ARATH^Q:362-72,H:10-106^91.753%ID^E:1.38e-36^RecName: Full=ATPase 4, plasma membrane-type;^Eukaryota; Viridiplantae; Streptophyta; Embryophyta; Tracheophyta; Spermatophyta; Magnoliophyta; eudicotyledons; Gunneridae; Pentapetalae; rosids; malvids; Brassicales; Brassicaceae; Camelineae; Arabidopsis	.	TRINITY_DN25314_c0_g1_i1|m.3	362-3[-]	PMA4_ARATH^PMA4_ARATH^Q:1-113,H:10-122^92.035%ID^E:1.91e-59^RecName: Full=ATPase 4, plasma membrane-type;^Eukaryota; Viridiplantae; Streptophyta; Embryophyta; Tracheophyta; Spermatophyta; Magnoliophyta; eudicotyledons; Gunneridae; Pentapetalae; rosids; malvids; Brassicales; Brassicaceae; Camelineae; Arabidopsis	.	A0A0A0LU01_CUCSA^A0A0A0LU01_CUCSA^Q:1-120,H:6-125^97.5%ID^E:3.55e-72^.^.	PF00690.23^Cation_ATPase_N^Cation transporter/ATPase, N-terminus^15-78^E:7e-16	.	ExpAA=34.30^PredHel=2^Topology=i60-82o92-111i	COG0474^P-type atpase	KEGG:ath:AT3G47950`KO:K01535	GO:0005887^cellular_component^integral component of plasma membrane`GO:0043231^cellular_component^intracellular membrane-bounded organelle`GO:0005886^cellular_component^plasma membrane`GO:0005524^molecular_function^ATP binding`GO:0008553^molecular_function^hydrogen-exporting ATPase activity, phosphorylative mechanism`GO:0046872^molecular_function^metal ion binding`GO:0006754^biological_process^AT…	.	.	.
TRINITY_DN25332_c0_g1	TRINITY_DN25332_c0_g1_i1	.	.	.	.	.	.	.	.	.	.	.	.	.	.	.	.
TRINITY_DN25355_c0_g1	TRINITY_DN25355_c0_g1_i1	DTX18_ARATH^DTX18_ARATH^Q:343-41,H:18-118^61.386%ID^E:2.56e-24^RecName: Full=Protein DETOXIFICATION 18 {ECO:0000303|PubMed:11739388};^Eukaryota; Viridiplantae; Streptophyta; Embryophyta; Tracheophyta; Spermatophyta; Magnoliophyta; eudicotyledons; Gunneridae; Pentapetalae; rosids; malvids; Brassicales; Brassicaceae; Camelineae; Arabidopsis	.	TRINITY_DN25355_c0_g1_i1|m.4	394-38[-]	DTX19_ARATH^DTX19_ARATH^Q:5-118,H:7-126^55%ID^E:5.1e-36^RecName: Full=Protein DETOXIFICATION 19 {ECO:0000303|PubMed:11739388};^Eukaryota; Viridiplantae; Streptophyta; Embryophyta; Tracheophyta; Spermatophyta; Magnoliophyta; eudicotyledons; Gunneridae; Pentapetalae; rosids; malvids; Brassicales; Brassicaceae; Camelineae; Arabidopsis	.	M5WY53_PRUPE^M5WY53_PRUPE^Q:17-118,H:21-122^71.569%ID^E:1.51e-44^.^.	PF01554.15^MatE^MatE^41-114^E:6.8e-16	.	ExpAA=44.75^PredHel=2^Topology=i34-56o71-93i	COG0534^Mate efflux family protein	KEGG:ath:AT3G23560`KO:K03327	GO:0016021^cellular_component^integral component of membrane`GO:0015297^molecular_function^antiporter activity`GO:0015238^molecular_function^drug transmembrane transporter activity`GO:0006855^biological_process^drug transmembrane transport`GO:0009636^biological_process^response to toxic substance	GO:0015238^molecular_function^drug transmembrane transporter activity`GO:0015297^molecular_function^antiporter activity`GO:0006855^biological_process^drug transmembrane transport`GO:0055085^biological_process^transmembrane transport`GO:0016020^cellular_component^membrane	.	.
TRINITY_DN25368_c0_g1	TRINITY_DN25368_c0_g1_i1	.	.	.	.	.	.	.	.	.	.	.	.	.	.	.	.
TRINITY_DN25371_c0_g1	TRINITY_DN25371_c0_g1_i1	.	.	.	.	.	.	.	.	.	.	.	.	.	.	.	.
TRINITY_DN25345_c0_g1	TRINITY_DN25345_c0_g1_i1	.	.	.	.	.	.	.	.	.	.	.	.	.	.	.	.
TRINITY_DN25308_c0_g1	TRINITY_DN25308_c0_g1_i1	.	.	.	.	.	.	.	.	.	.	.	.	.	.	.	.
TRINITY_DN25308_c0_g2	TRINITY_DN25308_c0_g2_i1	.	.	.	.	.	.	.	.	.	.	.	.	.	.	.	.
TRINITY_DN25341_c0_g1	TRINITY_DN25341_c0_g1_i1	.	.	.	.	.	.	.	.	.	.	.	.	.	.	.	.
TRINITY_DN25341_c0_g2	TRINITY_DN25341_c0_g2_i1	.	.	.	.	.	.	.	.	.	.	.	.	.	.	.	.
TRINITY_DN25321_c0_g1	TRINITY_DN25321_c0_g1_i1	.	.	.	.	.	.	.	.	.	.	.	.	.	.	.	.
TRINITY_DN25364_c0_g1	TRINITY_DN25364_c0_g1_i1	.	.	.	.	.	.	.	.	.	.	.	.	.	.	.	.
TRINITY_DN25366_c0_g1	TRINITY_DN25366_c0_g1_i1	RS241_ARATH^RS241_ARATH^Q:755-669,H:1-29^79.31%ID^E:1.42e-05^RecName: Full=40S ribosomal protein S24-1;^Eukaryota; Viridiplantae; Streptophyta; Embryophyta; Tracheophyta; Spermatophyta; Magnoliophyta; eudicotyledons; Gunneridae; Pentapetalae; rosids; malvids; Brassicales; Brassicaceae; Camelineae; Arabidopsis	.	.	.	.	.	.	.	.	.	COG2004^40S ribosomal protein S24	KEGG:ath:AT3G04920`KO:K02974	GO:0009507^cellular_component^chloroplast`GO:0005829^cellular_component^cytosol`GO:0022626^cellular_component^cytosolic ribosome`GO:0022627^cellular_component^cytosolic small ribosomal subunit`GO:0016020^cellular_component^membrane`GO:0005730^cellular_component^nucleolus`GO:0005886^cellular_component^plasma membrane`GO:0005774^cellular_component^vacuolar membrane`GO:0000166^molecular_function^nuc…	.	.	.
TRINITY_DN25366_c0_g2	TRINITY_DN25366_c0_g2_i1	RS241_ARATH^RS241_ARATH^Q:755-669,H:1-29^79.31%ID^E:1.42e-05^RecName: Full=40S ribosomal protein S24-1;^Eukaryota; Viridiplantae; Streptophyta; Embryophyta; Tracheophyta; Spermatophyta; Magnoliophyta; eudicotyledons; Gunneridae; Pentapetalae; rosids; malvids; Brassicales; Brassicaceae; Camelineae; Arabidopsis	.	.	.	.	.	.	.	.	.	COG2004^40S ribosomal protein S24	KEGG:ath:AT3G04920`KO:K02974	GO:0009507^cellular_component^chloroplast`GO:0005829^cellular_component^cytosol`GO:0022626^cellular_component^cytosolic ribosome`GO:0022627^cellular_component^cytosolic small ribosomal subunit`GO:0016020^cellular_component^membrane`GO:0005730^cellular_component^nucleolus`GO:0005886^cellular_component^plasma membrane`GO:0005774^cellular_component^vacuolar membrane`GO:0000166^molecular_function^nuc…	.	.	.
TRINITY_DN25366_c0_g3	TRINITY_DN25366_c0_g3_i1	.	.	.	.	.	.	.	.	.	.	.	.	.	.	.	.
TRINITY_DN25339_c0_g1	TRINITY_DN25339_c0_g1_i1	.	.	.	.	.	.	.	.	.	.	.	.	.	.	.	.
TRINITY_DN25347_c0_g1	TRINITY_DN25347_c0_g1_i1	.	.	.	.	.	.	.	.	.	.	.	.	.	.	.	.
TRINITY_DN25347_c0_g2	TRINITY_DN25347_c0_g2_i1	.	.	.	.	.	.	.	.	.	.	.	.	.	.	.	.
TRINITY_DN25347_c0_g3	TRINITY_DN25347_c0_g3_i1	.	.	.	.	.	.	.	.	.	.	.	.	.	.	.	.
TRINITY_DN25347_c0_g4	TRINITY_DN25347_c0_g4_i1	.	.	.	.	.	.	.	.	.	.	.	.	.	.	.	.
TRINITY_DN25347_c0_g5	TRINITY_DN25347_c0_g5_i1	.	.	.	.	.	.	.	.	.	.	.	.	.	.	.	.
TRINITY_DN25312_c0_g1	TRINITY_DN25312_c0_g1_i1	FBL15_ARATH^FBL15_ARATH^Q:289-221,H:740-762^86.957%ID^E:3.48e-05^RecName: Full=F-box/LRR-repeat protein 15;^Eukaryota; Viridiplantae; Streptophyta; Embryophyta; Tracheophyta; Spermatophyta; Magnoliophyta; eudicotyledons; Gunneridae; Pentapetalae; rosids; malvids; Brassicales; Brassicaceae; Camelineae; Arabidopsis	.	.	.	.	.	.	.	.	.	ENOG410XQ54^F-box and leucine-rich repeat protein	KEGG:ath:AT4G33210	.	.	.	.
TRINITY_DN25383_c0_g1	TRINITY_DN25383_c0_g1_i1	.	.	.	.	.	.	.	.	.	.	.	.	.	.	.	.
TRINITY_DN25373_c0_g1	TRINITY_DN25373_c0_g1_i1	.	.	.	.	.	.	.	.	.	.	.	.	.	.	.	.
TRINITY_DN25373_c0_g2	TRINITY_DN25373_c0_g2_i1	.	.	.	.	.	.	.	.	.	.	.	.	.	.	.	.
TRINITY_DN25336_c0_g1	TRINITY_DN25336_c0_g1_i1	.	.	.	.	.	.	.	.	.	.	.	.	.	.	.	.
TRINITY_DN25336_c0_g2	TRINITY_DN25336_c0_g2_i1	.	.	.	.	.	.	.	.	.	.	.	.	.	.	.	.
TRINITY_DN25389_c0_g1	TRINITY_DN25389_c0_g1_i1	.	.	.	.	.	.	.	.	.	.	.	.	.	.	.	.
TRINITY_DN25382_c0_g1	TRINITY_DN25382_c0_g1_i1	.	.	.	.	.	.	.	.	.	.	.	.	.	.	.	.
TRINITY_DN25316_c0_g1	TRINITY_DN25316_c0_g1_i1	MYB36_ARATH^MYB36_ARATH^Q:64-420,H:1-119^86.555%ID^E:1.88e-71^RecName: Full=Transcription factor MYB36 {ECO:0000303|PubMed:9839469};^Eukaryota; Viridiplantae; Streptophyta; Embryophyta; Tracheophyta; Spermatophyta; Magnoliophyta; eudicotyledons; Gunneridae; Pentapetalae; rosids; malvids; Brassicales; Brassicaceae; Camelineae; Arabidopsis	.	TRINITY_DN25316_c0_g1_i1|m.5	64-969[+]	MYB36_ARATH^MYB36_ARATH^Q:1-198,H:1-197^58.081%ID^E:1.37e-72^RecName: Full=Transcription factor MYB36 {ECO:0000303|PubMed:9839469};^Eukaryota; Viridiplantae; Streptophyta; Embryophyta; Tracheophyta; Spermatophyta; Magnoliophyta; eudicotyledons; Gunneridae; Pentapetalae; rosids; malvids; Brassicales; Brassicaceae; Camelineae; Arabidopsis	.	V4UEI6_9ROSI^V4UEI6_9ROSI^Q:1-227,H:1-203^60.088%ID^E:8.23e-77^.^.	PF00249.28^Myb_DNA-binding^Myb-like DNA-binding domain^14-62^E:6.2e-15`PF13921.3^Myb_DNA-bind_6^Myb-like DNA-binding domain^17-76^E:1.5e-10`PF00249.28^Myb_DNA-binding^Myb-like DNA-binding domain^69-111^E:3.2e-11`PF13921.3^Myb_DNA-bind_6^Myb-like DNA-binding domain^71-117^E:1.8e-06	.	.	COG5147^Myblike DNAbinding domain containing protein	KEGG:ath:AT5G57620`KO:K09422	GO:0048226^cellular_component^Casparian strip`GO:0003677^molecular_function^DNA binding`GO:0003700^molecular_function^transcription factor activity, sequence-specific DNA binding`GO:0035987^biological_process^endodermal cell differentiation`GO:0008285^biological_process^negative regulation of cell proliferation`GO:0045892^biological_process^negative regulation of transcription, DNA-templated`GO:0…	.	.	.
TRINITY_DN25338_c0_g1	TRINITY_DN25338_c0_g1_i1	.	.	.	.	.	.	.	.	.	.	.	.	.	.	.	.
TRINITY_DN25385_c0_g1	TRINITY_DN25385_c0_g1_i1	.	.	.	.	.	.	.	.	.	.	.	.	.	.	.	.
TRINITY_DN25365_c0_g1	TRINITY_DN25365_c0_g1_i1	.	.	.	.	.	.	.	.	.	.	.	.	.	.	.	.
TRINITY_DN25304_c0_g1	TRINITY_DN25304_c0_g1_i1	.	.	.	.	.	.	.	.	.	.	.	.	.	.	.	.
TRINITY_DN25304_c0_g2	TRINITY_DN25304_c0_g2_i1	.	.	.	.	.	.	.	.	.	.	.	.	.	.	.	.
TRINITY_DN25394_c0_g1	TRINITY_DN25394_c0_g1_i1	GSR2_ARATH^GSR2_ARATH^Q:282-10,H:63-160^45.918%ID^E:4.21e-05^RecName: Full=Uncharacterized protein At2g40430;^Eukaryota; Viridiplantae; Streptophyta; Embryophyta; Tracheophyta; Spermatophyta; Magnoliophyta; eudicotyledons; Gunneridae; Pentapetalae; rosids; malvids; Brassicales; Brassicaceae; Camelineae; Arabidopsis	.	.	.	.	.	.	.	.	.	ENOG4111GSN^Glioma tumor suppressor candidate region gene 2	.	.	.	.	.
TRINITY_DN25307_c0_g1	TRINITY_DN25307_c0_g1_i1	.	.	.	.	.	.	.	.	.	.	.	.	.	.	.	.
TRINITY_DN25331_c0_g1	TRINITY_DN25331_c0_g1_i1	.	.	.	.	.	.	.	.	.	.	.	.	.	.	.	.
TRINITY_DN25335_c0_g1	TRINITY_DN25335_c0_g1_i1	.	.	.	.	.	.	.	.	.	.	.	.	.	.	.	.
TRINITY_DN25335_c0_g2	TRINITY_DN25335_c0_g2_i1	.	.	.	.	.	.	.	.	.	.	.	.	.	.	.	.
TRINITY_DN25362_c0_g1	TRINITY_DN25362_c0_g1_i1	.	.	.	.	.	.	.	.	.	.	.	.	.	.	.	.
TRINITY_DN25320_c0_g1	TRINITY_DN25320_c0_g1_i1	POL4_DROME^POL4_DROME^Q:390-46,H:611-735^29.6%ID^E:2.33e-08^RecName: Full=Retrovirus-related Pol polyprotein from transposon 412;^Eukaryota; Metazoa; Ecdysozoa; Arthropoda; Hexapoda; Insecta; Pterygota; Neoptera; Endopterygota; Diptera; Brachycera; Muscomorpha; Ephydroidea; Drosophilidae; Drosophila; Sophophora	.	.	.	.	.	.	.	.	.	.	.	GO:0004190^molecular_function^aspartic-type endopeptidase activity`GO:0004519^molecular_function^endonuclease activity`GO:0003676^molecular_function^nucleic acid binding`GO:0003964^molecular_function^RNA-directed DNA polymerase activity`GO:0015074^biological_process^DNA integration	.	.	.
TRINITY_DN25356_c0_g1	TRINITY_DN25356_c0_g1_i1	.	.	.	.	.	.	.	.	.	.	.	.	.	.	.	.
TRINITY_DN25317_c0_g1	TRINITY_DN25317_c0_g1_i1	.	.	.	.	.	.	.	.	.	.	.	.	.	.	.	.
TRINITY_DN25300_c0_g1	TRINITY_DN25300_c0_g1_i1	.	.	.	.	.	.	.	.	.	.	.	.	.	.	.	.
TRINITY_DN25376_c0_g1	TRINITY_DN25376_c0_g1_i1	.	.	.	.	.	.	.	.	.	.	.	.	.	.	.	.
TRINITY_DN25337_c0_g1	TRINITY_DN25337_c0_g1_i1	.	.	.	.	.	.	.	.	.	.	.	.	.	.	.	.
TRINITY_DN25340_c0_g1	TRINITY_DN25340_c0_g1_i1	.	.	.	.	.	.	.	.	.	.	.	.	.	.	.	.
TRINITY_DN25353_c0_g1	TRINITY_DN25353_c0_g1_i1	.	.	.	.	.	.	.	.	.	.	.	.	.	.	.	.
TRINITY_DN25306_c0_g1	TRINITY_DN25306_c0_g1_i1	RSSA2_ARATH^RSSA2_ARATH^Q:281-219,H:117-137^90.476%ID^E:2.97e-06^RecName: Full=40S ribosomal protein Sa-2;^Eukaryota; Viridiplantae; Streptophyta; Embryophyta; Tracheophyta; Spermatophyta; Magnoliophyta; eudicotyledons; Gunneridae; Pentapetalae; rosids; malvids; Brassicales; Brassicaceae; Camelineae; Arabidopsis	.	.	.	.	.	.	.	.	.	COG0052^30S ribosomal protein S2	KEGG:ath:AT3G04770`KO:K02998	GO:0022627^cellular_component^cytosolic small ribosomal subunit`GO:0003735^molecular_function^structural constituent of ribosome`GO:0000028^biological_process^ribosomal small subunit assembly`GO:0006412^biological_process^translation	.	.	.
TRINITY_DN25374_c0_g1	TRINITY_DN25374_c0_g1_i1	.	.	.	.	.	.	.	.	.	.	.	.	.	.	.	.
TRINITY_DN25374_c0_g2	TRINITY_DN25374_c0_g2_i1	.	.	TRINITY_DN25374_c0_g2_i1|m.6	333-7[-]	.	.	.	.	sigP:1^21^0.677^YES	.	.	.	.	.	.	.
TRINITY_DN25311_c0_g1	TRINITY_DN25311_c0_g1_i1	.	.	.	.	.	.	.	.	.	.	.	.	.	.	.	.
TRINITY_DN25343_c0_g1	TRINITY_DN25343_c0_g1_i1	.	.	.	.	.	.	.	.	.	.	.	.	.	.	.	.
TRINITY_DN25346_c0_g1	TRINITY_DN25346_c0_g1_i1	.	.	.	.	.	.	.	.	.	.	.	.	.	.	.	.
TRINITY_DN25354_c0_g1	TRINITY_DN25354_c0_g1_i1	CRK38_ARATH^CRK38_ARATH^Q:99-1,H:354-386^57.576%ID^E:7.07e-09^RecName: Full=Cysteine-rich receptor-like protein kinase 38;^Eukaryota; Viridiplantae; Streptophyta; Embryophyta; Tracheophyta; Spermatophyta; Magnoliophyta; eudicotyledons; Gunneridae; Pentapetalae; rosids; malvids; Brassicales; Brassicaceae; Camelineae; Arabidopsis`CRK38_ARATH^CRK38_ARATH^Q:217-173,H:341-355^73.333%ID^E:7.07e-09^RecN…	.	.	.	.	.	.	.	.	.	COG4886^leucine Rich Repeat	KEGG:ath:AT4G04510	GO:0016021^cellular_component^integral component of membrane`GO:0005886^cellular_component^plasma membrane`GO:0009506^cellular_component^plasmodesma`GO:0005524^molecular_function^ATP binding`GO:0004674^molecular_function^protein serine/threonine kinase activity`GO:0042742^biological_process^defense response to bacterium`GO:0006468^biological_process^protein phosphorylation	.	.	.
TRINITY_DN25396_c0_g1	TRINITY_DN25396_c0_g1_i1	.	.	.	.	.	.	.	.	.	.	.	.	.	.	.	.
TRINITY_DN25396_c0_g2	TRINITY_DN25396_c0_g2_i1	.	.	.	.	.	.	.	.	.	.	.	.	.	.	.	.
TRINITY_DN25398_c0_g1	TRINITY_DN25398_c0_g1_i1	.	.	.	.	.	.	.	.	.	.	.	.	.	.	.	.
TRINITY_DN25398_c0_g2	TRINITY_DN25398_c0_g2_i1	.	.	.	.	.	.	.	.	.	.	.	.	.	.	.	.
TRINITY_DN25305_c0_g1	TRINITY_DN25305_c0_g1_i1	.	.	.	.	.	.	.	.	.	.	.	.	.	.	.	.
TRINITY_DN25305_c0_g2	TRINITY_DN25305_c0_g2_i1	.	.	.	.	.	.	.	.	.	.	.	.	.	.	.	.
TRINITY_DN25361_c0_g1	TRINITY_DN25361_c0_g1_i1	.	.	.	.	.	.	.	.	.	.	.	.	.	.	.	.
TRINITY_DN25319_c0_g1	TRINITY_DN25319_c0_g1_i1	.	.	.	.	.	.	.	.	.	.	.	.	.	.	.	.
TRINITY_DN25351_c0_g1	TRINITY_DN25351_c0_g1_i1	.	.	.	.	.	.	.	.	.	.	.	.	.	.	.	.
TRINITY_DN25322_c0_g1	TRINITY_DN25322_c0_g1_i1	.	.	.	.	.	.	.	.	.	.	.	.	.	.	.	.
TRINITY_DN25379_c0_g1	TRINITY_DN25379_c0_g1_i1	.	.	.	.	.	.	.	.	.	.	.	.	.	.	.	.
TRINITY_DN25378_c0_g1	TRINITY_DN25378_c0_g1_i1	.	.	.	.	.	.	.	.	.	.	.	.	.	.	.	.
TRINITY_DN25349_c0_g1	TRINITY_DN25349_c0_g1_i1	.	.	.	.	.	.	.	.	.	.	.	.	.	.	.	.
TRINITY_DN25301_c0_g1	TRINITY_DN25301_c0_g1_i1	.	.	.	.	.	.	.	.	.	.	.	.	.	.	.	.
TRINITY_DN25302_c0_g1	TRINITY_DN25302_c0_g1_i1	.	.	TRINITY_DN25302_c0_g1_i1|m.7	2-331[+]	.	.	.	.	.	.	.	.	.	.	.	.
TRINITY_DN25390_c0_g1	TRINITY_DN25390_c0_g1_i1	.	.	.	.	.	.	.	.	.	.	.	.	.	.	.	.
TRINITY_DN25399_c0_g1	TRINITY_DN25399_c0_g1_i1	ENO1_MAIZE^ENO1_MAIZE^Q:314-228,H:393-421^79.31%ID^E:1.91e-06^RecName: Full=Enolase 1;^Eukaryota; Viridiplantae; Streptophyta; Embryophyta; Tracheophyta; Spermatophyta; Magnoliophyta; Liliopsida; Poales; Poaceae; PACMAD clade; Panicoideae; Andropogonodae; Andropogoneae; Tripsacinae; Zea	.	.	.	.	.	.	.	.	.	COG0148^Catalyzes the reversible conversion of 2- phosphoglycerate into phosphoenolpyruvate. It is essential for the degradation of carbohydrates via glycolysis (By similarity)	KEGG:zma:732811`KO:K01689	GO:0000015^cellular_component^phosphopyruvate hydratase complex`GO:0000287^molecular_function^magnesium ion binding`GO:0004634^molecular_function^phosphopyruvate hydratase activity`GO:0006096^biological_process^glycolytic process	.	.	.
TRINITY_DN25399_c0_g2	TRINITY_DN25399_c0_g2_i1	ENO1_MAIZE^ENO1_MAIZE^Q:212-126,H:393-421^79.31%ID^E:8.79e-07^RecName: Full=Enolase 1;^Eukaryota; Viridiplantae; Streptophyta; Embryophyta; Tracheophyta; Spermatophyta; Magnoliophyta; Liliopsida; Poales; Poaceae; PACMAD clade; Panicoideae; Andropogonodae; Andropogoneae; Tripsacinae; Zea	.	.	.	.	.	.	.	.	.	COG0148^Catalyzes the reversible conversion of 2- phosphoglycerate into phosphoenolpyruvate. It is essential for the degradation of carbohydrates via glycolysis (By similarity)	KEGG:zma:732811`KO:K01689	GO:0000015^cellular_component^phosphopyruvate hydratase complex`GO:0000287^molecular_function^magnesium ion binding`GO:0004634^molecular_function^phosphopyruvate hydratase activity`GO:0006096^biological_process^glycolytic process	.	.	.
TRINITY_DN25375_c0_g1	TRINITY_DN25375_c0_g1_i1	.	.	.	.	.	.	.	.	.	.	.	.	.	.	.	.
TRINITY_DN25375_c0_g2	TRINITY_DN25375_c0_g2_i1	.	.	.	.	.	.	.	.	.	.	.	.	.	.	.	.
TRINITY_DN25328_c0_g1	TRINITY_DN25328_c0_g1_i1	.	.	.	.	.	.	.	.	.	.	.	.	.	.	.	.
TRINITY_DN25303_c0_g1	TRINITY_DN25303_c0_g1_i1	.	.	.	.	.	.	.	.	.	.	.	.	.	.	.	.
TRINITY_DN25303_c0_g2	TRINITY_DN25303_c0_g2_i1	.	.	.	.	.	.	.	.	.	.	.	.	.	.	.	.
TRINITY_DN25393_c0_g1	TRINITY_DN25393_c0_g1_i1	.	.	.	.	.	.	.	.	.	.	.	.	.	.	.	.
TRINITY_DN25344_c0_g1	TRINITY_DN25344_c0_g1_i1	PIP1_SOLLC^PIP1_SOLLC^Q:243-1,H:184-230^56.79%ID^E:2.41e-17^RecName: Full=Probable aquaporin PIP-type pTOM75;^Eukaryota; Viridiplantae; Streptophyta; Embryophyta; Tracheophyta; Spermatophyta; Magnoliophyta; eudicotyledons; Gunneridae; Pentapetalae; asterids; lamiids; Solanales; Solanaceae; Solanoideae; Solaneae; Solanum; Lycopersicon	.	.	.	.	.	.	.	.	.	COG0580^Channel that permits osmotically driven movement of water in both directions. It is involved in the osmoregulation and in the maintenance of cell turgor during volume expansion in rapidly growing cells. It mediates rapid entry or exit of water in response to abrupt changes in osmolarity (By similarity)	KEGG:sly:544086`KO:K09872	GO:0016021^cellular_component^integral component of membrane`GO:0005886^cellular_component^plasma membrane`GO:0009506^cellular_component^plasmodesma`GO:0005773^cellular_component^vacuole`GO:0015254^molecular_function^glycerol channel activity`GO:0015250^molecular_function^water channel activity`GO:0015793^biological_process^glycerol transport`GO:0034220^biological_process^ion transmembrane transp…	.	.	.
TRINITY_DN25350_c0_g1	TRINITY_DN25350_c0_g1_i1	SAPK2_ORYSJ^SAPK2_ORYSJ^Q:435-292,H:99-146^83.333%ID^E:1.51e-23^RecName: Full=Serine/threonine-protein kinase SAPK2;^Eukaryota; Viridiplantae; Streptophyta; Embryophyta; Tracheophyta; Spermatophyta; Magnoliophyta; Liliopsida; Poales; Poaceae; BOP clade; Oryzoideae; Oryzeae; Oryzinae; Oryza`SAPK2_ORYSJ^SAPK2_ORYSJ^Q:290-192,H:149-181^48.485%ID^E:1.51e-23^RecName: Full=Serine/threonine-protein kina…	.	.	.	.	.	.	.	.	.	COG0515^Serine Threonine protein kinase	KEGG:osa:4343944`KO:K14498	GO:0005737^cellular_component^cytoplasm`GO:0005524^molecular_function^ATP binding`GO:0004674^molecular_function^protein serine/threonine kinase activity`GO:0009738^biological_process^abscisic acid-activated signaling pathway`GO:0035556^biological_process^intracellular signal transduction`GO:0006468^biological_process^protein phosphorylation	.	.	.
TRINITY_DN25350_c0_g2	TRINITY_DN25350_c0_g2_i1	SAPK2_ORYSJ^SAPK2_ORYSJ^Q:435-292,H:99-146^83.333%ID^E:1.51e-23^RecName: Full=Serine/threonine-protein kinase SAPK2;^Eukaryota; Viridiplantae; Streptophyta; Embryophyta; Tracheophyta; Spermatophyta; Magnoliophyta; Liliopsida; Poales; Poaceae; BOP clade; Oryzoideae; Oryzeae; Oryzinae; Oryza`SAPK2_ORYSJ^SAPK2_ORYSJ^Q:290-192,H:149-181^48.485%ID^E:1.51e-23^RecName: Full=Serine/threonine-protein kina…	.	.	.	.	.	.	.	.	.	COG0515^Serine Threonine protein kinase	KEGG:osa:4343944`KO:K14498	GO:0005737^cellular_component^cytoplasm`GO:0005524^molecular_function^ATP binding`GO:0004674^molecular_function^protein serine/threonine kinase activity`GO:0009738^biological_process^abscisic acid-activated signaling pathway`GO:0035556^biological_process^intracellular signal transduction`GO:0006468^biological_process^protein phosphorylation	.	.	.
TRINITY_DN25318_c0_g1	TRINITY_DN25318_c0_g1_i1	.	.	.	.	.	.	.	.	.	.	.	.	.	.	.	.
TRINITY_DN25330_c0_g1	TRINITY_DN25330_c0_g1_i1	.	.	.	.	.	.	.	.	.	.	.	.	.	.	.	.
TRINITY_DN25367_c0_g1	TRINITY_DN25367_c0_g1_i1	.	.	.	.	.	.	.	.	.	.	.	.	.	.	.	.
TRINITY_DN25329_c0_g1	TRINITY_DN25329_c0_g1_i1	.	.	.	.	.	.	.	.	.	.	.	.	.	.	.	.
TRINITY_DN25360_c0_g1	TRINITY_DN25360_c0_g1_i1	.	.	.	.	.	.	.	.	.	.	.	.	.	.	.	.
TRINITY_DN25309_c0_g1	TRINITY_DN25309_c0_g1_i1	.	.	.	.	.	.	.	.	.	.	.	.	.	.	.	.
TRINITY_DN25333_c0_g1	TRINITY_DN25333_c0_g1_i1	.	.	.	.	.	.	.	.	.	.	.	.	.	.	.	.
TRINITY_DN25326_c0_g1	TRINITY_DN25326_c0_g1_i1	.	.	.	.	.	.	.	.	.	.	.	.	.	.	.	.
TRINITY_DN25363_c0_g1	TRINITY_DN25363_c0_g1_i1	.	.	.	.	.	.	.	.	.	.	.	.	.	.	.	.
TRINITY_DN25388_c0_g1	TRINITY_DN25388_c0_g1_i1	CNGC1_ARATH^CNGC1_ARATH^Q:47-661,H:99-297^37.441%ID^E:1.28e-36^RecName: Full=Cyclic nucleotide-gated ion channel 1;^Eukaryota; Viridiplantae; Streptophyta; Embryophyta; Tracheophyta; Spermatophyta; Magnoliophyta; eudicotyledons; Gunneridae; Pentapetalae; rosids; malvids; Brassicales; Brassicaceae; Camelineae; Arabidopsis	.	TRINITY_DN25388_c0_g1_i1|m.8	2-685[+]	CNGC1_ARATH^CNGC1_ARATH^Q:16-220,H:99-297^37.441%ID^E:1.15e-36^RecName: Full=Cyclic nucleotide-gated ion channel 1;^Eukaryota; Viridiplantae; Streptophyta; Embryophyta; Tracheophyta; Spermatophyta; Magnoliophyta; eudicotyledons; Gunneridae; Pentapetalae; rosids; malvids; Brassicales; Brassicaceae; Camelineae; Arabidopsis	.	A0A0A0L8V1_CUCSA^A0A0A0L8V1_CUCSA^Q:1-228,H:12-239^72.368%ID^E:3.95e-119^.^.	.	.	ExpAA=80.95^PredHel=4^Topology=o15-37i106-128o143-161i182-204o	ENOG410XPSE^Potassium voltage-gated channel, subfamily H (Eag-related), member	KEGG:ath:AT5G53130`KO:K05391	GO:0016021^cellular_component^integral component of membrane`GO:0005886^cellular_component^plasma membrane`GO:0030552^molecular_function^cAMP binding`GO:0030553^molecular_function^cGMP binding`GO:0005216^molecular_function^ion channel activity`GO:0042391^biological_process^regulation of membrane potential	.	.	.
TRINITY_DN25388_c1_g1	TRINITY_DN25388_c1_g1_i1	CNGC1_ARATH^CNGC1_ARATH^Q:10-759,H:305-554^38.189%ID^E:3.87e-38^RecName: Full=Cyclic nucleotide-gated ion channel 1;^Eukaryota; Viridiplantae; Streptophyta; Embryophyta; Tracheophyta; Spermatophyta; Magnoliophyta; eudicotyledons; Gunneridae; Pentapetalae; rosids; malvids; Brassicales; Brassicaceae; Camelineae; Arabidopsis	.	TRINITY_DN25388_c1_g1_i1|m.9	1-759[+]	CNGC1_ARATH^CNGC1_ARATH^Q:4-253,H:305-554^40.945%ID^E:7.99e-55^RecName: Full=Cyclic nucleotide-gated ion channel 1;^Eukaryota; Viridiplantae; Streptophyta; Embryophyta; Tracheophyta; Spermatophyta; Magnoliophyta; eudicotyledons; Gunneridae; Pentapetalae; rosids; malvids; Brassicales; Brassicaceae; Camelineae; Arabidopsis	.	A0A0A0LBE9_CUCSA^A0A0A0LBE9_CUCSA^Q:1-251,H:102-317^56.972%ID^E:4.5e-81^.^.	.	.	ExpAA=29.12^PredHel=1^Topology=o81-103i	ENOG410XPSE^Potassium voltage-gated channel, subfamily H (Eag-related), member	KEGG:ath:AT5G53130`KO:K05391	GO:0016021^cellular_component^integral component of membrane`GO:0005886^cellular_component^plasma membrane`GO:0030552^molecular_function^cAMP binding`GO:0030553^molecular_function^cGMP binding`GO:0005216^molecular_function^ion channel activity`GO:0042391^biological_process^regulation of membrane potential	.	.	.
TRINITY_DN25358_c0_g1	TRINITY_DN25358_c0_g1_i1	CHR17_ARATH^CHR17_ARATH^Q:2-70,H:695-717^91.304%ID^E:3.77e-05^RecName: Full=ISWI chromatin-remodeling complex ATPase CHR17 {ECO:0000305};^Eukaryota; Viridiplantae; Streptophyta; Embryophyta; Tracheophyta; Spermatophyta; Magnoliophyta; eudicotyledons; Gunneridae; Pentapetalae; rosids; malvids; Brassicales; Brassicaceae; Camelineae; Arabidopsis	.	.	.	.	.	.	.	.	.	.	KEGG:ath:AT5G18620`KO:K11654	GO:0016589^cellular_component^NURF complex`GO:0005524^molecular_function^ATP binding`GO:0016887^molecular_function^ATPase activity`GO:0003677^molecular_function^DNA binding`GO:0043044^biological_process^ATP-dependent chromatin remodeling	.	.	.
TRINITY_DN25348_c0_g1	TRINITY_DN25348_c0_g1_i1	DMC1_SOYBN^DMC1_SOYBN^Q:252-1,H:174-228^57.143%ID^E:8.72e-22^RecName: Full=Meiotic recombination protein DMC1 homolog;^Eukaryota; Viridiplantae; Streptophyta; Embryophyta; Tracheophyta; Spermatophyta; Magnoliophyta; eudicotyledons; Gunneridae; Pentapetalae; rosids; fabids; Fabales; Fabaceae; Papilionoideae; Phaseoleae; Glycine; Soja	.	.	.	.	.	.	.	.	.	COG0468^Can catalyze the hydrolysis of ATP in the presence of single-stranded DNA, the ATP-dependent uptake of single-stranded DNA by duplex DNA, and the ATP-dependent hybridization of homologous single-stranded DNAs. It interacts with LexA causing its activation and leading to its autocatalytic cleavage (By similarity)	KEGG:gmx:548075`KO:K10872	GO:0000794^cellular_component^condensed nuclear chromosome`GO:0005654^cellular_component^nucleoplasm`GO:0005524^molecular_function^ATP binding`GO:0008094^molecular_function^DNA-dependent ATPase activity`GO:0003690^molecular_function^double-stranded DNA binding`GO:0000400^molecular_function^four-way junction DNA binding`GO:0000150^molecular_function^recombinase activity`GO:0003697^molecular_functi…	.	.	.
TRINITY_DN25325_c0_g1	TRINITY_DN25325_c0_g1_i1	.	.	.	.	.	.	.	.	.	.	.	.	.	.	.	.
TRINITY_DN25377_c0_g1	TRINITY_DN25377_c0_g1_i1	Y4345_ARATH^Y4345_ARATH^Q:62-3,H:216-235^95%ID^E:9.48e-07^RecName: Full=Probable receptor-like serine/threonine-protein kinase At4g34500;^Eukaryota; Viridiplantae; Streptophyta; Embryophyta; Tracheophyta; Spermatophyta; Magnoliophyta; eudicotyledons; Gunneridae; Pentapetalae; rosids; malvids; Brassicales; Brassicaceae; Camelineae; Arabidopsis	.	.	.	.	.	.	.	.	.	COG0515^Serine Threonine protein kinase	KEGG:ath:AT4G34500	GO:0016021^cellular_component^integral component of membrane`GO:0005886^cellular_component^plasma membrane`GO:0005524^molecular_function^ATP binding`GO:0004674^molecular_function^protein serine/threonine kinase activity	.	.	.
TRINITY_DN25397_c0_g1	TRINITY_DN25397_c0_g1_i1	.	.	.	.	.	.	.	.	.	.	.	.	.	.	.	.
TRINITY_DN25397_c0_g2	TRINITY_DN25397_c0_g2_i1	.	.	.	.	.	.	.	.	.	.	.	.	.	.	.	.
TRINITY_DN25310_c0_g1	TRINITY_DN25310_c0_g1_i1	.	.	.	.	.	.	.	.	.	.	.	.	.	.	.	.
TRINITY_DN25327_c0_g1	TRINITY_DN25327_c0_g1_i1	.	.	.	.	.	.	.	.	.	.	.	.	.	.	.	.
TRINITY_DN39166_c0_g1	TRINITY_DN39166_c0_g1_i1	PAO3_ARATH^PAO3_ARATH^Q:2-265,H:359-410^47.727%ID^E:1.78e-15^RecName: Full=Polyamine oxidase 3;^Eukaryota; Viridiplantae; Streptophyta; Embryophyta; Tracheophyta; Spermatophyta; Magnoliophyta; eudicotyledons; Gunneridae; Pentapetalae; rosids; malvids; Brassicales; Brassicaceae; Camelineae; Arabidopsis	.	.	.	.	.	.	.	.	.	ENOG410XQHS^Polyamine oxidase	KEGG:ath:AT3G59050`KO:K17839	GO:0005777^cellular_component^peroxisome`GO:0052904^molecular_function^N1-acetylspermidine:oxygen oxidoreductase (3-acetamidopropanal-forming) activity`GO:0052903^molecular_function^N1-acetylspermine:oxygen oxidoreductase (3-acetamidopropanal-forming) activity`GO:0046592^molecular_function^polyamine oxidase activity`GO:0052902^molecular_function^spermidine:oxygen oxidoreductase (3-aminopropanal-f…	.	.	.
TRINITY_DN39166_c0_g2	TRINITY_DN39166_c0_g2_i1	PAO3_ARATH^PAO3_ARATH^Q:2-250,H:359-405^44.578%ID^E:4.6e-12^RecName: Full=Polyamine oxidase 3;^Eukaryota; Viridiplantae; Streptophyta; Embryophyta; Tracheophyta; Spermatophyta; Magnoliophyta; eudicotyledons; Gunneridae; Pentapetalae; rosids; malvids; Brassicales; Brassicaceae; Camelineae; Arabidopsis	.	.	.	.	.	.	.	.	.	ENOG410XQHS^Polyamine oxidase	KEGG:ath:AT3G59050`KO:K17839	GO:0005777^cellular_component^peroxisome`GO:0052904^molecular_function^N1-acetylspermidine:oxygen oxidoreductase (3-acetamidopropanal-forming) activity`GO:0052903^molecular_function^N1-acetylspermine:oxygen oxidoreductase (3-acetamidopropanal-forming) activity`GO:0046592^molecular_function^polyamine oxidase activity`GO:0052902^molecular_function^spermidine:oxygen oxidoreductase (3-aminopropanal-f…	.	.	.
TRINITY_DN39166_c0_g3	TRINITY_DN39166_c0_g3_i1	PAO3_ARATH^PAO3_ARATH^Q:2-280,H:359-415^48.387%ID^E:2.76e-18^RecName: Full=Polyamine oxidase 3;^Eukaryota; Viridiplantae; Streptophyta; Embryophyta; Tracheophyta; Spermatophyta; Magnoliophyta; eudicotyledons; Gunneridae; Pentapetalae; rosids; malvids; Brassicales; Brassicaceae; Camelineae; Arabidopsis	.	.	.	.	.	.	.	.	.	ENOG410XQHS^Polyamine oxidase	KEGG:ath:AT3G59050`KO:K17839	GO:0005777^cellular_component^peroxisome`GO:0052904^molecular_function^N1-acetylspermidine:oxygen oxidoreductase (3-acetamidopropanal-forming) activity`GO:0052903^molecular_function^N1-acetylspermine:oxygen oxidoreductase (3-acetamidopropanal-forming) activity`GO:0046592^molecular_function^polyamine oxidase activity`GO:0052902^molecular_function^spermidine:oxygen oxidoreductase (3-aminopropanal-f…	.	.	.
TRINITY_DN39197_c0_g1	TRINITY_DN39197_c0_g1_i1	PER39_ARATH^PER39_ARATH^Q:260-174,H:162-190^82.759%ID^E:6.74e-15^RecName: Full=Peroxidase 39;^Eukaryota; Viridiplantae; Streptophyta; Embryophyta; Tracheophyta; Spermatophyta; Magnoliophyta; eudicotyledons; Gunneridae; Pentapetalae; rosids; malvids; Brassicales; Brassicaceae; Camelineae; Arabidopsis`PER39_ARATH^PER39_ARATH^Q:78-1,H:186-211^73.077%ID^E:6.74e-15^RecName: Full=Peroxidase 39;^Eukaryo…	.	.	.	.	.	.	.	.	.	ENOG410Y9ME^peroxidase	KEGG:ath:AT4G11290`KO:K00430	GO:0005576^cellular_component^extracellular region`GO:0020037^molecular_function^heme binding`GO:0046872^molecular_function^metal ion binding`GO:0004601^molecular_function^peroxidase activity`GO:0042744^biological_process^hydrogen peroxide catabolic process`GO:0006979^biological_process^response to oxidative stress	.	.	.
TRINITY_DN39130_c0_g1	TRINITY_DN39130_c0_g1_i1	.	.	.	.	.	.	.	.	.	.	.	.	.	.	.	.
TRINITY_DN39182_c0_g1	TRINITY_DN39182_c0_g1_i1	ZDH11_ARATH^ZDH11_ARATH^Q:733-810,H:172-197^96.154%ID^E:3.02e-08^RecName: Full=Protein S-acyltransferase 10;^Eukaryota; Viridiplantae; Streptophyta; Embryophyta; Tracheophyta; Spermatophyta; Magnoliophyta; eudicotyledons; Gunneridae; Pentapetalae; rosids; malvids; Brassicales; Brassicaceae; Camelineae; Arabidopsis	.	.	.	.	.	.	.	.	.	COG5273^Zinc finger, DHHC-type containing	KEGG:ath:AT3G51390`KO:K18932	GO:0016021^cellular_component^integral component of membrane`GO:0005774^cellular_component^vacuolar membrane`GO:0019706^molecular_function^protein-cysteine S-palmitoyltransferase activity`GO:0008270^molecular_function^zinc ion binding	.	.	.
TRINITY_DN39152_c0_g1	TRINITY_DN39152_c0_g1_i1	IF5_PHAVU^IF5_PHAVU^Q:209-3,H:338-406^53.623%ID^E:1.13e-11^RecName: Full=Eukaryotic translation initiation factor 5;^Eukaryota; Viridiplantae; Streptophyta; Embryophyta; Tracheophyta; Spermatophyta; Magnoliophyta; eudicotyledons; Gunneridae; Pentapetalae; rosids; fabids; Fabales; Fabaceae; Papilionoideae; Phaseoleae; Phaseolus	.	.	.	.	.	.	.	.	.	.	.	GO:0005525^molecular_function^GTP binding`GO:0003743^molecular_function^translation initiation factor activity	.	.	.
TRINITY_DN39179_c0_g1	TRINITY_DN39179_c0_g1_i1	.	.	.	.	.	.	.	.	.	.	.	.	.	.	.	.
TRINITY_DN39179_c0_g2	TRINITY_DN39179_c0_g2_i1	.	.	.	.	.	.	.	.	.	.	.	.	.	.	.	.
TRINITY_DN39181_c0_g1	TRINITY_DN39181_c0_g1_i1	AB15C_ARATH^AB15C_ARATH^Q:222-1,H:656-729^77.027%ID^E:2.35e-32^RecName: Full=Putative ABC transporter C family member 15;^Eukaryota; Viridiplantae; Streptophyta; Embryophyta; Tracheophyta; Spermatophyta; Magnoliophyta; eudicotyledons; Gunneridae; Pentapetalae; rosids; malvids; Brassicales; Brassicaceae; Camelineae; Arabidopsis	.	.	.	.	.	.	.	.	.	COG1132^(ABC) transporter	KEGG:ath:AT3G60970	GO:0016021^cellular_component^integral component of membrane`GO:0005524^molecular_function^ATP binding`GO:0008559^molecular_function^xenobiotic-transporting ATPase activity	.	.	.
TRINITY_DN39158_c0_g1	TRINITY_DN39158_c0_g1_i1	.	.	.	.	.	.	.	.	.	.	.	.	.	.	.	.
TRINITY_DN39121_c0_g1	TRINITY_DN39121_c0_g1_i1	.	.	.	.	.	.	.	.	.	.	.	.	.	.	.	.
TRINITY_DN39180_c0_g1	TRINITY_DN39180_c0_g1_i1	HMGB3_ARATH^HMGB3_ARATH^Q:1-246,H:46-125^68.293%ID^E:4.2e-29^RecName: Full=High mobility group B protein 3;^Eukaryota; Viridiplantae; Streptophyta; Embryophyta; Tracheophyta; Spermatophyta; Magnoliophyta; eudicotyledons; Gunneridae; Pentapetalae; rosids; malvids; Brassicales; Brassicaceae; Camelineae; Arabidopsis	.	.	.	.	.	.	.	.	.	COG5648^high mobility group	KEGG:ath:AT1G20696	GO:0000785^cellular_component^chromatin`GO:0005829^cellular_component^cytosol`GO:0005634^cellular_component^nucleus`GO:0003682^molecular_function^chromatin binding`GO:0003677^molecular_function^DNA binding`GO:0030527^molecular_function^structural constituent of chromatin`GO:0003700^molecular_function^transcription factor activity, sequence-specific DNA binding`GO:0006333^biological_process^chroma…	.	.	.
TRINITY_DN39180_c0_g1	TRINITY_DN39180_c0_g1_i2	HMGB3_ARATH^HMGB3_ARATH^Q:18-236,H:55-125^65.753%ID^E:8.02e-24^RecName: Full=High mobility group B protein 3;^Eukaryota; Viridiplantae; Streptophyta; Embryophyta; Tracheophyta; Spermatophyta; Magnoliophyta; eudicotyledons; Gunneridae; Pentapetalae; rosids; malvids; Brassicales; Brassicaceae; Camelineae; Arabidopsis	.	.	.	.	.	.	.	.	.	COG5648^high mobility group	KEGG:ath:AT1G20696	GO:0000785^cellular_component^chromatin`GO:0005829^cellular_component^cytosol`GO:0005634^cellular_component^nucleus`GO:0003682^molecular_function^chromatin binding`GO:0003677^molecular_function^DNA binding`GO:0030527^molecular_function^structural constituent of chromatin`GO:0003700^molecular_function^transcription factor activity, sequence-specific DNA binding`GO:0006333^biological_process^chroma…	.	.	.
TRINITY_DN39146_c0_g1	TRINITY_DN39146_c0_g1_i1	SIP_ARATH^SIP_ARATH^Q:117-10,H:289-324^77.778%ID^E:6.13e-11^RecName: Full=Signal peptide peptidase;^Eukaryota; Viridiplantae; Streptophyta; Embryophyta; Tracheophyta; Spermatophyta; Magnoliophyta; eudicotyledons; Gunneridae; Pentapetalae; rosids; malvids; Brassicales; Brassicaceae; Camelineae; Arabidopsis`SIP_ARATH^SIP_ARATH^Q:398-318,H:263-289^81.481%ID^E:6.69e-07^RecName: Full=Signal peptide pe…	.	.	.	.	.	.	.	.	.	ENOG410XTES^signal peptide peptidase	KEGG:ath:AT2G03120`KO:K09595	GO:0005783^cellular_component^endoplasmic reticulum`GO:0005789^cellular_component^endoplasmic reticulum membrane`GO:0016021^cellular_component^integral component of membrane`GO:0004190^molecular_function^aspartic-type endopeptidase activity`GO:0009555^biological_process^pollen development`GO:0009846^biological_process^pollen germination	.	.	.
TRINITY_DN39146_c0_g2	TRINITY_DN39146_c0_g2_i1	SIP_ARATH^SIP_ARATH^Q:117-10,H:289-324^77.778%ID^E:6.13e-11^RecName: Full=Signal peptide peptidase;^Eukaryota; Viridiplantae; Streptophyta; Embryophyta; Tracheophyta; Spermatophyta; Magnoliophyta; eudicotyledons; Gunneridae; Pentapetalae; rosids; malvids; Brassicales; Brassicaceae; Camelineae; Arabidopsis`SIP_ARATH^SIP_ARATH^Q:398-318,H:263-289^81.481%ID^E:6.69e-07^RecName: Full=Signal peptide pe…	.	.	.	.	.	.	.	.	.	ENOG410XTES^signal peptide peptidase	KEGG:ath:AT2G03120`KO:K09595	GO:0005783^cellular_component^endoplasmic reticulum`GO:0005789^cellular_component^endoplasmic reticulum membrane`GO:0016021^cellular_component^integral component of membrane`GO:0004190^molecular_function^aspartic-type endopeptidase activity`GO:0009555^biological_process^pollen development`GO:0009846^biological_process^pollen germination	.	.	.
TRINITY_DN39146_c0_g3	TRINITY_DN39146_c0_g3_i1	SIP2_ORYSJ^SIP2_ORYSJ^Q:204-124,H:263-289^81.481%ID^E:1.42e-07^RecName: Full=Signal peptide peptidase 2;^Eukaryota; Viridiplantae; Streptophyta; Embryophyta; Tracheophyta; Spermatophyta; Magnoliophyta; Liliopsida; Poales; Poaceae; BOP clade; Oryzoideae; Oryzeae; Oryzinae; Oryza	.	.	.	.	.	.	.	.	.	ENOG410XTES^signal peptide peptidase	KEGG:osa:4338901`KO:K09595	GO:0005783^cellular_component^endoplasmic reticulum`GO:0005789^cellular_component^endoplasmic reticulum membrane`GO:0016021^cellular_component^integral component of membrane`GO:0004190^molecular_function^aspartic-type endopeptidase activity	.	.	.
TRINITY_DN39172_c0_g1	TRINITY_DN39172_c0_g1_i1	.	.	.	.	.	.	.	.	.	.	.	.	.	.	.	.
TRINITY_DN39172_c0_g2	TRINITY_DN39172_c0_g2_i1	.	.	.	.	.	.	.	.	.	.	.	.	.	.	.	.
TRINITY_DN39149_c0_g1	TRINITY_DN39149_c0_g1_i1	CHMP5_DICDI^CHMP5_DICDI^Q:8-250,H:105-160^33.333%ID^E:1.11e-07^RecName: Full=Charged multivesicular body protein 5;^Eukaryota; Amoebozoa; Mycetozoa; Dictyosteliida; Dictyostelium	.	.	.	.	.	.	.	.	.	ENOG410XPDA^Charged multivesicular body protein	KEGG:ddi:DDB_G0287993`KO:K12198	GO:0010008^cellular_component^endosome membrane`GO:0015031^biological_process^protein transport`GO:0007034^biological_process^vacuolar transport	.	.	.
TRINITY_DN39149_c0_g2	TRINITY_DN39149_c0_g2_i1	CHMP5_DICDI^CHMP5_DICDI^Q:8-250,H:105-160^33.333%ID^E:1.03e-07^RecName: Full=Charged multivesicular body protein 5;^Eukaryota; Amoebozoa; Mycetozoa; Dictyosteliida; Dictyostelium	.	.	.	.	.	.	.	.	.	ENOG410XPDA^Charged multivesicular body protein	KEGG:ddi:DDB_G0287993`KO:K12198	GO:0010008^cellular_component^endosome membrane`GO:0015031^biological_process^protein transport`GO:0007034^biological_process^vacuolar transport	.	.	.
TRINITY_DN39149_c0_g3	TRINITY_DN39149_c0_g3_i1	CHMP5_DICDI^CHMP5_DICDI^Q:8-250,H:105-160^33.333%ID^E:1.01e-07^RecName: Full=Charged multivesicular body protein 5;^Eukaryota; Amoebozoa; Mycetozoa; Dictyosteliida; Dictyostelium	.	.	.	.	.	.	.	.	.	ENOG410XPDA^Charged multivesicular body protein	KEGG:ddi:DDB_G0287993`KO:K12198	GO:0010008^cellular_component^endosome membrane`GO:0015031^biological_process^protein transport`GO:0007034^biological_process^vacuolar transport	.	.	.
TRINITY_DN39137_c0_g1	TRINITY_DN39137_c0_g1_i1	UFOG7_FRAAN^UFOG7_FRAAN^Q:4-285,H:94-187^53.191%ID^E:8.18e-28^RecName: Full=UDP-glucose flavonoid 3-O-glucosyltransferase 7 {ECO:0000303|PubMed:18487633};^Eukaryota; Viridiplantae; Streptophyta; Embryophyta; Tracheophyta; Spermatophyta; Magnoliophyta; eudicotyledons; Gunneridae; Pentapetalae; rosids; fabids; Rosales; Rosaceae; Rosoideae; Potentilleae; Fragariinae; Fragaria	.	TRINITY_DN39137_c0_g1_i1|m.10	1-309[+]	UFOG7_FRAAN^UFOG7_FRAAN^Q:2-95,H:94-187^53.191%ID^E:7.37e-28^RecName: Full=UDP-glucose flavonoid 3-O-glucosyltransferase 7 {ECO:0000303|PubMed:18487633};^Eukaryota; Viridiplantae; Streptophyta; Embryophyta; Tracheophyta; Spermatophyta; Magnoliophyta; eudicotyledons; Gunneridae; Pentapetalae; rosids; fabids; Rosales; Rosaceae; Rosoideae; Potentilleae; Fragariinae; Fragaria	.	A0A0A0K347_CUCSA^A0A0A0K347_CUCSA^Q:2-103,H:90-191^82.353%ID^E:3.21e-54^.^.	.	.	.	.	.	GO:0047893^molecular_function^flavonol 3-O-glucosyltransferase activity	.	.	.
TRINITY_DN39137_c0_g2	TRINITY_DN39137_c0_g2_i1	SCGT_TOBAC^SCGT_TOBAC^Q:7-306,H:93-192^47%ID^E:4.17e-28^RecName: Full=Scopoletin glucosyltransferase;^Eukaryota; Viridiplantae; Streptophyta; Embryophyta; Tracheophyta; Spermatophyta; Magnoliophyta; eudicotyledons; Gunneridae; Pentapetalae; asterids; lamiids; Solanales; Solanaceae; Nicotianoideae; Nicotianeae; Nicotiana	.	TRINITY_DN39137_c0_g2_i1|m.11	1-321[+]	SCGT_TOBAC^SCGT_TOBAC^Q:3-102,H:93-192^47%ID^E:3.75e-28^RecName: Full=Scopoletin glucosyltransferase;^Eukaryota; Viridiplantae; Streptophyta; Embryophyta; Tracheophyta; Spermatophyta; Magnoliophyta; eudicotyledons; Gunneridae; Pentapetalae; asterids; lamiids; Solanales; Solanaceae; Nicotianoideae; Nicotianeae; Nicotiana	.	A0A0A0K2L5_CUCSA^A0A0A0K2L5_CUCSA^Q:2-107,H:97-202^85.849%ID^E:1.82e-57^.^.	.	.	.	.	.	GO:0042802^molecular_function^identical protein binding`GO:0050275^molecular_function^scopoletin glucosyltransferase activity	.	.	.
TRINITY_DN39137_c1_g1	TRINITY_DN39137_c1_g1_i1	UFOG7_FRAAN^UFOG7_FRAAN^Q:2-283,H:36-127^48.936%ID^E:8.46e-23^RecName: Full=UDP-glucose flavonoid 3-O-glucosyltransferase 7 {ECO:0000303|PubMed:18487633};^Eukaryota; Viridiplantae; Streptophyta; Embryophyta; Tracheophyta; Spermatophyta; Magnoliophyta; eudicotyledons; Gunneridae; Pentapetalae; rosids; fabids; Rosales; Rosaceae; Rosoideae; Potentilleae; Fragariinae; Fragaria	.	.	.	.	.	.	.	.	.	.	.	GO:0047893^molecular_function^flavonol 3-O-glucosyltransferase activity	.	.	.
TRINITY_DN39198_c0_g1	TRINITY_DN39198_c0_g1_i1	AI5L5_ARATH^AI5L5_ARATH^Q:189-1,H:203-266^49.275%ID^E:4.77e-08^RecName: Full=ABSCISIC ACID-INSENSITIVE 5-like protein 5;^Eukaryota; Viridiplantae; Streptophyta; Embryophyta; Tracheophyta; Spermatophyta; Magnoliophyta; eudicotyledons; Gunneridae; Pentapetalae; rosids; malvids; Brassicales; Brassicaceae; Camelineae; Arabidopsis	.	.	.	.	.	.	.	.	.	ENOG410YB2M^Transcription factor	.	GO:0005634^cellular_component^nucleus`GO:0043565^molecular_function^sequence-specific DNA binding`GO:0003700^molecular_function^transcription factor activity, sequence-specific DNA binding`GO:0009738^biological_process^abscisic acid-activated signaling pathway`GO:0006351^biological_process^transcription, DNA-templated	.	.	.
TRINITY_DN39198_c0_g2	TRINITY_DN39198_c0_g2_i1	AI5L5_ARATH^AI5L5_ARATH^Q:189-1,H:203-266^49.275%ID^E:7.07e-08^RecName: Full=ABSCISIC ACID-INSENSITIVE 5-like protein 5;^Eukaryota; Viridiplantae; Streptophyta; Embryophyta; Tracheophyta; Spermatophyta; Magnoliophyta; eudicotyledons; Gunneridae; Pentapetalae; rosids; malvids; Brassicales; Brassicaceae; Camelineae; Arabidopsis	.	.	.	.	.	.	.	.	.	ENOG410YB2M^Transcription factor	.	GO:0005634^cellular_component^nucleus`GO:0043565^molecular_function^sequence-specific DNA binding`GO:0003700^molecular_function^transcription factor activity, sequence-specific DNA binding`GO:0009738^biological_process^abscisic acid-activated signaling pathway`GO:0006351^biological_process^transcription, DNA-templated	.	.	.
TRINITY_DN39184_c0_g1	TRINITY_DN39184_c0_g1_i1	CX5B2_ARATH^CX5B2_ARATH^Q:200-277,H:127-152^80.769%ID^E:6.37e-07^RecName: Full=Cytochrome c oxidase subunit 5b-2, mitochondrial;^Eukaryota; Viridiplantae; Streptophyta; Embryophyta; Tracheophyta; Spermatophyta; Magnoliophyta; eudicotyledons; Gunneridae; Pentapetalae; rosids; malvids; Brassicales; Brassicaceae; Camelineae; Arabidopsis`CX5B2_ARATH^CX5B2_ARATH^Q:9-74,H:105-126^86.364%ID^E:7.62e-06^R…	.	.	.	.	.	.	.	.	.	ENOG4111XEM^cytochrome C oxidase	KEGG:ath:AT1G80230`KO:K02265	GO:0005743^cellular_component^mitochondrial inner membrane`GO:0005739^cellular_component^mitochondrion`GO:0004129^molecular_function^cytochrome-c oxidase activity`GO:0046872^molecular_function^metal ion binding	.	.	.
TRINITY_DN39184_c0_g2	TRINITY_DN39184_c0_g2_i1	CX5B2_ARATH^CX5B2_ARATH^Q:200-277,H:127-152^80.769%ID^E:4.75e-07^RecName: Full=Cytochrome c oxidase subunit 5b-2, mitochondrial;^Eukaryota; Viridiplantae; Streptophyta; Embryophyta; Tracheophyta; Spermatophyta; Magnoliophyta; eudicotyledons; Gunneridae; Pentapetalae; rosids; malvids; Brassicales; Brassicaceae; Camelineae; Arabidopsis`CX5B2_ARATH^CX5B2_ARATH^Q:9-74,H:105-126^86.364%ID^E:7.62e-06^R…	.	.	.	.	.	.	.	.	.	ENOG4111XEM^cytochrome C oxidase	KEGG:ath:AT1G80230`KO:K02265	GO:0005743^cellular_component^mitochondrial inner membrane`GO:0005739^cellular_component^mitochondrion`GO:0004129^molecular_function^cytochrome-c oxidase activity`GO:0046872^molecular_function^metal ion binding	.	.	.
TRINITY_DN39153_c0_g1	TRINITY_DN39153_c0_g1_i1	.	.	.	.	.	.	.	.	.	.	.	.	.	.	.	.
TRINITY_DN39153_c0_g2	TRINITY_DN39153_c0_g2_i1	.	.	.	.	.	.	.	.	.	.	.	.	.	.	.	.
TRINITY_DN39101_c0_g1	TRINITY_DN39101_c0_g1_i1	.	.	.	.	.	.	.	.	.	.	.	.	.	.	.	.
TRINITY_DN39122_c0_g1	TRINITY_DN39122_c0_g1_i1	.	.	.	.	.	.	.	.	.	.	.	.	.	.	.	.
TRINITY_DN39122_c0_g2	TRINITY_DN39122_c0_g2_i1	.	.	.	.	.	.	.	.	.	.	.	.	.	.	.	.
TRINITY_DN39143_c0_g1	TRINITY_DN39143_c0_g1_i1	RL7A_ORYSJ^RL7A_ORYSJ^Q:210-1,H:63-132^78.571%ID^E:5.92e-29^RecName: Full=60S ribosomal protein L7a;^Eukaryota; Viridiplantae; Streptophyta; Embryophyta; Tracheophyta; Spermatophyta; Magnoliophyta; Liliopsida; Poales; Poaceae; BOP clade; Oryzoideae; Oryzeae; Oryzinae; Oryza	.	.	.	.	.	.	.	.	.	COG1358^(ribosomal) protein	KEGG:osa:4345279`KEGG:osa:4347522`KO:K02936	GO:0005840^cellular_component^ribosome`GO:0042254^biological_process^ribosome biogenesis	.	.	.
TRINITY_DN39131_c0_g1	TRINITY_DN39131_c0_g1_i1	.	.	.	.	.	.	.	.	.	.	.	.	.	.	.	.
TRINITY_DN39131_c0_g2	TRINITY_DN39131_c0_g2_i1	.	.	.	.	.	.	.	.	.	.	.	.	.	.	.	.
TRINITY_DN39191_c0_g1	TRINITY_DN39191_c0_g1_i1	.	.	.	.	.	.	.	.	.	.	.	.	.	.	.	.
TRINITY_DN39129_c0_g1	TRINITY_DN39129_c0_g1_i1	.	.	.	.	.	.	.	.	.	.	.	.	.	.	.	.
TRINITY_DN39129_c0_g2	TRINITY_DN39129_c0_g2_i1	.	.	.	.	.	.	.	.	.	.	.	.	.	.	.	.
TRINITY_DN39129_c0_g3	TRINITY_DN39129_c0_g3_i1	.	.	.	.	.	.	.	.	.	.	.	.	.	.	.	.
TRINITY_DN39129_c1_g1	TRINITY_DN39129_c1_g1_i1	.	.	.	.	.	.	.	.	.	.	.	.	.	.	.	.
TRINITY_DN39100_c0_g1	TRINITY_DN39100_c0_g1_i1	.	.	.	.	.	.	.	.	.	.	.	.	.	.	.	.
TRINITY_DN39178_c0_g1	TRINITY_DN39178_c0_g1_i1	.	.	.	.	.	.	.	.	.	.	.	.	.	.	.	.
TRINITY_DN39150_c0_g1	TRINITY_DN39150_c0_g1_i1	.	.	.	.	.	.	.	.	.	.	.	.	.	.	.	.
TRINITY_DN39150_c0_g2	TRINITY_DN39150_c0_g2_i1	.	.	.	.	.	.	.	.	.	.	.	.	.	.	.	.
TRINITY_DN39106_c0_g1	TRINITY_DN39106_c0_g1_i1	.	.	.	.	.	.	.	.	.	.	.	.	.	.	.	.
TRINITY_DN39106_c1_g1	TRINITY_DN39106_c1_g1_i1	.	.	.	.	.	.	.	.	.	.	.	.	.	.	.	.
TRINITY_DN39142_c0_g1	TRINITY_DN39142_c0_g1_i1	YTX2_XENLA^YTX2_XENLA^Q:389-30,H:452-572^33.884%ID^E:6.8e-13^RecName: Full=Transposon TX1 uncharacterized 149 kDa protein;^Eukaryota; Metazoa; Chordata; Craniata; Vertebrata; Euteleostomi; Amphibia; Batrachia; Anura; Pipoidea; Pipidae; Xenopodinae; Xenopus; Xenopus	.	TRINITY_DN39142_c0_g1_i1|m.12	416-27[-]	YTX2_XENLA^YTX2_XENLA^Q:10-129,H:452-572^33.884%ID^E:6.11e-13^RecName: Full=Transposon TX1 uncharacterized 149 kDa protein;^Eukaryota; Metazoa; Chordata; Craniata; Vertebrata; Euteleostomi; Amphibia; Batrachia; Anura; Pipoidea; Pipidae; Xenopodinae; Xenopus; Xenopus	.	A5AUM1_VITVI^A5AUM1_VITVI^Q:7-122,H:581-696^45.69%ID^E:2.13e-25^.^.	.	.	.	.	.	.	.	.	.
TRINITY_DN39170_c0_g1	TRINITY_DN39170_c0_g1_i1	TI214_LOTJA^TI214_LOTJA^Q:648-749,H:312-345^58.824%ID^E:6.1e-05^RecName: Full=Protein TIC 214 {ECO:0000250|UniProtKB:P56785};^Eukaryota; Viridiplantae; Streptophyta; Embryophyta; Tracheophyta; Spermatophyta; Magnoliophyta; eudicotyledons; Gunneridae; Pentapetalae; rosids; fabids; Fabales; Fabaceae; Papilionoideae; Loteae; Lotus	8s_rRNA^303-408	.	.	.	.	.	.	.	.	.	.	GO:0009706^cellular_component^chloroplast inner membrane`GO:0016021^cellular_component^integral component of membrane`GO:0015031^biological_process^protein transport	.	.	.
TRINITY_DN39170_c0_g1	TRINITY_DN39170_c0_g1_i2	TI214_LOTJA^TI214_LOTJA^Q:864-965,H:312-345^58.824%ID^E:9.1e-05^RecName: Full=Protein TIC 214 {ECO:0000250|UniProtKB:P56785};^Eukaryota; Viridiplantae; Streptophyta; Embryophyta; Tracheophyta; Spermatophyta; Magnoliophyta; eudicotyledons; Gunneridae; Pentapetalae; rosids; fabids; Fabales; Fabaceae; Papilionoideae; Loteae; Lotus	8s_rRNA^519-624	.	.	.	.	.	.	.	.	.	.	GO:0009706^cellular_component^chloroplast inner membrane`GO:0016021^cellular_component^integral component of membrane`GO:0015031^biological_process^protein transport	.	.	.
TRINITY_DN39193_c0_g1	TRINITY_DN39193_c0_g1_i1	PHT44_ORYSJ^PHT44_ORYSJ^Q:1-159,H:177-225^54.717%ID^E:9.71e-08^RecName: Full=Probable anion transporter 4, chloroplastic;^Eukaryota; Viridiplantae; Streptophyta; Embryophyta; Tracheophyta; Spermatophyta; Magnoliophyta; Liliopsida; Poales; Poaceae; BOP clade; Oryzoideae; Oryzeae; Oryzinae; Oryza	.	.	.	.	.	.	.	.	.	ENOG410XPWC^solute carrier family 17	KEGG:osa:4347913	GO:0031969^cellular_component^chloroplast membrane`GO:0016021^cellular_component^integral component of membrane`GO:0009536^cellular_component^plastid`GO:0005315^molecular_function^inorganic phosphate transmembrane transporter activity`GO:0098656^biological_process^anion transmembrane transport`GO:0006098^biological_process^pentose-phosphate shunt	.	.	.
TRINITY_DN39193_c0_g2	TRINITY_DN39193_c0_g2_i1	PHT44_ORYSJ^PHT44_ORYSJ^Q:1-159,H:177-225^54.717%ID^E:9.71e-08^RecName: Full=Probable anion transporter 4, chloroplastic;^Eukaryota; Viridiplantae; Streptophyta; Embryophyta; Tracheophyta; Spermatophyta; Magnoliophyta; Liliopsida; Poales; Poaceae; BOP clade; Oryzoideae; Oryzeae; Oryzinae; Oryza	.	.	.	.	.	.	.	.	.	ENOG410XPWC^solute carrier family 17	KEGG:osa:4347913	GO:0031969^cellular_component^chloroplast membrane`GO:0016021^cellular_component^integral component of membrane`GO:0009536^cellular_component^plastid`GO:0005315^molecular_function^inorganic phosphate transmembrane transporter activity`GO:0098656^biological_process^anion transmembrane transport`GO:0006098^biological_process^pentose-phosphate shunt	.	.	.
TRINITY_DN39167_c0_g1	TRINITY_DN39167_c0_g1_i1	PRK6_ARATH^PRK6_ARATH^Q:438-10,H:60-202^32.877%ID^E:3.04e-11^RecName: Full=Probable pollen receptor-like kinase 6 {ECO:0000303|PubMed:23024212};^Eukaryota; Viridiplantae; Streptophyta; Embryophyta; Tracheophyta; Spermatophyta; Magnoliophyta; eudicotyledons; Gunneridae; Pentapetalae; rosids; malvids; Brassicales; Brassicaceae; Camelineae; Arabidopsis	.	TRINITY_DN39167_c0_g1_i1|m.13	459-1[-]	PRK6_ARATH^PRK6_ARATH^Q:8-150,H:60-202^32.877%ID^E:2.73e-11^RecName: Full=Probable pollen receptor-like kinase 6 {ECO:0000303|PubMed:23024212};^Eukaryota; Viridiplantae; Streptophyta; Embryophyta; Tracheophyta; Spermatophyta; Magnoliophyta; eudicotyledons; Gunneridae; Pentapetalae; rosids; malvids; Brassicales; Brassicaceae; Camelineae; Arabidopsis	.	A0A0A0LBE5_CUCSA^A0A0A0LBE5_CUCSA^Q:1-153,H:482-606^60.784%ID^E:2.31e-40^.^.	PF13855.3^LRR_8^Leucine rich repeat^91-152^E:2.8e-09`PF00560.30^LRR_1^Leucine Rich Repeat^92-111^E:0.05`PF12799.4^LRR_4^Leucine Rich repeats (2 copies)^116-150^E:1.3e-06`PF00560.30^LRR_1^Leucine Rich Repeat^117-135^E:0.19	.	.	COG0515^Serine Threonine protein kinase	KEGG:ath:AT5G20690	GO:0016021^cellular_component^integral component of membrane`GO:0005524^molecular_function^ATP binding`GO:0004674^molecular_function^protein serine/threonine kinase activity	GO:0005515^molecular_function^protein binding	.	.
TRINITY_DN39190_c0_g1	TRINITY_DN39190_c0_g1_i1	C76B6_CATRO^C76B6_CATRO^Q:259-2,H:66-151^48.837%ID^E:9.46e-22^RecName: Full=Geraniol 8-hydroxylase;^Eukaryota; Viridiplantae; Streptophyta; Embryophyta; Tracheophyta; Spermatophyta; Magnoliophyta; eudicotyledons; Gunneridae; Pentapetalae; asterids; lamiids; Gentianales; Apocynaceae; Rauvolfioideae; Vinceae; Catharanthinae; Catharanthus	.	.	.	.	.	.	.	.	.	.	KEGG:ag:CAC80883`KO:K15099	GO:0005789^cellular_component^endoplasmic reticulum membrane`GO:0016021^cellular_component^integral component of membrane`GO:0020037^molecular_function^heme binding`GO:0005506^molecular_function^iron ion binding`GO:0016709^molecular_function^oxidoreductase activity, acting on paired donors, with incorporation or reduction of molecular oxygen, NAD(P)H as one donor, and incorporation of one atom of…	.	.	.
TRINITY_DN39140_c0_g1	TRINITY_DN39140_c0_g1_i1	.	.	.	.	.	.	.	.	.	.	.	.	.	.	.	.
TRINITY_DN39159_c0_g1	TRINITY_DN39159_c0_g1_i1	MAOP4_ARATH^MAOP4_ARATH^Q:301-2,H:515-574^51%ID^E:1.35e-20^RecName: Full=NADP-dependent malic enzyme 4, chloroplastic;^Eukaryota; Viridiplantae; Streptophyta; Embryophyta; Tracheophyta; Spermatophyta; Magnoliophyta; eudicotyledons; Gunneridae; Pentapetalae; rosids; malvids; Brassicales; Brassicaceae; Camelineae; Arabidopsis	.	.	.	.	.	.	.	.	.	COG0281^malic enzyme	KEGG:ath:AT1G79750`KO:K00029	GO:0009507^cellular_component^chloroplast`GO:0050897^molecular_function^cobalt ion binding`GO:0004471^molecular_function^malate dehydrogenase (decarboxylating) (NAD+) activity`GO:0004473^molecular_function^malate dehydrogenase (decarboxylating) (NADP+) activity`GO:0051287^molecular_function^NAD binding`GO:0008948^molecular_function^oxaloacetate decarboxylase activity`GO:0042803^molecular_function…	.	.	.
TRINITY_DN39159_c0_g2	TRINITY_DN39159_c0_g2_i1	MAOP4_ARATH^MAOP4_ARATH^Q:301-2,H:515-574^51%ID^E:1.21e-23^RecName: Full=NADP-dependent malic enzyme 4, chloroplastic;^Eukaryota; Viridiplantae; Streptophyta; Embryophyta; Tracheophyta; Spermatophyta; Magnoliophyta; eudicotyledons; Gunneridae; Pentapetalae; rosids; malvids; Brassicales; Brassicaceae; Camelineae; Arabidopsis`MAOP4_ARATH^MAOP4_ARATH^Q:428-378,H:503-519^94.118%ID^E:1.21e-23^RecName:…	.	.	.	.	.	.	.	.	.	COG0281^malic enzyme	KEGG:ath:AT1G79750`KO:K00029	GO:0009507^cellular_component^chloroplast`GO:0050897^molecular_function^cobalt ion binding`GO:0004471^molecular_function^malate dehydrogenase (decarboxylating) (NAD+) activity`GO:0004473^molecular_function^malate dehydrogenase (decarboxylating) (NADP+) activity`GO:0051287^molecular_function^NAD binding`GO:0008948^molecular_function^oxaloacetate decarboxylase activity`GO:0042803^molecular_function…	.	.	.
TRINITY_DN39118_c0_g1	TRINITY_DN39118_c0_g1_i1	.	.	.	.	.	.	.	.	.	.	.	.	.	.	.	.
TRINITY_DN39119_c0_g1	TRINITY_DN39119_c0_g1_i1	.	.	.	.	.	.	.	.	.	.	.	.	.	.	.	.
TRINITY_DN39168_c0_g1	TRINITY_DN39168_c0_g1_i1	.	.	.	.	.	.	.	.	.	.	.	.	.	.	.	.
TRINITY_DN39176_c0_g1	TRINITY_DN39176_c0_g1_i1	.	.	.	.	.	.	.	.	.	.	.	.	.	.	.	.
TRINITY_DN39138_c0_g1	TRINITY_DN39138_c0_g1_i1	.	.	.	.	.	.	.	.	.	.	.	.	.	.	.	.
TRINITY_DN39138_c0_g2	TRINITY_DN39138_c0_g2_i1	.	.	.	.	.	.	.	.	.	.	.	.	.	.	.	.
TRINITY_DN39138_c0_g3	TRINITY_DN39138_c0_g3_i1	.	.	.	.	.	.	.	.	.	.	.	.	.	.	.	.
TRINITY_DN39189_c0_g1	TRINITY_DN39189_c0_g1_i1	.	.	.	.	.	.	.	.	.	.	.	.	.	.	.	.
TRINITY_DN39189_c0_g2	TRINITY_DN39189_c0_g2_i1	.	.	.	.	.	.	.	.	.	.	.	.	.	.	.	.
TRINITY_DN39175_c0_g1	TRINITY_DN39175_c0_g1_i1	.	.	.	.	.	.	.	.	.	.	.	.	.	.	.	.
TRINITY_DN39175_c0_g2	TRINITY_DN39175_c0_g2_i1	.	.	.	.	.	.	.	.	.	.	.	.	.	.	.	.
TRINITY_DN39175_c0_g3	TRINITY_DN39175_c0_g3_i1	.	.	.	.	.	.	.	.	.	.	.	.	.	.	.	.
TRINITY_DN39175_c0_g4	TRINITY_DN39175_c0_g4_i1	.	.	.	.	.	.	.	.	.	.	.	.	.	.	.	.
TRINITY_DN39112_c0_g1	TRINITY_DN39112_c0_g1_i1	.	.	.	.	.	.	.	.	.	.	.	.	.	.	.	.
TRINITY_DN39165_c0_g1	TRINITY_DN39165_c0_g1_i1	.	.	.	.	.	.	.	.	.	.	.	.	.	.	.	.
TRINITY_DN39133_c0_g1	TRINITY_DN39133_c0_g1_i1	.	.	.	.	.	.	.	.	.	.	.	.	.	.	.	.
TRINITY_DN39109_c0_g1	TRINITY_DN39109_c0_g1_i1	.	.	.	.	.	.	.	.	.	.	.	.	.	.	.	.
TRINITY_DN39109_c0_g2	TRINITY_DN39109_c0_g2_i1	.	.	.	.	.	.	.	.	.	.	.	.	.	.	.	.
TRINITY_DN39109_c0_g3	TRINITY_DN39109_c0_g3_i1	.	.	.	.	.	.	.	.	.	.	.	.	.	.	.	.
TRINITY_DN39127_c0_g1	TRINITY_DN39127_c0_g1_i1	.	.	.	.	.	.	.	.	.	.	.	.	.	.	.	.
TRINITY_DN39127_c0_g2	TRINITY_DN39127_c0_g2_i1	.	.	.	.	.	.	.	.	.	.	.	.	.	.	.	.
TRINITY_DN39136_c0_g1	TRINITY_DN39136_c0_g1_i1	.	.	.	.	.	.	.	.	.	.	.	.	.	.	.	.
TRINITY_DN39136_c0_g2	TRINITY_DN39136_c0_g2_i1	.	.	.	.	.	.	.	.	.	.	.	.	.	.	.	.
TRINITY_DN39188_c0_g1	TRINITY_DN39188_c0_g1_i1	DTX12_ARATH^DTX12_ARATH^Q:421-164,H:390-475^58.14%ID^E:2.33e-26^RecName: Full=Protein DETOXIFICATION 12 {ECO:0000303|PubMed:11739388};^Eukaryota; Viridiplantae; Streptophyta; Embryophyta; Tracheophyta; Spermatophyta; Magnoliophyta; eudicotyledons; Gunneridae; Pentapetalae; rosids; malvids; Brassicales; Brassicaceae; Camelineae; Arabidopsis	.	TRINITY_DN39188_c0_g1_i1|m.14	421-116[-]	DTX12_ARATH^DTX12_ARATH^Q:1-86,H:390-475^58.14%ID^E:2.88e-27^RecName: Full=Protein DETOXIFICATION 12 {ECO:0000303|PubMed:11739388};^Eukaryota; Viridiplantae; Streptophyta; Embryophyta; Tracheophyta; Spermatophyta; Magnoliophyta; eudicotyledons; Gunneridae; Pentapetalae; rosids; malvids; Brassicales; Brassicaceae; Camelineae; Arabidopsis	.	A0A0A0LRD3_CUCSA^A0A0A0LRD3_CUCSA^Q:1-101,H:123-224^85.294%ID^E:4.79e-54^.^.	.	.	ExpAA=44.92^PredHel=2^Topology=i21-43o53-75i	COG0534^Mate efflux family protein	KEGG:ath:AT1G15170`KO:K03327	GO:0009507^cellular_component^chloroplast`GO:0016021^cellular_component^integral component of membrane`GO:0015297^molecular_function^antiporter activity`GO:0015238^molecular_function^drug transmembrane transporter activity	.	.	.
TRINITY_DN39116_c0_g1	TRINITY_DN39116_c0_g1_i1	GEX1_ARATH^GEX1_ARATH^Q:382-5,H:157-282^39.683%ID^E:1.63e-16^RecName: Full=Protein GAMETE EXPRESSED 1;^Eukaryota; Viridiplantae; Streptophyta; Embryophyta; Tracheophyta; Spermatophyta; Magnoliophyta; eudicotyledons; Gunneridae; Pentapetalae; rosids; malvids; Brassicales; Brassicaceae; Camelineae; Arabidopsis	.	.	.	.	.	.	.	.	.	ENOG41121QC^NA	KEGG:ath:AT5G55490	GO:0005887^cellular_component^integral component of plasma membrane`GO:0005886^cellular_component^plasma membrane`GO:0042802^molecular_function^identical protein binding`GO:0009793^biological_process^embryo development ending in seed dormancy`GO:0009553^biological_process^embryo sac development`GO:0009555^biological_process^pollen development	.	.	.
TRINITY_DN39116_c0_g2	TRINITY_DN39116_c0_g2_i1	GEX1_ARATH^GEX1_ARATH^Q:442-5,H:137-282^43.151%ID^E:6.98e-28^RecName: Full=Protein GAMETE EXPRESSED 1;^Eukaryota; Viridiplantae; Streptophyta; Embryophyta; Tracheophyta; Spermatophyta; Magnoliophyta; eudicotyledons; Gunneridae; Pentapetalae; rosids; malvids; Brassicales; Brassicaceae; Camelineae; Arabidopsis	.	TRINITY_DN39116_c0_g2_i1|m.15	442-2[-]	GEX1_ARATH^GEX1_ARATH^Q:1-146,H:137-282^43.151%ID^E:3.37e-35^RecName: Full=Protein GAMETE EXPRESSED 1;^Eukaryota; Viridiplantae; Streptophyta; Embryophyta; Tracheophyta; Spermatophyta; Magnoliophyta; eudicotyledons; Gunneridae; Pentapetalae; rosids; malvids; Brassicales; Brassicaceae; Camelineae; Arabidopsis	.	A0A0A0KT36_CUCSA^A0A0A0KT36_CUCSA^Q:1-146,H:129-274^91.781%ID^E:2.43e-86^.^.	.	.	.	ENOG41121QC^NA	KEGG:ath:AT5G55490	GO:0005887^cellular_component^integral component of plasma membrane`GO:0005886^cellular_component^plasma membrane`GO:0042802^molecular_function^identical protein binding`GO:0009793^biological_process^embryo development ending in seed dormancy`GO:0009553^biological_process^embryo sac development`GO:0009555^biological_process^pollen development	.	.	.
TRINITY_DN39139_c0_g1	TRINITY_DN39139_c0_g1_i1	.	.	.	.	.	.	.	.	.	.	.	.	.	.	.	.
TRINITY_DN39173_c0_g1	TRINITY_DN39173_c0_g1_i1	.	.	.	.	.	.	.	.	.	.	.	.	.	.	.	.
TRINITY_DN39173_c0_g1	TRINITY_DN39173_c0_g1_i2	.	.	.	.	.	.	.	.	.	.	.	.	.	.	.	.
TRINITY_DN39115_c0_g1	TRINITY_DN39115_c0_g1_i1	.	.	.	.	.	.	.	.	.	.	.	.	.	.	.	.
TRINITY_DN39105_c0_g1	TRINITY_DN39105_c0_g1_i1	.	.	.	.	.	.	.	.	.	.	.	.	.	.	.	.
TRINITY_DN39105_c0_g2	TRINITY_DN39105_c0_g2_i1	.	.	.	.	.	.	.	.	.	.	.	.	.	.	.	.
TRINITY_DN39105_c1_g1	TRINITY_DN39105_c1_g1_i1	.	.	.	.	.	.	.	.	.	.	.	.	.	.	.	.
TRINITY_DN39105_c2_g1	TRINITY_DN39105_c2_g1_i1	.	.	.	.	.	.	.	.	.	.	.	.	.	.	.	.
TRINITY_DN39199_c0_g1	TRINITY_DN39199_c0_g1_i1	CDA7L_MOUSE^CDA7L_MOUSE^Q:196-23,H:352-403^40%ID^E:9.91e-05^RecName: Full=Cell division cycle-associated 7-like protein;^Eukaryota; Metazoa; Chordata; Craniata; Vertebrata; Euteleostomi; Mammalia; Eutheria; Euarchontoglires; Glires; Rodentia; Sciurognathi; Muroidea; Muridae; Murinae; Mus; Mus	.	.	.	.	.	.	.	.	.	ENOG410XQV7^Cell division cycle associated 7-like	KEGG:mmu:217946	GO:0005737^cellular_component^cytoplasm`GO:0005730^cellular_component^nucleolus`GO:0005634^cellular_component^nucleus`GO:0008284^biological_process^positive regulation of cell proliferation`GO:0006355^biological_process^regulation of transcription, DNA-templated`GO:0006351^biological_process^transcription, DNA-templated	.	.	.
TRINITY_DN39113_c0_g1	TRINITY_DN39113_c0_g1_i1	CALSA_ARATH^CALSA_ARATH^Q:85-2,H:1304-1331^85.714%ID^E:5.74e-09^RecName: Full=Callose synthase 10;^Eukaryota; Viridiplantae; Streptophyta; Embryophyta; Tracheophyta; Spermatophyta; Magnoliophyta; eudicotyledons; Gunneridae; Pentapetalae; rosids; malvids; Brassicales; Brassicaceae; Camelineae; Arabidopsis	.	.	.	.	.	.	.	.	.	ENOG410XQ8V^synthase	KEGG:ath:AT2G36850`KO:K11000	GO:0000148^cellular_component^1,3-beta-D-glucan synthase complex`GO:0016021^cellular_component^integral component of membrane`GO:0003843^molecular_function^1,3-beta-D-glucan synthase activity`GO:0006075^biological_process^(1->3)-beta-D-glucan biosynthetic process`GO:0071555^biological_process^cell wall organization`GO:0008360^biological_process^regulation of cell shape	.	.	.
TRINITY_DN39113_c0_g2	TRINITY_DN39113_c0_g2_i1	CALSA_ARATH^CALSA_ARATH^Q:85-2,H:1304-1331^85.714%ID^E:5.74e-09^RecName: Full=Callose synthase 10;^Eukaryota; Viridiplantae; Streptophyta; Embryophyta; Tracheophyta; Spermatophyta; Magnoliophyta; eudicotyledons; Gunneridae; Pentapetalae; rosids; malvids; Brassicales; Brassicaceae; Camelineae; Arabidopsis	.	.	.	.	.	.	.	.	.	ENOG410XQ8V^synthase	KEGG:ath:AT2G36850`KO:K11000	GO:0000148^cellular_component^1,3-beta-D-glucan synthase complex`GO:0016021^cellular_component^integral component of membrane`GO:0003843^molecular_function^1,3-beta-D-glucan synthase activity`GO:0006075^biological_process^(1->3)-beta-D-glucan biosynthetic process`GO:0071555^biological_process^cell wall organization`GO:0008360^biological_process^regulation of cell shape	.	.	.
TRINITY_DN39113_c0_g3	TRINITY_DN39113_c0_g3_i1	CALSA_ARATH^CALSA_ARATH^Q:85-2,H:1304-1331^85.714%ID^E:1e-09^RecName: Full=Callose synthase 10;^Eukaryota; Viridiplantae; Streptophyta; Embryophyta; Tracheophyta; Spermatophyta; Magnoliophyta; eudicotyledons; Gunneridae; Pentapetalae; rosids; malvids; Brassicales; Brassicaceae; Camelineae; Arabidopsis	.	.	.	.	.	.	.	.	.	ENOG410XQ8V^synthase	KEGG:ath:AT2G36850`KO:K11000	GO:0000148^cellular_component^1,3-beta-D-glucan synthase complex`GO:0016021^cellular_component^integral component of membrane`GO:0003843^molecular_function^1,3-beta-D-glucan synthase activity`GO:0006075^biological_process^(1->3)-beta-D-glucan biosynthetic process`GO:0071555^biological_process^cell wall organization`GO:0008360^biological_process^regulation of cell shape	.	.	.
TRINITY_DN39145_c0_g1	TRINITY_DN39145_c0_g1_i1	TPIS_LACSA^TPIS_LACSA^Q:238-2,H:62-140^78.481%ID^E:9.78e-37^RecName: Full=Triosephosphate isomerase, cytosolic;^Eukaryota; Viridiplantae; Streptophyta; Embryophyta; Tracheophyta; Spermatophyta; Magnoliophyta; eudicotyledons; Gunneridae; Pentapetalae; asterids; campanulids; Asterales; Asteraceae; Cichorioideae; Cichorieae; Lactucinae; Lactuca	.	.	.	.	.	.	.	.	.	.	.	GO:0005737^cellular_component^cytoplasm`GO:0004807^molecular_function^triose-phosphate isomerase activity`GO:0006094^biological_process^gluconeogenesis`GO:0006096^biological_process^glycolytic process`GO:0006098^biological_process^pentose-phosphate shunt	.	.	.
TRINITY_DN39135_c0_g1	TRINITY_DN39135_c0_g1_i1	COPIA_DROME^COPIA_DROME^Q:209-6,H:957-1024^57.353%ID^E:8.83e-22^RecName: Full=Copia protein;^Eukaryota; Metazoa; Ecdysozoa; Arthropoda; Hexapoda; Insecta; Pterygota; Neoptera; Endopterygota; Diptera; Brachycera; Muscomorpha; Ephydroidea; Drosophilidae; Drosophila; Sophophora	.	.	.	.	.	.	.	.	.	.	.	GO:0004190^molecular_function^aspartic-type endopeptidase activity`GO:0005524^molecular_function^ATP binding`GO:0003676^molecular_function^nucleic acid binding`GO:0008270^molecular_function^zinc ion binding`GO:0015074^biological_process^DNA integration	.	.	.
TRINITY_DN39157_c0_g1	TRINITY_DN39157_c0_g1_i1	RPE_SPIOL^RPE_SPIOL^Q:463-392,H:167-190^91.667%ID^E:4.36e-05^RecName: Full=Ribulose-phosphate 3-epimerase, chloroplastic;^Eukaryota; Viridiplantae; Streptophyta; Embryophyta; Tracheophyta; Spermatophyta; Magnoliophyta; eudicotyledons; Gunneridae; Pentapetalae; Caryophyllales; Amaranthaceae; Chenopodioideae; Anserineae; Spinacia`RPE_SPIOL^RPE_SPIOL^Q:72-1,H:188-211^87.5%ID^E:6.69e-05^RecName: Full…	.	.	.	.	.	.	.	.	.	.	.	GO:0009535^cellular_component^chloroplast thylakoid membrane`GO:0046872^molecular_function^metal ion binding`GO:0004750^molecular_function^ribulose-phosphate 3-epimerase activity`GO:0006098^biological_process^pentose-phosphate shunt`GO:0019253^biological_process^reductive pentose-phosphate cycle	.	.	.
TRINITY_DN39147_c0_g1	TRINITY_DN39147_c0_g1_i1	.	.	.	.	.	.	.	.	.	.	.	.	.	.	.	.
TRINITY_DN39111_c0_g1	TRINITY_DN39111_c0_g1_i1	CRK10_ARATH^CRK10_ARATH^Q:251-3,H:388-470^74.699%ID^E:9.51e-41^RecName: Full=Cysteine-rich receptor-like protein kinase 10;^Eukaryota; Viridiplantae; Streptophyta; Embryophyta; Tracheophyta; Spermatophyta; Magnoliophyta; eudicotyledons; Gunneridae; Pentapetalae; rosids; malvids; Brassicales; Brassicaceae; Camelineae; Arabidopsis	.	.	.	.	.	.	.	.	.	COG0515^Serine Threonine protein kinase	KEGG:ath:AT4G23180	GO:0016021^cellular_component^integral component of membrane`GO:0005886^cellular_component^plasma membrane`GO:0009506^cellular_component^plasmodesma`GO:0005524^molecular_function^ATP binding`GO:0004674^molecular_function^protein serine/threonine kinase activity`GO:0042742^biological_process^defense response to bacterium`GO:0006468^biological_process^protein phosphorylation	.	.	.
TRINITY_DN39111_c0_g2	TRINITY_DN39111_c0_g2_i1	CRK10_ARATH^CRK10_ARATH^Q:251-3,H:388-470^74.699%ID^E:4.95e-40^RecName: Full=Cysteine-rich receptor-like protein kinase 10;^Eukaryota; Viridiplantae; Streptophyta; Embryophyta; Tracheophyta; Spermatophyta; Magnoliophyta; eudicotyledons; Gunneridae; Pentapetalae; rosids; malvids; Brassicales; Brassicaceae; Camelineae; Arabidopsis	.	.	.	.	.	.	.	.	.	COG0515^Serine Threonine protein kinase	KEGG:ath:AT4G23180	GO:0016021^cellular_component^integral component of membrane`GO:0005886^cellular_component^plasma membrane`GO:0009506^cellular_component^plasmodesma`GO:0005524^molecular_function^ATP binding`GO:0004674^molecular_function^protein serine/threonine kinase activity`GO:0042742^biological_process^defense response to bacterium`GO:0006468^biological_process^protein phosphorylation	.	.	.
TRINITY_DN39111_c0_g3	TRINITY_DN39111_c0_g3_i1	CRK10_ARATH^CRK10_ARATH^Q:328-206,H:388-428^80.488%ID^E:2.5e-26^RecName: Full=Cysteine-rich receptor-like protein kinase 10;^Eukaryota; Viridiplantae; Streptophyta; Embryophyta; Tracheophyta; Spermatophyta; Magnoliophyta; eudicotyledons; Gunneridae; Pentapetalae; rosids; malvids; Brassicales; Brassicaceae; Camelineae; Arabidopsis`CRK10_ARATH^CRK10_ARATH^Q:110-3,H:435-470^66.667%ID^E:2.5e-26^RecNa…	.	.	.	.	.	.	.	.	.	COG0515^Serine Threonine protein kinase	KEGG:ath:AT4G23180	GO:0016021^cellular_component^integral component of membrane`GO:0005886^cellular_component^plasma membrane`GO:0009506^cellular_component^plasmodesma`GO:0005524^molecular_function^ATP binding`GO:0004674^molecular_function^protein serine/threonine kinase activity`GO:0042742^biological_process^defense response to bacterium`GO:0006468^biological_process^protein phosphorylation	.	.	.
TRINITY_DN39194_c0_g1	TRINITY_DN39194_c0_g1_i1	.	.	.	.	.	.	.	.	.	.	.	.	.	.	.	.
TRINITY_DN39194_c0_g2	TRINITY_DN39194_c0_g2_i1	.	.	.	.	.	.	.	.	.	.	.	.	.	.	.	.
TRINITY_DN39169_c0_g1	TRINITY_DN39169_c0_g1_i1	MDAR2_ARATH^MDAR2_ARATH^Q:1-69,H:177-199^91.304%ID^E:8.75e-08^RecName: Full=Monodehydroascorbate reductase 2 {ECO:0000303|PubMed:16146528};^Eukaryota; Viridiplantae; Streptophyta; Embryophyta; Tracheophyta; Spermatophyta; Magnoliophyta; eudicotyledons; Gunneridae; Pentapetalae; rosids; malvids; Brassicales; Brassicaceae; Camelineae; Arabidopsis	.	.	.	.	.	.	.	.	.	COG0446^pyridine nucleotide-disulfide oxidoreductase	KEGG:ath:AT5G03630`KO:K08232	GO:0009570^cellular_component^chloroplast stroma`GO:0005829^cellular_component^cytosol`GO:0050660^molecular_function^flavin adenine dinucleotide binding`GO:0016656^molecular_function^monodehydroascorbate reductase (NADH) activity`GO:0046686^biological_process^response to cadmium ion`GO:0009651^biological_process^response to salt stress`GO:0010043^biological_process^response to zinc ion	.	.	.
TRINITY_DN39169_c0_g2	TRINITY_DN39169_c0_g2_i1	MDAR2_ARATH^MDAR2_ARATH^Q:1-69,H:177-199^91.304%ID^E:8.98e-08^RecName: Full=Monodehydroascorbate reductase 2 {ECO:0000303|PubMed:16146528};^Eukaryota; Viridiplantae; Streptophyta; Embryophyta; Tracheophyta; Spermatophyta; Magnoliophyta; eudicotyledons; Gunneridae; Pentapetalae; rosids; malvids; Brassicales; Brassicaceae; Camelineae; Arabidopsis	.	.	.	.	.	.	.	.	.	COG0446^pyridine nucleotide-disulfide oxidoreductase	KEGG:ath:AT5G03630`KO:K08232	GO:0009570^cellular_component^chloroplast stroma`GO:0005829^cellular_component^cytosol`GO:0050660^molecular_function^flavin adenine dinucleotide binding`GO:0016656^molecular_function^monodehydroascorbate reductase (NADH) activity`GO:0046686^biological_process^response to cadmium ion`GO:0009651^biological_process^response to salt stress`GO:0010043^biological_process^response to zinc ion	.	.	.
TRINITY_DN39160_c0_g1	TRINITY_DN39160_c0_g1_i1	PPR32_ARATH^PPR32_ARATH^Q:350-475,H:737-778^73.81%ID^E:8.72e-13^RecName: Full=Pentatricopeptide repeat-containing protein At1g11290, chloroplastic {ECO:0000305};^Eukaryota; Viridiplantae; Streptophyta; Embryophyta; Tracheophyta; Spermatophyta; Magnoliophyta; eudicotyledons; Gunneridae; Pentapetalae; rosids; malvids; Brassicales; Brassicaceae; Camelineae; Arabidopsis	.	.	.	.	.	.	.	.	.	ENOG410Z7Z7^Pentatricopeptide repeat-containing protein	KEGG:ath:AT1G11290	GO:0009507^cellular_component^chloroplast`GO:0004519^molecular_function^endonuclease activity`GO:0016556^biological_process^mRNA modification`GO:0006397^biological_process^mRNA processing`GO:0090305^biological_process^nucleic acid phosphodiester bond hydrolysis	.	.	.
TRINITY_DN39186_c0_g1	TRINITY_DN39186_c0_g1_i1	.	.	.	.	.	.	.	.	.	.	.	.	.	.	.	.
TRINITY_DN39154_c0_g1	TRINITY_DN39154_c0_g1_i1	SYA_ARATH^SYA_ARATH^Q:268-2,H:828-916^55.056%ID^E:2.78e-06^RecName: Full=Alanine--tRNA ligase {ECO:0000255|HAMAP-Rule:MF_03133};^Eukaryota; Viridiplantae; Streptophyta; Embryophyta; Tracheophyta; Spermatophyta; Magnoliophyta; eudicotyledons; Gunneridae; Pentapetalae; rosids; malvids; Brassicales; Brassicaceae; Camelineae; Arabidopsis	.	.	.	.	.	.	.	.	.	COG0013^Catalyzes the attachment of alanine to tRNA(Ala) in a two-step reaction alanine is first activated by ATP to form Ala- AMP and then transferred to the acceptor end of tRNA(Ala). Also edits incorrectly charged Ser-tRNA(Ala) and Gly-tRNA(Ala) via its editing domain (By similarity)	.	GO:0009507^cellular_component^chloroplast`GO:0005829^cellular_component^cytosol`GO:0005739^cellular_component^mitochondrion`GO:0004813^molecular_function^alanine-tRNA ligase activity`GO:0016597^molecular_function^amino acid binding`GO:0005524^molecular_function^ATP binding`GO:0046872^molecular_function^metal ion binding`GO:0000049^molecular_function^tRNA binding`GO:0006419^biological_process^alan…	.	.	.
TRINITY_DN39185_c0_g1	TRINITY_DN39185_c0_g1_i1	.	.	.	.	.	.	.	.	.	.	.	.	.	.	.	.
TRINITY_DN39144_c0_g1	TRINITY_DN39144_c0_g1_i1	.	.	.	.	.	.	.	.	.	.	.	.	.	.	.	.
TRINITY_DN39144_c0_g2	TRINITY_DN39144_c0_g2_i1	.	.	.	.	.	.	.	.	.	.	.	.	.	.	.	.
TRINITY_DN39192_c0_g1	TRINITY_DN39192_c0_g1_i1	.	.	.	.	.	.	.	.	.	.	.	.	.	.	.	.
TRINITY_DN39192_c0_g2	TRINITY_DN39192_c0_g2_i1	.	.	.	.	.	.	.	.	.	.	.	.	.	.	.	.
TRINITY_DN39192_c0_g3	TRINITY_DN39192_c0_g3_i1	.	.	.	.	.	.	.	.	.	.	.	.	.	.	.	.
TRINITY_DN39126_c0_g1	TRINITY_DN39126_c0_g1_i1	.	.	.	.	.	.	.	.	.	.	.	.	.	.	.	.
TRINITY_DN39117_c0_g1	TRINITY_DN39117_c0_g1_i1	.	.	.	.	.	.	.	.	.	.	.	.	.	.	.	.
TRINITY_DN39134_c0_g1	TRINITY_DN39134_c0_g1_i1	.	.	.	.	.	.	.	.	.	.	.	.	.	.	.	.
TRINITY_DN39134_c0_g2	TRINITY_DN39134_c0_g2_i1	.	.	.	.	.	.	.	.	.	.	.	.	.	.	.	.
TRINITY_DN39174_c0_g1	TRINITY_DN39174_c0_g1_i1	CYP1_SOYBN^CYP1_SOYBN^Q:234-1,H:22-99^88.462%ID^E:1.01e-32^RecName: Full=Peptidyl-prolyl cis-trans isomerase 1 {ECO:0000250|UniProtKB:O49886};^Eukaryota; Viridiplantae; Streptophyta; Embryophyta; Tracheophyta; Spermatophyta; Magnoliophyta; eudicotyledons; Gunneridae; Pentapetalae; rosids; fabids; Fabales; Fabaceae; Papilionoideae; Phaseoleae; Glycine; Soja	.	.	.	.	.	.	.	.	.	COG0652^peptidyl-prolyl cis-trans isomerase activity	.	GO:0005737^cellular_component^cytoplasm`GO:0042277^molecular_function^peptide binding`GO:0003755^molecular_function^peptidyl-prolyl cis-trans isomerase activity`GO:0006457^biological_process^protein folding	.	.	.
TRINITY_DN39174_c0_g2	TRINITY_DN39174_c0_g2_i1	CYP1_SOYBN^CYP1_SOYBN^Q:234-1,H:22-99^88.462%ID^E:1.01e-32^RecName: Full=Peptidyl-prolyl cis-trans isomerase 1 {ECO:0000250|UniProtKB:O49886};^Eukaryota; Viridiplantae; Streptophyta; Embryophyta; Tracheophyta; Spermatophyta; Magnoliophyta; eudicotyledons; Gunneridae; Pentapetalae; rosids; fabids; Fabales; Fabaceae; Papilionoideae; Phaseoleae; Glycine; Soja	.	.	.	.	.	.	.	.	.	COG0652^peptidyl-prolyl cis-trans isomerase activity	.	GO:0005737^cellular_component^cytoplasm`GO:0042277^molecular_function^peptide binding`GO:0003755^molecular_function^peptidyl-prolyl cis-trans isomerase activity`GO:0006457^biological_process^protein folding	.	.	.
TRINITY_DN39103_c0_g1	TRINITY_DN39103_c0_g1_i1	.	.	.	.	.	.	.	.	.	.	.	.	.	.	.	.
TRINITY_DN39195_c0_g1	TRINITY_DN39195_c0_g1_i1	.	.	.	.	.	.	.	.	.	.	.	.	.	.	.	.
TRINITY_DN39195_c0_g2	TRINITY_DN39195_c0_g2_i1	.	.	.	.	.	.	.	.	.	.	.	.	.	.	.	.
TRINITY_DN39195_c0_g3	TRINITY_DN39195_c0_g3_i1	.	.	.	.	.	.	.	.	.	.	.	.	.	.	.	.
TRINITY_DN39163_c0_g1	TRINITY_DN39163_c0_g1_i1	.	.	.	.	.	.	.	.	.	.	.	.	.	.	.	.
TRINITY_DN39163_c0_g2	TRINITY_DN39163_c0_g2_i1	.	.	.	.	.	.	.	.	.	.	.	.	.	.	.	.
TRINITY_DN39163_c0_g3	TRINITY_DN39163_c0_g3_i1	.	.	.	.	.	.	.	.	.	.	.	.	.	.	.	.
TRINITY_DN39107_c0_g1	TRINITY_DN39107_c0_g1_i1	.	.	.	.	.	.	.	.	.	.	.	.	.	.	.	.
TRINITY_DN39125_c0_g1	TRINITY_DN39125_c0_g1_i1	.	.	.	.	.	.	.	.	.	.	.	.	.	.	.	.
TRINITY_DN39128_c0_g1	TRINITY_DN39128_c0_g1_i1	.	.	.	.	.	.	.	.	.	.	.	.	.	.	.	.
TRINITY_DN39177_c0_g1	TRINITY_DN39177_c0_g1_i1	.	.	.	.	.	.	.	.	.	.	.	.	.	.	.	.
TRINITY_DN39164_c0_g1	TRINITY_DN39164_c0_g1_i1	.	.	.	.	.	.	.	.	.	.	.	.	.	.	.	.
TRINITY_DN39164_c0_g2	TRINITY_DN39164_c0_g2_i1	.	.	.	.	.	.	.	.	.	.	.	.	.	.	.	.
TRINITY_DN39132_c0_g1	TRINITY_DN39132_c0_g1_i1	.	.	.	.	.	.	.	.	.	.	.	.	.	.	.	.
TRINITY_DN39187_c0_g1	TRINITY_DN39187_c0_g1_i1	.	.	.	.	.	.	.	.	.	.	.	.	.	.	.	.
TRINITY_DN39162_c0_g1	TRINITY_DN39162_c0_g1_i1	.	.	.	.	.	.	.	.	.	.	.	.	.	.	.	.
TRINITY_DN39162_c0_g2	TRINITY_DN39162_c0_g2_i1	.	.	.	.	.	.	.	.	.	.	.	.	.	.	.	.
TRINITY_DN39161_c0_g1	TRINITY_DN39161_c0_g1_i1	R13L1_ARATH^R13L1_ARATH^Q:267-1,H:583-671^41.758%ID^E:1.3e-06^RecName: Full=Putative disease resistance RPP13-like protein 1;^Eukaryota; Viridiplantae; Streptophyta; Embryophyta; Tracheophyta; Spermatophyta; Magnoliophyta; eudicotyledons; Gunneridae; Pentapetalae; rosids; malvids; Brassicales; Brassicaceae; Camelineae; Arabidopsis	.	.	.	.	.	.	.	.	.	COG4886^leucine Rich Repeat	KEGG:ath:AT3G14470	GO:0043531^molecular_function^ADP binding`GO:0005524^molecular_function^ATP binding`GO:0006952^biological_process^defense response	.	.	.
TRINITY_DN39196_c0_g1	TRINITY_DN39196_c0_g1_i1	FIMB4_ARATH^FIMB4_ARATH^Q:273-196,H:575-600^96.154%ID^E:6.42e-09^RecName: Full=Fimbrin-4 {ECO:0000305};^Eukaryota; Viridiplantae; Streptophyta; Embryophyta; Tracheophyta; Spermatophyta; Magnoliophyta; eudicotyledons; Gunneridae; Pentapetalae; rosids; malvids; Brassicales; Brassicaceae; Camelineae; Arabidopsis	.	.	.	.	.	.	.	.	.	COG5069^Microtubule associated monoxygenase, calponin and LIM domain containing	KEGG:ath:AT2G04750	GO:0005618^cellular_component^cell wall`GO:0005737^cellular_component^cytoplasm`GO:0005856^cellular_component^cytoskeleton	.	.	.
TRINITY_DN39151_c0_g1	TRINITY_DN39151_c0_g1_i1	.	.	.	.	.	.	.	.	.	.	.	.	.	.	.	.
TRINITY_DN39151_c0_g2	TRINITY_DN39151_c0_g2_i1	.	.	.	.	.	.	.	.	.	.	.	.	.	.	.	.
TRINITY_DN39114_c0_g1	TRINITY_DN39114_c0_g1_i1	.	.	.	.	.	.	.	.	.	.	.	.	.	.	.	.
TRINITY_DN39114_c0_g2	TRINITY_DN39114_c0_g2_i1	.	.	TRINITY_DN39114_c0_g2_i1|m.16	365-3[-]	.	.	E5GBS9_CUCME^E5GBS9_CUCME^Q:1-22,H:290-311^95.455%ID^E:6.03e-05^.^.	.	.	ExpAA=26.41^PredHel=1^Topology=i43-65o	.	.	.	.	.	.
TRINITY_DN39155_c0_g1	TRINITY_DN39155_c0_g1_i1	.	.	.	.	.	.	.	.	.	.	.	.	.	.	.	.
TRINITY_DN39155_c1_g1	TRINITY_DN39155_c1_g1_i1	.	.	.	.	.	.	.	.	.	.	.	.	.	.	.	.
TRINITY_DN28999_c0_g1	TRINITY_DN28999_c0_g1_i1	.	.	.	.	.	.	.	.	.	.	.	.	.	.	.	.
TRINITY_DN28951_c0_g1	TRINITY_DN28951_c0_g1_i1	.	.	.	.	.	.	.	.	.	.	.	.	.	.	.	.
TRINITY_DN28951_c0_g2	TRINITY_DN28951_c0_g2_i1	.	.	.	.	.	.	.	.	.	.	.	.	.	.	.	.
TRINITY_DN28976_c0_g1	TRINITY_DN28976_c0_g1_i1	RAB1C_ARATH^RAB1C_ARATH^Q:242-307,H:90-111^100%ID^E:1.42e-07^RecName: Full=Ras-related protein RABB1c;^Eukaryota; Viridiplantae; Streptophyta; Embryophyta; Tracheophyta; Spermatophyta; Magnoliophyta; eudicotyledons; Gunneridae; Pentapetalae; rosids; malvids; Brassicales; Brassicaceae; Camelineae; Arabidopsis	.	.	.	.	.	.	.	.	.	COG1100^GTP-binding Protein	KEGG:ath:AT4G17170`KO:K07877	GO:0016020^cellular_component^membrane`GO:0005886^cellular_component^plasma membrane`GO:0005773^cellular_component^vacuole`GO:0005525^molecular_function^GTP binding`GO:0006888^biological_process^ER to Golgi vesicle-mediated transport`GO:0015031^biological_process^protein transport`GO:0007264^biological_process^small GTPase mediated signal transduction	.	.	.
TRINITY_DN28910_c0_g1	TRINITY_DN28910_c0_g1_i1	.	.	.	.	.	.	.	.	.	.	.	.	.	.	.	.
TRINITY_DN28948_c0_g1	TRINITY_DN28948_c0_g1_i1	.	.	.	.	.	.	.	.	.	.	.	.	.	.	.	.
TRINITY_DN28970_c0_g1	TRINITY_DN28970_c0_g1_i1	.	.	.	.	.	.	.	.	.	.	.	.	.	.	.	.
TRINITY_DN28921_c0_g1	TRINITY_DN28921_c0_g1_i1	.	.	.	.	.	.	.	.	.	.	.	.	.	.	.	.
TRINITY_DN28942_c0_g1	TRINITY_DN28942_c0_g1_i1	.	.	.	.	.	.	.	.	.	.	.	.	.	.	.	.
TRINITY_DN28958_c0_g1	TRINITY_DN28958_c0_g1_i1	DRP2A_ARATH^DRP2A_ARATH^Q:9-311,H:741-800^48.515%ID^E:9.21e-16^RecName: Full=Dynamin-2A;^Eukaryota; Viridiplantae; Streptophyta; Embryophyta; Tracheophyta; Spermatophyta; Magnoliophyta; eudicotyledons; Gunneridae; Pentapetalae; rosids; malvids; Brassicales; Brassicaceae; Camelineae; Arabidopsis	.	.	.	.	.	.	.	.	.	COG0699^Dynamin family	KEGG:ath:AT1G10290`KO:K01528	GO:0030136^cellular_component^clathrin-coated vesicle`GO:0005829^cellular_component^cytosol`GO:0005794^cellular_component^Golgi apparatus`GO:0000139^cellular_component^Golgi membrane`GO:0016020^cellular_component^membrane`GO:0005874^cellular_component^microtubule`GO:0009524^cellular_component^phragmoplast`GO:0005886^cellular_component^plasma membrane`GO:0009506^cellular_component^plasmodesma`GO:0…	.	.	.
TRINITY_DN28916_c0_g1	TRINITY_DN28916_c0_g1_i1	RS4_ORYSJ^RS4_ORYSJ^Q:3-83,H:64-90^77.778%ID^E:3.88e-07^RecName: Full=40S ribosomal protein S4;^Eukaryota; Viridiplantae; Streptophyta; Embryophyta; Tracheophyta; Spermatophyta; Magnoliophyta; Liliopsida; Poales; Poaceae; BOP clade; Oryzoideae; Oryzeae; Oryzinae; Oryza	.	.	.	.	.	.	.	.	.	COG1471^(ribosomal) protein	KEGG:osa:4328016`KO:K02987	GO:0022627^cellular_component^cytosolic small ribosomal subunit`GO:0019843^molecular_function^rRNA binding`GO:0003735^molecular_function^structural constituent of ribosome`GO:0006412^biological_process^translation	.	.	.
TRINITY_DN28916_c0_g2	TRINITY_DN28916_c0_g2_i1	RS4_GOSHI^RS4_GOSHI^Q:3-92,H:61-90^80%ID^E:3.85e-08^RecName: Full=40S ribosomal protein S4;^Eukaryota; Viridiplantae; Streptophyta; Embryophyta; Tracheophyta; Spermatophyta; Magnoliophyta; eudicotyledons; Gunneridae; Pentapetalae; rosids; malvids; Malvales; Malvaceae; Malvoideae; Gossypium	.	.	.	.	.	.	.	.	.	.	.	GO:0005840^cellular_component^ribosome`GO:0019843^molecular_function^rRNA binding`GO:0003735^molecular_function^structural constituent of ribosome`GO:0006412^biological_process^translation	.	.	.
TRINITY_DN28980_c0_g1	TRINITY_DN28980_c0_g1_i1	USPAL_ARATH^USPAL_ARATH^Q:160-513,H:30-142^30.252%ID^E:1.9e-05^RecName: Full=Universal stress protein A-like protein;^Eukaryota; Viridiplantae; Streptophyta; Embryophyta; Tracheophyta; Spermatophyta; Magnoliophyta; eudicotyledons; Gunneridae; Pentapetalae; rosids; malvids; Brassicales; Brassicaceae; Camelineae; Arabidopsis	.	TRINITY_DN28980_c0_g1_i1|m.17	94-519[+]	USPAL_ARATH^USPAL_ARATH^Q:23-140,H:30-142^30.252%ID^E:5.97e-06^RecName: Full=Universal stress protein A-like protein;^Eukaryota; Viridiplantae; Streptophyta; Embryophyta; Tracheophyta; Spermatophyta; Magnoliophyta; eudicotyledons; Gunneridae; Pentapetalae; rosids; malvids; Brassicales; Brassicaceae; Camelineae; Arabidopsis	.	A0A0A0KAW4_CUCSA^A0A0A0KAW4_CUCSA^Q:1-138,H:1-138^83.333%ID^E:1.78e-77^.^.	PF00582.23^Usp^Universal stress protein family^10-139^E:4.4e-13	.	.	ENOG41119AN^Universal stress protein	KEGG:ath:AT3G01520	GO:0005886^cellular_component^plasma membrane`GO:0016208^molecular_function^AMP binding`GO:0006950^biological_process^response to stress	GO:0006950^biological_process^response to stress	.	.
TRINITY_DN28987_c0_g1	TRINITY_DN28987_c0_g1_i1	.	.	.	.	.	.	.	.	.	.	.	.	.	.	.	.
TRINITY_DN28929_c0_g1	TRINITY_DN28929_c0_g1_i1	.	.	.	.	.	.	.	.	.	.	.	.	.	.	.	.
TRINITY_DN28914_c0_g1	TRINITY_DN28914_c0_g1_i1	SDAF2_ARATH^SDAF2_ARATH^Q:1-66,H:120-141^81.818%ID^E:4.19e-06^RecName: Full=Succinate dehydrogenase assembly factor 2, mitochondrial {ECO:0000305};^Eukaryota; Viridiplantae; Streptophyta; Embryophyta; Tracheophyta; Spermatophyta; Magnoliophyta; eudicotyledons; Gunneridae; Pentapetalae; rosids; malvids; Brassicales; Brassicaceae; Camelineae; Arabidopsis`SDAF2_ARATH^SDAF2_ARATH^Q:158-205,H:141-156^…	.	.	.	.	.	.	.	.	.	COG2938^the catalytic subunit of succinate dehydrogenase (SDH). SDH is involved in complex II of the mitochondrial electron transport chain and is responsible for transferring electrons from succinate to ubiquinone (coenzyme Q). In is unclear whether it participates in the chemistry of FAD attachment (enzymatic function) or acts as a chaperone that maintains	.	GO:0005739^cellular_component^mitochondrion	.	.	.
TRINITY_DN28971_c0_g1	TRINITY_DN28971_c0_g1_i1	.	.	.	.	.	.	.	.	.	.	.	.	.	.	.	.
TRINITY_DN28937_c0_g1	TRINITY_DN28937_c0_g1_i1	.	.	.	.	.	.	.	.	.	.	.	.	.	.	.	.
TRINITY_DN28972_c0_g1	TRINITY_DN28972_c0_g1_i1	.	.	.	.	.	.	.	.	.	.	.	.	.	.	.	.
TRINITY_DN28946_c0_g1	TRINITY_DN28946_c0_g1_i1	.	.	.	.	.	.	.	.	.	.	.	.	.	.	.	.
TRINITY_DN28952_c0_g1	TRINITY_DN28952_c0_g1_i1	.	.	.	.	.	.	.	.	.	.	.	.	.	.	.	.
TRINITY_DN28903_c0_g1	TRINITY_DN28903_c0_g1_i1	.	.	.	.	.	.	.	.	.	.	.	.	.	.	.	.
TRINITY_DN28903_c0_g2	TRINITY_DN28903_c0_g2_i1	.	.	.	.	.	.	.	.	.	.	.	.	.	.	.	.
TRINITY_DN28928_c0_g1	TRINITY_DN28928_c0_g1_i1	.	.	.	.	.	.	.	.	.	.	.	.	.	.	.	.
TRINITY_DN28928_c0_g2	TRINITY_DN28928_c0_g2_i1	.	.	.	.	.	.	.	.	.	.	.	.	.	.	.	.
TRINITY_DN28995_c0_g1	TRINITY_DN28995_c0_g1_i1	.	.	.	.	.	.	.	.	.	.	.	.	.	.	.	.
TRINITY_DN28936_c0_g1	TRINITY_DN28936_c0_g1_i1	RK1_PEA^RK1_PEA^Q:17-100,H:176-203^85.714%ID^E:6.49e-10^RecName: Full=50S ribosomal protein L1, chloroplastic;^Eukaryota; Viridiplantae; Streptophyta; Embryophyta; Tracheophyta; Spermatophyta; Magnoliophyta; eudicotyledons; Gunneridae; Pentapetalae; rosids; fabids; Fabales; Fabaceae; Papilionoideae; Fabeae; Pisum	.	.	.	.	.	.	.	.	.	.	.	GO:0009507^cellular_component^chloroplast`GO:0015934^cellular_component^large ribosomal subunit`GO:0019843^molecular_function^rRNA binding`GO:0003735^molecular_function^structural constituent of ribosome`GO:0006412^biological_process^translation	.	.	.
TRINITY_DN28936_c0_g2	TRINITY_DN28936_c0_g2_i1	RK1_ARATH^RK1_ARATH^Q:17-100,H:232-259^82.143%ID^E:2.97e-12^RecName: Full=50S ribosomal protein L1, chloroplastic;^Eukaryota; Viridiplantae; Streptophyta; Embryophyta; Tracheophyta; Spermatophyta; Magnoliophyta; eudicotyledons; Gunneridae; Pentapetalae; rosids; malvids; Brassicales; Brassicaceae; Camelineae; Arabidopsis`RK1_ARATH^RK1_ARATH^Q:126-185,H:282-301^75%ID^E:2.97e-12^RecName: Full=50S ri…	.	.	.	.	.	.	.	.	.	COG0081^Binds directly to 23S rRNA. The L1 stalk is quite mobile in the ribosome, and is involved in E site tRNA release (By similarity)	KEGG:ath:AT3G63490`KO:K02863	GO:0009507^cellular_component^chloroplast`GO:0009941^cellular_component^chloroplast envelope`GO:0009570^cellular_component^chloroplast stroma`GO:0009535^cellular_component^chloroplast thylakoid membrane`GO:0015934^cellular_component^large ribosomal subunit`GO:0016020^cellular_component^membrane`GO:0005634^cellular_component^nucleus`GO:0019843^molecular_function^rRNA binding`GO:0003735^molecular_f…	.	.	.
TRINITY_DN28915_c0_g1	TRINITY_DN28915_c0_g1_i1	.	.	.	.	.	.	.	.	.	.	.	.	.	.	.	.
TRINITY_DN28956_c0_g1	TRINITY_DN28956_c0_g1_i1	DES1L_ARATH^DES1L_ARATH^Q:3-98,H:38-69^71.875%ID^E:2.63e-06^RecName: Full=Sphingolipid delta(4)-desaturase DES1-like;^Eukaryota; Viridiplantae; Streptophyta; Embryophyta; Tracheophyta; Spermatophyta; Magnoliophyta; eudicotyledons; Gunneridae; Pentapetalae; rosids; malvids; Brassicales; Brassicaceae; Camelineae; Arabidopsis	.	.	.	.	.	.	.	.	.	ENOG410XQVT^sphingolipid delta-4 desaturase activity	KEGG:ath:AT4G04930`KO:K04712	GO:0005789^cellular_component^endoplasmic reticulum membrane`GO:0016021^cellular_component^integral component of membrane`GO:0042284^molecular_function^sphingolipid delta-4 desaturase activity`GO:0030148^biological_process^sphingolipid biosynthetic process	.	.	.
TRINITY_DN28932_c0_g1	TRINITY_DN28932_c0_g1_i1	.	.	.	.	.	.	.	.	.	.	.	.	.	.	.	.
TRINITY_DN28991_c0_g1	TRINITY_DN28991_c0_g1_i1	.	.	.	.	.	.	.	.	.	.	.	.	.	.	.	.
TRINITY_DN28963_c0_g1	TRINITY_DN28963_c0_g1_i1	CIPK9_ORYSJ^CIPK9_ORYSJ^Q:85-5,H:406-432^96.296%ID^E:1.51e-17^RecName: Full=CBL-interacting protein kinase 9;^Eukaryota; Viridiplantae; Streptophyta; Embryophyta; Tracheophyta; Spermatophyta; Magnoliophyta; Liliopsida; Poales; Poaceae; BOP clade; Oryzoideae; Oryzeae; Oryzinae; Oryza`CIPK9_ORYSJ^CIPK9_ORYSJ^Q:248-165,H:379-406^78.571%ID^E:1.51e-17^RecName: Full=CBL-interacting protein kinase 9;^Eu…	.	.	.	.	.	.	.	.	.	COG0515^Serine Threonine protein kinase	KEGG:osa:4331474	GO:0005524^molecular_function^ATP binding`GO:0004674^molecular_function^protein serine/threonine kinase activity`GO:0007165^biological_process^signal transduction	.	.	.
TRINITY_DN28963_c0_g2	TRINITY_DN28963_c0_g2_i1	CIPK9_ARATH^CIPK9_ARATH^Q:103-2,H:392-425^82.353%ID^E:1.16e-10^RecName: Full=CBL-interacting serine/threonine-protein kinase 9;^Eukaryota; Viridiplantae; Streptophyta; Embryophyta; Tracheophyta; Spermatophyta; Magnoliophyta; eudicotyledons; Gunneridae; Pentapetalae; rosids; malvids; Brassicales; Brassicaceae; Camelineae; Arabidopsis`CIPK9_ARATH^CIPK9_ARATH^Q:327-244,H:371-398^67.857%ID^E:3.86e-05…	.	.	.	.	.	.	.	.	.	COG0515^Serine Threonine protein kinase	KEGG:ath:AT1G01140	GO:0005737^cellular_component^cytoplasm`GO:0005634^cellular_component^nucleus`GO:0005524^molecular_function^ATP binding`GO:0004674^molecular_function^protein serine/threonine kinase activity`GO:0051365^biological_process^cellular response to potassium ion starvation`GO:0055075^biological_process^potassium ion homeostasis`GO:0043266^biological_process^regulation of potassium ion transport`GO:00094…	.	.	.
TRINITY_DN28963_c0_g2	TRINITY_DN28963_c0_g2_i2	CIPK9_ORYSJ^CIPK9_ORYSJ^Q:85-5,H:406-432^96.296%ID^E:1.51e-17^RecName: Full=CBL-interacting protein kinase 9;^Eukaryota; Viridiplantae; Streptophyta; Embryophyta; Tracheophyta; Spermatophyta; Magnoliophyta; Liliopsida; Poales; Poaceae; BOP clade; Oryzoideae; Oryzeae; Oryzinae; Oryza`CIPK9_ORYSJ^CIPK9_ORYSJ^Q:248-165,H:379-406^78.571%ID^E:1.51e-17^RecName: Full=CBL-interacting protein kinase 9;^Eu…	.	.	.	.	.	.	.	.	.	COG0515^Serine Threonine protein kinase	KEGG:osa:4331474	GO:0005524^molecular_function^ATP binding`GO:0004674^molecular_function^protein serine/threonine kinase activity`GO:0007165^biological_process^signal transduction	.	.	.
TRINITY_DN28974_c0_g1	TRINITY_DN28974_c0_g1_i1	.	.	.	.	.	.	.	.	.	.	.	.	.	.	.	.
TRINITY_DN28926_c0_g1	TRINITY_DN28926_c0_g1_i1	.	.	.	.	.	.	.	.	.	.	.	.	.	.	.	.
TRINITY_DN28926_c0_g2	TRINITY_DN28926_c0_g2_i1	.	.	.	.	.	.	.	.	.	.	.	.	.	.	.	.
TRINITY_DN28979_c0_g1	TRINITY_DN28979_c0_g1_i1	.	.	.	.	.	.	.	.	.	.	.	.	.	.	.	.
TRINITY_DN28979_c0_g2	TRINITY_DN28979_c0_g2_i1	.	.	.	.	.	.	.	.	.	.	.	.	.	.	.	.
TRINITY_DN28996_c0_g1	TRINITY_DN28996_c0_g1_i1	.	.	.	.	.	.	.	.	.	.	.	.	.	.	.	.
TRINITY_DN28984_c0_g1	TRINITY_DN28984_c0_g1_i1	CYB5_TOBAC^CYB5_TOBAC^Q:12-83,H:29-52^79.167%ID^E:1.37e-08^RecName: Full=Cytochrome b5;^Eukaryota; Viridiplantae; Streptophyta; Embryophyta; Tracheophyta; Spermatophyta; Magnoliophyta; eudicotyledons; Gunneridae; Pentapetalae; asterids; lamiids; Solanales; Solanaceae; Nicotianoideae; Nicotianeae; Nicotiana`CYB5_TOBAC^CYB5_TOBAC^Q:178-246,H:50-72^69.565%ID^E:1.37e-08^RecName: Full=Cytochrome b5;^E…	.	.	.	.	.	.	.	.	.	.	.	GO:0005789^cellular_component^endoplasmic reticulum membrane`GO:0016021^cellular_component^integral component of membrane`GO:0020037^molecular_function^heme binding`GO:0046872^molecular_function^metal ion binding`GO:0055114^biological_process^oxidation-reduction process	.	.	.
TRINITY_DN28960_c0_g1	TRINITY_DN28960_c0_g1_i1	METE_PLESU^METE_PLESU^Q:212-3,H:569-638^97.143%ID^E:3.26e-41^RecName: Full=5-methyltetrahydropteroyltriglutamate--homocysteine methyltransferase;^Eukaryota; Viridiplantae; Streptophyta; Embryophyta; Tracheophyta; Spermatophyta; Magnoliophyta; eudicotyledons; Gunneridae; Pentapetalae; asterids; lamiids; Lamiales; Lamiaceae; Nepetoideae; Ocimeae; Solenostemon	.	.	.	.	.	.	.	.	.	.	.	GO:0005737^cellular_component^cytoplasm`GO:0003871^molecular_function^5-methyltetrahydropteroyltriglutamate-homocysteine S-methyltransferase activity`GO:0008270^molecular_function^zinc ion binding`GO:0009086^biological_process^methionine biosynthetic process	.	.	.
TRINITY_DN28949_c0_g1	TRINITY_DN28949_c0_g1_i1	.	.	.	.	.	.	.	.	.	.	.	.	.	.	.	.
TRINITY_DN28931_c0_g1	TRINITY_DN28931_c0_g1_i1	.	.	.	.	.	.	.	.	.	.	.	.	.	.	.	.
TRINITY_DN28962_c0_g1	TRINITY_DN28962_c0_g1_i1	.	.	.	.	.	.	.	.	.	.	.	.	.	.	.	.
TRINITY_DN28962_c0_g2	TRINITY_DN28962_c0_g2_i1	.	.	.	.	.	.	.	.	.	.	.	.	.	.	.	.
TRINITY_DN28939_c0_g1	TRINITY_DN28939_c0_g1_i1	.	.	.	.	.	.	.	.	.	.	.	.	.	.	.	.
TRINITY_DN28944_c0_g1	TRINITY_DN28944_c0_g1_i1	.	.	.	.	.	.	.	.	.	.	.	.	.	.	.	.
TRINITY_DN28944_c0_g2	TRINITY_DN28944_c0_g2_i1	.	.	.	.	.	.	.	.	.	.	.	.	.	.	.	.
TRINITY_DN28901_c0_g1	TRINITY_DN28901_c0_g1_i1	.	.	.	.	.	.	.	.	.	.	.	.	.	.	.	.
TRINITY_DN28945_c0_g1	TRINITY_DN28945_c0_g1_i1	.	.	.	.	.	.	.	.	.	.	.	.	.	.	.	.
TRINITY_DN28945_c0_g2	TRINITY_DN28945_c0_g2_i1	.	.	.	.	.	.	.	.	.	.	.	.	.	.	.	.
TRINITY_DN28945_c0_g3	TRINITY_DN28945_c0_g3_i1	.	.	.	.	.	.	.	.	.	.	.	.	.	.	.	.
TRINITY_DN28993_c0_g1	TRINITY_DN28993_c0_g1_i1	EXPA4_ORYSJ^EXPA4_ORYSJ^Q:106-252,H:21-69^93.878%ID^E:3.86e-12^RecName: Full=Expansin-A4;^Eukaryota; Viridiplantae; Streptophyta; Embryophyta; Tracheophyta; Spermatophyta; Magnoliophyta; Liliopsida; Poales; Poaceae; BOP clade; Oryzoideae; Oryzeae; Oryzinae; Oryza	.	.	.	.	.	.	.	.	.	ENOG410YCRV^loosening and extension of plant cell walls by disrupting non-covalent bonding between cellulose microfibrils and matrix glucans. No enzymatic activity has been found	KEGG:osa:4339106	GO:0005618^cellular_component^cell wall`GO:0005576^cellular_component^extracellular region`GO:0016020^cellular_component^membrane`GO:0009664^biological_process^plant-type cell wall organization	.	.	.
TRINITY_DN28934_c0_g1	TRINITY_DN28934_c0_g1_i1	HMT2_ARATH^HMT2_ARATH^Q:9-110,H:227-260^70.588%ID^E:3.59e-09^RecName: Full=Homocysteine S-methyltransferase 2;^Eukaryota; Viridiplantae; Streptophyta; Embryophyta; Tracheophyta; Spermatophyta; Magnoliophyta; eudicotyledons; Gunneridae; Pentapetalae; rosids; malvids; Brassicales; Brassicaceae; Camelineae; Arabidopsis	.	.	.	.	.	.	.	.	.	COG2040^Homocysteine s-methyltransferase	KEGG:ath:AT3G63250`KO:K00547	GO:0046872^molecular_function^metal ion binding`GO:0008898^molecular_function^S-adenosylmethionine-homocysteine S-methyltransferase activity`GO:0009086^biological_process^methionine biosynthetic process`GO:0033528^biological_process^S-methylmethionine cycle	.	.	.
TRINITY_DN28934_c0_g2	TRINITY_DN28934_c0_g2_i1	HMT2_ARATH^HMT2_ARATH^Q:9-113,H:227-261^71.429%ID^E:2.25e-09^RecName: Full=Homocysteine S-methyltransferase 2;^Eukaryota; Viridiplantae; Streptophyta; Embryophyta; Tracheophyta; Spermatophyta; Magnoliophyta; eudicotyledons; Gunneridae; Pentapetalae; rosids; malvids; Brassicales; Brassicaceae; Camelineae; Arabidopsis	.	.	.	.	.	.	.	.	.	COG2040^Homocysteine s-methyltransferase	KEGG:ath:AT3G63250`KO:K00547	GO:0046872^molecular_function^metal ion binding`GO:0008898^molecular_function^S-adenosylmethionine-homocysteine S-methyltransferase activity`GO:0009086^biological_process^methionine biosynthetic process`GO:0033528^biological_process^S-methylmethionine cycle	.	.	.
TRINITY_DN28933_c0_g1	TRINITY_DN28933_c0_g1_i1	.	.	.	.	.	.	.	.	.	.	.	.	.	.	.	.
TRINITY_DN28933_c0_g2	TRINITY_DN28933_c0_g2_i1	.	.	.	.	.	.	.	.	.	.	.	.	.	.	.	.
TRINITY_DN28978_c1_g1	TRINITY_DN28978_c1_g1_i1	RS22_ARATH^RS22_ARATH^Q:205-2,H:125-192^85.294%ID^E:6.05e-32^RecName: Full=40S ribosomal protein S2-2;^Eukaryota; Viridiplantae; Streptophyta; Embryophyta; Tracheophyta; Spermatophyta; Magnoliophyta; eudicotyledons; Gunneridae; Pentapetalae; rosids; malvids; Brassicales; Brassicaceae; Camelineae; Arabidopsis	.	.	.	.	.	.	.	.	.	COG0098^Located at the back of the 30S subunit body where it stabilizes the conformation of the head with respect to the body (By similarity)	KEGG:ath:AT1G58684`KEGG:ath:AT1G58983`KEGG:ath:AT1G59359`KO:K02981	GO:0005618^cellular_component^cell wall`GO:0022627^cellular_component^cytosolic small ribosomal subunit`GO:0016020^cellular_component^membrane`GO:0009506^cellular_component^plasmodesma`GO:0003723^molecular_function^RNA binding`GO:0003735^molecular_function^structural constituent of ribosome`GO:0006412^biological_process^translation	.	.	.
TRINITY_DN28953_c0_g1	TRINITY_DN28953_c0_g1_i1	.	.	.	.	.	.	.	.	.	.	.	.	.	.	.	.
TRINITY_DN28982_c0_g1	TRINITY_DN28982_c0_g1_i1	PPD3_ARATH^PPD3_ARATH^Q:2-127,H:158-195^57.143%ID^E:1.97e-06^RecName: Full=PsbP domain-containing protein 3, chloroplastic;^Eukaryota; Viridiplantae; Streptophyta; Embryophyta; Tracheophyta; Spermatophyta; Magnoliophyta; eudicotyledons; Gunneridae; Pentapetalae; rosids; malvids; Brassicales; Brassicaceae; Camelineae; Arabidopsis	.	.	.	.	.	.	.	.	.	ENOG41124H1^psbP domain-containing protein 3	KEGG:ath:AT1G76450	GO:0009507^cellular_component^chloroplast`GO:0009543^cellular_component^chloroplast thylakoid lumen`GO:0009535^cellular_component^chloroplast thylakoid membrane`GO:0019898^cellular_component^extrinsic component of membrane`GO:0009654^cellular_component^photosystem II oxygen evolving complex`GO:0009579^cellular_component^thylakoid`GO:0031977^cellular_component^thylakoid lumen`GO:0005509^molecular_…	.	.	.
TRINITY_DN28973_c0_g1	TRINITY_DN28973_c0_g1_i1	.	.	.	.	.	.	.	.	.	.	.	.	.	.	.	.
TRINITY_DN28965_c0_g1	TRINITY_DN28965_c0_g1_i1	.	.	.	.	.	.	.	.	.	.	.	.	.	.	.	.
TRINITY_DN28908_c0_g1	TRINITY_DN28908_c0_g1_i1	.	.	.	.	.	.	.	.	.	.	.	.	.	.	.	.
TRINITY_DN28917_c0_g1	TRINITY_DN28917_c0_g1_i1	.	.	.	.	.	.	.	.	.	.	.	.	.	.	.	.
TRINITY_DN28917_c0_g2	TRINITY_DN28917_c0_g2_i1	.	.	.	.	.	.	.	.	.	.	.	.	.	.	.	.
TRINITY_DN28927_c0_g1	TRINITY_DN28927_c0_g1_i1	.	.	.	.	.	.	.	.	.	.	.	.	.	.	.	.
TRINITY_DN28938_c0_g1	TRINITY_DN28938_c0_g1_i1	.	.	.	.	.	.	.	.	.	.	.	.	.	.	.	.
TRINITY_DN28922_c0_g1	TRINITY_DN28922_c0_g1_i1	.	.	.	.	.	.	.	.	.	.	.	.	.	.	.	.
TRINITY_DN28989_c0_g1	TRINITY_DN28989_c0_g1_i1	.	.	.	.	.	.	.	.	.	.	.	.	.	.	.	.
TRINITY_DN28911_c0_g1	TRINITY_DN28911_c0_g1_i1	SIPL4_ORYSJ^SIPL4_ORYSJ^Q:283-197,H:324-352^72.414%ID^E:1.13e-10^RecName: Full=Signal peptide peptidase-like 4;^Eukaryota; Viridiplantae; Streptophyta; Embryophyta; Tracheophyta; Spermatophyta; Magnoliophyta; Liliopsida; Poales; Poaceae; BOP clade; Oryzoideae; Oryzeae; Oryzinae; Oryza`SIPL4_ORYSJ^SIPL4_ORYSJ^Q:89-33,H:353-371^89.474%ID^E:1.13e-10^RecName: Full=Signal peptide peptidase-like 4;^Euk…	.	.	.	.	.	.	.	.	.	ENOG410ZP52^signal peptide	KEGG:osa:4331193	GO:0010008^cellular_component^endosome membrane`GO:0016021^cellular_component^integral component of membrane`GO:0004190^molecular_function^aspartic-type endopeptidase activity	.	.	.
TRINITY_DN28943_c0_g1	TRINITY_DN28943_c0_g1_i1	.	.	.	.	.	.	.	.	.	.	.	.	.	.	.	.
TRINITY_DN28923_c0_g1	TRINITY_DN28923_c0_g1_i1	.	.	.	.	.	.	.	.	.	.	.	.	.	.	.	.
TRINITY_DN28998_c0_g1	TRINITY_DN28998_c0_g1_i1	.	.	.	.	.	.	.	.	.	.	.	.	.	.	.	.
TRINITY_DN28905_c0_g1	TRINITY_DN28905_c0_g1_i1	.	.	.	.	.	.	.	.	.	.	.	.	.	.	.	.
TRINITY_DN28985_c0_g1	TRINITY_DN28985_c0_g1_i1	.	.	TRINITY_DN28985_c0_g1_i1|m.18	244-573[+]	.	.	.	.	.	.	.	.	.	.	.	.
TRINITY_DN28985_c0_g2	TRINITY_DN28985_c0_g2_i1	.	.	TRINITY_DN28985_c0_g2_i1|m.19	244-573[+]	.	.	.	.	.	.	.	.	.	.	.	.
TRINITY_DN28997_c0_g1	TRINITY_DN28997_c0_g1_i1	PABP8_ARATH^PABP8_ARATH^Q:201-1,H:309-375^65.672%ID^E:1.55e-23^RecName: Full=Polyadenylate-binding protein 8;^Eukaryota; Viridiplantae; Streptophyta; Embryophyta; Tracheophyta; Spermatophyta; Magnoliophyta; eudicotyledons; Gunneridae; Pentapetalae; rosids; malvids; Brassicales; Brassicaceae; Camelineae; Arabidopsis`PABP8_ARATH^PABP8_ARATH^Q:192-10,H:117-178^41.935%ID^E:7.8e-08^RecName: Full=Polya…	.	.	.	.	.	.	.	.	.	ENOG410XR5X^poly(A) binding protein, cytoplasmic	KEGG:ath:AT1G49760`KO:K13126	GO:0005829^cellular_component^cytosol`GO:0005634^cellular_component^nucleus`GO:0000166^molecular_function^nucleotide binding`GO:0003723^molecular_function^RNA binding`GO:0006417^biological_process^regulation of translation`GO:0046686^biological_process^response to cadmium ion`GO:0016032^biological_process^viral process	.	.	.
TRINITY_DN28975_c0_g1	TRINITY_DN28975_c0_g1_i1	.	.	.	.	.	.	.	.	.	.	.	.	.	.	.	.
TRINITY_DN28994_c0_g1	TRINITY_DN28994_c0_g1_i1	.	.	.	.	.	.	.	.	.	.	.	.	.	.	.	.
TRINITY_DN28967_c0_g1	TRINITY_DN28967_c0_g1_i1	SKIP8_ARATH^SKIP8_ARATH^Q:337-263,H:59-83^100%ID^E:1.06e-08^RecName: Full=F-box protein SKIP8;^Eukaryota; Viridiplantae; Streptophyta; Embryophyta; Tracheophyta; Spermatophyta; Magnoliophyta; eudicotyledons; Gunneridae; Pentapetalae; rosids; malvids; Brassicales; Brassicaceae; Camelineae; Arabidopsis	.	.	.	.	.	.	.	.	.	ENOG410YEVR^F-box protein	KEGG:ath:AT4G10925	GO:0016567^biological_process^protein ubiquitination	.	.	.
TRINITY_DN28924_c0_g1	TRINITY_DN28924_c0_g1_i1	.	.	.	.	.	.	.	.	.	.	.	.	.	.	.	.
TRINITY_DN28941_c0_g1	TRINITY_DN28941_c0_g1_i1	.	.	.	.	.	.	.	.	.	.	.	.	.	.	.	.
TRINITY_DN28968_c0_g1	TRINITY_DN28968_c0_g1_i1	.	.	.	.	.	.	.	.	.	.	.	.	.	.	.	.
TRINITY_DN28968_c0_g2	TRINITY_DN28968_c0_g2_i1	.	.	.	.	.	.	.	.	.	.	.	.	.	.	.	.
TRINITY_DN28935_c0_g1	TRINITY_DN28935_c0_g1_i1	.	.	.	.	.	.	.	.	.	.	.	.	.	.	.	.
TRINITY_DN28918_c0_g1	TRINITY_DN28918_c0_g1_i1	.	.	.	.	.	.	.	.	.	.	.	.	.	.	.	.
TRINITY_DN28900_c0_g1	TRINITY_DN28900_c0_g1_i1	.	.	.	.	.	.	.	.	.	.	.	.	.	.	.	.
TRINITY_DN28900_c0_g1	TRINITY_DN28900_c0_g1_i2	.	.	.	.	.	.	.	.	.	.	.	.	.	.	.	.
TRINITY_DN28913_c0_g1	TRINITY_DN28913_c0_g1_i1	.	.	.	.	.	.	.	.	.	.	.	.	.	.	.	.
TRINITY_DN28904_c0_g1	TRINITY_DN28904_c0_g1_i1	SPSA_SOLTU^SPSA_SOLTU^Q:206-165,H:593-606^92.857%ID^E:6.27e-05^RecName: Full=Probable sucrose-phosphate synthase;^Eukaryota; Viridiplantae; Streptophyta; Embryophyta; Tracheophyta; Spermatophyta; Magnoliophyta; eudicotyledons; Gunneridae; Pentapetalae; asterids; lamiids; Solanales; Solanaceae; Solanoideae; Solaneae; Solanum`SPSA_SOLTU^SPSA_SOLTU^Q:46-5,H:613-626^100%ID^E:6.27e-05^RecName: Full=Pr…	.	.	.	.	.	.	.	.	.	COG0438^Glycosyl transferase (Group 1	.	GO:0016157^molecular_function^sucrose synthase activity`GO:0046524^molecular_function^sucrose-phosphate synthase activity`GO:0005986^biological_process^sucrose biosynthetic process	.	.	.
TRINITY_DN28904_c0_g2	TRINITY_DN28904_c0_g2_i1	SPSA_SOLTU^SPSA_SOLTU^Q:206-165,H:593-606^92.857%ID^E:6.27e-05^RecName: Full=Probable sucrose-phosphate synthase;^Eukaryota; Viridiplantae; Streptophyta; Embryophyta; Tracheophyta; Spermatophyta; Magnoliophyta; eudicotyledons; Gunneridae; Pentapetalae; asterids; lamiids; Solanales; Solanaceae; Solanoideae; Solaneae; Solanum`SPSA_SOLTU^SPSA_SOLTU^Q:46-5,H:613-626^100%ID^E:6.27e-05^RecName: Full=Pr…	.	.	.	.	.	.	.	.	.	COG0438^Glycosyl transferase (Group 1	.	GO:0016157^molecular_function^sucrose synthase activity`GO:0046524^molecular_function^sucrose-phosphate synthase activity`GO:0005986^biological_process^sucrose biosynthetic process	.	.	.
TRINITY_DN28919_c0_g1	TRINITY_DN28919_c0_g1_i1	.	.	.	.	.	.	.	.	.	.	.	.	.	.	.	.
TRINITY_DN28959_c0_g1	TRINITY_DN28959_c0_g1_i1	.	.	.	.	.	.	.	.	.	.	.	.	.	.	.	.
TRINITY_DN28988_c0_g1	TRINITY_DN28988_c0_g1_i1	.	.	.	.	.	.	.	.	.	.	.	.	.	.	.	.
TRINITY_DN28988_c0_g1	TRINITY_DN28988_c0_g1_i2	.	.	.	.	.	.	.	.	.	.	.	.	.	.	.	.
TRINITY_DN28947_c0_g1	TRINITY_DN28947_c0_g1_i1	.	.	.	.	.	.	.	.	.	.	.	.	.	.	.	.
TRINITY_DN28947_c1_g1	TRINITY_DN28947_c1_g1_i1	.	.	.	.	.	.	.	.	.	.	.	.	.	.	.	.
TRINITY_DN28992_c0_g1	TRINITY_DN28992_c0_g1_i1	.	.	.	.	.	.	.	.	.	.	.	.	.	.	.	.
TRINITY_DN28992_c0_g2	TRINITY_DN28992_c0_g2_i1	.	.	.	.	.	.	.	.	.	.	.	.	.	.	.	.
TRINITY_DN28957_c0_g1	TRINITY_DN28957_c0_g1_i1	.	.	.	.	.	.	.	.	.	.	.	.	.	.	.	.
TRINITY_DN28957_c0_g2	TRINITY_DN28957_c0_g2_i1	.	.	.	.	.	.	.	.	.	.	.	.	.	.	.	.
TRINITY_DN28990_c0_g1	TRINITY_DN28990_c0_g1_i1	.	.	.	.	.	.	.	.	.	.	.	.	.	.	.	.
TRINITY_DN28930_c0_g1	TRINITY_DN28930_c0_g1_i1	.	.	.	.	.	.	.	.	.	.	.	.	.	.	.	.
TRINITY_DN28940_c0_g1	TRINITY_DN28940_c0_g1_i1	.	.	.	.	.	.	.	.	.	.	.	.	.	.	.	.
TRINITY_DN28954_c0_g1	TRINITY_DN28954_c0_g1_i1	.	.	.	.	.	.	.	.	.	.	.	.	.	.	.	.
TRINITY_DN28925_c0_g1	TRINITY_DN28925_c0_g1_i1	.	.	.	.	.	.	.	.	.	.	.	.	.	.	.	.
TRINITY_DN28925_c0_g2	TRINITY_DN28925_c0_g2_i1	.	.	.	.	.	.	.	.	.	.	.	.	.	.	.	.
TRINITY_DN28907_c0_g1	TRINITY_DN28907_c0_g1_i1	RECAC_ARATH^RECAC_ARATH^Q:1-99,H:344-376^69.697%ID^E:2.75e-07^RecName: Full=DNA repair protein recA homolog 1, chloroplastic;^Eukaryota; Viridiplantae; Streptophyta; Embryophyta; Tracheophyta; Spermatophyta; Magnoliophyta; eudicotyledons; Gunneridae; Pentapetalae; rosids; malvids; Brassicales; Brassicaceae; Camelineae; Arabidopsis	.	.	.	.	.	.	.	.	.	COG0468^Can catalyze the hydrolysis of ATP in the presence of single-stranded DNA, the ATP-dependent uptake of single-stranded DNA by duplex DNA, and the ATP-dependent hybridization of homologous single-stranded DNAs. It interacts with LexA causing its activation and leading to its autocatalytic cleavage (By similarity)	.	GO:0009570^cellular_component^chloroplast stroma`GO:0005524^molecular_function^ATP binding`GO:0008094^molecular_function^DNA-dependent ATPase activity`GO:0003690^molecular_function^double-stranded DNA binding`GO:0000400^molecular_function^four-way junction DNA binding`GO:0000150^molecular_function^recombinase activity`GO:0003697^molecular_function^single-stranded DNA binding`GO:0006974^biological…	.	.	.
TRINITY_DN28907_c0_g2	TRINITY_DN28907_c0_g2_i1	RECAC_ARATH^RECAC_ARATH^Q:1-99,H:344-376^69.697%ID^E:1.24e-07^RecName: Full=DNA repair protein recA homolog 1, chloroplastic;^Eukaryota; Viridiplantae; Streptophyta; Embryophyta; Tracheophyta; Spermatophyta; Magnoliophyta; eudicotyledons; Gunneridae; Pentapetalae; rosids; malvids; Brassicales; Brassicaceae; Camelineae; Arabidopsis	.	.	.	.	.	.	.	.	.	COG0468^Can catalyze the hydrolysis of ATP in the presence of single-stranded DNA, the ATP-dependent uptake of single-stranded DNA by duplex DNA, and the ATP-dependent hybridization of homologous single-stranded DNAs. It interacts with LexA causing its activation and leading to its autocatalytic cleavage (By similarity)	.	GO:0009570^cellular_component^chloroplast stroma`GO:0005524^molecular_function^ATP binding`GO:0008094^molecular_function^DNA-dependent ATPase activity`GO:0003690^molecular_function^double-stranded DNA binding`GO:0000400^molecular_function^four-way junction DNA binding`GO:0000150^molecular_function^recombinase activity`GO:0003697^molecular_function^single-stranded DNA binding`GO:0006974^biological…	.	.	.
TRINITY_DN28902_c0_g1	TRINITY_DN28902_c0_g1_i1	.	.	.	.	.	.	.	.	.	.	.	.	.	.	.	.
TRINITY_DN28906_c0_g1	TRINITY_DN28906_c0_g1_i1	.	.	.	.	.	.	.	.	.	.	.	.	.	.	.	.
TRINITY_DN28909_c0_g1	TRINITY_DN28909_c0_g1_i1	HEM11_CUCSA^HEM11_CUCSA^Q:444-518,H:176-200^96%ID^E:3.5e-09^RecName: Full=Glutamyl-tRNA reductase 1, chloroplastic;^Eukaryota; Viridiplantae; Streptophyta; Embryophyta; Tracheophyta; Spermatophyta; Magnoliophyta; eudicotyledons; Gunneridae; Pentapetalae; rosids; fabids; Cucurbitales; Cucurbitaceae; Benincaseae; Cucumis`HEM11_CUCSA^HEM11_CUCSA^Q:3-77,H:152-176^100%ID^E:8.99e-09^RecName: Full=Gluta…	.	.	.	.	.	.	.	.	.	.	KEGG:csv:101220615`KO:K02492	GO:0009507^cellular_component^chloroplast`GO:0008883^molecular_function^glutamyl-tRNA reductase activity`GO:0050661^molecular_function^NADP binding`GO:0015995^biological_process^chlorophyll biosynthetic process`GO:0006782^biological_process^protoporphyrinogen IX biosynthetic process	.	.	.
TRINITY_DN28920_c0_g1	TRINITY_DN28920_c0_g1_i1	.	.	.	.	.	.	.	.	.	.	.	.	.	.	.	.
TRINITY_DN28966_c0_g1	TRINITY_DN28966_c0_g1_i1	.	.	.	.	.	.	.	.	.	.	.	.	.	.	.	.
TRINITY_DN28966_c0_g2	TRINITY_DN28966_c0_g2_i1	.	.	.	.	.	.	.	.	.	.	.	.	.	.	.	.
TRINITY_DN28961_c0_g1	TRINITY_DN28961_c0_g1_i1	.	.	.	.	.	.	.	.	.	.	.	.	.	.	.	.
TRINITY_DN65768_c0_g1	TRINITY_DN65768_c0_g1_i1	.	.	.	.	.	.	.	.	.	.	.	.	.	.	.	.
TRINITY_DN65718_c0_g1	TRINITY_DN65718_c0_g1_i1	.	.	.	.	.	.	.	.	.	.	.	.	.	.	.	.
TRINITY_DN65718_c0_g1	TRINITY_DN65718_c0_g1_i2	.	.	.	.	.	.	.	.	.	.	.	.	.	.	.	.
TRINITY_DN65746_c0_g1	TRINITY_DN65746_c0_g1_i1	ATG8F_ARATH^ATG8F_ARATH^Q:188-541,H:1-118^90.678%ID^E:1.46e-72^RecName: Full=Autophagy-related protein 8f;^Eukaryota; Viridiplantae; Streptophyta; Embryophyta; Tracheophyta; Spermatophyta; Magnoliophyta; eudicotyledons; Gunneridae; Pentapetalae; rosids; malvids; Brassicales; Brassicaceae; Camelineae; Arabidopsis	.	TRINITY_DN65746_c0_g1_i1|m.20	2-544[+]	ATG8F_ARATH^ATG8F_ARATH^Q:63-180,H:1-118^90.678%ID^E:1.31e-73^RecName: Full=Autophagy-related protein 8f;^Eukaryota; Viridiplantae; Streptophyta; Embryophyta; Tracheophyta; Spermatophyta; Magnoliophyta; eudicotyledons; Gunneridae; Pentapetalae; rosids; malvids; Brassicales; Brassicaceae; Camelineae; Arabidopsis	.	G7JIY2_MEDTR^G7JIY2_MEDTR^Q:63-179,H:1-117^97.436%ID^E:4.62e-76^.^.	PF02991.13^Atg8^Autophagy protein Atg8 ubiquitin like^76-179^E:8.6e-51`PF04110.10^APG12^Ubiquitin-like autophagy protein Apg12^102-179^E:5.4e-06	sigP:1^17^0.623^YES	.	ENOG4111JAT^Microtubule-associated protein 1 light chain 3	KEGG:ath:AT4G16520`KO:K08341	GO:0000421^cellular_component^autophagosome membrane`GO:0033110^cellular_component^Cvt vesicle membrane`GO:0005874^cellular_component^microtubule`GO:0006914^biological_process^autophagy`GO:0006995^biological_process^cellular response to nitrogen starvation`GO:0015031^biological_process^protein transport	GO:0000045^biological_process^autophagosome assembly`GO:0005737^cellular_component^cytoplasm	.	.
TRINITY_DN65721_c0_g1	TRINITY_DN65721_c0_g1_i1	.	.	.	.	.	.	.	.	.	.	.	.	.	.	.	.
TRINITY_DN65721_c0_g2	TRINITY_DN65721_c0_g2_i1	.	.	.	.	.	.	.	.	.	.	.	.	.	.	.	.
TRINITY_DN65721_c0_g3	TRINITY_DN65721_c0_g3_i1	.	.	.	.	.	.	.	.	.	.	.	.	.	.	.	.
TRINITY_DN65721_c0_g4	TRINITY_DN65721_c0_g4_i1	.	.	.	.	.	.	.	.	.	.	.	.	.	.	.	.
TRINITY_DN65741_c0_g1	TRINITY_DN65741_c0_g1_i1	.	.	.	.	.	.	.	.	.	.	.	.	.	.	.	.
TRINITY_DN65773_c0_g1	TRINITY_DN65773_c0_g1_i1	LGUL_BRAOG^LGUL_BRAOG^Q:3-104,H:42-75^82.353%ID^E:9.96e-10^RecName: Full=Putative lactoylglutathione lyase;^Eukaryota; Viridiplantae; Streptophyta; Embryophyta; Tracheophyta; Spermatophyta; Magnoliophyta; eudicotyledons; Gunneridae; Pentapetalae; rosids; malvids; Brassicales; Brassicaceae; Brassiceae; Brassica`LGUL_BRAOG^LGUL_BRAOG^Q:593-658,H:75-96^90.909%ID^E:9.74e-05^RecName: Full=Putative lac…	.	.	.	.	.	.	.	.	.	.	.	GO:0004462^molecular_function^lactoylglutathione lyase activity`GO:0046872^molecular_function^metal ion binding	.	.	.
TRINITY_DN65708_c0_g1	TRINITY_DN65708_c0_g1_i1	LEUNG_ARATH^LEUNG_ARATH^Q:1-141,H:42-88^93.617%ID^E:2.95e-25^RecName: Full=Transcriptional corepressor LEUNIG {ECO:0000303|PubMed:11058164};^Eukaryota; Viridiplantae; Streptophyta; Embryophyta; Tracheophyta; Spermatophyta; Magnoliophyta; eudicotyledons; Gunneridae; Pentapetalae; rosids; malvids; Brassicales; Brassicaceae; Camelineae; Arabidopsis	.	TRINITY_DN65708_c0_g1_i1|m.21	1-339[+]	LEUNG_ARATH^LEUNG_ARATH^Q:1-47,H:42-88^93.617%ID^E:3.38e-27^RecName: Full=Transcriptional corepressor LEUNIG {ECO:0000303|PubMed:11058164};^Eukaryota; Viridiplantae; Streptophyta; Embryophyta; Tracheophyta; Spermatophyta; Magnoliophyta; eudicotyledons; Gunneridae; Pentapetalae; rosids; malvids; Brassicales; Brassicaceae; Camelineae; Arabidopsis	.	A0A0A0LM70_CUCSA^A0A0A0LM70_CUCSA^Q:1-110,H:42-148^95.455%ID^E:1.32e-54^.^.	.	.	.	.	.	GO:0005634^cellular_component^nucleus`GO:0030154^biological_process^cell differentiation`GO:0006974^biological_process^cellular response to DNA damage stimulus`GO:0071217^biological_process^cellular response to external biotic stimulus`GO:0009908^biological_process^flower development`GO:0010393^biological_process^galacturonan metabolic process`GO:0010073^biological_process^meristem maintenance`GO…	.	.	.
TRINITY_DN65708_c0_g2	TRINITY_DN65708_c0_g2_i1	.	.	.	.	.	.	.	.	.	.	.	.	.	.	.	.
TRINITY_DN65708_c0_g3	TRINITY_DN65708_c0_g3_i1	LEUNG_ARATH^LEUNG_ARATH^Q:320-583,H:1-88^96.591%ID^E:2.17e-51^RecName: Full=Transcriptional corepressor LEUNIG {ECO:0000303|PubMed:11058164};^Eukaryota; Viridiplantae; Streptophyta; Embryophyta; Tracheophyta; Spermatophyta; Magnoliophyta; eudicotyledons; Gunneridae; Pentapetalae; rosids; malvids; Brassicales; Brassicaceae; Camelineae; Arabidopsis	.	TRINITY_DN65708_c0_g3_i1|m.22	320-781[+]	LEUNG_ARATH^LEUNG_ARATH^Q:1-88,H:1-88^96.591%ID^E:1e-56^RecName: Full=Transcriptional corepressor LEUNIG {ECO:0000303|PubMed:11058164};^Eukaryota; Viridiplantae; Streptophyta; Embryophyta; Tracheophyta; Spermatophyta; Magnoliophyta; eudicotyledons; Gunneridae; Pentapetalae; rosids; malvids; Brassicales; Brassicaceae; Camelineae; Arabidopsis	.	A0A0A0LM70_CUCSA^A0A0A0LM70_CUCSA^Q:1-151,H:1-148^96.689%ID^E:4.07e-87^.^.	PF08513.8^LisH^LisH^10-35^E:7e-08	.	.	.	.	GO:0005634^cellular_component^nucleus`GO:0030154^biological_process^cell differentiation`GO:0006974^biological_process^cellular response to DNA damage stimulus`GO:0071217^biological_process^cellular response to external biotic stimulus`GO:0009908^biological_process^flower development`GO:0010393^biological_process^galacturonan metabolic process`GO:0010073^biological_process^meristem maintenance`GO…	GO:0005515^molecular_function^protein binding	.	.
TRINITY_DN65708_c0_g3	TRINITY_DN65708_c0_g3_i2	LEUNG_ARATH^LEUNG_ARATH^Q:71-334,H:1-88^96.591%ID^E:1.31e-52^RecName: Full=Transcriptional corepressor LEUNIG {ECO:0000303|PubMed:11058164};^Eukaryota; Viridiplantae; Streptophyta; Embryophyta; Tracheophyta; Spermatophyta; Magnoliophyta; eudicotyledons; Gunneridae; Pentapetalae; rosids; malvids; Brassicales; Brassicaceae; Camelineae; Arabidopsis	.	TRINITY_DN65708_c0_g3_i2|m.23	71-532[+]	LEUNG_ARATH^LEUNG_ARATH^Q:1-88,H:1-88^96.591%ID^E:1e-56^RecName: Full=Transcriptional corepressor LEUNIG {ECO:0000303|PubMed:11058164};^Eukaryota; Viridiplantae; Streptophyta; Embryophyta; Tracheophyta; Spermatophyta; Magnoliophyta; eudicotyledons; Gunneridae; Pentapetalae; rosids; malvids; Brassicales; Brassicaceae; Camelineae; Arabidopsis	.	A0A0A0LM70_CUCSA^A0A0A0LM70_CUCSA^Q:1-151,H:1-148^96.689%ID^E:4.07e-87^.^.	PF08513.8^LisH^LisH^10-35^E:7e-08	.	.	.	.	GO:0005634^cellular_component^nucleus`GO:0030154^biological_process^cell differentiation`GO:0006974^biological_process^cellular response to DNA damage stimulus`GO:0071217^biological_process^cellular response to external biotic stimulus`GO:0009908^biological_process^flower development`GO:0010393^biological_process^galacturonan metabolic process`GO:0010073^biological_process^meristem maintenance`GO…	GO:0005515^molecular_function^protein binding	.	.
TRINITY_DN65750_c0_g1	TRINITY_DN65750_c0_g1_i1	.	.	.	.	.	.	.	.	.	.	.	.	.	.	.	.
TRINITY_DN65750_c0_g2	TRINITY_DN65750_c0_g2_i1	.	.	.	.	.	.	.	.	.	.	.	.	.	.	.	.
TRINITY_DN65750_c0_g3	TRINITY_DN65750_c0_g3_i1	.	.	.	.	.	.	.	.	.	.	.	.	.	.	.	.
TRINITY_DN65770_c0_g1	TRINITY_DN65770_c0_g1_i1	.	.	.	.	.	.	.	.	.	.	.	.	.	.	.	.
TRINITY_DN65770_c0_g1	TRINITY_DN65770_c0_g1_i2	.	.	.	.	.	.	.	.	.	.	.	.	.	.	.	.
TRINITY_DN65770_c1_g1	TRINITY_DN65770_c1_g1_i1	.	.	.	.	.	.	.	.	.	.	.	.	.	.	.	.
TRINITY_DN65799_c0_g1	TRINITY_DN65799_c0_g1_i1	.	.	.	.	.	.	.	.	.	.	.	.	.	.	.	.
TRINITY_DN65785_c0_g1	TRINITY_DN65785_c0_g1_i1	.	.	.	.	.	.	.	.	.	.	.	.	.	.	.	.
TRINITY_DN65785_c0_g1	TRINITY_DN65785_c0_g1_i2	.	.	.	.	.	.	.	.	.	.	.	.	.	.	.	.
TRINITY_DN65755_c0_g1	TRINITY_DN65755_c0_g1_i1	.	.	.	.	.	.	.	.	.	.	.	.	.	.	.	.
TRINITY_DN65732_c0_g1	TRINITY_DN65732_c0_g1_i1	.	.	.	.	.	.	.	.	.	.	.	.	.	.	.	.
TRINITY_DN65732_c0_g2	TRINITY_DN65732_c0_g2_i1	.	.	.	.	.	.	.	.	.	.	.	.	.	.	.	.
TRINITY_DN65732_c0_g2	TRINITY_DN65732_c0_g2_i2	.	.	.	.	.	.	.	.	.	.	.	.	.	.	.	.
TRINITY_DN65732_c1_g1	TRINITY_DN65732_c1_g1_i1	.	.	.	.	.	.	.	.	.	.	.	.	.	.	.	.
TRINITY_DN65790_c0_g1	TRINITY_DN65790_c0_g1_i1	.	.	.	.	.	.	.	.	.	.	.	.	.	.	.	.
TRINITY_DN65790_c0_g2	TRINITY_DN65790_c0_g2_i1	.	.	.	.	.	.	.	.	.	.	.	.	.	.	.	.
TRINITY_DN65790_c0_g3	TRINITY_DN65790_c0_g3_i1	.	.	.	.	.	.	.	.	.	.	.	.	.	.	.	.
TRINITY_DN65790_c0_g4	TRINITY_DN65790_c0_g4_i1	.	.	.	.	.	.	.	.	.	.	.	.	.	.	.	.
TRINITY_DN65790_c0_g5	TRINITY_DN65790_c0_g5_i1	.	.	.	.	.	.	.	.	.	.	.	.	.	.	.	.
TRINITY_DN65781_c0_g1	TRINITY_DN65781_c0_g1_i1	.	.	.	.	.	.	.	.	.	.	.	.	.	.	.	.
TRINITY_DN65781_c0_g2	TRINITY_DN65781_c0_g2_i1	.	.	.	.	.	.	.	.	.	.	.	.	.	.	.	.
TRINITY_DN65767_c0_g1	TRINITY_DN65767_c0_g1_i1	.	.	.	.	.	.	.	.	.	.	.	.	.	.	.	.
TRINITY_DN65767_c0_g2	TRINITY_DN65767_c0_g2_i1	.	.	.	.	.	.	.	.	.	.	.	.	.	.	.	.
TRINITY_DN65767_c0_g3	TRINITY_DN65767_c0_g3_i1	.	.	.	.	.	.	.	.	.	.	.	.	.	.	.	.
TRINITY_DN65767_c0_g4	TRINITY_DN65767_c0_g4_i1	.	.	.	.	.	.	.	.	.	.	.	.	.	.	.	.
TRINITY_DN65767_c0_g5	TRINITY_DN65767_c0_g5_i1	.	.	.	.	.	.	.	.	.	.	.	.	.	.	.	.
TRINITY_DN65751_c0_g1	TRINITY_DN65751_c0_g1_i1	.	.	.	.	.	.	.	.	.	.	.	.	.	.	.	.
TRINITY_DN65761_c0_g1	TRINITY_DN65761_c0_g1_i1	.	.	.	.	.	.	.	.	.	.	.	.	.	.	.	.
TRINITY_DN65761_c0_g2	TRINITY_DN65761_c0_g2_i1	.	.	.	.	.	.	.	.	.	.	.	.	.	.	.	.
TRINITY_DN65761_c0_g3	TRINITY_DN65761_c0_g3_i1	.	.	.	.	.	.	.	.	.	.	.	.	.	.	.	.
TRINITY_DN65761_c0_g4	TRINITY_DN65761_c0_g4_i1	.	.	.	.	.	.	.	.	.	.	.	.	.	.	.	.
TRINITY_DN65761_c1_g1	TRINITY_DN65761_c1_g1_i1	.	.	.	.	.	.	.	.	.	.	.	.	.	.	.	.
TRINITY_DN65779_c0_g1	TRINITY_DN65779_c0_g1_i1	PP308_ARATH^PP308_ARATH^Q:502-2,H:5-171^56.287%ID^E:9.42e-56^RecName: Full=Pentatricopeptide repeat-containing protein At4g14050, mitochondrial;^Eukaryota; Viridiplantae; Streptophyta; Embryophyta; Tracheophyta; Spermatophyta; Magnoliophyta; eudicotyledons; Gunneridae; Pentapetalae; rosids; malvids; Brassicales; Brassicaceae; Camelineae; Arabidopsis`PP308_ARATH^PP308_ARATH^Q:478-11,H:248-403^26.5…	.	TRINITY_DN65779_c0_g1_i1|m.24	514-2[-]	PP308_ARATH^PP308_ARATH^Q:5-171,H:5-171^56.287%ID^E:8.4e-57^RecName: Full=Pentatricopeptide repeat-containing protein At4g14050, mitochondrial;^Eukaryota; Viridiplantae; Streptophyta; Embryophyta; Tracheophyta; Spermatophyta; Magnoliophyta; eudicotyledons; Gunneridae; Pentapetalae; rosids; malvids; Brassicales; Brassicaceae; Camelineae; Arabidopsis`PP308_ARATH^PP308_ARATH^Q:13-168,H:248-403^26.54…	.	A0A0A0KY72_CUCSA^A0A0A0KY72_CUCSA^Q:1-171,H:1-171^89.474%ID^E:1.58e-103^.^.`A0A0A0KY72_CUCSA^A0A0A0KY72_CUCSA^Q:13-169,H:248-404^27.673%ID^E:5.4e-13^.^.`A0A0A0KY72_CUCSA^A0A0A0KY72_CUCSA^Q:42-163,H:175-296^29.032%ID^E:1.07e-07^.^.	PF01535.17^PPR^PPR repeat^42-67^E:2.1e-05`PF01535.17^PPR^PPR repeat^144-166^E:0.00077	.	.	ENOG410Z7Z7^Pentatricopeptide repeat-containing protein	KEGG:ath:AT4G14050	GO:0016020^cellular_component^membrane`GO:0005739^cellular_component^mitochondrion	.	.	.
TRINITY_DN65744_c0_g1	TRINITY_DN65744_c0_g1_i1	CXE18_ARATH^CXE18_ARATH^Q:607-2,H:120-319^60%ID^E:5.62e-78^RecName: Full=Probable carboxylesterase 18;^Eukaryota; Viridiplantae; Streptophyta; Embryophyta; Tracheophyta; Spermatophyta; Magnoliophyta; eudicotyledons; Gunneridae; Pentapetalae; rosids; malvids; Brassicales; Brassicaceae; Camelineae; Arabidopsis	.	TRINITY_DN65744_c0_g1_i1|m.25	607-2[-]	CXE18_ARATH^CXE18_ARATH^Q:1-202,H:120-319^60%ID^E:5.06e-78^RecName: Full=Probable carboxylesterase 18;^Eukaryota; Viridiplantae; Streptophyta; Embryophyta; Tracheophyta; Spermatophyta; Magnoliophyta; eudicotyledons; Gunneridae; Pentapetalae; rosids; malvids; Brassicales; Brassicaceae; Camelineae; Arabidopsis	.	A0A0A0KII8_CUCSA^A0A0A0KII8_CUCSA^Q:1-202,H:119-320^84.653%ID^E:5.49e-124^.^.	PF07859.10^Abhydrolase_3^alpha/beta hydrolase fold^2-190^E:2.3e-41	.	.	COG0657^alpha beta hydrolase fold-3 domain protein	KEGG:ath:AT5G23530	GO:0052689^molecular_function^carboxylic ester hydrolase activity`GO:0009860^biological_process^pollen tube growth	GO:0016787^molecular_function^hydrolase activity`GO:0008152^biological_process^metabolic process	.	.
TRINITY_DN65797_c0_g1	TRINITY_DN65797_c0_g1_i1	.	.	.	.	.	.	.	.	.	.	.	.	.	.	.	.
TRINITY_DN65797_c0_g1	TRINITY_DN65797_c0_g1_i2	.	.	.	.	.	.	.	.	.	.	.	.	.	.	.	.
TRINITY_DN65725_c0_g1	TRINITY_DN65725_c0_g1_i1	.	.	.	.	.	.	.	.	.	.	.	.	.	.	.	.
TRINITY_DN65743_c0_g1	TRINITY_DN65743_c0_g1_i1	CPR30_ARATH^CPR30_ARATH^Q:573-4,H:4-188^29.798%ID^E:4.18e-14^RecName: Full=F-box protein CPR30;^Eukaryota; Viridiplantae; Streptophyta; Embryophyta; Tracheophyta; Spermatophyta; Magnoliophyta; eudicotyledons; Gunneridae; Pentapetalae; rosids; malvids; Brassicales; Brassicaceae; Camelineae; Arabidopsis	.	TRINITY_DN65743_c0_g1_i1|m.26	576-1[-]	CPR30_ARATH^CPR30_ARATH^Q:2-191,H:4-188^29.798%ID^E:1.79e-14^RecName: Full=F-box protein CPR30;^Eukaryota; Viridiplantae; Streptophyta; Embryophyta; Tracheophyta; Spermatophyta; Magnoliophyta; eudicotyledons; Gunneridae; Pentapetalae; rosids; malvids; Brassicales; Brassicaceae; Camelineae; Arabidopsis	.	S6B298_MALDO^S6B298_MALDO^Q:2-191,H:9-224^35.648%ID^E:4.93e-34^.^.	PF00646.30^F-box^F-box domain^2-42^E:4.9e-10`PF12937.4^F-box-like^F-box-like^3-39^E:7.1e-08	.	.	ENOG4111BET^NA	KEGG:ath:AT4G12560	GO:0005737^cellular_component^cytoplasm`GO:0005634^cellular_component^nucleus`GO:0031348^biological_process^negative regulation of defense response`GO:0042177^biological_process^negative regulation of protein catabolic process`GO:0009626^biological_process^plant-type hypersensitive response`GO:0016567^biological_process^protein ubiquitination	GO:0005515^molecular_function^protein binding	.	.
TRINITY_DN65743_c0_g2	TRINITY_DN65743_c0_g2_i1	CPR30_ARATH^CPR30_ARATH^Q:573-4,H:4-188^30.348%ID^E:9.78e-15^RecName: Full=F-box protein CPR30;^Eukaryota; Viridiplantae; Streptophyta; Embryophyta; Tracheophyta; Spermatophyta; Magnoliophyta; eudicotyledons; Gunneridae; Pentapetalae; rosids; malvids; Brassicales; Brassicaceae; Camelineae; Arabidopsis	.	TRINITY_DN65743_c0_g2_i1|m.27	576-1[-]	CPR30_ARATH^CPR30_ARATH^Q:2-191,H:4-188^30.348%ID^E:3.97e-15^RecName: Full=F-box protein CPR30;^Eukaryota; Viridiplantae; Streptophyta; Embryophyta; Tracheophyta; Spermatophyta; Magnoliophyta; eudicotyledons; Gunneridae; Pentapetalae; rosids; malvids; Brassicales; Brassicaceae; Camelineae; Arabidopsis	.	S6B298_MALDO^S6B298_MALDO^Q:5-191,H:12-224^35.211%ID^E:2.27e-32^.^.	PF00646.30^F-box^F-box domain^5-42^E:5.4e-09`PF12937.4^F-box-like^F-box-like^6-43^E:7.7e-08	.	.	ENOG4111BET^NA	KEGG:ath:AT4G12560	GO:0005737^cellular_component^cytoplasm`GO:0005634^cellular_component^nucleus`GO:0031348^biological_process^negative regulation of defense response`GO:0042177^biological_process^negative regulation of protein catabolic process`GO:0009626^biological_process^plant-type hypersensitive response`GO:0016567^biological_process^protein ubiquitination	GO:0005515^molecular_function^protein binding	.	.
TRINITY_DN65705_c0_g1	TRINITY_DN65705_c0_g1_i1	UNE10_ARATH^UNE10_ARATH^Q:377-727,H:143-269^46.512%ID^E:1.25e-21^RecName: Full=Transcription factor UNE10;^Eukaryota; Viridiplantae; Streptophyta; Embryophyta; Tracheophyta; Spermatophyta; Magnoliophyta; eudicotyledons; Gunneridae; Pentapetalae; rosids; malvids; Brassicales; Brassicaceae; Camelineae; Arabidopsis	.	TRINITY_DN65705_c0_g1_i1|m.28	2-772[+]	UNE10_ARATH^UNE10_ARATH^Q:126-242,H:143-269^46.512%ID^E:5.65e-22^RecName: Full=Transcription factor UNE10;^Eukaryota; Viridiplantae; Streptophyta; Embryophyta; Tracheophyta; Spermatophyta; Magnoliophyta; eudicotyledons; Gunneridae; Pentapetalae; rosids; malvids; Brassicales; Brassicaceae; Camelineae; Arabidopsis	.	A0A0A0LSD5_CUCSA^A0A0A0LSD5_CUCSA^Q:69-257,H:5-197^79.793%ID^E:2.59e-96^.^.	PF00010.23^HLH^Helix-loop-helix DNA-binding domain^190-236^E:6.7e-10	sigP:1^17^0.677^YES	.	ENOG4111B0G^Transcription factor	KEGG:ath:AT4G00050	GO:0005634^cellular_component^nucleus`GO:0009506^cellular_component^plasmodesma`GO:0003677^molecular_function^DNA binding`GO:0003700^molecular_function^transcription factor activity, sequence-specific DNA binding`GO:0009567^biological_process^double fertilization forming a zygote and endosperm`GO:0006355^biological_process^regulation of transcription, DNA-templated`GO:0006351^biological_process^t…	GO:0046983^molecular_function^protein dimerization activity	.	.
TRINITY_DN65771_c0_g1	TRINITY_DN65771_c0_g1_i1	.	.	.	.	.	.	.	.	.	.	.	.	.	.	.	.
TRINITY_DN65758_c0_g1	TRINITY_DN65758_c0_g1_i1	.	.	.	.	.	.	.	.	.	.	.	.	.	.	.	.
TRINITY_DN65758_c0_g2	TRINITY_DN65758_c0_g2_i1	.	.	.	.	.	.	.	.	.	.	.	.	.	.	.	.
TRINITY_DN65758_c0_g2	TRINITY_DN65758_c0_g2_i2	.	.	.	.	.	.	.	.	.	.	.	.	.	.	.	.
TRINITY_DN65716_c0_g1	TRINITY_DN65716_c0_g1_i1	.	.	.	.	.	.	.	.	.	.	.	.	.	.	.	.
TRINITY_DN65716_c0_g1	TRINITY_DN65716_c0_g1_i2	.	.	.	.	.	.	.	.	.	.	.	.	.	.	.	.
TRINITY_DN65715_c0_g1	TRINITY_DN65715_c0_g1_i1	.	.	.	.	.	.	.	.	.	.	.	.	.	.	.	.
TRINITY_DN65700_c0_g1	TRINITY_DN65700_c0_g1_i1	.	.	.	.	.	.	.	.	.	.	.	.	.	.	.	.
TRINITY_DN65700_c0_g2	TRINITY_DN65700_c0_g2_i1	.	.	.	.	.	.	.	.	.	.	.	.	.	.	.	.
TRINITY_DN65700_c0_g3	TRINITY_DN65700_c0_g3_i1	.	.	.	.	.	.	.	.	.	.	.	.	.	.	.	.
TRINITY_DN65700_c0_g4	TRINITY_DN65700_c0_g4_i1	.	.	.	.	.	.	.	.	.	.	.	.	.	.	.	.
TRINITY_DN65700_c0_g5	TRINITY_DN65700_c0_g5_i1	.	.	.	.	.	.	.	.	.	.	.	.	.	.	.	.
TRINITY_DN65739_c0_g1	TRINITY_DN65739_c0_g1_i1	.	.	.	.	.	.	.	.	.	.	.	.	.	.	.	.
TRINITY_DN65757_c0_g1	TRINITY_DN65757_c0_g1_i1	CIPK5_ORYSJ^CIPK5_ORYSJ^Q:2-856,H:162-434^65.614%ID^E:5.81e-130^RecName: Full=CBL-interacting protein kinase 5;^Eukaryota; Viridiplantae; Streptophyta; Embryophyta; Tracheophyta; Spermatophyta; Magnoliophyta; Liliopsida; Poales; Poaceae; BOP clade; Oryzoideae; Oryzeae; Oryzinae; Oryza	.	TRINITY_DN65757_c0_g1_i1|m.29	2-859[+]	CIPK5_ORYSJ^CIPK5_ORYSJ^Q:1-285,H:162-434^66.434%ID^E:4.86e-131^RecName: Full=CBL-interacting protein kinase 5;^Eukaryota; Viridiplantae; Streptophyta; Embryophyta; Tracheophyta; Spermatophyta; Magnoliophyta; Liliopsida; Poales; Poaceae; BOP clade; Oryzoideae; Oryzeae; Oryzinae; Oryza	.	A0A0A0M090_CUCSA^A0A0A0M090_CUCSA^Q:1-286,H:162-449^89.236%ID^E:1.19e-178^.^.	PF00069.22^Pkinase^Protein kinase domain^7-105^E:1.3e-18`PF07714.14^Pkinase_Tyr^Protein tyrosine kinase^15-101^E:5.2e-09`PF03822.11^NAF^NAF domain^164-222^E:9.5e-23	.	ExpAA=18.17^PredHel=1^Topology=i34-51o	COG0515^Serine Threonine protein kinase	KEGG:osa:4327093	GO:0005524^molecular_function^ATP binding`GO:0004674^molecular_function^protein serine/threonine kinase activity`GO:0007165^biological_process^signal transduction	GO:0004672^molecular_function^protein kinase activity`GO:0005524^molecular_function^ATP binding`GO:0006468^biological_process^protein phosphorylation`GO:0007165^biological_process^signal transduction	.	.
TRINITY_DN65757_c0_g2	TRINITY_DN65757_c0_g2_i1	CIPK5_ORYSJ^CIPK5_ORYSJ^Q:2-619,H:162-355^62.319%ID^E:2.6e-82^RecName: Full=CBL-interacting protein kinase 5;^Eukaryota; Viridiplantae; Streptophyta; Embryophyta; Tracheophyta; Spermatophyta; Magnoliophyta; Liliopsida; Poales; Poaceae; BOP clade; Oryzoideae; Oryzeae; Oryzinae; Oryza	.	TRINITY_DN65757_c0_g2_i1|m.30	2-619[+]	CIPK5_ORYSJ^CIPK5_ORYSJ^Q:1-206,H:162-355^62.319%ID^E:2.34e-82^RecName: Full=CBL-interacting protein kinase 5;^Eukaryota; Viridiplantae; Streptophyta; Embryophyta; Tracheophyta; Spermatophyta; Magnoliophyta; Liliopsida; Poales; Poaceae; BOP clade; Oryzoideae; Oryzeae; Oryzinae; Oryza	.	A0A0A0M090_CUCSA^A0A0A0M090_CUCSA^Q:1-206,H:162-369^86.538%ID^E:1.17e-117^.^.	PF00069.22^Pkinase^Protein kinase domain^7-105^E:6.1e-19`PF07714.14^Pkinase_Tyr^Protein tyrosine kinase^15-101^E:2.6e-09`PF03822.11^NAF^NAF domain^164-206^E:1.3e-15	.	ExpAA=18.31^PredHel=1^Topology=i34-51o	COG0515^Serine Threonine protein kinase	KEGG:osa:4327093	GO:0005524^molecular_function^ATP binding`GO:0004674^molecular_function^protein serine/threonine kinase activity`GO:0007165^biological_process^signal transduction	GO:0004672^molecular_function^protein kinase activity`GO:0005524^molecular_function^ATP binding`GO:0006468^biological_process^protein phosphorylation`GO:0007165^biological_process^signal transduction	.	.
TRINITY_DN65728_c0_g1	TRINITY_DN65728_c0_g1_i1	.	.	.	.	.	.	.	.	.	.	.	.	.	.	.	.
TRINITY_DN65738_c0_g1	TRINITY_DN65738_c0_g1_i1	MKKA_DICDI^MKKA_DICDI^Q:125-961,H:166-443^38.014%ID^E:1.99e-52^RecName: Full=Mitogen-activated protein kinase kinase kinase A {ECO:0000303|PubMed:9832508};^Eukaryota; Amoebozoa; Mycetozoa; Dictyosteliida; Dictyostelium	.	TRINITY_DN65738_c0_g1_i1|m.31	131-1411[+]	MKKA_DICDI^MKKA_DICDI^Q:1-277,H:168-443^38.276%ID^E:5.32e-53^RecName: Full=Mitogen-activated protein kinase kinase kinase A {ECO:0000303|PubMed:9832508};^Eukaryota; Amoebozoa; Mycetozoa; Dictyosteliida; Dictyostelium	.	A0A0A0LN49_CUCSA^A0A0A0LN49_CUCSA^Q:1-427,H:1-434^76.591%ID^E:0^.^.	PF00069.22^Pkinase^Protein kinase domain^5-260^E:7.9e-58`PF07714.14^Pkinase_Tyr^Protein tyrosine kinase^6-256^E:8e-35	.	.	ENOG410XQGS^mitogen-activated protein kinase kinase kinase	KEGG:ddi:DDB_G0283265	GO:0005938^cellular_component^cell cortex`GO:0016021^cellular_component^integral component of membrane`GO:0005524^molecular_function^ATP binding`GO:0004709^molecular_function^MAP kinase kinase kinase activity`GO:0046872^molecular_function^metal ion binding`GO:0004674^molecular_function^protein serine/threonine kinase activity`GO:0032147^biological_process^activation of protein kinase activity`GO:…	GO:0004672^molecular_function^protein kinase activity`GO:0005524^molecular_function^ATP binding`GO:0006468^biological_process^protein phosphorylation	.	.
TRINITY_DN65777_c0_g1	TRINITY_DN65777_c0_g1_i1	MPPB_ARATH^MPPB_ARATH^Q:3-260,H:99-184^84.884%ID^E:2e-45^RecName: Full=Probable mitochondrial-processing peptidase subunit beta;^Eukaryota; Viridiplantae; Streptophyta; Embryophyta; Tracheophyta; Spermatophyta; Magnoliophyta; eudicotyledons; Gunneridae; Pentapetalae; rosids; malvids; Brassicales; Brassicaceae; Camelineae; Arabidopsis	.	.	.	.	.	.	.	.	.	COG0612^peptidase'	KEGG:ath:AT3G02090`KO:K17732	GO:0005618^cellular_component^cell wall`GO:0009507^cellular_component^chloroplast`GO:0016020^cellular_component^membrane`GO:0005743^cellular_component^mitochondrial inner membrane`GO:0005758^cellular_component^mitochondrial intermembrane space`GO:0005759^cellular_component^mitochondrial matrix`GO:0005741^cellular_component^mitochondrial outer membrane`GO:0005750^cellular_component^mitochondrial r…	.	.	.
TRINITY_DN65777_c0_g2	TRINITY_DN65777_c0_g2_i1	MPPB_ARATH^MPPB_ARATH^Q:3-260,H:99-184^83.721%ID^E:6.11e-45^RecName: Full=Probable mitochondrial-processing peptidase subunit beta;^Eukaryota; Viridiplantae; Streptophyta; Embryophyta; Tracheophyta; Spermatophyta; Magnoliophyta; eudicotyledons; Gunneridae; Pentapetalae; rosids; malvids; Brassicales; Brassicaceae; Camelineae; Arabidopsis	.	.	.	.	.	.	.	.	.	COG0612^peptidase'	KEGG:ath:AT3G02090`KO:K17732	GO:0005618^cellular_component^cell wall`GO:0009507^cellular_component^chloroplast`GO:0016020^cellular_component^membrane`GO:0005743^cellular_component^mitochondrial inner membrane`GO:0005758^cellular_component^mitochondrial intermembrane space`GO:0005759^cellular_component^mitochondrial matrix`GO:0005741^cellular_component^mitochondrial outer membrane`GO:0005750^cellular_component^mitochondrial r…	.	.	.
TRINITY_DN65777_c0_g3	TRINITY_DN65777_c0_g3_i1	MPPB_ARATH^MPPB_ARATH^Q:2-214,H:114-184^80.282%ID^E:2.36e-32^RecName: Full=Probable mitochondrial-processing peptidase subunit beta;^Eukaryota; Viridiplantae; Streptophyta; Embryophyta; Tracheophyta; Spermatophyta; Magnoliophyta; eudicotyledons; Gunneridae; Pentapetalae; rosids; malvids; Brassicales; Brassicaceae; Camelineae; Arabidopsis	.	.	.	.	.	.	.	.	.	COG0612^peptidase'	KEGG:ath:AT3G02090`KO:K17732	GO:0005618^cellular_component^cell wall`GO:0009507^cellular_component^chloroplast`GO:0016020^cellular_component^membrane`GO:0005743^cellular_component^mitochondrial inner membrane`GO:0005758^cellular_component^mitochondrial intermembrane space`GO:0005759^cellular_component^mitochondrial matrix`GO:0005741^cellular_component^mitochondrial outer membrane`GO:0005750^cellular_component^mitochondrial r…	.	.	.
TRINITY_DN65703_c0_g1	TRINITY_DN65703_c0_g1_i1	C3H43_ARATH^C3H43_ARATH^Q:206-277,H:394-417^83.333%ID^E:1.56e-07^RecName: Full=Zinc finger CCCH domain-containing protein 43;^Eukaryota; Viridiplantae; Streptophyta; Embryophyta; Tracheophyta; Spermatophyta; Magnoliophyta; eudicotyledons; Gunneridae; Pentapetalae; rosids; malvids; Brassicales; Brassicaceae; Camelineae; Arabidopsis	.	.	.	.	.	.	.	.	.	COG5063^zinc finger	KEGG:ath:AT3G48440	GO:0005634^cellular_component^nucleus`GO:0003677^molecular_function^DNA binding`GO:0046872^molecular_function^metal ion binding	.	.	.
TRINITY_DN65703_c0_g2	TRINITY_DN65703_c0_g2_i1	C3H43_ARATH^C3H43_ARATH^Q:340-411,H:394-417^83.333%ID^E:3.53e-07^RecName: Full=Zinc finger CCCH domain-containing protein 43;^Eukaryota; Viridiplantae; Streptophyta; Embryophyta; Tracheophyta; Spermatophyta; Magnoliophyta; eudicotyledons; Gunneridae; Pentapetalae; rosids; malvids; Brassicales; Brassicaceae; Camelineae; Arabidopsis	.	.	.	.	.	.	.	.	.	COG5063^zinc finger	KEGG:ath:AT3G48440	GO:0005634^cellular_component^nucleus`GO:0003677^molecular_function^DNA binding`GO:0046872^molecular_function^metal ion binding	.	.	.
TRINITY_DN65703_c0_g3	TRINITY_DN65703_c0_g3_i1	.	.	.	.	.	.	.	.	.	.	.	.	.	.	.	.
TRINITY_DN65703_c0_g4	TRINITY_DN65703_c0_g4_i1	C3H43_ARATH^C3H43_ARATH^Q:340-411,H:394-417^83.333%ID^E:3.53e-07^RecName: Full=Zinc finger CCCH domain-containing protein 43;^Eukaryota; Viridiplantae; Streptophyta; Embryophyta; Tracheophyta; Spermatophyta; Magnoliophyta; eudicotyledons; Gunneridae; Pentapetalae; rosids; malvids; Brassicales; Brassicaceae; Camelineae; Arabidopsis	.	.	.	.	.	.	.	.	.	COG5063^zinc finger	KEGG:ath:AT3G48440	GO:0005634^cellular_component^nucleus`GO:0003677^molecular_function^DNA binding`GO:0046872^molecular_function^metal ion binding	.	.	.
TRINITY_DN65778_c0_g1	TRINITY_DN65778_c0_g1_i1	IAA14_ARATH^IAA14_ARATH^Q:33-224,H:66-130^72.308%ID^E:9.03e-22^RecName: Full=Auxin-responsive protein IAA14;^Eukaryota; Viridiplantae; Streptophyta; Embryophyta; Tracheophyta; Spermatophyta; Magnoliophyta; eudicotyledons; Gunneridae; Pentapetalae; rosids; malvids; Brassicales; Brassicaceae; Camelineae; Arabidopsis	.	.	.	.	.	.	.	.	.	ENOG410YEC3^Aux IAA proteins are short-lived transcriptional factors that function as repressors of early auxin response genes at low auxin concentrations. Repression is thought to result from the interaction with auxin response factors (ARFs), proteins that bind to the auxin-responsive promoter element (AuxRE). Formation of heterodimers with ARF proteins may alter their ability to modulate early…	KEGG:ath:AT4G14550`KO:K14484	GO:0005634^cellular_component^nucleus`GO:0003700^molecular_function^transcription factor activity, sequence-specific DNA binding`GO:0009734^biological_process^auxin-activated signaling pathway`GO:0010102^biological_process^lateral root morphogenesis`GO:0045892^biological_process^negative regulation of transcription, DNA-templated`GO:0009733^biological_process^response to auxin`GO:0006351^biologic…	.	.	.
TRINITY_DN65778_c0_g2	TRINITY_DN65778_c0_g2_i1	IAA14_ARATH^IAA14_ARATH^Q:33-281,H:66-149^73.81%ID^E:4.09e-33^RecName: Full=Auxin-responsive protein IAA14;^Eukaryota; Viridiplantae; Streptophyta; Embryophyta; Tracheophyta; Spermatophyta; Magnoliophyta; eudicotyledons; Gunneridae; Pentapetalae; rosids; malvids; Brassicales; Brassicaceae; Camelineae; Arabidopsis	.	.	.	.	.	.	.	.	.	ENOG410YEC3^Aux IAA proteins are short-lived transcriptional factors that function as repressors of early auxin response genes at low auxin concentrations. Repression is thought to result from the interaction with auxin response factors (ARFs), proteins that bind to the auxin-responsive promoter element (AuxRE). Formation of heterodimers with ARF proteins may alter their ability to modulate early…	KEGG:ath:AT4G14550`KO:K14484	GO:0005634^cellular_component^nucleus`GO:0003700^molecular_function^transcription factor activity, sequence-specific DNA binding`GO:0009734^biological_process^auxin-activated signaling pathway`GO:0010102^biological_process^lateral root morphogenesis`GO:0045892^biological_process^negative regulation of transcription, DNA-templated`GO:0009733^biological_process^response to auxin`GO:0006351^biologic…	.	.	.
TRINITY_DN65778_c0_g3	TRINITY_DN65778_c0_g3_i1	IAA14_ARATH^IAA14_ARATH^Q:33-281,H:66-149^73.81%ID^E:5.28e-33^RecName: Full=Auxin-responsive protein IAA14;^Eukaryota; Viridiplantae; Streptophyta; Embryophyta; Tracheophyta; Spermatophyta; Magnoliophyta; eudicotyledons; Gunneridae; Pentapetalae; rosids; malvids; Brassicales; Brassicaceae; Camelineae; Arabidopsis	.	.	.	.	.	.	.	.	.	ENOG410YEC3^Aux IAA proteins are short-lived transcriptional factors that function as repressors of early auxin response genes at low auxin concentrations. Repression is thought to result from the interaction with auxin response factors (ARFs), proteins that bind to the auxin-responsive promoter element (AuxRE). Formation of heterodimers with ARF proteins may alter their ability to modulate early…	KEGG:ath:AT4G14550`KO:K14484	GO:0005634^cellular_component^nucleus`GO:0003700^molecular_function^transcription factor activity, sequence-specific DNA binding`GO:0009734^biological_process^auxin-activated signaling pathway`GO:0010102^biological_process^lateral root morphogenesis`GO:0045892^biological_process^negative regulation of transcription, DNA-templated`GO:0009733^biological_process^response to auxin`GO:0006351^biologic…	.	.	.
TRINITY_DN65778_c0_g3	TRINITY_DN65778_c0_g3_i2	IAA14_ARATH^IAA14_ARATH^Q:33-224,H:66-130^72.308%ID^E:1.74e-21^RecName: Full=Auxin-responsive protein IAA14;^Eukaryota; Viridiplantae; Streptophyta; Embryophyta; Tracheophyta; Spermatophyta; Magnoliophyta; eudicotyledons; Gunneridae; Pentapetalae; rosids; malvids; Brassicales; Brassicaceae; Camelineae; Arabidopsis	.	.	.	.	.	.	.	.	.	ENOG410YEC3^Aux IAA proteins are short-lived transcriptional factors that function as repressors of early auxin response genes at low auxin concentrations. Repression is thought to result from the interaction with auxin response factors (ARFs), proteins that bind to the auxin-responsive promoter element (AuxRE). Formation of heterodimers with ARF proteins may alter their ability to modulate early…	KEGG:ath:AT4G14550`KO:K14484	GO:0005634^cellular_component^nucleus`GO:0003700^molecular_function^transcription factor activity, sequence-specific DNA binding`GO:0009734^biological_process^auxin-activated signaling pathway`GO:0010102^biological_process^lateral root morphogenesis`GO:0045892^biological_process^negative regulation of transcription, DNA-templated`GO:0009733^biological_process^response to auxin`GO:0006351^biologic…	.	.	.
TRINITY_DN65778_c0_g4	TRINITY_DN65778_c0_g4_i1	IAA14_ARATH^IAA14_ARATH^Q:33-224,H:66-130^72.308%ID^E:1.77e-21^RecName: Full=Auxin-responsive protein IAA14;^Eukaryota; Viridiplantae; Streptophyta; Embryophyta; Tracheophyta; Spermatophyta; Magnoliophyta; eudicotyledons; Gunneridae; Pentapetalae; rosids; malvids; Brassicales; Brassicaceae; Camelineae; Arabidopsis	.	.	.	.	.	.	.	.	.	ENOG410YEC3^Aux IAA proteins are short-lived transcriptional factors that function as repressors of early auxin response genes at low auxin concentrations. Repression is thought to result from the interaction with auxin response factors (ARFs), proteins that bind to the auxin-responsive promoter element (AuxRE). Formation of heterodimers with ARF proteins may alter their ability to modulate early…	KEGG:ath:AT4G14550`KO:K14484	GO:0005634^cellular_component^nucleus`GO:0003700^molecular_function^transcription factor activity, sequence-specific DNA binding`GO:0009734^biological_process^auxin-activated signaling pathway`GO:0010102^biological_process^lateral root morphogenesis`GO:0045892^biological_process^negative regulation of transcription, DNA-templated`GO:0009733^biological_process^response to auxin`GO:0006351^biologic…	.	.	.
TRINITY_DN65764_c0_g1	TRINITY_DN65764_c0_g1_i1	.	.	.	.	.	.	.	.	.	.	.	.	.	.	.	.
TRINITY_DN65764_c0_g2	TRINITY_DN65764_c0_g2_i1	.	.	.	.	.	.	.	.	.	.	.	.	.	.	.	.
TRINITY_DN65775_c0_g1	TRINITY_DN65775_c0_g1_i1	AX6B_SOYBN^AX6B_SOYBN^Q:605-321,H:1-90^56.122%ID^E:2.8e-27^RecName: Full=Auxin-induced protein 6B;^Eukaryota; Viridiplantae; Streptophyta; Embryophyta; Tracheophyta; Spermatophyta; Magnoliophyta; eudicotyledons; Gunneridae; Pentapetalae; rosids; fabids; Fabales; Fabaceae; Papilionoideae; Phaseoleae; Glycine; Soja	.	.	.	.	.	.	.	.	.	ENOG410YVUY^auxin-induced protein	.	GO:0009734^biological_process^auxin-activated signaling pathway	.	.	.
TRINITY_DN65759_c0_g1	TRINITY_DN65759_c0_g1_i1	ILL1_ORYSJ^ILL1_ORYSJ^Q:233-147,H:286-314^62.069%ID^E:3.75e-06^RecName: Full=IAA-amino acid hydrolase ILR1-like 1;^Eukaryota; Viridiplantae; Streptophyta; Embryophyta; Tracheophyta; Spermatophyta; Magnoliophyta; Liliopsida; Poales; Poaceae; BOP clade; Oryzoideae; Oryzeae; Oryzinae; Oryza`ILL1_ORYSJ^ILL1_ORYSJ^Q:76-5,H:307-330^50%ID^E:3.75e-06^RecName: Full=IAA-amino acid hydrolase ILR1-like 1;^Eu…	.	.	.	.	.	.	.	.	.	COG1473^amidohydrolase	KEGG:osa:4324686`KO:K14664	GO:0005788^cellular_component^endoplasmic reticulum lumen`GO:0016787^molecular_function^hydrolase activity	.	.	.
TRINITY_DN65759_c0_g2	TRINITY_DN65759_c0_g2_i1	ILL1_ORYSJ^ILL1_ORYSJ^Q:251-147,H:280-314^65.714%ID^E:2.57e-09^RecName: Full=IAA-amino acid hydrolase ILR1-like 1;^Eukaryota; Viridiplantae; Streptophyta; Embryophyta; Tracheophyta; Spermatophyta; Magnoliophyta; Liliopsida; Poales; Poaceae; BOP clade; Oryzoideae; Oryzeae; Oryzinae; Oryza`ILL1_ORYSJ^ILL1_ORYSJ^Q:76-5,H:307-330^50%ID^E:2.57e-09^RecName: Full=IAA-amino acid hydrolase ILR1-like 1;^Eu…	.	.	.	.	.	.	.	.	.	COG1473^amidohydrolase	KEGG:osa:4324686`KO:K14664	GO:0005788^cellular_component^endoplasmic reticulum lumen`GO:0016787^molecular_function^hydrolase activity	.	.	.
TRINITY_DN65759_c0_g3	TRINITY_DN65759_c0_g3_i1	ILL1_ORYSJ^ILL1_ORYSJ^Q:233-147,H:286-314^65.517%ID^E:1.9e-06^RecName: Full=IAA-amino acid hydrolase ILR1-like 1;^Eukaryota; Viridiplantae; Streptophyta; Embryophyta; Tracheophyta; Spermatophyta; Magnoliophyta; Liliopsida; Poales; Poaceae; BOP clade; Oryzoideae; Oryzeae; Oryzinae; Oryza`ILL1_ORYSJ^ILL1_ORYSJ^Q:76-5,H:307-330^50%ID^E:1.9e-06^RecName: Full=IAA-amino acid hydrolase ILR1-like 1;^Euka…	.	.	.	.	.	.	.	.	.	COG1473^amidohydrolase	KEGG:osa:4324686`KO:K14664	GO:0005788^cellular_component^endoplasmic reticulum lumen`GO:0016787^molecular_function^hydrolase activity	.	.	.
TRINITY_DN65717_c0_g1	TRINITY_DN65717_c0_g1_i1	.	.	.	.	.	.	.	.	.	.	.	.	.	.	.	.
TRINITY_DN65717_c0_g2	TRINITY_DN65717_c0_g2_i1	.	.	.	.	.	.	.	.	.	.	.	.	.	.	.	.
TRINITY_DN65717_c1_g1	TRINITY_DN65717_c1_g1_i1	.	.	.	.	.	.	.	.	.	.	.	.	.	.	.	.
TRINITY_DN65717_c2_g1	TRINITY_DN65717_c2_g1_i1	NGBR_HUMAN^NGBR_HUMAN^Q:397-942,H:104-293^25.854%ID^E:4.96e-15^RecName: Full=Dehydrodolichyl diphosphate syntase complex subunit NUS1 {ECO:0000305};^Eukaryota; Metazoa; Chordata; Craniata; Vertebrata; Euteleostomi; Mammalia; Eutheria; Euarchontoglires; Primates; Haplorrhini; Catarrhini; Hominidae; Homo	.	TRINITY_DN65717_c2_g1_i1|m.32	205-945[+]	NGBR_HUMAN^NGBR_HUMAN^Q:65-246,H:104-293^25.854%ID^E:5.71e-16^RecName: Full=Dehydrodolichyl diphosphate syntase complex subunit NUS1 {ECO:0000305};^Eukaryota; Metazoa; Chordata; Craniata; Vertebrata; Euteleostomi; Mammalia; Eutheria; Euarchontoglires; Primates; Haplorrhini; Catarrhini; Hominidae; Homo	.	A0A0A0LQY6_CUCSA^A0A0A0LQY6_CUCSA^Q:1-246,H:17-262^87.805%ID^E:1.91e-156^.^.	.	.	ExpAA=23.31^PredHel=1^Topology=i17-39o	COG0020^Catalyzes the condensation of isopentenyl diphosphate (IPP) with allylic pyrophosphates generating different type of terpenoids (By similarity)	KEGG:hsa:116150`KO:K19177	GO:0005789^cellular_component^endoplasmic reticulum membrane`GO:0016021^cellular_component^integral component of membrane`GO:0016765^molecular_function^transferase activity, transferring alkyl or aryl (other than methyl) groups`GO:0001525^biological_process^angiogenesis`GO:0030154^biological_process^cell differentiation`GO:0042632^biological_process^cholesterol homeostasis`GO:0019408^biological_p…	.	.	.
TRINITY_DN65730_c0_g1	TRINITY_DN65730_c0_g1_i1	AKR2B_ARATH^AKR2B_ARATH^Q:383-1327,H:28-344^67.188%ID^E:7.14e-143^RecName: Full=Ankyrin repeat domain-containing protein 2B {ECO:0000303|PubMed:20215589};^Eukaryota; Viridiplantae; Streptophyta; Embryophyta; Tracheophyta; Spermatophyta; Magnoliophyta; eudicotyledons; Gunneridae; Pentapetalae; rosids; malvids; Brassicales; Brassicaceae; Camelineae; Arabidopsis	.	TRINITY_DN65730_c0_g1_i1|m.33	248-1330[+]	AKR2B_ARATH^AKR2B_ARATH^Q:17-360,H:4-344^63.081%ID^E:8.99e-150^RecName: Full=Ankyrin repeat domain-containing protein 2B {ECO:0000303|PubMed:20215589};^Eukaryota; Viridiplantae; Streptophyta; Embryophyta; Tracheophyta; Spermatophyta; Magnoliophyta; eudicotyledons; Gunneridae; Pentapetalae; rosids; malvids; Brassicales; Brassicaceae; Camelineae; Arabidopsis	.	U4N5D8_CUCSA^U4N5D8_CUCSA^Q:1-360,H:1-359^94.167%ID^E:0^.^.	PF12796.4^Ank_2^Ankyrin repeats (3 copies)^241-332^E:6.5e-16`PF13606.3^Ank_3^Ankyrin repeat^268-296^E:0.0047`PF13637.3^Ank_4^Ankyrin repeats (many copies)^269-322^E:5.5e-12`PF00023.27^Ank^Ankyrin repeat^269-300^E:0.0014`PF13857.3^Ank_5^Ankyrin repeats (many copies)^288-342^E:5e-12`PF12796.4^Ank_2^Ankyrin repeats (3 copies)^301-354^E:2e-08`PF13606.3^Ank_3^Ankyrin repeat^301-328^E:0.00061`PF13637.3…	.	.	COG0666^Ankyrin Repeat	KEGG:ath:AT2G17390	GO:0009707^cellular_component^chloroplast outer membrane`GO:0005634^cellular_component^nucleus`GO:0005886^cellular_component^plasma membrane`GO:0008289^molecular_function^lipid binding`GO:0006355^biological_process^regulation of transcription, DNA-templated	GO:0005515^molecular_function^protein binding	.	.
TRINITY_DN65730_c0_g1	TRINITY_DN65730_c0_g1_i2	AKR2B_ARATH^AKR2B_ARATH^Q:364-1308,H:28-344^67.188%ID^E:5.15e-143^RecName: Full=Ankyrin repeat domain-containing protein 2B {ECO:0000303|PubMed:20215589};^Eukaryota; Viridiplantae; Streptophyta; Embryophyta; Tracheophyta; Spermatophyta; Magnoliophyta; eudicotyledons; Gunneridae; Pentapetalae; rosids; malvids; Brassicales; Brassicaceae; Camelineae; Arabidopsis	.	TRINITY_DN65730_c0_g1_i2|m.34	229-1311[+]	AKR2B_ARATH^AKR2B_ARATH^Q:17-360,H:4-344^63.081%ID^E:8.99e-150^RecName: Full=Ankyrin repeat domain-containing protein 2B {ECO:0000303|PubMed:20215589};^Eukaryota; Viridiplantae; Streptophyta; Embryophyta; Tracheophyta; Spermatophyta; Magnoliophyta; eudicotyledons; Gunneridae; Pentapetalae; rosids; malvids; Brassicales; Brassicaceae; Camelineae; Arabidopsis	.	U4N5D8_CUCSA^U4N5D8_CUCSA^Q:1-360,H:1-359^94.167%ID^E:0^.^.	PF12796.4^Ank_2^Ankyrin repeats (3 copies)^241-332^E:6.5e-16`PF13606.3^Ank_3^Ankyrin repeat^268-296^E:0.0047`PF13637.3^Ank_4^Ankyrin repeats (many copies)^269-322^E:5.5e-12`PF00023.27^Ank^Ankyrin repeat^269-300^E:0.0014`PF13857.3^Ank_5^Ankyrin repeats (many copies)^288-342^E:5e-12`PF12796.4^Ank_2^Ankyrin repeats (3 copies)^301-354^E:2e-08`PF13606.3^Ank_3^Ankyrin repeat^301-328^E:0.00061`PF13637.3…	.	.	COG0666^Ankyrin Repeat	KEGG:ath:AT2G17390	GO:0009707^cellular_component^chloroplast outer membrane`GO:0005634^cellular_component^nucleus`GO:0005886^cellular_component^plasma membrane`GO:0008289^molecular_function^lipid binding`GO:0006355^biological_process^regulation of transcription, DNA-templated	GO:0005515^molecular_function^protein binding	.	.
TRINITY_DN65784_c0_g1	TRINITY_DN65784_c0_g1_i1	IMFS_LUFAE^IMFS_LUFAE^Q:1-372,H:160-283^78.226%ID^E:1.02e-63^RecName: Full=Isomultiflorenol synthase;^Eukaryota; Viridiplantae; Streptophyta; Embryophyta; Tracheophyta; Spermatophyta; Magnoliophyta; eudicotyledons; Gunneridae; Pentapetalae; rosids; fabids; Cucurbitales; Cucurbitaceae; Sicyoeae; Luffa	.	TRINITY_DN65784_c0_g1_i1|m.35	1-372[+]	IMFS_LUFAE^IMFS_LUFAE^Q:1-124,H:160-283^78.226%ID^E:9.19e-64^RecName: Full=Isomultiflorenol synthase;^Eukaryota; Viridiplantae; Streptophyta; Embryophyta; Tracheophyta; Spermatophyta; Magnoliophyta; eudicotyledons; Gunneridae; Pentapetalae; rosids; fabids; Cucurbitales; Cucurbitaceae; Sicyoeae; Luffa	.	A0A0A0LFN0_CUCSA^A0A0A0LFN0_CUCSA^Q:1-124,H:162-285^79.032%ID^E:2.78e-65^.^.	PF13249.3^SQHop_cyclase_N^Squalene-hopene cyclase N-terminal domain^1-118^E:1.8e-32`PF00432.18^Prenyltrans^Prenyltransferase and squalene oxidase repeat^1-30^E:0.0061	.	.	.	KEGG:ag:BAB68529`KO:K15820	GO:0016866^molecular_function^intramolecular transferase activity	GO:0003824^molecular_function^catalytic activity	.	.
TRINITY_DN65784_c0_g2	TRINITY_DN65784_c0_g2_i1	IMFS_LUFAE^IMFS_LUFAE^Q:1-276,H:219-310^85.87%ID^E:9.36e-52^RecName: Full=Isomultiflorenol synthase;^Eukaryota; Viridiplantae; Streptophyta; Embryophyta; Tracheophyta; Spermatophyta; Magnoliophyta; eudicotyledons; Gunneridae; Pentapetalae; rosids; fabids; Cucurbitales; Cucurbitaceae; Sicyoeae; Luffa	.	.	.	.	.	.	.	.	.	.	KEGG:ag:BAB68529`KO:K15820	GO:0016866^molecular_function^intramolecular transferase activity	.	.	.
TRINITY_DN65784_c0_g3	TRINITY_DN65784_c0_g3_i1	IMFS_LUFAE^IMFS_LUFAE^Q:1-219,H:219-291^83.562%ID^E:3.57e-37^RecName: Full=Isomultiflorenol synthase;^Eukaryota; Viridiplantae; Streptophyta; Embryophyta; Tracheophyta; Spermatophyta; Magnoliophyta; eudicotyledons; Gunneridae; Pentapetalae; rosids; fabids; Cucurbitales; Cucurbitaceae; Sicyoeae; Luffa	.	.	.	.	.	.	.	.	.	.	KEGG:ag:BAB68529`KO:K15820	GO:0016866^molecular_function^intramolecular transferase activity	.	.	.
TRINITY_DN65784_c0_g4	TRINITY_DN65784_c0_g4_i1	IMFS_LUFAE^IMFS_LUFAE^Q:12-263,H:200-283^80.952%ID^E:5.5e-42^RecName: Full=Isomultiflorenol synthase;^Eukaryota; Viridiplantae; Streptophyta; Embryophyta; Tracheophyta; Spermatophyta; Magnoliophyta; eudicotyledons; Gunneridae; Pentapetalae; rosids; fabids; Cucurbitales; Cucurbitaceae; Sicyoeae; Luffa	.	.	.	.	.	.	.	.	.	.	KEGG:ag:BAB68529`KO:K15820	GO:0016866^molecular_function^intramolecular transferase activity	.	.	.
TRINITY_DN65784_c0_g5	TRINITY_DN65784_c0_g5_i1	IMFS_LUFAE^IMFS_LUFAE^Q:1-276,H:219-310^84.783%ID^E:3.03e-51^RecName: Full=Isomultiflorenol synthase;^Eukaryota; Viridiplantae; Streptophyta; Embryophyta; Tracheophyta; Spermatophyta; Magnoliophyta; eudicotyledons; Gunneridae; Pentapetalae; rosids; fabids; Cucurbitales; Cucurbitaceae; Sicyoeae; Luffa	.	.	.	.	.	.	.	.	.	.	KEGG:ag:BAB68529`KO:K15820	GO:0016866^molecular_function^intramolecular transferase activity	.	.	.
TRINITY_DN65784_c0_g6	TRINITY_DN65784_c0_g6_i1	IMFS_LUFAE^IMFS_LUFAE^Q:1-318,H:178-283^77.358%ID^E:4.69e-51^RecName: Full=Isomultiflorenol synthase;^Eukaryota; Viridiplantae; Streptophyta; Embryophyta; Tracheophyta; Spermatophyta; Magnoliophyta; eudicotyledons; Gunneridae; Pentapetalae; rosids; fabids; Cucurbitales; Cucurbitaceae; Sicyoeae; Luffa	.	TRINITY_DN65784_c0_g6_i1|m.36	1-318[+]	IMFS_LUFAE^IMFS_LUFAE^Q:1-106,H:178-283^77.358%ID^E:4.22e-51^RecName: Full=Isomultiflorenol synthase;^Eukaryota; Viridiplantae; Streptophyta; Embryophyta; Tracheophyta; Spermatophyta; Magnoliophyta; eudicotyledons; Gunneridae; Pentapetalae; rosids; fabids; Cucurbitales; Cucurbitaceae; Sicyoeae; Luffa	.	A0A0A0LFN0_CUCSA^A0A0A0LFN0_CUCSA^Q:1-106,H:180-285^78.302%ID^E:8e-52^.^.	PF13249.3^SQHop_cyclase_N^Squalene-hopene cyclase N-terminal domain^4-100^E:2.4e-26	.	.	.	KEGG:ag:BAB68529`KO:K15820	GO:0016866^molecular_function^intramolecular transferase activity	.	.	.
TRINITY_DN65784_c0_g7	TRINITY_DN65784_c0_g7_i1	IMFS_LUFAE^IMFS_LUFAE^Q:1-372,H:160-283^79.032%ID^E:1.13e-64^RecName: Full=Isomultiflorenol synthase;^Eukaryota; Viridiplantae; Streptophyta; Embryophyta; Tracheophyta; Spermatophyta; Magnoliophyta; eudicotyledons; Gunneridae; Pentapetalae; rosids; fabids; Cucurbitales; Cucurbitaceae; Sicyoeae; Luffa	.	TRINITY_DN65784_c0_g7_i1|m.37	1-372[+]	IMFS_LUFAE^IMFS_LUFAE^Q:1-124,H:160-283^79.032%ID^E:1.01e-64^RecName: Full=Isomultiflorenol synthase;^Eukaryota; Viridiplantae; Streptophyta; Embryophyta; Tracheophyta; Spermatophyta; Magnoliophyta; eudicotyledons; Gunneridae; Pentapetalae; rosids; fabids; Cucurbitales; Cucurbitaceae; Sicyoeae; Luffa	.	A0A0A0LFN0_CUCSA^A0A0A0LFN0_CUCSA^Q:1-124,H:162-285^79.839%ID^E:2.21e-66^.^.	PF13249.3^SQHop_cyclase_N^Squalene-hopene cyclase N-terminal domain^1-118^E:1.5e-33`PF00432.18^Prenyltrans^Prenyltransferase and squalene oxidase repeat^1-30^E:0.0061	.	.	.	KEGG:ag:BAB68529`KO:K15820	GO:0016866^molecular_function^intramolecular transferase activity	GO:0003824^molecular_function^catalytic activity	.	.
TRINITY_DN65784_c0_g8	TRINITY_DN65784_c0_g8_i1	IMFS_LUFAE^IMFS_LUFAE^Q:1-372,H:160-283^79.032%ID^E:1.13e-64^RecName: Full=Isomultiflorenol synthase;^Eukaryota; Viridiplantae; Streptophyta; Embryophyta; Tracheophyta; Spermatophyta; Magnoliophyta; eudicotyledons; Gunneridae; Pentapetalae; rosids; fabids; Cucurbitales; Cucurbitaceae; Sicyoeae; Luffa	.	TRINITY_DN65784_c0_g8_i1|m.38	1-372[+]	IMFS_LUFAE^IMFS_LUFAE^Q:1-124,H:160-283^79.032%ID^E:1.01e-64^RecName: Full=Isomultiflorenol synthase;^Eukaryota; Viridiplantae; Streptophyta; Embryophyta; Tracheophyta; Spermatophyta; Magnoliophyta; eudicotyledons; Gunneridae; Pentapetalae; rosids; fabids; Cucurbitales; Cucurbitaceae; Sicyoeae; Luffa	.	A0A0A0LFN0_CUCSA^A0A0A0LFN0_CUCSA^Q:1-124,H:162-285^79.839%ID^E:2.21e-66^.^.	PF13249.3^SQHop_cyclase_N^Squalene-hopene cyclase N-terminal domain^1-118^E:1.5e-33`PF00432.18^Prenyltrans^Prenyltransferase and squalene oxidase repeat^1-30^E:0.0061	.	.	.	KEGG:ag:BAB68529`KO:K15820	GO:0016866^molecular_function^intramolecular transferase activity	GO:0003824^molecular_function^catalytic activity	.	.
TRINITY_DN65784_c0_g9	TRINITY_DN65784_c0_g9_i1	IMFS_LUFAE^IMFS_LUFAE^Q:1-276,H:219-310^84.783%ID^E:8.99e-51^RecName: Full=Isomultiflorenol synthase;^Eukaryota; Viridiplantae; Streptophyta; Embryophyta; Tracheophyta; Spermatophyta; Magnoliophyta; eudicotyledons; Gunneridae; Pentapetalae; rosids; fabids; Cucurbitales; Cucurbitaceae; Sicyoeae; Luffa	.	.	.	.	.	.	.	.	.	.	KEGG:ag:BAB68529`KO:K15820	GO:0016866^molecular_function^intramolecular transferase activity	.	.	.
TRINITY_DN65784_c0_g10	TRINITY_DN65784_c0_g10_i1	IMFS_LUFAE^IMFS_LUFAE^Q:1-372,H:160-283^79.032%ID^E:1.06e-64^RecName: Full=Isomultiflorenol synthase;^Eukaryota; Viridiplantae; Streptophyta; Embryophyta; Tracheophyta; Spermatophyta; Magnoliophyta; eudicotyledons; Gunneridae; Pentapetalae; rosids; fabids; Cucurbitales; Cucurbitaceae; Sicyoeae; Luffa	.	TRINITY_DN65784_c0_g10_i1|m.39	1-372[+]	IMFS_LUFAE^IMFS_LUFAE^Q:1-124,H:160-283^79.032%ID^E:9.54e-65^RecName: Full=Isomultiflorenol synthase;^Eukaryota; Viridiplantae; Streptophyta; Embryophyta; Tracheophyta; Spermatophyta; Magnoliophyta; eudicotyledons; Gunneridae; Pentapetalae; rosids; fabids; Cucurbitales; Cucurbitaceae; Sicyoeae; Luffa	.	A0A0A0LFN0_CUCSA^A0A0A0LFN0_CUCSA^Q:1-124,H:162-285^79.839%ID^E:1.82e-66^.^.	PF13249.3^SQHop_cyclase_N^Squalene-hopene cyclase N-terminal domain^1-118^E:1e-33`PF00432.18^Prenyltrans^Prenyltransferase and squalene oxidase repeat^1-30^E:0.0061	.	.	.	KEGG:ag:BAB68529`KO:K15820	GO:0016866^molecular_function^intramolecular transferase activity	GO:0003824^molecular_function^catalytic activity	.	.
TRINITY_DN65784_c0_g11	TRINITY_DN65784_c0_g11_i1	IMFS_LUFAE^IMFS_LUFAE^Q:1-261,H:219-305^85.057%ID^E:6.23e-48^RecName: Full=Isomultiflorenol synthase;^Eukaryota; Viridiplantae; Streptophyta; Embryophyta; Tracheophyta; Spermatophyta; Magnoliophyta; eudicotyledons; Gunneridae; Pentapetalae; rosids; fabids; Cucurbitales; Cucurbitaceae; Sicyoeae; Luffa	.	.	.	.	.	.	.	.	.	.	KEGG:ag:BAB68529`KO:K15820	GO:0016866^molecular_function^intramolecular transferase activity	.	.	.
TRINITY_DN65756_c0_g1	TRINITY_DN65756_c0_g1_i1	RNHX1_ARATH^RNHX1_ARATH^Q:123-296,H:16-73^32.759%ID^E:1.25e-05^RecName: Full=Putative ribonuclease H protein At1g65750;^Eukaryota; Viridiplantae; Streptophyta; Embryophyta; Tracheophyta; Spermatophyta; Magnoliophyta; eudicotyledons; Gunneridae; Pentapetalae; rosids; malvids; Brassicales; Brassicaceae; Camelineae; Arabidopsis	.	.	.	.	.	.	.	.	.	.	.	GO:0046872^molecular_function^metal ion binding`GO:0003676^molecular_function^nucleic acid binding`GO:0004523^molecular_function^RNA-DNA hybrid ribonuclease activity	.	.	.
TRINITY_DN65756_c0_g2	TRINITY_DN65756_c0_g2_i1	RNHX1_ARATH^RNHX1_ARATH^Q:123-338,H:16-87^33.333%ID^E:1.18e-09^RecName: Full=Putative ribonuclease H protein At1g65750;^Eukaryota; Viridiplantae; Streptophyta; Embryophyta; Tracheophyta; Spermatophyta; Magnoliophyta; eudicotyledons; Gunneridae; Pentapetalae; rosids; malvids; Brassicales; Brassicaceae; Camelineae; Arabidopsis	.	TRINITY_DN65756_c0_g2_i1|m.40	3-338[+]	RNHX1_ARATH^RNHX1_ARATH^Q:41-112,H:16-87^33.333%ID^E:6.62e-10^RecName: Full=Putative ribonuclease H protein At1g65750;^Eukaryota; Viridiplantae; Streptophyta; Embryophyta; Tracheophyta; Spermatophyta; Magnoliophyta; eudicotyledons; Gunneridae; Pentapetalae; rosids; malvids; Brassicales; Brassicaceae; Camelineae; Arabidopsis	.	M5WKV4_PRUPE^M5WKV4_PRUPE^Q:3-112,H:476-585^48.182%ID^E:3.56e-28^.^.	.	.	.	.	.	GO:0046872^molecular_function^metal ion binding`GO:0003676^molecular_function^nucleic acid binding`GO:0004523^molecular_function^RNA-DNA hybrid ribonuclease activity	.	.	.
TRINITY_DN65756_c0_g3	TRINITY_DN65756_c0_g3_i1	RNHX1_ARATH^RNHX1_ARATH^Q:123-296,H:16-73^34.483%ID^E:7.7e-07^RecName: Full=Putative ribonuclease H protein At1g65750;^Eukaryota; Viridiplantae; Streptophyta; Embryophyta; Tracheophyta; Spermatophyta; Magnoliophyta; eudicotyledons; Gunneridae; Pentapetalae; rosids; malvids; Brassicales; Brassicaceae; Camelineae; Arabidopsis	.	.	.	.	.	.	.	.	.	.	.	GO:0046872^molecular_function^metal ion binding`GO:0003676^molecular_function^nucleic acid binding`GO:0004523^molecular_function^RNA-DNA hybrid ribonuclease activity	.	.	.
TRINITY_DN65789_c0_g1	TRINITY_DN65789_c0_g1_i1	MYBA2_ORYSJ^MYBA2_ORYSJ^Q:266-487,H:40-113^81.081%ID^E:4.77e-35^RecName: Full=Myb-related protein MYBAS2;^Eukaryota; Viridiplantae; Streptophyta; Embryophyta; Tracheophyta; Spermatophyta; Magnoliophyta; Liliopsida; Poales; Poaceae; BOP clade; Oryzoideae; Oryzeae; Oryzinae; Oryza	.	.	.	.	.	.	.	.	.	COG5147^Myblike DNAbinding domain containing protein	KEGG:osa:4352559`KO:K09422	GO:0005634^cellular_component^nucleus`GO:0003677^molecular_function^DNA binding`GO:0006355^biological_process^regulation of transcription, DNA-templated`GO:0006351^biological_process^transcription, DNA-templated	.	.	.
TRINITY_DN65789_c0_g1	TRINITY_DN65789_c0_g1_i2	MYB05_ANTMA^MYB05_ANTMA^Q:284-589,H:14-115^71.569%ID^E:1.38e-48^RecName: Full=Myb-related protein 305;^Eukaryota; Viridiplantae; Streptophyta; Embryophyta; Tracheophyta; Spermatophyta; Magnoliophyta; eudicotyledons; Gunneridae; Pentapetalae; asterids; lamiids; Lamiales; Plantaginaceae; Antirrhineae; Antirrhinum	.	TRINITY_DN65789_c0_g1_i2|m.41	227-730[+]	MYB05_ANTMA^MYB05_ANTMA^Q:20-121,H:14-115^71.569%ID^E:1.77e-50^RecName: Full=Myb-related protein 305;^Eukaryota; Viridiplantae; Streptophyta; Embryophyta; Tracheophyta; Spermatophyta; Magnoliophyta; eudicotyledons; Gunneridae; Pentapetalae; asterids; lamiids; Lamiales; Plantaginaceae; Antirrhineae; Antirrhinum	.	V4S9P5_9ROSI^V4S9P5_9ROSI^Q:5-140,H:1-136^85.294%ID^E:5.65e-80^.^.	PF00249.28^Myb_DNA-binding^Myb-like DNA-binding domain^21-68^E:1.1e-17`PF13921.3^Myb_DNA-bind_6^Myb-like DNA-binding domain^24-82^E:9.6e-14`PF00249.28^Myb_DNA-binding^Myb-like DNA-binding domain^74-118^E:5.1e-14`PF13921.3^Myb_DNA-bind_6^Myb-like DNA-binding domain^78-124^E:5.3e-07	.	.	.	.	GO:0005634^cellular_component^nucleus`GO:0003677^molecular_function^DNA binding`GO:0006355^biological_process^regulation of transcription, DNA-templated`GO:0006351^biological_process^transcription, DNA-templated	.	.	.
TRINITY_DN65792_c0_g1	TRINITY_DN65792_c0_g1_i1	.	.	.	.	.	.	.	.	.	.	.	.	.	.	.	.
TRINITY_DN65792_c0_g1	TRINITY_DN65792_c0_g1_i2	.	.	.	.	.	.	.	.	.	.	.	.	.	.	.	.
TRINITY_DN65707_c0_g1	TRINITY_DN65707_c0_g1_i1	.	.	.	.	.	.	.	.	.	.	.	.	.	.	.	.
TRINITY_DN65707_c0_g2	TRINITY_DN65707_c0_g2_i1	.	.	.	.	.	.	.	.	.	.	.	.	.	.	.	.
TRINITY_DN65706_c0_g1	TRINITY_DN65706_c0_g1_i1	.	.	.	.	.	.	.	.	.	.	.	.	.	.	.	.
TRINITY_DN65796_c0_g1	TRINITY_DN65796_c0_g1_i1	.	.	.	.	.	.	.	.	.	.	.	.	.	.	.	.
TRINITY_DN65796_c0_g2	TRINITY_DN65796_c0_g2_i1	.	.	.	.	.	.	.	.	.	.	.	.	.	.	.	.
TRINITY_DN65796_c0_g3	TRINITY_DN65796_c0_g3_i1	.	.	.	.	.	.	.	.	.	.	.	.	.	.	.	.
TRINITY_DN65796_c0_g4	TRINITY_DN65796_c0_g4_i1	.	.	.	.	.	.	.	.	.	.	.	.	.	.	.	.
TRINITY_DN65796_c0_g4	TRINITY_DN65796_c0_g4_i2	.	.	.	.	.	.	.	.	.	.	.	.	.	.	.	.
TRINITY_DN65719_c0_g1	TRINITY_DN65719_c0_g1_i1	.	.	.	.	.	.	.	.	.	.	.	.	.	.	.	.
TRINITY_DN65742_c0_g1	TRINITY_DN65742_c0_g1_i1	.	.	.	.	.	.	.	.	.	.	.	.	.	.	.	.
TRINITY_DN65742_c0_g2	TRINITY_DN65742_c0_g2_i1	.	.	.	.	.	.	.	.	.	.	.	.	.	.	.	.
TRINITY_DN65742_c1_g1	TRINITY_DN65742_c1_g1_i1	.	.	.	.	.	.	.	.	.	.	.	.	.	.	.	.
TRINITY_DN65742_c1_g1	TRINITY_DN65742_c1_g1_i2	.	.	.	.	.	.	.	.	.	.	.	.	.	.	.	.
TRINITY_DN65762_c0_g1	TRINITY_DN65762_c0_g1_i1	.	.	.	.	.	.	.	.	.	.	.	.	.	.	.	.
TRINITY_DN65709_c0_g1	TRINITY_DN65709_c0_g1_i1	.	.	.	.	.	.	.	.	.	.	.	.	.	.	.	.
TRINITY_DN65709_c0_g2	TRINITY_DN65709_c0_g2_i1	.	.	.	.	.	.	.	.	.	.	.	.	.	.	.	.
TRINITY_DN65769_c0_g1	TRINITY_DN65769_c0_g1_i1	.	.	.	.	.	.	.	.	.	.	.	.	.	.	.	.
TRINITY_DN65769_c0_g1	TRINITY_DN65769_c0_g1_i2	.	.	.	.	.	.	.	.	.	.	.	.	.	.	.	.
TRINITY_DN65783_c0_g1	TRINITY_DN65783_c0_g1_i1	.	.	.	.	.	.	.	.	.	.	.	.	.	.	.	.
TRINITY_DN65783_c0_g1	TRINITY_DN65783_c0_g1_i2	ULA1_ARATH^ULA1_ARATH^Q:411-473,H:29-49^90.476%ID^E:3.71e-05^RecName: Full=NEDD8-activating enzyme E1 regulatory subunit {ECO:0000305};^Eukaryota; Viridiplantae; Streptophyta; Embryophyta; Tracheophyta; Spermatophyta; Magnoliophyta; eudicotyledons; Gunneridae; Pentapetalae; rosids; malvids; Brassicales; Brassicaceae; Camelineae; Arabidopsis	.	.	.	.	.	.	.	.	.	COG0476^small protein activating enzyme activity	.	GO:0005829^cellular_component^cytosol`GO:0005634^cellular_component^nucleus`GO:0019781^molecular_function^NEDD8 activating enzyme activity`GO:0000166^molecular_function^nucleotide binding`GO:0010252^biological_process^auxin homeostasis`GO:0009734^biological_process^auxin-activated signaling pathway`GO:0006281^biological_process^DNA repair`GO:0009965^biological_process^leaf morphogenesis`GO:004511…	.	.	.
TRINITY_DN65788_c0_g1	TRINITY_DN65788_c0_g1_i1	.	.	.	.	.	.	.	.	.	.	.	.	.	.	.	.
TRINITY_DN65788_c0_g2	TRINITY_DN65788_c0_g2_i1	.	.	.	.	.	.	.	.	.	.	.	.	.	.	.	.
TRINITY_DN65788_c0_g3	TRINITY_DN65788_c0_g3_i1	.	.	.	.	.	.	.	.	.	.	.	.	.	.	.	.
TRINITY_DN65788_c0_g3	TRINITY_DN65788_c0_g3_i2	.	.	.	.	.	.	.	.	.	.	.	.	.	.	.	.
TRINITY_DN65788_c0_g4	TRINITY_DN65788_c0_g4_i1	.	.	.	.	.	.	.	.	.	.	.	.	.	.	.	.
TRINITY_DN65765_c0_g1	TRINITY_DN65765_c0_g1_i1	.	.	.	.	.	.	.	.	.	.	.	.	.	.	.	.
TRINITY_DN65765_c0_g2	TRINITY_DN65765_c0_g2_i1	.	.	.	.	.	.	.	.	.	.	.	.	.	.	.	.
TRINITY_DN65787_c0_g1	TRINITY_DN65787_c0_g1_i1	Y5126_ARATH^Y5126_ARATH^Q:91-2,H:369-398^70%ID^E:2.67e-06^RecName: Full=Probable serine/threonine-protein kinase At5g41260;^Eukaryota; Viridiplantae; Streptophyta; Embryophyta; Tracheophyta; Spermatophyta; Magnoliophyta; eudicotyledons; Gunneridae; Pentapetalae; rosids; malvids; Brassicales; Brassicaceae; Camelineae; Arabidopsis	.	.	.	.	.	.	.	.	.	ENOG410XQTV^serine threonine-protein kinase	KEGG:ath:AT5G41260`KO:K14500	GO:0005886^cellular_component^plasma membrane`GO:0005524^molecular_function^ATP binding`GO:0004674^molecular_function^protein serine/threonine kinase activity	.	.	.
TRINITY_DN65787_c0_g2	TRINITY_DN65787_c0_g2_i1	Y5126_ARATH^Y5126_ARATH^Q:91-2,H:369-398^70%ID^E:1.16e-05^RecName: Full=Probable serine/threonine-protein kinase At5g41260;^Eukaryota; Viridiplantae; Streptophyta; Embryophyta; Tracheophyta; Spermatophyta; Magnoliophyta; eudicotyledons; Gunneridae; Pentapetalae; rosids; malvids; Brassicales; Brassicaceae; Camelineae; Arabidopsis	.	.	.	.	.	.	.	.	.	ENOG410XQTV^serine threonine-protein kinase	KEGG:ath:AT5G41260`KO:K14500	GO:0005886^cellular_component^plasma membrane`GO:0005524^molecular_function^ATP binding`GO:0004674^molecular_function^protein serine/threonine kinase activity	.	.	.
TRINITY_DN65798_c0_g1	TRINITY_DN65798_c0_g1_i1	.	.	.	.	.	.	.	.	.	.	.	.	.	.	.	.
TRINITY_DN65798_c0_g2	TRINITY_DN65798_c0_g2_i1	.	.	.	.	.	.	.	.	.	.	.	.	.	.	.	.
TRINITY_DN65731_c0_g1	TRINITY_DN65731_c0_g1_i1	.	.	TRINITY_DN65731_c0_g1_i1|m.42	701-345[-]	.	.	A0A0A0LRQ0_CUCSA^A0A0A0LRQ0_CUCSA^Q:1-94,H:65-160^78.125%ID^E:3.32e-42^.^.	.	sigP:1^21^0.762^YES	ExpAA=43.61^PredHel=2^Topology=i5-27o59-81i	.	.	.	.	.	.
TRINITY_DN65731_c0_g1	TRINITY_DN65731_c0_g1_i1	.	.	TRINITY_DN65731_c0_g1_i1|m.43	547-194[-]	.	.	A0A0A0LRQ0_CUCSA^A0A0A0LRQ0_CUCSA^Q:44-112,H:172-240^84.058%ID^E:3.98e-33^.^.	PF06749.9^DUF1218^Protein of unknown function (DUF1218)^42-86^E:1.6e-07	.	ExpAA=55.55^PredHel=2^Topology=i7-29o74-96i	.	.	.	.	.	.
TRINITY_DN65731_c0_g1	TRINITY_DN65731_c0_g1_i2	.	.	TRINITY_DN65731_c0_g1_i2|m.44	733-194[-]	.	.	A0A0A0LRQ0_CUCSA^A0A0A0LRQ0_CUCSA^Q:1-174,H:65-240^80.682%ID^E:1.76e-95^.^.	PF06749.9^DUF1218^Protein of unknown function (DUF1218)^61-148^E:1.4e-20	sigP:1^21^0.762^YES	ExpAA=90.22^PredHel=4^Topology=i5-27o59-81i94-116o136-158i	.	.	.	.	.	.
TRINITY_DN65731_c0_g2	TRINITY_DN65731_c0_g2_i1	.	.	.	.	.	.	.	.	.	.	.	.	.	.	.	.
TRINITY_DN65774_c0_g1	TRINITY_DN65774_c0_g1_i1	.	.	.	.	.	.	.	.	.	.	.	.	.	.	.	.
TRINITY_DN65704_c0_g1	TRINITY_DN65704_c0_g1_i1	.	.	.	.	.	.	.	.	.	.	.	.	.	.	.	.
TRINITY_DN65704_c0_g1	TRINITY_DN65704_c0_g1_i2	.	.	TRINITY_DN65704_c0_g1_i2|m.45	311-610[+]	.	.	.	.	.	.	.	.	.	.	.	.
TRINITY_DN65704_c0_g1	TRINITY_DN65704_c0_g1_i3	.	.	.	.	.	.	.	.	.	.	.	.	.	.	.	.
TRINITY_DN65791_c0_g1	TRINITY_DN65791_c0_g1_i1	GUAA_HELHP^GUAA_HELHP^Q:663-208,H:819-970^39.474%ID^E:3.37e-35^RecName: Full=Probable GMP synthase [glutamine-hydrolyzing];^Bacteria; Proteobacteria; Epsilonproteobacteria; Campylobacterales; Helicobacteraceae; Helicobacter`GUAA_HELHP^GUAA_HELHP^Q:889-749,H:767-818^34.615%ID^E:3.37e-35^RecName: Full=Probable GMP synthase [glutamine-hydrolyzing];^Bacteria; Proteobacteria; Epsilonproteobacteria; Ca…	.	TRINITY_DN65791_c0_g1_i1|m.46	633-160[-]	GUAA_HELHP^GUAA_HELHP^Q:6-142,H:834-970^39.416%ID^E:1.41e-32^RecName: Full=Probable GMP synthase [glutamine-hydrolyzing];^Bacteria; Proteobacteria; Epsilonproteobacteria; Campylobacterales; Helicobacteraceae; Helicobacter	.	A0A0A0KUC5_CUCSA^A0A0A0KUC5_CUCSA^Q:1-157,H:152-308^96.178%ID^E:1.09e-109^.^.	PF03352.10^Adenine_glyco^Methyladenine glycosylase^4-143^E:6.5e-47	.	.	COG0518^Catalyzes the synthesis of GMP from XMP (By similarity)`COG0519^Catalyzes the synthesis of GMP from XMP (By similarity)`COG2818^DNA-3-methyladenine glycosylase activity	KEGG:hhe:HH1444`KO:K03790	GO:0005524^molecular_function^ATP binding`GO:0008725^molecular_function^DNA-3-methyladenine glycosylase activity`GO:0003922^molecular_function^GMP synthase (glutamine-hydrolyzing) activity`GO:0008080^molecular_function^N-acetyltransferase activity`GO:0016462^molecular_function^pyrophosphatase activity`GO:0006284^biological_process^base-excision repair`GO:0006541^biological_process^glutamine metab…	GO:0008725^molecular_function^DNA-3-methyladenine glycosylase activity`GO:0006284^biological_process^base-excision repair	.	.
TRINITY_DN65791_c0_g1	TRINITY_DN65791_c0_g1_i1	GUAA_HELHP^GUAA_HELHP^Q:663-208,H:819-970^39.474%ID^E:3.37e-35^RecName: Full=Probable GMP synthase [glutamine-hydrolyzing];^Bacteria; Proteobacteria; Epsilonproteobacteria; Campylobacterales; Helicobacteraceae; Helicobacter`GUAA_HELHP^GUAA_HELHP^Q:889-749,H:767-818^34.615%ID^E:3.37e-35^RecName: Full=Probable GMP synthase [glutamine-hydrolyzing];^Bacteria; Proteobacteria; Epsilonproteobacteria; Ca…	.	TRINITY_DN65791_c0_g1_i1|m.47	1186-746[-]	.	.	A0A0A0KUC5_CUCSA^A0A0A0KUC5_CUCSA^Q:6-145,H:1-140^94.286%ID^E:1.86e-80^.^.	.	.	.	.	.	.	.	.	.
TRINITY_DN65791_c0_g1	TRINITY_DN65791_c0_g1_i1	GUAA_HELHP^GUAA_HELHP^Q:663-208,H:819-970^39.474%ID^E:3.37e-35^RecName: Full=Probable GMP synthase [glutamine-hydrolyzing];^Bacteria; Proteobacteria; Epsilonproteobacteria; Campylobacterales; Helicobacteraceae; Helicobacter`GUAA_HELHP^GUAA_HELHP^Q:889-749,H:767-818^34.615%ID^E:3.37e-35^RecName: Full=Probable GMP synthase [glutamine-hydrolyzing];^Bacteria; Proteobacteria; Epsilonproteobacteria; Ca…	.	TRINITY_DN65791_c0_g1_i1|m.48	151-588[+]	.	.	.	.	.	.	.	.	.	.	.	.
TRINITY_DN65791_c0_g1	TRINITY_DN65791_c0_g1_i1	GUAA_HELHP^GUAA_HELHP^Q:663-208,H:819-970^39.474%ID^E:3.37e-35^RecName: Full=Probable GMP synthase [glutamine-hydrolyzing];^Bacteria; Proteobacteria; Epsilonproteobacteria; Campylobacterales; Helicobacteraceae; Helicobacter`GUAA_HELHP^GUAA_HELHP^Q:889-749,H:767-818^34.615%ID^E:3.37e-35^RecName: Full=Probable GMP synthase [glutamine-hydrolyzing];^Bacteria; Proteobacteria; Epsilonproteobacteria; Ca…	.	TRINITY_DN65791_c0_g1_i1|m.49	1185-838[-]	.	.	.	.	.	.	.	.	.	.	.	.
TRINITY_DN65791_c0_g1	TRINITY_DN65791_c0_g1_i2	GUAA_HELHP^GUAA_HELHP^Q:656-201,H:819-970^39.474%ID^E:3.34e-35^RecName: Full=Probable GMP synthase [glutamine-hydrolyzing];^Bacteria; Proteobacteria; Epsilonproteobacteria; Campylobacterales; Helicobacteraceae; Helicobacter`GUAA_HELHP^GUAA_HELHP^Q:882-742,H:767-818^34.615%ID^E:3.34e-35^RecName: Full=Probable GMP synthase [glutamine-hydrolyzing];^Bacteria; Proteobacteria; Epsilonproteobacteria; Ca…	.	TRINITY_DN65791_c0_g1_i2|m.50	626-153[-]	GUAA_HELHP^GUAA_HELHP^Q:6-142,H:834-970^39.416%ID^E:1.41e-32^RecName: Full=Probable GMP synthase [glutamine-hydrolyzing];^Bacteria; Proteobacteria; Epsilonproteobacteria; Campylobacterales; Helicobacteraceae; Helicobacter	.	A0A0A0KUC5_CUCSA^A0A0A0KUC5_CUCSA^Q:1-157,H:152-308^96.178%ID^E:1.09e-109^.^.	PF03352.10^Adenine_glyco^Methyladenine glycosylase^4-143^E:6.5e-47	.	.	COG0518^Catalyzes the synthesis of GMP from XMP (By similarity)`COG0519^Catalyzes the synthesis of GMP from XMP (By similarity)`COG2818^DNA-3-methyladenine glycosylase activity	KEGG:hhe:HH1444`KO:K03790	GO:0005524^molecular_function^ATP binding`GO:0008725^molecular_function^DNA-3-methyladenine glycosylase activity`GO:0003922^molecular_function^GMP synthase (glutamine-hydrolyzing) activity`GO:0008080^molecular_function^N-acetyltransferase activity`GO:0016462^molecular_function^pyrophosphatase activity`GO:0006284^biological_process^base-excision repair`GO:0006541^biological_process^glutamine metab…	GO:0008725^molecular_function^DNA-3-methyladenine glycosylase activity`GO:0006284^biological_process^base-excision repair	.	.
TRINITY_DN65791_c0_g1	TRINITY_DN65791_c0_g1_i2	GUAA_HELHP^GUAA_HELHP^Q:656-201,H:819-970^39.474%ID^E:3.34e-35^RecName: Full=Probable GMP synthase [glutamine-hydrolyzing];^Bacteria; Proteobacteria; Epsilonproteobacteria; Campylobacterales; Helicobacteraceae; Helicobacter`GUAA_HELHP^GUAA_HELHP^Q:882-742,H:767-818^34.615%ID^E:3.34e-35^RecName: Full=Probable GMP synthase [glutamine-hydrolyzing];^Bacteria; Proteobacteria; Epsilonproteobacteria; Ca…	.	TRINITY_DN65791_c0_g1_i2|m.51	1179-739[-]	.	.	A0A0A0KUC5_CUCSA^A0A0A0KUC5_CUCSA^Q:6-145,H:1-140^94.286%ID^E:1.86e-80^.^.	.	.	.	.	.	.	.	.	.
TRINITY_DN65791_c0_g1	TRINITY_DN65791_c0_g1_i2	GUAA_HELHP^GUAA_HELHP^Q:656-201,H:819-970^39.474%ID^E:3.34e-35^RecName: Full=Probable GMP synthase [glutamine-hydrolyzing];^Bacteria; Proteobacteria; Epsilonproteobacteria; Campylobacterales; Helicobacteraceae; Helicobacter`GUAA_HELHP^GUAA_HELHP^Q:882-742,H:767-818^34.615%ID^E:3.34e-35^RecName: Full=Probable GMP synthase [glutamine-hydrolyzing];^Bacteria; Proteobacteria; Epsilonproteobacteria; Ca…	.	TRINITY_DN65791_c0_g1_i2|m.52	144-581[+]	.	.	.	.	.	.	.	.	.	.	.	.
TRINITY_DN65791_c0_g1	TRINITY_DN65791_c0_g1_i2	GUAA_HELHP^GUAA_HELHP^Q:656-201,H:819-970^39.474%ID^E:3.34e-35^RecName: Full=Probable GMP synthase [glutamine-hydrolyzing];^Bacteria; Proteobacteria; Epsilonproteobacteria; Campylobacterales; Helicobacteraceae; Helicobacter`GUAA_HELHP^GUAA_HELHP^Q:882-742,H:767-818^34.615%ID^E:3.34e-35^RecName: Full=Probable GMP synthase [glutamine-hydrolyzing];^Bacteria; Proteobacteria; Epsilonproteobacteria; Ca…	.	TRINITY_DN65791_c0_g1_i2|m.53	1178-831[-]	.	.	.	.	.	.	.	.	.	.	.	.
TRINITY_DN65791_c1_g1	TRINITY_DN65791_c1_g1_i1	3MG1_ECOLI^3MG1_ECOLI^Q:97-210,H:142-179^60.526%ID^E:3.12e-08^RecName: Full=DNA-3-methyladenine glycosylase 1;^Bacteria; Proteobacteria; Gammaproteobacteria; Enterobacteriales; Enterobacteriaceae; Escherichia	.	.	.	.	.	.	.	.	.	COG2818^DNA-3-methyladenine glycosylase activity	KEGG:ecj:JW3518`KEGG:eco:b3549`KO:K01246	GO:0008725^molecular_function^DNA-3-methyladenine glycosylase activity`GO:0046872^molecular_function^metal ion binding`GO:0006284^biological_process^base-excision repair	.	.	.
TRINITY_DN65791_c1_g1	TRINITY_DN65791_c1_g1_i2	GUAA_HELHP^GUAA_HELHP^Q:12-284,H:880-970^40.659%ID^E:4.99e-20^RecName: Full=Probable GMP synthase [glutamine-hydrolyzing];^Bacteria; Proteobacteria; Epsilonproteobacteria; Campylobacterales; Helicobacteraceae; Helicobacter	.	TRINITY_DN65791_c1_g1_i2|m.54	3-332[+]	GUAA_HELHP^GUAA_HELHP^Q:4-94,H:880-970^40.659%ID^E:2.86e-21^RecName: Full=Probable GMP synthase [glutamine-hydrolyzing];^Bacteria; Proteobacteria; Epsilonproteobacteria; Campylobacterales; Helicobacteraceae; Helicobacter	.	A0A0A0KUC5_CUCSA^A0A0A0KUC5_CUCSA^Q:1-109,H:200-308^95.413%ID^E:5.13e-71^.^.	PF03352.10^Adenine_glyco^Methyladenine glycosylase^3-95^E:8.5e-32	.	.	COG0518^Catalyzes the synthesis of GMP from XMP (By similarity)`COG0519^Catalyzes the synthesis of GMP from XMP (By similarity)`COG2818^DNA-3-methyladenine glycosylase activity	KEGG:hhe:HH1444`KO:K03790	GO:0005524^molecular_function^ATP binding`GO:0008725^molecular_function^DNA-3-methyladenine glycosylase activity`GO:0003922^molecular_function^GMP synthase (glutamine-hydrolyzing) activity`GO:0008080^molecular_function^N-acetyltransferase activity`GO:0016462^molecular_function^pyrophosphatase activity`GO:0006284^biological_process^base-excision repair`GO:0006541^biological_process^glutamine metab…	GO:0008725^molecular_function^DNA-3-methyladenine glycosylase activity`GO:0006284^biological_process^base-excision repair	.	.
TRINITY_DN65791_c1_g1	TRINITY_DN65791_c1_g1_i2	GUAA_HELHP^GUAA_HELHP^Q:12-284,H:880-970^40.659%ID^E:4.99e-20^RecName: Full=Probable GMP synthase [glutamine-hydrolyzing];^Bacteria; Proteobacteria; Epsilonproteobacteria; Campylobacterales; Helicobacteraceae; Helicobacter	.	TRINITY_DN65791_c1_g1_i2|m.55	341-24[-]	.	.	.	.	.	.	.	.	.	.	.	.
TRINITY_DN65791_c1_g1	TRINITY_DN65791_c1_g1_i3	3MG1_ECOLI^3MG1_ECOLI^Q:97-210,H:142-179^60.526%ID^E:5.91e-08^RecName: Full=DNA-3-methyladenine glycosylase 1;^Bacteria; Proteobacteria; Gammaproteobacteria; Enterobacteriales; Enterobacteriaceae; Escherichia	.	.	.	.	.	.	.	.	.	COG2818^DNA-3-methyladenine glycosylase activity	KEGG:ecj:JW3518`KEGG:eco:b3549`KO:K01246	GO:0008725^molecular_function^DNA-3-methyladenine glycosylase activity`GO:0046872^molecular_function^metal ion binding`GO:0006284^biological_process^base-excision repair	.	.	.
TRINITY_DN65737_c0_g1	TRINITY_DN65737_c0_g1_i1	.	.	.	.	.	.	.	.	.	.	.	.	.	.	.	.
TRINITY_DN65737_c0_g1	TRINITY_DN65737_c0_g1_i2	.	.	.	.	.	.	.	.	.	.	.	.	.	.	.	.
TRINITY_DN65772_c0_g1	TRINITY_DN65772_c0_g1_i1	.	.	.	.	.	.	.	.	.	.	.	.	.	.	.	.
TRINITY_DN65772_c0_g1	TRINITY_DN65772_c0_g1_i2	.	.	.	.	.	.	.	.	.	.	.	.	.	.	.	.
TRINITY_DN65795_c0_g1	TRINITY_DN65795_c0_g1_i1	.	.	.	.	.	.	.	.	.	.	.	.	.	.	.	.
TRINITY_DN65795_c0_g2	TRINITY_DN65795_c0_g2_i1	.	.	.	.	.	.	.	.	.	.	.	.	.	.	.	.
TRINITY_DN65795_c0_g2	TRINITY_DN65795_c0_g2_i2	.	.	.	.	.	.	.	.	.	.	.	.	.	.	.	.
TRINITY_DN65710_c0_g1	TRINITY_DN65710_c0_g1_i1	.	.	.	.	.	.	.	.	.	.	.	.	.	.	.	.
TRINITY_DN65710_c0_g2	TRINITY_DN65710_c0_g2_i1	.	.	.	.	.	.	.	.	.	.	.	.	.	.	.	.
TRINITY_DN65776_c0_g1	TRINITY_DN65776_c0_g1_i1	.	.	.	.	.	.	.	.	.	.	.	.	.	.	.	.
TRINITY_DN65776_c0_g2	TRINITY_DN65776_c0_g2_i1	.	.	.	.	.	.	.	.	.	.	.	.	.	.	.	.
TRINITY_DN65786_c0_g1	TRINITY_DN65786_c0_g1_i1	.	.	.	.	.	.	.	.	.	.	.	.	.	.	.	.
TRINITY_DN65786_c0_g2	TRINITY_DN65786_c0_g2_i1	.	.	.	.	.	.	.	.	.	.	.	.	.	.	.	.
TRINITY_DN65749_c0_g1	TRINITY_DN65749_c0_g1_i1	.	.	.	.	.	.	.	.	.	.	.	.	.	.	.	.
TRINITY_DN65749_c0_g2	TRINITY_DN65749_c0_g2_i1	.	.	.	.	.	.	.	.	.	.	.	.	.	.	.	.
TRINITY_DN65749_c0_g3	TRINITY_DN65749_c0_g3_i1	.	.	.	.	.	.	.	.	.	.	.	.	.	.	.	.
TRINITY_DN65749_c1_g1	TRINITY_DN65749_c1_g1_i1	.	.	.	.	.	.	.	.	.	.	.	.	.	.	.	.
TRINITY_DN65780_c0_g1	TRINITY_DN65780_c0_g1_i1	NTH2_ARATH^NTH2_ARATH^Q:2-82,H:287-313^85.185%ID^E:2.65e-07^RecName: Full=Endonuclease III homolog 2, chloroplastic {ECO:0000255|HAMAP-Rule:MF_03183};^Eukaryota; Viridiplantae; Streptophyta; Embryophyta; Tracheophyta; Spermatophyta; Magnoliophyta; eudicotyledons; Gunneridae; Pentapetalae; rosids; malvids; Brassicales; Brassicaceae; Camelineae; Arabidopsis	.	.	.	.	.	.	.	.	.	COG0177^endonuclease III	KEGG:ath:AT1G05900`KO:K10773	GO:0042644^cellular_component^chloroplast nucleoid`GO:0005634^cellular_component^nucleus`GO:0051539^molecular_function^4 iron, 4 sulfur cluster binding`GO:0003677^molecular_function^DNA binding`GO:0019104^molecular_function^DNA N-glycosylase activity`GO:0003906^molecular_function^DNA-(apurinic or apyrimidinic site) lyase activity`GO:0046872^molecular_function^metal ion binding`GO:0000703^molecula…	.	.	.
TRINITY_DN65720_c0_g1	TRINITY_DN65720_c0_g1_i1	.	.	.	.	.	.	.	.	.	.	.	.	.	.	.	.
TRINITY_DN65720_c0_g2	TRINITY_DN65720_c0_g2_i1	.	.	.	.	.	.	.	.	.	.	.	.	.	.	.	.
TRINITY_DN65735_c0_g1	TRINITY_DN65735_c0_g1_i1	.	.	.	.	.	.	.	.	.	.	.	.	.	.	.	.
TRINITY_DN65735_c0_g2	TRINITY_DN65735_c0_g2_i1	.	.	.	.	.	.	.	.	.	.	.	.	.	.	.	.
TRINITY_DN65747_c0_g1	TRINITY_DN65747_c0_g1_i1	.	.	.	.	.	.	.	.	.	.	.	.	.	.	.	.
TRINITY_DN65747_c0_g1	TRINITY_DN65747_c0_g1_i2	.	.	.	.	.	.	.	.	.	.	.	.	.	.	.	.
TRINITY_DN65713_c0_g1	TRINITY_DN65713_c0_g1_i1	.	.	.	.	.	.	.	.	.	.	.	.	.	.	.	.
TRINITY_DN65713_c0_g2	TRINITY_DN65713_c0_g2_i1	.	.	.	.	.	.	.	.	.	.	.	.	.	.	.	.
TRINITY_DN65713_c0_g3	TRINITY_DN65713_c0_g3_i1	.	.	TRINITY_DN65713_c0_g3_i1|m.56	406-8[-]	.	.	F4NCF7_BETVU^F4NCF7_BETVU^Q:1-131,H:939-1073^32.847%ID^E:3.92e-12^.^.	.	.	.	.	.	.	.	.	.
TRINITY_DN65748_c0_g1	TRINITY_DN65748_c0_g1_i1	.	.	.	.	.	.	.	.	.	.	.	.	.	.	.	.
TRINITY_DN65748_c0_g1	TRINITY_DN65748_c0_g1_i2	.	.	.	.	.	.	.	.	.	.	.	.	.	.	.	.
TRINITY_DN65748_c0_g1	TRINITY_DN65748_c0_g1_i3	.	.	.	.	.	.	.	.	.	.	.	.	.	.	.	.
TRINITY_DN65752_c0_g1	TRINITY_DN65752_c0_g1_i1	.	.	.	.	.	.	.	.	.	.	.	.	.	.	.	.
TRINITY_DN65752_c0_g2	TRINITY_DN65752_c0_g2_i1	.	.	.	.	.	.	.	.	.	.	.	.	.	.	.	.
TRINITY_DN65752_c0_g3	TRINITY_DN65752_c0_g3_i1	.	.	.	.	.	.	.	.	.	.	.	.	.	.	.	.
TRINITY_DN65714_c0_g1	TRINITY_DN65714_c0_g1_i1	.	.	.	.	.	.	.	.	.	.	.	.	.	.	.	.
TRINITY_DN65714_c0_g2	TRINITY_DN65714_c0_g2_i1	.	.	.	.	.	.	.	.	.	.	.	.	.	.	.	.
TRINITY_DN65714_c1_g1	TRINITY_DN65714_c1_g1_i1	.	.	.	.	.	.	.	.	.	.	.	.	.	.	.	.
TRINITY_DN65714_c1_g2	TRINITY_DN65714_c1_g2_i1	.	.	.	.	.	.	.	.	.	.	.	.	.	.	.	.
TRINITY_DN65793_c0_g1	TRINITY_DN65793_c0_g1_i1	RUMI_CULQU^RUMI_CULQU^Q:31-843,H:121-402^24.648%ID^E:4.36e-22^RecName: Full=O-glucosyltransferase rumi homolog;^Eukaryota; Metazoa; Ecdysozoa; Arthropoda; Hexapoda; Insecta; Pterygota; Neoptera; Endopterygota; Diptera; Nematocera; Culicoidea; Culicidae; Culicinae; Culicini; Culex; Culex	.	TRINITY_DN65793_c0_g1_i1|m.57	82-1005[+]	RUMI_CULQU^RUMI_CULQU^Q:2-254,H:137-402^24.812%ID^E:1.63e-22^RecName: Full=O-glucosyltransferase rumi homolog;^Eukaryota; Metazoa; Ecdysozoa; Arthropoda; Hexapoda; Insecta; Pterygota; Neoptera; Endopterygota; Diptera; Nematocera; Culicoidea; Culicidae; Culicinae; Culicini; Culex; Culex	.	A0A0A0LY89_CUCSA^A0A0A0LY89_CUCSA^Q:1-301,H:172-472^93.023%ID^E:0^.^.	PF05686.9^Glyco_transf_90^Glycosyl transferase family 90^2-301^E:4.7e-116	.	.	ENOG410XT5U^KDEL (Lys-Asp-Glu-Leu) containing	KEGG:cqu:CpipJ_CPIJ013394`KO:K13667	GO:0005576^cellular_component^extracellular region`GO:0016757^molecular_function^transferase activity, transferring glycosyl groups`GO:0006486^biological_process^protein glycosylation	.	.	.
TRINITY_DN65734_c0_g1	TRINITY_DN65734_c0_g1_i1	.	.	.	.	.	.	.	.	.	.	.	.	.	.	.	.
TRINITY_DN65736_c0_g1	TRINITY_DN65736_c0_g1_i1	.	.	.	.	.	.	.	.	.	.	.	.	.	.	.	.
TRINITY_DN65760_c0_g1	TRINITY_DN65760_c0_g1_i1	NU4M_BRACM^NU4M_BRACM^Q:130-44,H:467-495^96.552%ID^E:2.13e-11^RecName: Full=NADH-ubiquinone oxidoreductase chain 4;^Eukaryota; Viridiplantae; Streptophyta; Embryophyta; Tracheophyta; Spermatophyta; Magnoliophyta; eudicotyledons; Gunneridae; Pentapetalae; rosids; malvids; Brassicales; Brassicaceae; Brassiceae; Brassica	.	.	.	.	.	.	.	.	.	.	.	GO:0016021^cellular_component^integral component of membrane`GO:0031966^cellular_component^mitochondrial membrane`GO:0070469^cellular_component^respiratory chain`GO:0008137^molecular_function^NADH dehydrogenase (ubiquinone) activity`GO:0042773^biological_process^ATP synthesis coupled electron transport	.	.	.
TRINITY_DN65760_c0_g2	TRINITY_DN65760_c0_g2_i1	NU4M_BRACM^NU4M_BRACM^Q:142-44,H:463-495^84.848%ID^E:2.21e-10^RecName: Full=NADH-ubiquinone oxidoreductase chain 4;^Eukaryota; Viridiplantae; Streptophyta; Embryophyta; Tracheophyta; Spermatophyta; Magnoliophyta; eudicotyledons; Gunneridae; Pentapetalae; rosids; malvids; Brassicales; Brassicaceae; Brassiceae; Brassica	.	.	.	.	.	.	.	.	.	.	.	GO:0016021^cellular_component^integral component of membrane`GO:0031966^cellular_component^mitochondrial membrane`GO:0070469^cellular_component^respiratory chain`GO:0008137^molecular_function^NADH dehydrogenase (ubiquinone) activity`GO:0042773^biological_process^ATP synthesis coupled electron transport	.	.	.
TRINITY_DN65760_c0_g3	TRINITY_DN65760_c0_g3_i1	NU4M_BRACM^NU4M_BRACM^Q:130-44,H:467-495^93.103%ID^E:5.58e-10^RecName: Full=NADH-ubiquinone oxidoreductase chain 4;^Eukaryota; Viridiplantae; Streptophyta; Embryophyta; Tracheophyta; Spermatophyta; Magnoliophyta; eudicotyledons; Gunneridae; Pentapetalae; rosids; malvids; Brassicales; Brassicaceae; Brassiceae; Brassica	.	.	.	.	.	.	.	.	.	.	.	GO:0016021^cellular_component^integral component of membrane`GO:0031966^cellular_component^mitochondrial membrane`GO:0070469^cellular_component^respiratory chain`GO:0008137^molecular_function^NADH dehydrogenase (ubiquinone) activity`GO:0042773^biological_process^ATP synthesis coupled electron transport	.	.	.
TRINITY_DN65760_c0_g4	TRINITY_DN65760_c0_g4_i1	NU4M_ARATH^NU4M_ARATH^Q:142-44,H:463-495^87.879%ID^E:9.55e-11^RecName: Full=NADH-ubiquinone oxidoreductase chain 4;^Eukaryota; Viridiplantae; Streptophyta; Embryophyta; Tracheophyta; Spermatophyta; Magnoliophyta; eudicotyledons; Gunneridae; Pentapetalae; rosids; malvids; Brassicales; Brassicaceae; Camelineae; Arabidopsis	.	.	.	.	.	.	.	.	.	.	KEGG:ath:ArthMp051`KO:K03881	GO:0016021^cellular_component^integral component of membrane`GO:0005743^cellular_component^mitochondrial inner membrane`GO:0070469^cellular_component^respiratory chain`GO:0008137^molecular_function^NADH dehydrogenase (ubiquinone) activity`GO:0042773^biological_process^ATP synthesis coupled electron transport	.	.	.
TRINITY_DN65760_c0_g5	TRINITY_DN65760_c0_g5_i1	NU4M_ARATH^NU4M_ARATH^Q:142-44,H:463-495^84.848%ID^E:2.3e-10^RecName: Full=NADH-ubiquinone oxidoreductase chain 4;^Eukaryota; Viridiplantae; Streptophyta; Embryophyta; Tracheophyta; Spermatophyta; Magnoliophyta; eudicotyledons; Gunneridae; Pentapetalae; rosids; malvids; Brassicales; Brassicaceae; Camelineae; Arabidopsis	.	.	.	.	.	.	.	.	.	.	KEGG:ath:ArthMp051`KO:K03881	GO:0016021^cellular_component^integral component of membrane`GO:0005743^cellular_component^mitochondrial inner membrane`GO:0070469^cellular_component^respiratory chain`GO:0008137^molecular_function^NADH dehydrogenase (ubiquinone) activity`GO:0042773^biological_process^ATP synthesis coupled electron transport	.	.	.
TRINITY_DN65760_c0_g6	TRINITY_DN65760_c0_g6_i1	NU4M_BRACM^NU4M_BRACM^Q:142-44,H:463-495^87.879%ID^E:1.19e-11^RecName: Full=NADH-ubiquinone oxidoreductase chain 4;^Eukaryota; Viridiplantae; Streptophyta; Embryophyta; Tracheophyta; Spermatophyta; Magnoliophyta; eudicotyledons; Gunneridae; Pentapetalae; rosids; malvids; Brassicales; Brassicaceae; Brassiceae; Brassica	.	.	.	.	.	.	.	.	.	.	.	GO:0016021^cellular_component^integral component of membrane`GO:0031966^cellular_component^mitochondrial membrane`GO:0070469^cellular_component^respiratory chain`GO:0008137^molecular_function^NADH dehydrogenase (ubiquinone) activity`GO:0042773^biological_process^ATP synthesis coupled electron transport	.	.	.
TRINITY_DN65760_c0_g7	TRINITY_DN65760_c0_g7_i1	NU4M_BRACM^NU4M_BRACM^Q:142-44,H:463-495^84.848%ID^E:3.22e-10^RecName: Full=NADH-ubiquinone oxidoreductase chain 4;^Eukaryota; Viridiplantae; Streptophyta; Embryophyta; Tracheophyta; Spermatophyta; Magnoliophyta; eudicotyledons; Gunneridae; Pentapetalae; rosids; malvids; Brassicales; Brassicaceae; Brassiceae; Brassica	.	.	.	.	.	.	.	.	.	.	.	GO:0016021^cellular_component^integral component of membrane`GO:0031966^cellular_component^mitochondrial membrane`GO:0070469^cellular_component^respiratory chain`GO:0008137^molecular_function^NADH dehydrogenase (ubiquinone) activity`GO:0042773^biological_process^ATP synthesis coupled electron transport	.	.	.
TRINITY_DN65753_c0_g1	TRINITY_DN65753_c0_g1_i1	.	.	.	.	.	.	.	.	.	.	.	.	.	.	.	.
TRINITY_DN65753_c0_g1	TRINITY_DN65753_c0_g1_i2	.	.	.	.	.	.	.	.	.	.	.	.	.	.	.	.
TRINITY_DN65753_c0_g1	TRINITY_DN65753_c0_g1_i3	.	.	.	.	.	.	.	.	.	.	.	.	.	.	.	.
TRINITY_DN65729_c0_g1	TRINITY_DN65729_c0_g1_i1	ENT1_ARATH^ENT1_ARATH^Q:3-83,H:182-208^81.481%ID^E:4.05e-05^RecName: Full=Equilibrative nucleotide transporter 1;^Eukaryota; Viridiplantae; Streptophyta; Embryophyta; Tracheophyta; Spermatophyta; Magnoliophyta; eudicotyledons; Gunneridae; Pentapetalae; rosids; malvids; Brassicales; Brassicaceae; Camelineae; Arabidopsis	.	.	.	.	.	.	.	.	.	ENOG410Y3MT^solute carrier family 29 (nucleoside transporters), member	KEGG:ath:AT1G70330`KO:K15014	GO:0016021^cellular_component^integral component of membrane`GO:0005774^cellular_component^vacuolar membrane`GO:0005337^molecular_function^nucleoside transmembrane transporter activity	.	.	.
TRINITY_DN65727_c0_g1	TRINITY_DN65727_c0_g1_i1	.	.	.	.	.	.	.	.	.	.	.	.	.	.	.	.
TRINITY_DN65727_c0_g2	TRINITY_DN65727_c0_g2_i1	.	.	.	.	.	.	.	.	.	.	.	.	.	.	.	.
TRINITY_DN65745_c0_g1	TRINITY_DN65745_c0_g1_i1	.	.	.	.	.	.	.	.	.	.	.	.	.	.	.	.
TRINITY_DN65745_c0_g2	TRINITY_DN65745_c0_g2_i1	.	.	.	.	.	.	.	.	.	.	.	.	.	.	.	.
TRINITY_DN65745_c0_g3	TRINITY_DN65745_c0_g3_i1	.	.	.	.	.	.	.	.	.	.	.	.	.	.	.	.
TRINITY_DN65701_c0_g1	TRINITY_DN65701_c0_g1_i1	.	.	.	.	.	.	.	.	.	.	.	.	.	.	.	.
TRINITY_DN65766_c0_g1	TRINITY_DN65766_c0_g1_i1	.	.	.	.	.	.	.	.	.	.	.	.	.	.	.	.
TRINITY_DN65794_c0_g1	TRINITY_DN65794_c0_g1_i1	.	.	.	.	.	.	.	.	.	.	.	.	.	.	.	.
TRINITY_DN65794_c0_g2	TRINITY_DN65794_c0_g2_i1	.	.	.	.	.	.	.	.	.	.	.	.	.	.	.	.
TRINITY_DN65733_c0_g1	TRINITY_DN65733_c0_g1_i1	.	.	.	.	.	.	.	.	.	.	.	.	.	.	.	.
TRINITY_DN65733_c0_g2	TRINITY_DN65733_c0_g2_i1	.	.	.	.	.	.	.	.	.	.	.	.	.	.	.	.
TRINITY_DN65733_c1_g1	TRINITY_DN65733_c1_g1_i1	.	.	.	.	.	.	.	.	.	.	.	.	.	.	.	.
TRINITY_DN65711_c0_g1	TRINITY_DN65711_c0_g1_i1	.	.	.	.	.	.	.	.	.	.	.	.	.	.	.	.
TRINITY_DN65711_c0_g1	TRINITY_DN65711_c0_g1_i2	.	.	.	.	.	.	.	.	.	.	.	.	.	.	.	.
TRINITY_DN65712_c0_g1	TRINITY_DN65712_c0_g1_i1	.	.	.	.	.	.	.	.	.	.	.	.	.	.	.	.
TRINITY_DN65724_c0_g1	TRINITY_DN65724_c0_g1_i1	.	.	.	.	.	.	.	.	.	.	.	.	.	.	.	.
TRINITY_DN65723_c0_g1	TRINITY_DN65723_c0_g1_i1	.	.	.	.	.	.	.	.	.	.	.	.	.	.	.	.
TRINITY_DN65723_c0_g2	TRINITY_DN65723_c0_g2_i1	.	.	.	.	.	.	.	.	.	.	.	.	.	.	.	.
TRINITY_DN65722_c0_g1	TRINITY_DN65722_c0_g1_i1	.	.	.	.	.	.	.	.	.	.	.	.	.	.	.	.
TRINITY_DN65726_c0_g1	TRINITY_DN65726_c0_g1_i1	.	.	TRINITY_DN65726_c0_g1_i1|m.58	500-72[-]	.	.	A0A0A0LZX6_CUCSA^A0A0A0LZX6_CUCSA^Q:70-119,H:1-50^50%ID^E:1.07e-06^.^.	.	.	.	.	.	.	.	.	.
TRINITY_DN65726_c0_g2	TRINITY_DN65726_c0_g2_i1	.	.	TRINITY_DN65726_c0_g2_i1|m.59	565-116[-]	.	.	A0A0A0LZX6_CUCSA^A0A0A0LZX6_CUCSA^Q:70-119,H:1-50^50%ID^E:1.17e-06^.^.	.	.	.	.	.	.	.	.	.
TRINITY_DN65726_c1_g1	TRINITY_DN65726_c1_g1_i1	PPP7L_ARATH^PPP7L_ARATH^Q:521-132,H:313-443^39.552%ID^E:5.3e-26^RecName: Full=Serine/threonine-protein phosphatase 7 long form homolog;^Eukaryota; Viridiplantae; Streptophyta; Embryophyta; Tracheophyta; Spermatophyta; Magnoliophyta; eudicotyledons; Gunneridae; Pentapetalae; rosids; malvids; Brassicales; Brassicaceae; Camelineae; Arabidopsis	.	TRINITY_DN65726_c1_g1_i1|m.60	804-448[-]	.	.	.	.	.	ExpAA=49.89^PredHel=2^Topology=i13-35o50-72i	.	.	.	.	.	.
TRINITY_DN65726_c1_g1	TRINITY_DN65726_c1_g1_i1	PPP7L_ARATH^PPP7L_ARATH^Q:521-132,H:313-443^39.552%ID^E:5.3e-26^RecName: Full=Serine/threonine-protein phosphatase 7 long form homolog;^Eukaryota; Viridiplantae; Streptophyta; Embryophyta; Tracheophyta; Spermatophyta; Magnoliophyta; eudicotyledons; Gunneridae; Pentapetalae; rosids; malvids; Brassicales; Brassicaceae; Camelineae; Arabidopsis	.	TRINITY_DN65726_c1_g1_i1|m.61	371-42[-]	PPP7L_ARATH^PPP7L_ARATH^Q:1-80,H:364-443^35%ID^E:3.1e-11^RecName: Full=Serine/threonine-protein phosphatase 7 long form homolog;^Eukaryota; Viridiplantae; Streptophyta; Embryophyta; Tracheophyta; Spermatophyta; Magnoliophyta; eudicotyledons; Gunneridae; Pentapetalae; rosids; malvids; Brassicales; Brassicaceae; Camelineae; Arabidopsis	.	V4KLE6_EUTSA^V4KLE6_EUTSA^Q:1-80,H:364-443^35%ID^E:3.86e-11^.^.	.	.	.	ENOG410YHBV^Serine threonine-protein phosphatase 7 long form homolog	KEGG:ath:AT1G48120	GO:0046872^molecular_function^metal ion binding`GO:0004721^molecular_function^phosphoprotein phosphatase activity	.	.	.
TRINITY_DN65726_c1_g1	TRINITY_DN65726_c1_g1_i2	.	.	TRINITY_DN65726_c1_g1_i2|m.62	340-8[-]	.	.	.	.	.	ExpAA=48.59^PredHel=2^Topology=i13-35o50-72i	.	.	.	.	.	.
TRINITY_DN65726_c1_g2	TRINITY_DN65726_c1_g2_i1	PPP7L_ARATH^PPP7L_ARATH^Q:506-132,H:318-443^41.085%ID^E:4.33e-27^RecName: Full=Serine/threonine-protein phosphatase 7 long form homolog;^Eukaryota; Viridiplantae; Streptophyta; Embryophyta; Tracheophyta; Spermatophyta; Magnoliophyta; eudicotyledons; Gunneridae; Pentapetalae; rosids; malvids; Brassicales; Brassicaceae; Camelineae; Arabidopsis	.	TRINITY_DN65726_c1_g2_i1|m.63	533-42[-]	PPP7L_ARATH^PPP7L_ARATH^Q:10-134,H:318-443^41.085%ID^E:3.75e-28^RecName: Full=Serine/threonine-protein phosphatase 7 long form homolog;^Eukaryota; Viridiplantae; Streptophyta; Embryophyta; Tracheophyta; Spermatophyta; Magnoliophyta; eudicotyledons; Gunneridae; Pentapetalae; rosids; malvids; Brassicales; Brassicaceae; Camelineae; Arabidopsis	.	V4KLE6_EUTSA^V4KLE6_EUTSA^Q:10-134,H:318-443^39.683%ID^E:8.87e-28^.^.	PF10536.6^PMD^Plant mobile domain^28-125^E:2.2e-14	.	.	ENOG410YHBV^Serine threonine-protein phosphatase 7 long form homolog	KEGG:ath:AT1G48120	GO:0046872^molecular_function^metal ion binding`GO:0004721^molecular_function^phosphoprotein phosphatase activity	.	.	.
TRINITY_DN65740_c0_g1	TRINITY_DN65740_c0_g1_i1	.	.	.	.	.	.	.	.	.	.	.	.	.	.	.	.
TRINITY_DN71994_c0_g1	TRINITY_DN71994_c0_g1_i1	.	.	.	.	.	.	.	.	.	.	.	.	.	.	.	.
TRINITY_DN71994_c0_g2	TRINITY_DN71994_c0_g2_i1	.	.	TRINITY_DN71994_c0_g2_i1|m.64	569-3[-]	.	.	A0A0A0KBJ0_CUCSA^A0A0A0KBJ0_CUCSA^Q:35-184,H:1-149^91.447%ID^E:2.12e-88^.^.	.	.	ExpAA=24.49^PredHel=1^Topology=o10-32i	.	.	.	.	.	.
TRINITY_DN71994_c1_g1	TRINITY_DN71994_c1_g1_i1	.	.	.	.	.	.	.	.	.	.	.	.	.	.	.	.
TRINITY_DN71963_c0_g1	TRINITY_DN71963_c0_g1_i1	.	.	TRINITY_DN71963_c0_g1_i1|m.65	2-319[+]	.	.	.	.	.	ExpAA=23.91^PredHel=1^Topology=i68-90o	.	.	.	.	.	.
TRINITY_DN71963_c0_g2	TRINITY_DN71963_c0_g2_i1	.	.	.	.	.	.	.	.	.	.	.	.	.	.	.	.
TRINITY_DN71963_c0_g3	TRINITY_DN71963_c0_g3_i1	.	.	TRINITY_DN71963_c0_g3_i1|m.66	2-319[+]	.	.	.	.	.	ExpAA=23.07^PredHel=1^Topology=i68-90o	.	.	.	.	.	.
TRINITY_DN71976_c0_g1	TRINITY_DN71976_c0_g1_i1	.	.	.	.	.	.	.	.	.	.	.	.	.	.	.	.
TRINITY_DN71976_c0_g2	TRINITY_DN71976_c0_g2_i1	.	.	.	.	.	.	.	.	.	.	.	.	.	.	.	.
TRINITY_DN71976_c0_g3	TRINITY_DN71976_c0_g3_i1	.	.	.	.	.	.	.	.	.	.	.	.	.	.	.	.
TRINITY_DN71982_c0_g1	TRINITY_DN71982_c0_g1_i1	TMVRN_NICGU^TMVRN_NICGU^Q:223-678,H:832-995^32.544%ID^E:5.25e-09^RecName: Full=TMV resistance protein N;^Eukaryota; Viridiplantae; Streptophyta; Embryophyta; Tracheophyta; Spermatophyta; Magnoliophyta; eudicotyledons; Gunneridae; Pentapetalae; asterids; lamiids; Solanales; Solanaceae; Nicotianoideae; Nicotianeae; Nicotiana	.	TRINITY_DN71982_c0_g1_i1|m.67	1-1077[+]	TAO1_ARATH^TAO1_ARATH^Q:70-230,H:889-1047^29.31%ID^E:2.6e-09^RecName: Full=Disease resistance protein TAO1 {ECO:0000305};^Eukaryota; Viridiplantae; Streptophyta; Embryophyta; Tracheophyta; Spermatophyta; Magnoliophyta; eudicotyledons; Gunneridae; Pentapetalae; rosids; malvids; Brassicales; Brassicaceae; Camelineae; Arabidopsis	.	M4R4K0_CUCME^M4R4K0_CUCME^Q:6-358,H:553-898^47.354%ID^E:1.48e-90^.^.	PF12799.4^LRR_4^Leucine Rich repeats (2 copies)^76-115^E:3.6e-06`PF13855.3^LRR_8^Leucine rich repeat^77-133^E:1.1e-07`PF00560.30^LRR_1^Leucine Rich Repeat^100-116^E:0.14`PF13516.3^LRR_6^Leucine Rich repeat^100-111^E:1.3	.	.	COG4886^leucine Rich Repeat	KEGG:ath:AT5G44510	GO:0043531^molecular_function^ADP binding`GO:0005524^molecular_function^ATP binding`GO:0042742^biological_process^defense response to bacterium`GO:0007165^biological_process^signal transduction	GO:0005515^molecular_function^protein binding	.	.
TRINITY_DN71914_c0_g1	TRINITY_DN71914_c0_g1_i1	LCV3_ARATH^LCV3_ARATH^Q:87-1,H:46-74^79.31%ID^E:1.39e-06^RecName: Full=Protein LIKE COV 3 {ECO:0000303|PubMed:12668628};^Eukaryota; Viridiplantae; Streptophyta; Embryophyta; Tracheophyta; Spermatophyta; Magnoliophyta; eudicotyledons; Gunneridae; Pentapetalae; rosids; malvids; Brassicales; Brassicaceae; Camelineae; Arabidopsis	.	.	.	.	.	.	.	.	.	COG2928^conserved protein	KEGG:ath:AT2G18460	GO:0016021^cellular_component^integral component of membrane	.	.	.
TRINITY_DN71914_c0_g1	TRINITY_DN71914_c0_g1_i2	LCV3_ARATH^LCV3_ARATH^Q:87-1,H:46-74^79.31%ID^E:1.14e-06^RecName: Full=Protein LIKE COV 3 {ECO:0000303|PubMed:12668628};^Eukaryota; Viridiplantae; Streptophyta; Embryophyta; Tracheophyta; Spermatophyta; Magnoliophyta; eudicotyledons; Gunneridae; Pentapetalae; rosids; malvids; Brassicales; Brassicaceae; Camelineae; Arabidopsis	.	.	.	.	.	.	.	.	.	COG2928^conserved protein	KEGG:ath:AT2G18460	GO:0016021^cellular_component^integral component of membrane	.	.	.
TRINITY_DN71954_c0_g1	TRINITY_DN71954_c0_g1_i1	.	.	.	.	.	.	.	.	.	.	.	.	.	.	.	.
TRINITY_DN71954_c0_g2	TRINITY_DN71954_c0_g2_i1	.	.	.	.	.	.	.	.	.	.	.	.	.	.	.	.
TRINITY_DN71954_c0_g3	TRINITY_DN71954_c0_g3_i1	.	.	.	.	.	.	.	.	.	.	.	.	.	.	.	.
TRINITY_DN71921_c1_g1	TRINITY_DN71921_c1_g1_i1	.	.	.	.	.	.	.	.	.	.	.	.	.	.	.	.
TRINITY_DN71921_c1_g2	TRINITY_DN71921_c1_g2_i1	.	.	.	.	.	.	.	.	.	.	.	.	.	.	.	.
TRINITY_DN71921_c1_g3	TRINITY_DN71921_c1_g3_i1	.	.	.	.	.	.	.	.	.	.	.	.	.	.	.	.
TRINITY_DN71921_c1_g4	TRINITY_DN71921_c1_g4_i1	.	.	TRINITY_DN71921_c1_g4_i1|m.68	348-1[-]	.	.	.	.	.	.	.	.	.	.	.	.
TRINITY_DN71921_c1_g5	TRINITY_DN71921_c1_g5_i1	.	.	.	.	.	.	.	.	.	.	.	.	.	.	.	.
TRINITY_DN71998_c0_g1	TRINITY_DN71998_c0_g1_i1	IDD8_ARATH^IDD8_ARATH^Q:145-546,H:335-466^34.028%ID^E:2e-06^RecName: Full=Zinc finger protein NUTCRACKER;^Eukaryota; Viridiplantae; Streptophyta; Embryophyta; Tracheophyta; Spermatophyta; Magnoliophyta; eudicotyledons; Gunneridae; Pentapetalae; rosids; malvids; Brassicales; Brassicaceae; Camelineae; Arabidopsis	.	TRINITY_DN71998_c0_g1_i1|m.69	1-549[+]	IDD8_ARATH^IDD8_ARATH^Q:26-182,H:317-466^35.329%ID^E:9.77e-12^RecName: Full=Zinc finger protein NUTCRACKER;^Eukaryota; Viridiplantae; Streptophyta; Embryophyta; Tracheophyta; Spermatophyta; Magnoliophyta; eudicotyledons; Gunneridae; Pentapetalae; rosids; malvids; Brassicales; Brassicaceae; Camelineae; Arabidopsis	.	A0A0A0K6P7_CUCSA^A0A0A0K6P7_CUCSA^Q:1-182,H:261-425^66.129%ID^E:2.61e-56^.^.	.	.	.	COG5048^Zinc finger protein	KEGG:ath:AT5G44160	GO:0005634^cellular_component^nucleus`GO:0003677^molecular_function^DNA binding`GO:0046872^molecular_function^metal ion binding`GO:0003700^molecular_function^transcription factor activity, sequence-specific DNA binding`GO:0010260^biological_process^organ senescence`GO:0048573^biological_process^photoperiodism, flowering`GO:0045893^biological_process^positive regulation of transcription, DNA-templ…	.	.	.
TRINITY_DN71998_c0_g1	TRINITY_DN71998_c0_g1_i1	IDD8_ARATH^IDD8_ARATH^Q:145-546,H:335-466^34.028%ID^E:2e-06^RecName: Full=Zinc finger protein NUTCRACKER;^Eukaryota; Viridiplantae; Streptophyta; Embryophyta; Tracheophyta; Spermatophyta; Magnoliophyta; eudicotyledons; Gunneridae; Pentapetalae; rosids; malvids; Brassicales; Brassicaceae; Camelineae; Arabidopsis	.	TRINITY_DN71998_c0_g1_i1|m.70	654-319[-]	.	.	.	.	.	.	.	.	.	.	.	.
TRINITY_DN71901_c0_g1	TRINITY_DN71901_c0_g1_i1	.	.	.	.	.	.	.	.	.	.	.	.	.	.	.	.
TRINITY_DN71901_c1_g1	TRINITY_DN71901_c1_g1_i1	.	.	.	.	.	.	.	.	.	.	.	.	.	.	.	.
TRINITY_DN71971_c0_g1	TRINITY_DN71971_c0_g1_i1	SWT15_VITVI^SWT15_VITVI^Q:18-125,H:123-158^55.556%ID^E:4.49e-05^RecName: Full=Bidirectional sugar transporter SWEET15 {ECO:0000305};^Eukaryota; Viridiplantae; Streptophyta; Embryophyta; Tracheophyta; Spermatophyta; Magnoliophyta; eudicotyledons; Gunneridae; Pentapetalae; rosids; Vitales; Vitaceae; Vitis	.	.	.	.	.	.	.	.	.	.	KO:K15382	GO:0016021^cellular_component^integral component of membrane`GO:0005886^cellular_component^plasma membrane`GO:0008643^biological_process^carbohydrate transport	.	.	.
TRINITY_DN71959_c0_g1	TRINITY_DN71959_c0_g1_i1	LIP_RHIOR^LIP_RHIOR^Q:572-1225,H:186-381^28.125%ID^E:9.86e-09^RecName: Full=Lipase;^Eukaryota; Fungi; Fungi incertae sedis; Mucoromycotina; Mucorales; Mucorineae; Rhizopodaceae; Rhizopus	.	TRINITY_DN71959_c0_g1_i1|m.71	2-1507[+]	LIP_RHIOR^LIP_RHIOR^Q:191-408,H:186-381^28.571%ID^E:4.72e-10^RecName: Full=Lipase;^Eukaryota; Fungi; Fungi incertae sedis; Mucoromycotina; Mucorales; Mucorineae; Rhizopodaceae; Rhizopus	.	A0A0A0LPZ0_CUCSA^A0A0A0LPZ0_CUCSA^Q:6-501,H:1-493^81.563%ID^E:0^.^.	PF01764.22^Lipase_3^Lipase (class 3)^208-365^E:6e-36	.	ExpAA=61.13^PredHel=3^Topology=i53-75o80-102i285-307o	.	.	GO:0005615^cellular_component^extracellular space`GO:0046872^molecular_function^metal ion binding`GO:0004806^molecular_function^triglyceride lipase activity`GO:0016042^biological_process^lipid catabolic process	GO:0006629^biological_process^lipid metabolic process	.	.
TRINITY_DN71934_c0_g1	TRINITY_DN71934_c0_g1_i1	.	.	.	.	.	.	.	.	.	.	.	.	.	.	.	.
TRINITY_DN71934_c0_g2	TRINITY_DN71934_c0_g2_i1	.	.	.	.	.	.	.	.	.	.	.	.	.	.	.	.
TRINITY_DN71933_c0_g1	TRINITY_DN71933_c0_g1_i1	.	.	.	.	.	.	.	.	.	.	.	.	.	.	.	.
TRINITY_DN71933_c0_g1	TRINITY_DN71933_c0_g1_i2	.	.	.	.	.	.	.	.	.	.	.	.	.	.	.	.
TRINITY_DN71933_c0_g2	TRINITY_DN71933_c0_g2_i1	.	.	.	.	.	.	.	.	.	.	.	.	.	.	.	.
TRINITY_DN71958_c0_g1	TRINITY_DN71958_c0_g1_i1	.	.	.	.	.	.	.	.	.	.	.	.	.	.	.	.
TRINITY_DN71935_c0_g1	TRINITY_DN71935_c0_g1_i1	.	.	.	.	.	.	.	.	.	.	.	.	.	.	.	.
TRINITY_DN71935_c0_g2	TRINITY_DN71935_c0_g2_i1	.	.	.	.	.	.	.	.	.	.	.	.	.	.	.	.
TRINITY_DN71926_c0_g1	TRINITY_DN71926_c0_g1_i1	.	.	.	.	.	.	.	.	.	.	.	.	.	.	.	.
TRINITY_DN71903_c0_g1	TRINITY_DN71903_c0_g1_i1	ADNT1_ARATH^ADNT1_ARATH^Q:127-23,H:112-149^57.895%ID^E:2.95e-05^RecName: Full=Mitochondrial adenine nucleotide transporter ADNT1;^Eukaryota; Viridiplantae; Streptophyta; Embryophyta; Tracheophyta; Spermatophyta; Magnoliophyta; eudicotyledons; Gunneridae; Pentapetalae; rosids; malvids; Brassicales; Brassicaceae; Camelineae; Arabidopsis	.	.	.	.	.	.	.	.	.	ENOG410ZRF1^Solute carrier family 25	.	GO:0016021^cellular_component^integral component of membrane`GO:0005743^cellular_component^mitochondrial inner membrane`GO:0055085^biological_process^transmembrane transport	.	.	.
TRINITY_DN71903_c0_g2	TRINITY_DN71903_c0_g2_i1	ADNT1_ARATH^ADNT1_ARATH^Q:127-23,H:112-149^57.895%ID^E:1.72e-06^RecName: Full=Mitochondrial adenine nucleotide transporter ADNT1;^Eukaryota; Viridiplantae; Streptophyta; Embryophyta; Tracheophyta; Spermatophyta; Magnoliophyta; eudicotyledons; Gunneridae; Pentapetalae; rosids; malvids; Brassicales; Brassicaceae; Camelineae; Arabidopsis	.	.	.	.	.	.	.	.	.	ENOG410ZRF1^Solute carrier family 25	.	GO:0016021^cellular_component^integral component of membrane`GO:0005743^cellular_component^mitochondrial inner membrane`GO:0055085^biological_process^transmembrane transport	.	.	.
TRINITY_DN71984_c0_g1	TRINITY_DN71984_c0_g1_i1	.	.	.	.	.	.	.	.	.	.	.	.	.	.	.	.
TRINITY_DN71984_c0_g2	TRINITY_DN71984_c0_g2_i1	.	.	.	.	.	.	.	.	.	.	.	.	.	.	.	.
TRINITY_DN71983_c2_g1	TRINITY_DN71983_c2_g1_i1	.	.	.	.	.	.	.	.	.	.	.	.	.	.	.	.
TRINITY_DN71983_c2_g1	TRINITY_DN71983_c2_g1_i2	.	.	.	.	.	.	.	.	.	.	.	.	.	.	.	.
TRINITY_DN71968_c0_g1	TRINITY_DN71968_c0_g1_i1	GLIP5_ARATH^GLIP5_ARATH^Q:104-334,H:303-383^46.914%ID^E:9.09e-19^RecName: Full=GDSL esterase/lipase 5;^Eukaryota; Viridiplantae; Streptophyta; Embryophyta; Tracheophyta; Spermatophyta; Magnoliophyta; eudicotyledons; Gunneridae; Pentapetalae; rosids; malvids; Brassicales; Brassicaceae; Camelineae; Arabidopsis	.	.	.	.	.	.	.	.	.	COG3240^GDSL esterase lipase	KEGG:ath:AT1G53920	GO:0005576^cellular_component^extracellular region`GO:0016298^molecular_function^lipase activity`GO:0016042^biological_process^lipid catabolic process	.	.	.
TRINITY_DN71968_c0_g1	TRINITY_DN71968_c0_g1_i2	GLIP3_ARATH^GLIP3_ARATH^Q:2-337,H:251-363^48.673%ID^E:1.31e-30^RecName: Full=GDSL esterase/lipase 3;^Eukaryota; Viridiplantae; Streptophyta; Embryophyta; Tracheophyta; Spermatophyta; Magnoliophyta; eudicotyledons; Gunneridae; Pentapetalae; rosids; malvids; Brassicales; Brassicaceae; Camelineae; Arabidopsis	.	TRINITY_DN71968_c0_g1_i2|m.72	2-361[+]	GLIP3_ARATH^GLIP3_ARATH^Q:1-112,H:251-363^48.673%ID^E:3.89e-32^RecName: Full=GDSL esterase/lipase 3;^Eukaryota; Viridiplantae; Streptophyta; Embryophyta; Tracheophyta; Spermatophyta; Magnoliophyta; eudicotyledons; Gunneridae; Pentapetalae; rosids; malvids; Brassicales; Brassicaceae; Camelineae; Arabidopsis	.	A0A0A0LJN7_CUCSA^A0A0A0LJN7_CUCSA^Q:3-119,H:264-380^68.376%ID^E:1.54e-52^.^.	.	.	.	COG3240^GDSL esterase lipase	KEGG:ath:AT1G53990	GO:0005576^cellular_component^extracellular region`GO:0016298^molecular_function^lipase activity`GO:0016042^biological_process^lipid catabolic process	.	.	.
TRINITY_DN71968_c0_g2	TRINITY_DN71968_c0_g2_i1	.	.	.	.	.	.	.	.	.	.	.	.	.	.	.	.
TRINITY_DN71968_c0_g3	TRINITY_DN71968_c0_g3_i1	GRIP4_ARATH^GRIP4_ARATH^Q:1-441,H:171-319^43.333%ID^E:4.7e-36^RecName: Full=GDSL esterase/lipase 4;^Eukaryota; Viridiplantae; Streptophyta; Embryophyta; Tracheophyta; Spermatophyta; Magnoliophyta; eudicotyledons; Gunneridae; Pentapetalae; rosids; malvids; Brassicales; Brassicaceae; Camelineae; Arabidopsis	.	TRINITY_DN71968_c0_g3_i1|m.73	100-441[+]	GRIP4_ARATH^GRIP4_ARATH^Q:2-114,H:204-319^44.828%ID^E:9.8e-28^RecName: Full=GDSL esterase/lipase 4;^Eukaryota; Viridiplantae; Streptophyta; Embryophyta; Tracheophyta; Spermatophyta; Magnoliophyta; eudicotyledons; Gunneridae; Pentapetalae; rosids; malvids; Brassicales; Brassicaceae; Camelineae; Arabidopsis	.	A0A0A0LQ38_CUCSA^A0A0A0LQ38_CUCSA^Q:1-114,H:200-313^72.807%ID^E:2.7e-54^.^.	.	.	.	ENOG410YF1N^GDSL esterase lipase	KEGG:ath:AT3G14225	GO:0005576^cellular_component^extracellular region`GO:0016298^molecular_function^lipase activity`GO:0016042^biological_process^lipid catabolic process	.	.	.
TRINITY_DN71915_c0_g1	TRINITY_DN71915_c0_g1_i1	.	.	.	.	.	.	.	.	.	.	.	.	.	.	.	.
TRINITY_DN71915_c0_g2	TRINITY_DN71915_c0_g2_i1	.	.	.	.	.	.	.	.	.	.	.	.	.	.	.	.
TRINITY_DN71931_c1_g1	TRINITY_DN71931_c1_g1_i1	.	.	.	.	.	.	.	.	.	.	.	.	.	.	.	.
TRINITY_DN71931_c1_g1	TRINITY_DN71931_c1_g1_i2	.	.	.	.	.	.	.	.	.	.	.	.	.	.	.	.
TRINITY_DN71990_c0_g1	TRINITY_DN71990_c0_g1_i1	.	.	.	.	.	.	.	.	.	.	.	.	.	.	.	.
TRINITY_DN71961_c0_g1	TRINITY_DN71961_c0_g1_i1	.	.	.	.	.	.	.	.	.	.	.	.	.	.	.	.
TRINITY_DN71961_c0_g2	TRINITY_DN71961_c0_g2_i1	.	.	.	.	.	.	.	.	.	.	.	.	.	.	.	.
TRINITY_DN71961_c0_g3	TRINITY_DN71961_c0_g3_i1	.	.	.	.	.	.	.	.	.	.	.	.	.	.	.	.
TRINITY_DN71965_c0_g1	TRINITY_DN71965_c0_g1_i1	CNBL2_ARATH^CNBL2_ARATH^Q:300-386,H:43-71^100%ID^E:1.29e-09^RecName: Full=Calcineurin B-like protein 2;^Eukaryota; Viridiplantae; Streptophyta; Embryophyta; Tracheophyta; Spermatophyta; Magnoliophyta; eudicotyledons; Gunneridae; Pentapetalae; rosids; malvids; Brassicales; Brassicaceae; Camelineae; Arabidopsis	.	.	.	.	.	.	.	.	.	COG5126^Calcium-binding protein	KEGG:ath:AT5G55990	GO:0022626^cellular_component^cytosolic ribosome`GO:0016020^cellular_component^membrane`GO:0009705^cellular_component^plant-type vacuole membrane`GO:0005773^cellular_component^vacuole`GO:0005509^molecular_function^calcium ion binding`GO:0019722^biological_process^calcium-mediated signaling`GO:0055075^biological_process^potassium ion homeostasis	.	.	.
TRINITY_DN71970_c0_g1	TRINITY_DN71970_c0_g1_i1	.	.	.	.	.	.	.	.	.	.	.	.	.	.	.	.
TRINITY_DN71908_c0_g1	TRINITY_DN71908_c0_g1_i1	THD1_ARATH^THD1_ARATH^Q:295-38,H:179-264^62.791%ID^E:7.12e-29^RecName: Full=Threonine dehydratase biosynthetic, chloroplastic;^Eukaryota; Viridiplantae; Streptophyta; Embryophyta; Tracheophyta; Spermatophyta; Magnoliophyta; eudicotyledons; Gunneridae; Pentapetalae; rosids; malvids; Brassicales; Brassicaceae; Camelineae; Arabidopsis	.	TRINITY_DN71908_c0_g1_i1|m.74	298-2[-]	THD1_ARATH^THD1_ARATH^Q:1-90,H:178-267^63.333%ID^E:9.31e-31^RecName: Full=Threonine dehydratase biosynthetic, chloroplastic;^Eukaryota; Viridiplantae; Streptophyta; Embryophyta; Tracheophyta; Spermatophyta; Magnoliophyta; eudicotyledons; Gunneridae; Pentapetalae; rosids; malvids; Brassicales; Brassicaceae; Camelineae; Arabidopsis	.	A0A0A0KHC3_CUCSA^A0A0A0KHC3_CUCSA^Q:1-89,H:203-291^88.764%ID^E:4.75e-46^.^.	PF00291.22^PALP^Pyridoxal-phosphate dependent enzyme^6-99^E:4.3e-24	.	.	COG1171^Threonine dehydratase	KEGG:ath:AT3G10050`KO:K01754	GO:0009507^cellular_component^chloroplast`GO:0004794^molecular_function^L-threonine ammonia-lyase activity`GO:0030170^molecular_function^pyridoxal phosphate binding`GO:0009097^biological_process^isoleucine biosynthetic process	.	.	.
TRINITY_DN71908_c0_g2	TRINITY_DN71908_c0_g2_i1	THD1_ARATH^THD1_ARATH^Q:637-38,H:62-264^63.054%ID^E:1.75e-80^RecName: Full=Threonine dehydratase biosynthetic, chloroplastic;^Eukaryota; Viridiplantae; Streptophyta; Embryophyta; Tracheophyta; Spermatophyta; Magnoliophyta; eudicotyledons; Gunneridae; Pentapetalae; rosids; malvids; Brassicales; Brassicaceae; Camelineae; Arabidopsis	.	TRINITY_DN71908_c0_g2_i1|m.75	934-2[-]	THD1_ARATH^THD1_ARATH^Q:100-302,H:62-267^63.592%ID^E:5.19e-83^RecName: Full=Threonine dehydratase biosynthetic, chloroplastic;^Eukaryota; Viridiplantae; Streptophyta; Embryophyta; Tracheophyta; Spermatophyta; Magnoliophyta; eudicotyledons; Gunneridae; Pentapetalae; rosids; malvids; Brassicales; Brassicaceae; Camelineae; Arabidopsis	.	A0A0A0KHC3_CUCSA^A0A0A0KHC3_CUCSA^Q:12-301,H:1-291^86.644%ID^E:3.69e-172^.^.	PF00291.22^PALP^Pyridoxal-phosphate dependent enzyme^143-311^E:3.1e-49	.	.	COG1171^Threonine dehydratase	KEGG:ath:AT3G10050`KO:K01754	GO:0009507^cellular_component^chloroplast`GO:0004794^molecular_function^L-threonine ammonia-lyase activity`GO:0030170^molecular_function^pyridoxal phosphate binding`GO:0009097^biological_process^isoleucine biosynthetic process	.	.	.
TRINITY_DN71908_c0_g2	TRINITY_DN71908_c0_g2_i1	THD1_ARATH^THD1_ARATH^Q:637-38,H:62-264^63.054%ID^E:1.75e-80^RecName: Full=Threonine dehydratase biosynthetic, chloroplastic;^Eukaryota; Viridiplantae; Streptophyta; Embryophyta; Tracheophyta; Spermatophyta; Magnoliophyta; eudicotyledons; Gunneridae; Pentapetalae; rosids; malvids; Brassicales; Brassicaceae; Camelineae; Arabidopsis	.	TRINITY_DN71908_c0_g2_i1|m.76	936-541[-]	.	.	.	.	.	.	.	.	.	.	.	.
TRINITY_DN71986_c0_g1	TRINITY_DN71986_c0_g1_i1	.	.	.	.	.	.	.	.	.	.	.	.	.	.	.	.
TRINITY_DN71995_c0_g1	TRINITY_DN71995_c0_g1_i1	PIP15_ARATH^PIP15_ARATH^Q:273-67,H:218-286^91.304%ID^E:8.62e-38^RecName: Full=Probable aquaporin PIP1-5;^Eukaryota; Viridiplantae; Streptophyta; Embryophyta; Tracheophyta; Spermatophyta; Magnoliophyta; eudicotyledons; Gunneridae; Pentapetalae; rosids; malvids; Brassicales; Brassicaceae; Camelineae; Arabidopsis	.	.	.	.	.	.	.	.	.	COG0580^Channel that permits osmotically driven movement of water in both directions. It is involved in the osmoregulation and in the maintenance of cell turgor during volume expansion in rapidly growing cells. It mediates rapid entry or exit of water in response to abrupt changes in osmolarity (By similarity)	KEGG:ath:AT4G23400`KO:K09872	GO:0016021^cellular_component^integral component of membrane`GO:0005886^cellular_component^plasma membrane`GO:0009506^cellular_component^plasmodesma`GO:0005773^cellular_component^vacuole`GO:0015254^molecular_function^glycerol channel activity`GO:0015250^molecular_function^water channel activity`GO:0015793^biological_process^glycerol transport`GO:0034220^biological_process^ion transmembrane transp…	.	.	.
TRINITY_DN71995_c0_g2	TRINITY_DN71995_c0_g2_i1	PIP15_ARATH^PIP15_ARATH^Q:219-67,H:236-286^90.196%ID^E:1.09e-26^RecName: Full=Probable aquaporin PIP1-5;^Eukaryota; Viridiplantae; Streptophyta; Embryophyta; Tracheophyta; Spermatophyta; Magnoliophyta; eudicotyledons; Gunneridae; Pentapetalae; rosids; malvids; Brassicales; Brassicaceae; Camelineae; Arabidopsis	.	.	.	.	.	.	.	.	.	COG0580^Channel that permits osmotically driven movement of water in both directions. It is involved in the osmoregulation and in the maintenance of cell turgor during volume expansion in rapidly growing cells. It mediates rapid entry or exit of water in response to abrupt changes in osmolarity (By similarity)	KEGG:ath:AT4G23400`KO:K09872	GO:0016021^cellular_component^integral component of membrane`GO:0005886^cellular_component^plasma membrane`GO:0009506^cellular_component^plasmodesma`GO:0005773^cellular_component^vacuole`GO:0015254^molecular_function^glycerol channel activity`GO:0015250^molecular_function^water channel activity`GO:0015793^biological_process^glycerol transport`GO:0034220^biological_process^ion transmembrane transp…	.	.	.
TRINITY_DN71995_c0_g3	TRINITY_DN71995_c0_g3_i1	PIP15_ARATH^PIP15_ARATH^Q:243-1,H:203-283^93.827%ID^E:4.07e-48^RecName: Full=Probable aquaporin PIP1-5;^Eukaryota; Viridiplantae; Streptophyta; Embryophyta; Tracheophyta; Spermatophyta; Magnoliophyta; eudicotyledons; Gunneridae; Pentapetalae; rosids; malvids; Brassicales; Brassicaceae; Camelineae; Arabidopsis	.	.	.	.	.	.	.	.	.	COG0580^Channel that permits osmotically driven movement of water in both directions. It is involved in the osmoregulation and in the maintenance of cell turgor during volume expansion in rapidly growing cells. It mediates rapid entry or exit of water in response to abrupt changes in osmolarity (By similarity)	KEGG:ath:AT4G23400`KO:K09872	GO:0016021^cellular_component^integral component of membrane`GO:0005886^cellular_component^plasma membrane`GO:0009506^cellular_component^plasmodesma`GO:0005773^cellular_component^vacuole`GO:0015254^molecular_function^glycerol channel activity`GO:0015250^molecular_function^water channel activity`GO:0015793^biological_process^glycerol transport`GO:0034220^biological_process^ion transmembrane transp…	.	.	.
TRINITY_DN71995_c0_g4	TRINITY_DN71995_c0_g4_i1	PIP15_ARATH^PIP15_ARATH^Q:281-165,H:218-256^94.872%ID^E:8.74e-26^RecName: Full=Probable aquaporin PIP1-5;^Eukaryota; Viridiplantae; Streptophyta; Embryophyta; Tracheophyta; Spermatophyta; Magnoliophyta; eudicotyledons; Gunneridae; Pentapetalae; rosids; malvids; Brassicales; Brassicaceae; Camelineae; Arabidopsis`PIP15_ARATH^PIP15_ARATH^Q:84-1,H:256-283^89.286%ID^E:8.74e-26^RecName: Full=Probable a…	.	.	.	.	.	.	.	.	.	COG0580^Channel that permits osmotically driven movement of water in both directions. It is involved in the osmoregulation and in the maintenance of cell turgor during volume expansion in rapidly growing cells. It mediates rapid entry or exit of water in response to abrupt changes in osmolarity (By similarity)	KEGG:ath:AT4G23400`KO:K09872	GO:0016021^cellular_component^integral component of membrane`GO:0005886^cellular_component^plasma membrane`GO:0009506^cellular_component^plasmodesma`GO:0005773^cellular_component^vacuole`GO:0015254^molecular_function^glycerol channel activity`GO:0015250^molecular_function^water channel activity`GO:0015793^biological_process^glycerol transport`GO:0034220^biological_process^ion transmembrane transp…	.	.	.
TRINITY_DN71995_c0_g5	TRINITY_DN71995_c0_g5_i1	PIP12_ARATH^PIP12_ARATH^Q:210-1,H:202-271^97.143%ID^E:1.26e-40^RecName: Full=Aquaporin PIP1-2;^Eukaryota; Viridiplantae; Streptophyta; Embryophyta; Tracheophyta; Spermatophyta; Magnoliophyta; eudicotyledons; Gunneridae; Pentapetalae; rosids; malvids; Brassicales; Brassicaceae; Camelineae; Arabidopsis	.	.	.	.	.	.	.	.	.	COG0580^Channel that permits osmotically driven movement of water in both directions. It is involved in the osmoregulation and in the maintenance of cell turgor during volume expansion in rapidly growing cells. It mediates rapid entry or exit of water in response to abrupt changes in osmolarity (By similarity)	.	GO:0016021^cellular_component^integral component of membrane`GO:0005886^cellular_component^plasma membrane`GO:0005215^molecular_function^transporter activity	.	.	.
TRINITY_DN71995_c0_g6	TRINITY_DN71995_c0_g6_i1	PIP15_ARATH^PIP15_ARATH^Q:273-67,H:218-286^94.203%ID^E:1.06e-39^RecName: Full=Probable aquaporin PIP1-5;^Eukaryota; Viridiplantae; Streptophyta; Embryophyta; Tracheophyta; Spermatophyta; Magnoliophyta; eudicotyledons; Gunneridae; Pentapetalae; rosids; malvids; Brassicales; Brassicaceae; Camelineae; Arabidopsis	.	.	.	.	.	.	.	.	.	COG0580^Channel that permits osmotically driven movement of water in both directions. It is involved in the osmoregulation and in the maintenance of cell turgor during volume expansion in rapidly growing cells. It mediates rapid entry or exit of water in response to abrupt changes in osmolarity (By similarity)	KEGG:ath:AT4G23400`KO:K09872	GO:0016021^cellular_component^integral component of membrane`GO:0005886^cellular_component^plasma membrane`GO:0009506^cellular_component^plasmodesma`GO:0005773^cellular_component^vacuole`GO:0015254^molecular_function^glycerol channel activity`GO:0015250^molecular_function^water channel activity`GO:0015793^biological_process^glycerol transport`GO:0034220^biological_process^ion transmembrane transp…	.	.	.
TRINITY_DN71995_c0_g7	TRINITY_DN71995_c0_g7_i1	PIP15_ARATH^PIP15_ARATH^Q:249-67,H:226-286^93.443%ID^E:4.66e-34^RecName: Full=Probable aquaporin PIP1-5;^Eukaryota; Viridiplantae; Streptophyta; Embryophyta; Tracheophyta; Spermatophyta; Magnoliophyta; eudicotyledons; Gunneridae; Pentapetalae; rosids; malvids; Brassicales; Brassicaceae; Camelineae; Arabidopsis	.	.	.	.	.	.	.	.	.	COG0580^Channel that permits osmotically driven movement of water in both directions. It is involved in the osmoregulation and in the maintenance of cell turgor during volume expansion in rapidly growing cells. It mediates rapid entry or exit of water in response to abrupt changes in osmolarity (By similarity)	KEGG:ath:AT4G23400`KO:K09872	GO:0016021^cellular_component^integral component of membrane`GO:0005886^cellular_component^plasma membrane`GO:0009506^cellular_component^plasmodesma`GO:0005773^cellular_component^vacuole`GO:0015254^molecular_function^glycerol channel activity`GO:0015250^molecular_function^water channel activity`GO:0015793^biological_process^glycerol transport`GO:0034220^biological_process^ion transmembrane transp…	.	.	.
TRINITY_DN71995_c0_g8	TRINITY_DN71995_c0_g8_i1	PIP14_ARATH^PIP14_ARATH^Q:159-67,H:256-286^90.323%ID^E:8.19e-15^RecName: Full=Probable aquaporin PIP1-4;^Eukaryota; Viridiplantae; Streptophyta; Embryophyta; Tracheophyta; Spermatophyta; Magnoliophyta; eudicotyledons; Gunneridae; Pentapetalae; rosids; malvids; Brassicales; Brassicaceae; Camelineae; Arabidopsis`PIP14_ARATH^PIP14_ARATH^Q:292-239,H:239-256^77.778%ID^E:8.19e-15^RecName: Full=Probable…	.	.	.	.	.	.	.	.	.	COG0580^Channel that permits osmotically driven movement of water in both directions. It is involved in the osmoregulation and in the maintenance of cell turgor during volume expansion in rapidly growing cells. It mediates rapid entry or exit of water in response to abrupt changes in osmolarity (By similarity)	KEGG:ath:AT4G00430`KO:K09872	GO:0016021^cellular_component^integral component of membrane`GO:0016020^cellular_component^membrane`GO:0005886^cellular_component^plasma membrane`GO:0009506^cellular_component^plasmodesma`GO:0005773^cellular_component^vacuole`GO:0015254^molecular_function^glycerol channel activity`GO:0015250^molecular_function^water channel activity`GO:0015793^biological_process^glycerol transport`GO:0034220^biol…	.	.	.
TRINITY_DN71967_c0_g1	TRINITY_DN71967_c0_g1_i1	.	.	TRINITY_DN71967_c0_g1_i1|m.77	803-3[-]	.	.	A0A0A0L955_CUCSA^A0A0A0L955_CUCSA^Q:55-250,H:6-198^76.733%ID^E:1.28e-82^.^.	.	sigP:1^18^0.631^YES	.	.	.	.	.	.	.
TRINITY_DN71967_c0_g1	TRINITY_DN71967_c0_g1_i1	.	.	TRINITY_DN71967_c0_g1_i1|m.78	302-667[+]	.	.	.	.	.	.	.	.	.	.	.	.
TRINITY_DN71912_c0_g1	TRINITY_DN71912_c0_g1_i1	.	.	.	.	.	.	.	.	.	.	.	.	.	.	.	.
TRINITY_DN71912_c0_g2	TRINITY_DN71912_c0_g2_i1	.	.	.	.	.	.	.	.	.	.	.	.	.	.	.	.
TRINITY_DN71978_c0_g1	TRINITY_DN71978_c0_g1_i1	.	.	.	.	.	.	.	.	.	.	.	.	.	.	.	.
TRINITY_DN71938_c0_g1	TRINITY_DN71938_c0_g1_i1	COBL3_ORYSJ^COBL3_ORYSJ^Q:519-596,H:28-53^80.769%ID^E:6.13e-05^RecName: Full=COBRA-like protein 3;^Eukaryota; Viridiplantae; Streptophyta; Embryophyta; Tracheophyta; Spermatophyta; Magnoliophyta; Liliopsida; Poales; Poaceae; BOP clade; Oryzoideae; Oryzeae; Oryzinae; Oryza	.	.	.	.	.	.	.	.	.	ENOG410YAAC^cobra-like protein	KEGG:osa:4338658	GO:0031225^cellular_component^anchored component of membrane`GO:0016021^cellular_component^integral component of membrane`GO:0005886^cellular_component^plasma membrane`GO:0016049^biological_process^cell growth`GO:0010215^biological_process^cellulose microfibril organization	.	.	.
TRINITY_DN71910_c0_g1	TRINITY_DN71910_c0_g1_i1	PAO3_ARATH^PAO3_ARATH^Q:77-3,H:179-203^88%ID^E:9e-16^RecName: Full=Polyamine oxidase 3;^Eukaryota; Viridiplantae; Streptophyta; Embryophyta; Tracheophyta; Spermatophyta; Magnoliophyta; eudicotyledons; Gunneridae; Pentapetalae; rosids; malvids; Brassicales; Brassicaceae; Camelineae; Arabidopsis`PAO3_ARATH^PAO3_ARATH^Q:240-160,H:153-179^66.667%ID^E:9e-16^RecName: Full=Polyamine oxidase 3;^Eukaryota…	.	.	.	.	.	.	.	.	.	ENOG410XQHS^Polyamine oxidase	KEGG:ath:AT3G59050`KO:K17839	GO:0005777^cellular_component^peroxisome`GO:0052904^molecular_function^N1-acetylspermidine:oxygen oxidoreductase (3-acetamidopropanal-forming) activity`GO:0052903^molecular_function^N1-acetylspermine:oxygen oxidoreductase (3-acetamidopropanal-forming) activity`GO:0046592^molecular_function^polyamine oxidase activity`GO:0052902^molecular_function^spermidine:oxygen oxidoreductase (3-aminopropanal-f…	.	.	.
TRINITY_DN71910_c0_g2	TRINITY_DN71910_c0_g2_i1	PAO3_ARATH^PAO3_ARATH^Q:212-132,H:153-179^66.667%ID^E:1.36e-09^RecName: Full=Polyamine oxidase 3;^Eukaryota; Viridiplantae; Streptophyta; Embryophyta; Tracheophyta; Spermatophyta; Magnoliophyta; eudicotyledons; Gunneridae; Pentapetalae; rosids; malvids; Brassicales; Brassicaceae; Camelineae; Arabidopsis`PAO3_ARATH^PAO3_ARATH^Q:48-1,H:179-194^81.25%ID^E:1.36e-09^RecName: Full=Polyamine oxidase 3;^…	.	.	.	.	.	.	.	.	.	ENOG410XQHS^Polyamine oxidase	KEGG:ath:AT3G59050`KO:K17839	GO:0005777^cellular_component^peroxisome`GO:0052904^molecular_function^N1-acetylspermidine:oxygen oxidoreductase (3-acetamidopropanal-forming) activity`GO:0052903^molecular_function^N1-acetylspermine:oxygen oxidoreductase (3-acetamidopropanal-forming) activity`GO:0046592^molecular_function^polyamine oxidase activity`GO:0052902^molecular_function^spermidine:oxygen oxidoreductase (3-aminopropanal-f…	.	.	.
TRINITY_DN71910_c0_g3	TRINITY_DN71910_c0_g3_i1	PAO3_ARATH^PAO3_ARATH^Q:77-3,H:179-203^88%ID^E:9e-16^RecName: Full=Polyamine oxidase 3;^Eukaryota; Viridiplantae; Streptophyta; Embryophyta; Tracheophyta; Spermatophyta; Magnoliophyta; eudicotyledons; Gunneridae; Pentapetalae; rosids; malvids; Brassicales; Brassicaceae; Camelineae; Arabidopsis`PAO3_ARATH^PAO3_ARATH^Q:240-160,H:153-179^66.667%ID^E:9e-16^RecName: Full=Polyamine oxidase 3;^Eukaryota…	.	.	.	.	.	.	.	.	.	ENOG410XQHS^Polyamine oxidase	KEGG:ath:AT3G59050`KO:K17839	GO:0005777^cellular_component^peroxisome`GO:0052904^molecular_function^N1-acetylspermidine:oxygen oxidoreductase (3-acetamidopropanal-forming) activity`GO:0052903^molecular_function^N1-acetylspermine:oxygen oxidoreductase (3-acetamidopropanal-forming) activity`GO:0046592^molecular_function^polyamine oxidase activity`GO:0052902^molecular_function^spermidine:oxygen oxidoreductase (3-aminopropanal-f…	.	.	.
TRINITY_DN71925_c0_g1	TRINITY_DN71925_c0_g1_i1	.	.	.	.	.	.	.	.	.	.	.	.	.	.	.	.
TRINITY_DN71925_c0_g2	TRINITY_DN71925_c0_g2_i1	IPT5_ARATH^IPT5_ARATH^Q:1079-276,H:31-298^54.647%ID^E:1.16e-97^RecName: Full=Adenylate isopentenyltransferase 5, chloroplastic;^Eukaryota; Viridiplantae; Streptophyta; Embryophyta; Tracheophyta; Spermatophyta; Magnoliophyta; eudicotyledons; Gunneridae; Pentapetalae; rosids; malvids; Brassicales; Brassicaceae; Camelineae; Arabidopsis	.	TRINITY_DN71925_c0_g2_i1|m.79	1109-96[-]	IPT5_ARATH^IPT5_ARATH^Q:11-278,H:31-298^54.647%ID^E:6.9e-99^RecName: Full=Adenylate isopentenyltransferase 5, chloroplastic;^Eukaryota; Viridiplantae; Streptophyta; Embryophyta; Tracheophyta; Spermatophyta; Magnoliophyta; eudicotyledons; Gunneridae; Pentapetalae; rosids; malvids; Brassicales; Brassicaceae; Camelineae; Arabidopsis	.	A0A0A0K7L1_CUCSA^A0A0A0K7L1_CUCSA^Q:1-337,H:1-339^87.611%ID^E:0^.^.	PF01715.14^IPPT^IPP transferase^48-123^E:6.8e-21`PF01715.14^IPPT^IPP transferase^132-227^E:9e-11	.	ExpAA=22.93^PredHel=1^Topology=o314-336i	COG0324^Catalyzes the transfer of a dimethylallyl group onto the adenine at position 37 in tRNAs that read codons beginning with uridine, leading to the formation of N6-(dimethylallyl)adenosine (i(6)A) (By similarity)	KEGG:ath:AT5G19040`KO:K10760	GO:0009507^cellular_component^chloroplast`GO:0005739^cellular_component^mitochondrion`GO:0009536^cellular_component^plastid`GO:0052623^molecular_function^ADP dimethylallyltransferase activity`GO:0009824^molecular_function^AMP dimethylallyltransferase activity`GO:0005524^molecular_function^ATP binding`GO:0052622^molecular_function^ATP dimethylallyltransferase activity`GO:0052381^molecular_function…	GO:0008033^biological_process^tRNA processing	.	.
TRINITY_DN71964_c0_g1	TRINITY_DN71964_c0_g1_i1	.	.	.	.	.	.	.	.	.	.	.	.	.	.	.	.
TRINITY_DN71964_c0_g2	TRINITY_DN71964_c0_g2_i1	.	.	.	.	.	.	.	.	.	.	.	.	.	.	.	.
TRINITY_DN71964_c0_g3	TRINITY_DN71964_c0_g3_i1	.	.	.	.	.	.	.	.	.	.	.	.	.	.	.	.
TRINITY_DN71951_c0_g1	TRINITY_DN71951_c0_g1_i1	.	.	.	.	.	.	.	.	.	.	.	.	.	.	.	.
TRINITY_DN71928_c0_g1	TRINITY_DN71928_c0_g1_i1	.	.	.	.	.	.	.	.	.	.	.	.	.	.	.	.
TRINITY_DN71972_c1_g1	TRINITY_DN71972_c1_g1_i1	NU4M_WHEAT^NU4M_WHEAT^Q:67-2,H:1-22^95.455%ID^E:2.51e-06^RecName: Full=NADH-ubiquinone oxidoreductase chain 4;^Eukaryota; Viridiplantae; Streptophyta; Embryophyta; Tracheophyta; Spermatophyta; Magnoliophyta; Liliopsida; Poales; Poaceae; BOP clade; Pooideae; Triticodae; Triticeae; Triticinae; Triticum	.	.	.	.	.	.	.	.	.	.	.	GO:0016021^cellular_component^integral component of membrane`GO:0031966^cellular_component^mitochondrial membrane`GO:0070469^cellular_component^respiratory chain`GO:0008137^molecular_function^NADH dehydrogenase (ubiquinone) activity`GO:0042773^biological_process^ATP synthesis coupled electron transport	.	.	.
TRINITY_DN71972_c1_g2	TRINITY_DN71972_c1_g2_i1	NU4M_WHEAT^NU4M_WHEAT^Q:196-2,H:1-65^90.769%ID^E:7.09e-31^RecName: Full=NADH-ubiquinone oxidoreductase chain 4;^Eukaryota; Viridiplantae; Streptophyta; Embryophyta; Tracheophyta; Spermatophyta; Magnoliophyta; Liliopsida; Poales; Poaceae; BOP clade; Pooideae; Triticodae; Triticeae; Triticinae; Triticum	.	.	.	.	.	.	.	.	.	.	.	GO:0016021^cellular_component^integral component of membrane`GO:0031966^cellular_component^mitochondrial membrane`GO:0070469^cellular_component^respiratory chain`GO:0008137^molecular_function^NADH dehydrogenase (ubiquinone) activity`GO:0042773^biological_process^ATP synthesis coupled electron transport	.	.	.
TRINITY_DN71972_c1_g3	TRINITY_DN71972_c1_g3_i1	NU4M_ARATH^NU4M_ARATH^Q:4040-3582,H:1-153^96.732%ID^E:4.63e-85^RecName: Full=NADH-ubiquinone oxidoreductase chain 4;^Eukaryota; Viridiplantae; Streptophyta; Embryophyta; Tracheophyta; Spermatophyta; Magnoliophyta; eudicotyledons; Gunneridae; Pentapetalae; rosids; malvids; Brassicales; Brassicaceae; Camelineae; Arabidopsis`NU4M_ARATH^NU4M_ARATH^Q:2166-1654,H:155-325^97.661%ID^E:7.61e-84^RecName: F…	.	TRINITY_DN71972_c1_g3_i1|m.80	4040-3513[-]	NU4M_ARATH^NU4M_ARATH^Q:1-153,H:1-153^96.732%ID^E:9.88e-96^RecName: Full=NADH-ubiquinone oxidoreductase chain 4;^Eukaryota; Viridiplantae; Streptophyta; Embryophyta; Tracheophyta; Spermatophyta; Magnoliophyta; eudicotyledons; Gunneridae; Pentapetalae; rosids; malvids; Brassicales; Brassicaceae; Camelineae; Arabidopsis	.	G2XLU3_BETMA^G2XLU3_BETMA^Q:1-175,H:1-175^92%ID^E:2.92e-104^.^.	PF01059.14^Oxidored_q5_N^NADH-ubiquinone oxidoreductase chain 4, amino terminus^45-135^E:6.7e-05	.	ExpAA=103.65^PredHel=4^Topology=o10-29i36-58o89-111i124-146o	.	KEGG:ath:ArthMp051`KO:K03881	GO:0016021^cellular_component^integral component of membrane`GO:0005743^cellular_component^mitochondrial inner membrane`GO:0070469^cellular_component^respiratory chain`GO:0008137^molecular_function^NADH dehydrogenase (ubiquinone) activity`GO:0042773^biological_process^ATP synthesis coupled electron transport	GO:0006120^biological_process^mitochondrial electron transport, NADH to ubiquinone`GO:0055114^biological_process^oxidation-reduction process	.	.
TRINITY_DN71972_c1_g3	TRINITY_DN71972_c1_g3_i1	NU4M_ARATH^NU4M_ARATH^Q:4040-3582,H:1-153^96.732%ID^E:4.63e-85^RecName: Full=NADH-ubiquinone oxidoreductase chain 4;^Eukaryota; Viridiplantae; Streptophyta; Embryophyta; Tracheophyta; Spermatophyta; Magnoliophyta; eudicotyledons; Gunneridae; Pentapetalae; rosids; malvids; Brassicales; Brassicaceae; Camelineae; Arabidopsis`NU4M_ARATH^NU4M_ARATH^Q:2166-1654,H:155-325^97.661%ID^E:7.61e-84^RecName: F…	.	TRINITY_DN71972_c1_g3_i1|m.81	2079-1564[-]	NU4M_WHEAT^NU4M_WHEAT^Q:1-142,H:184-325^98.592%ID^E:1.91e-89^RecName: Full=NADH-ubiquinone oxidoreductase chain 4;^Eukaryota; Viridiplantae; Streptophyta; Embryophyta; Tracheophyta; Spermatophyta; Magnoliophyta; Liliopsida; Poales; Poaceae; BOP clade; Pooideae; Triticodae; Triticeae; Triticinae; Triticum	.	Q5M9Z7_TOBAC^Q5M9Z7_TOBAC^Q:1-171,H:1-171^96.491%ID^E:1.89e-113^.^.	PF00361.17^Proton_antipo_M^Proton-conducting membrane transporter^1-143^E:1e-41	sigP:1^17^0.597^YES	ExpAA=85.31^PredHel=4^Topology=i31-53o63-85i92-114o124-146i	.	.	GO:0016021^cellular_component^integral component of membrane`GO:0031966^cellular_component^mitochondrial membrane`GO:0070469^cellular_component^respiratory chain`GO:0008137^molecular_function^NADH dehydrogenase (ubiquinone) activity`GO:0042773^biological_process^ATP synthesis coupled electron transport	.	.	.
TRINITY_DN71972_c1_g3	TRINITY_DN71972_c1_g3_i1	NU4M_ARATH^NU4M_ARATH^Q:4040-3582,H:1-153^96.732%ID^E:4.63e-85^RecName: Full=NADH-ubiquinone oxidoreductase chain 4;^Eukaryota; Viridiplantae; Streptophyta; Embryophyta; Tracheophyta; Spermatophyta; Magnoliophyta; eudicotyledons; Gunneridae; Pentapetalae; rosids; malvids; Brassicales; Brassicaceae; Camelineae; Arabidopsis`NU4M_ARATH^NU4M_ARATH^Q:2166-1654,H:155-325^97.661%ID^E:7.61e-84^RecName: F…	.	TRINITY_DN71972_c1_g3_i1|m.82	732-1082[+]	.	.	Q6YSM9_BRANA^Q6YSM9_BRANA^Q:1-116,H:1-116^87.931%ID^E:5.25e-65^.^.	.	.	.	.	.	.	.	.	.
TRINITY_DN71972_c1_g3	TRINITY_DN71972_c1_g3_i2	NU4M_ARATH^NU4M_ARATH^Q:2166-1654,H:155-325^97.661%ID^E:2.64e-84^RecName: Full=NADH-ubiquinone oxidoreductase chain 4;^Eukaryota; Viridiplantae; Streptophyta; Embryophyta; Tracheophyta; Spermatophyta; Magnoliophyta; eudicotyledons; Gunneridae; Pentapetalae; rosids; malvids; Brassicales; Brassicaceae; Camelineae; Arabidopsis	.	TRINITY_DN71972_c1_g3_i2|m.83	2079-1564[-]	NU4M_WHEAT^NU4M_WHEAT^Q:1-142,H:184-325^98.592%ID^E:1.91e-89^RecName: Full=NADH-ubiquinone oxidoreductase chain 4;^Eukaryota; Viridiplantae; Streptophyta; Embryophyta; Tracheophyta; Spermatophyta; Magnoliophyta; Liliopsida; Poales; Poaceae; BOP clade; Pooideae; Triticodae; Triticeae; Triticinae; Triticum	.	Q5M9Z7_TOBAC^Q5M9Z7_TOBAC^Q:1-171,H:1-171^96.491%ID^E:1.89e-113^.^.	PF00361.17^Proton_antipo_M^Proton-conducting membrane transporter^1-143^E:1e-41	sigP:1^17^0.597^YES	ExpAA=85.31^PredHel=4^Topology=i31-53o63-85i92-114o124-146i	.	.	GO:0016021^cellular_component^integral component of membrane`GO:0031966^cellular_component^mitochondrial membrane`GO:0070469^cellular_component^respiratory chain`GO:0008137^molecular_function^NADH dehydrogenase (ubiquinone) activity`GO:0042773^biological_process^ATP synthesis coupled electron transport	.	.	.
TRINITY_DN71972_c1_g3	TRINITY_DN71972_c1_g3_i2	NU4M_ARATH^NU4M_ARATH^Q:2166-1654,H:155-325^97.661%ID^E:2.64e-84^RecName: Full=NADH-ubiquinone oxidoreductase chain 4;^Eukaryota; Viridiplantae; Streptophyta; Embryophyta; Tracheophyta; Spermatophyta; Magnoliophyta; eudicotyledons; Gunneridae; Pentapetalae; rosids; malvids; Brassicales; Brassicaceae; Camelineae; Arabidopsis	.	TRINITY_DN71972_c1_g3_i2|m.84	732-1082[+]	.	.	Q6YSM9_BRANA^Q6YSM9_BRANA^Q:1-116,H:1-116^87.931%ID^E:5.25e-65^.^.	.	.	.	.	.	.	.	.	.
TRINITY_DN71972_c1_g3	TRINITY_DN71972_c1_g3_i3	NU4M_ARATH^NU4M_ARATH^Q:2166-1654,H:155-325^97.661%ID^E:1.01e-84^RecName: Full=NADH-ubiquinone oxidoreductase chain 4;^Eukaryota; Viridiplantae; Streptophyta; Embryophyta; Tracheophyta; Spermatophyta; Magnoliophyta; eudicotyledons; Gunneridae; Pentapetalae; rosids; malvids; Brassicales; Brassicaceae; Camelineae; Arabidopsis	.	TRINITY_DN71972_c1_g3_i3|m.85	2079-1564[-]	NU4M_WHEAT^NU4M_WHEAT^Q:1-142,H:184-325^98.592%ID^E:1.91e-89^RecName: Full=NADH-ubiquinone oxidoreductase chain 4;^Eukaryota; Viridiplantae; Streptophyta; Embryophyta; Tracheophyta; Spermatophyta; Magnoliophyta; Liliopsida; Poales; Poaceae; BOP clade; Pooideae; Triticodae; Triticeae; Triticinae; Triticum	.	Q5M9Z7_TOBAC^Q5M9Z7_TOBAC^Q:1-171,H:1-171^96.491%ID^E:1.89e-113^.^.	PF00361.17^Proton_antipo_M^Proton-conducting membrane transporter^1-143^E:1e-41	sigP:1^17^0.597^YES	ExpAA=85.31^PredHel=4^Topology=i31-53o63-85i92-114o124-146i	.	.	GO:0016021^cellular_component^integral component of membrane`GO:0031966^cellular_component^mitochondrial membrane`GO:0070469^cellular_component^respiratory chain`GO:0008137^molecular_function^NADH dehydrogenase (ubiquinone) activity`GO:0042773^biological_process^ATP synthesis coupled electron transport	.	.	.
TRINITY_DN71972_c1_g3	TRINITY_DN71972_c1_g3_i3	NU4M_ARATH^NU4M_ARATH^Q:2166-1654,H:155-325^97.661%ID^E:1.01e-84^RecName: Full=NADH-ubiquinone oxidoreductase chain 4;^Eukaryota; Viridiplantae; Streptophyta; Embryophyta; Tracheophyta; Spermatophyta; Magnoliophyta; eudicotyledons; Gunneridae; Pentapetalae; rosids; malvids; Brassicales; Brassicaceae; Camelineae; Arabidopsis	.	TRINITY_DN71972_c1_g3_i3|m.86	732-1082[+]	.	.	Q6YSM9_BRANA^Q6YSM9_BRANA^Q:1-116,H:1-116^87.931%ID^E:5.25e-65^.^.	.	.	.	.	.	.	.	.	.
TRINITY_DN71972_c1_g3	TRINITY_DN71972_c1_g3_i4	NU4M_WHEAT^NU4M_WHEAT^Q:660-1,H:128-347^99.091%ID^E:7.6e-129^RecName: Full=NADH-ubiquinone oxidoreductase chain 4;^Eukaryota; Viridiplantae; Streptophyta; Embryophyta; Tracheophyta; Spermatophyta; Magnoliophyta; Liliopsida; Poales; Poaceae; BOP clade; Pooideae; Triticodae; Triticeae; Triticinae; Triticum	.	TRINITY_DN71972_c1_g3_i4|m.87	660-1[-]	NU4M_WHEAT^NU4M_WHEAT^Q:1-220,H:128-347^99.091%ID^E:1.22e-147^RecName: Full=NADH-ubiquinone oxidoreductase chain 4;^Eukaryota; Viridiplantae; Streptophyta; Embryophyta; Tracheophyta; Spermatophyta; Magnoliophyta; Liliopsida; Poales; Poaceae; BOP clade; Pooideae; Triticodae; Triticeae; Triticinae; Triticum	.	W0TQL3_ACAMN^W0TQL3_ACAMN^Q:1-220,H:17-236^99.545%ID^E:5.17e-149^.^.	PF00361.17^Proton_antipo_M^Proton-conducting membrane transporter^11-219^E:2.3e-62	.	ExpAA=131.50^PredHel=6^Topology=i12-34o44-66i87-109o119-141i148-170o190-212i	.	.	GO:0016021^cellular_component^integral component of membrane`GO:0031966^cellular_component^mitochondrial membrane`GO:0070469^cellular_component^respiratory chain`GO:0008137^molecular_function^NADH dehydrogenase (ubiquinone) activity`GO:0042773^biological_process^ATP synthesis coupled electron transport	.	.	.
TRINITY_DN71972_c1_g3	TRINITY_DN71972_c1_g3_i5	NU4M_ARATH^NU4M_ARATH^Q:2166-1654,H:155-325^97.661%ID^E:1.96e-84^RecName: Full=NADH-ubiquinone oxidoreductase chain 4;^Eukaryota; Viridiplantae; Streptophyta; Embryophyta; Tracheophyta; Spermatophyta; Magnoliophyta; eudicotyledons; Gunneridae; Pentapetalae; rosids; malvids; Brassicales; Brassicaceae; Camelineae; Arabidopsis	.	TRINITY_DN71972_c1_g3_i5|m.88	2079-1564[-]	NU4M_WHEAT^NU4M_WHEAT^Q:1-142,H:184-325^98.592%ID^E:1.91e-89^RecName: Full=NADH-ubiquinone oxidoreductase chain 4;^Eukaryota; Viridiplantae; Streptophyta; Embryophyta; Tracheophyta; Spermatophyta; Magnoliophyta; Liliopsida; Poales; Poaceae; BOP clade; Pooideae; Triticodae; Triticeae; Triticinae; Triticum	.	Q5M9Z7_TOBAC^Q5M9Z7_TOBAC^Q:1-171,H:1-171^96.491%ID^E:1.89e-113^.^.	PF00361.17^Proton_antipo_M^Proton-conducting membrane transporter^1-143^E:1e-41	sigP:1^17^0.597^YES	ExpAA=85.31^PredHel=4^Topology=i31-53o63-85i92-114o124-146i	.	.	GO:0016021^cellular_component^integral component of membrane`GO:0031966^cellular_component^mitochondrial membrane`GO:0070469^cellular_component^respiratory chain`GO:0008137^molecular_function^NADH dehydrogenase (ubiquinone) activity`GO:0042773^biological_process^ATP synthesis coupled electron transport	.	.	.
TRINITY_DN71972_c1_g3	TRINITY_DN71972_c1_g3_i5	NU4M_ARATH^NU4M_ARATH^Q:2166-1654,H:155-325^97.661%ID^E:1.96e-84^RecName: Full=NADH-ubiquinone oxidoreductase chain 4;^Eukaryota; Viridiplantae; Streptophyta; Embryophyta; Tracheophyta; Spermatophyta; Magnoliophyta; eudicotyledons; Gunneridae; Pentapetalae; rosids; malvids; Brassicales; Brassicaceae; Camelineae; Arabidopsis	.	TRINITY_DN71972_c1_g3_i5|m.89	732-1082[+]	.	.	Q6YSM9_BRANA^Q6YSM9_BRANA^Q:1-116,H:1-116^87.931%ID^E:5.25e-65^.^.	.	.	.	.	.	.	.	.	.
TRINITY_DN71955_c0_g1	TRINITY_DN71955_c0_g1_i1	LACS4_ARATH^LACS4_ARATH^Q:488-411,H:478-503^76.923%ID^E:3.97e-07^RecName: Full=Long chain acyl-CoA synthetase 4;^Eukaryota; Viridiplantae; Streptophyta; Embryophyta; Tracheophyta; Spermatophyta; Magnoliophyta; eudicotyledons; Gunneridae; Pentapetalae; rosids; malvids; Brassicales; Brassicaceae; Camelineae; Arabidopsis`LACS4_ARATH^LACS4_ARATH^Q:81-13,H:500-522^78.261%ID^E:8.83e-05^RecName: Full=Lo…	.	.	.	.	.	.	.	.	.	COG1022^Amp-dependent synthetase and ligase	KEGG:ath:AT4G23850`KO:K01897	GO:0005794^cellular_component^Golgi apparatus`GO:0005886^cellular_component^plasma membrane`GO:0005524^molecular_function^ATP binding`GO:0004467^molecular_function^long-chain fatty acid-CoA ligase activity`GO:0006631^biological_process^fatty acid metabolic process`GO:0001676^biological_process^long-chain fatty acid metabolic process	.	.	.
TRINITY_DN71955_c0_g1	TRINITY_DN71955_c0_g1_i2	LACS4_ARATH^LACS4_ARATH^Q:502-425,H:478-503^76.923%ID^E:4.24e-07^RecName: Full=Long chain acyl-CoA synthetase 4;^Eukaryota; Viridiplantae; Streptophyta; Embryophyta; Tracheophyta; Spermatophyta; Magnoliophyta; eudicotyledons; Gunneridae; Pentapetalae; rosids; malvids; Brassicales; Brassicaceae; Camelineae; Arabidopsis`LACS4_ARATH^LACS4_ARATH^Q:81-13,H:500-522^78.261%ID^E:3.08e-05^RecName: Full=Lo…	.	TRINITY_DN71955_c0_g1_i2|m.90	26-406[+]	.	.	.	.	.	.	.	.	.	.	.	.
TRINITY_DN71955_c0_g2	TRINITY_DN71955_c0_g2_i1	LACS2_ARATH^LACS2_ARATH^Q:81-13,H:501-523^82.609%ID^E:7.27e-06^RecName: Full=Long chain acyl-CoA synthetase 2;^Eukaryota; Viridiplantae; Streptophyta; Embryophyta; Tracheophyta; Spermatophyta; Magnoliophyta; eudicotyledons; Gunneridae; Pentapetalae; rosids; malvids; Brassicales; Brassicaceae; Camelineae; Arabidopsis	.	.	.	.	.	.	.	.	.	COG1022^Amp-dependent synthetase and ligase	KEGG:ath:AT1G49430`KO:K01897	GO:0005783^cellular_component^endoplasmic reticulum`GO:0009506^cellular_component^plasmodesma`GO:0005524^molecular_function^ATP binding`GO:0004467^molecular_function^long-chain fatty acid-CoA ligase activity`GO:0031957^molecular_function^very long-chain fatty acid-CoA ligase activity`GO:0010143^biological_process^cutin biosynthetic process`GO:0050832^biological_process^defense response to fungus`…	.	.	.
TRINITY_DN71956_c0_g1	TRINITY_DN71956_c0_g1_i1	SPX3_ARATH^SPX3_ARATH^Q:215-144,H:96-119^70.833%ID^E:1.75e-05^RecName: Full=SPX domain-containing protein 3;^Eukaryota; Viridiplantae; Streptophyta; Embryophyta; Tracheophyta; Spermatophyta; Magnoliophyta; eudicotyledons; Gunneridae; Pentapetalae; rosids; malvids; Brassicales; Brassicaceae; Camelineae; Arabidopsis	.	.	.	.	.	.	.	.	.	ENOG410XU76^SPX domain gene	KEGG:ath:AT2G45130	GO:0005783^cellular_component^endoplasmic reticulum`GO:0016036^biological_process^cellular response to phosphate starvation`GO:0080040^biological_process^positive regulation of cellular response to phosphate starvation	.	.	.
TRINITY_DN71956_c0_g2	TRINITY_DN71956_c0_g2_i1	.	.	.	.	.	.	.	.	.	.	.	.	.	.	.	.
TRINITY_DN71956_c0_g3	TRINITY_DN71956_c0_g3_i1	SPX3_ARATH^SPX3_ARATH^Q:215-144,H:96-119^70.833%ID^E:4.81e-05^RecName: Full=SPX domain-containing protein 3;^Eukaryota; Viridiplantae; Streptophyta; Embryophyta; Tracheophyta; Spermatophyta; Magnoliophyta; eudicotyledons; Gunneridae; Pentapetalae; rosids; malvids; Brassicales; Brassicaceae; Camelineae; Arabidopsis	.	.	.	.	.	.	.	.	.	ENOG410XU76^SPX domain gene	KEGG:ath:AT2G45130	GO:0005783^cellular_component^endoplasmic reticulum`GO:0016036^biological_process^cellular response to phosphate starvation`GO:0080040^biological_process^positive regulation of cellular response to phosphate starvation	.	.	.
TRINITY_DN71919_c0_g1	TRINITY_DN71919_c0_g1_i1	ATPG_TOBAC^ATPG_TOBAC^Q:347-3,H:1-116^80.172%ID^E:1.03e-40^RecName: Full=ATP synthase gamma chain, chloroplastic;^Eukaryota; Viridiplantae; Streptophyta; Embryophyta; Tracheophyta; Spermatophyta; Magnoliophyta; eudicotyledons; Gunneridae; Pentapetalae; asterids; lamiids; Solanales; Solanaceae; Nicotianoideae; Nicotianeae; Nicotiana	.	TRINITY_DN71919_c0_g1_i1|m.91	347-3[-]	ATPG_TOBAC^ATPG_TOBAC^Q:1-115,H:1-116^80.172%ID^E:4.21e-53^RecName: Full=ATP synthase gamma chain, chloroplastic;^Eukaryota; Viridiplantae; Streptophyta; Embryophyta; Tracheophyta; Spermatophyta; Magnoliophyta; eudicotyledons; Gunneridae; Pentapetalae; asterids; lamiids; Solanales; Solanaceae; Nicotianoideae; Nicotianeae; Nicotiana	.	W9QQ82_9ROSA^W9QQ82_9ROSA^Q:1-115,H:1-114^86.207%ID^E:1.52e-58^.^.	PF00231.16^ATP-synt^ATP synthase^56-111^E:4.6e-17	.	.	.	.	GO:0009535^cellular_component^chloroplast thylakoid membrane`GO:0045261^cellular_component^proton-transporting ATP synthase complex, catalytic core F(1)`GO:0046933^molecular_function^proton-transporting ATP synthase activity, rotational mechanism`GO:0046961^molecular_function^proton-transporting ATPase activity, rotational mechanism`GO:0015986^biological_process^ATP synthesis coupled proton trans…	GO:0046933^molecular_function^proton-transporting ATP synthase activity, rotational mechanism`GO:0046961^molecular_function^proton-transporting ATPase activity, rotational mechanism`GO:0015986^biological_process^ATP synthesis coupled proton transport`GO:0045261^cellular_component^proton-transporting ATP synthase complex, catalytic core F(1)	.	.
TRINITY_DN71919_c0_g2	TRINITY_DN71919_c0_g2_i1	ATPG_TOBAC^ATPG_TOBAC^Q:338-3,H:4-116^78.761%ID^E:4.66e-39^RecName: Full=ATP synthase gamma chain, chloroplastic;^Eukaryota; Viridiplantae; Streptophyta; Embryophyta; Tracheophyta; Spermatophyta; Magnoliophyta; eudicotyledons; Gunneridae; Pentapetalae; asterids; lamiids; Solanales; Solanaceae; Nicotianoideae; Nicotianeae; Nicotiana	.	TRINITY_DN71919_c0_g2_i1|m.92	338-3[-]	ATPG_TOBAC^ATPG_TOBAC^Q:1-112,H:4-116^78.761%ID^E:3.13e-50^RecName: Full=ATP synthase gamma chain, chloroplastic;^Eukaryota; Viridiplantae; Streptophyta; Embryophyta; Tracheophyta; Spermatophyta; Magnoliophyta; eudicotyledons; Gunneridae; Pentapetalae; asterids; lamiids; Solanales; Solanaceae; Nicotianoideae; Nicotianeae; Nicotiana	.	W9QQ82_9ROSA^W9QQ82_9ROSA^Q:1-112,H:4-114^84.956%ID^E:1.64e-55^.^.	PF00231.16^ATP-synt^ATP synthase^53-108^E:4.3e-17	.	.	.	.	GO:0009535^cellular_component^chloroplast thylakoid membrane`GO:0045261^cellular_component^proton-transporting ATP synthase complex, catalytic core F(1)`GO:0046933^molecular_function^proton-transporting ATP synthase activity, rotational mechanism`GO:0046961^molecular_function^proton-transporting ATPase activity, rotational mechanism`GO:0015986^biological_process^ATP synthesis coupled proton trans…	GO:0046933^molecular_function^proton-transporting ATP synthase activity, rotational mechanism`GO:0046961^molecular_function^proton-transporting ATPase activity, rotational mechanism`GO:0015986^biological_process^ATP synthesis coupled proton transport`GO:0045261^cellular_component^proton-transporting ATP synthase complex, catalytic core F(1)	.	.
TRINITY_DN71947_c0_g1	TRINITY_DN71947_c0_g1_i1	.	.	.	.	.	.	.	.	.	.	.	.	.	.	.	.
TRINITY_DN71947_c0_g2	TRINITY_DN71947_c0_g2_i1	.	.	.	.	.	.	.	.	.	.	.	.	.	.	.	.
TRINITY_DN71947_c0_g3	TRINITY_DN71947_c0_g3_i1	.	.	.	.	.	.	.	.	.	.	.	.	.	.	.	.
TRINITY_DN71944_c0_g1	TRINITY_DN71944_c0_g1_i1	.	.	.	.	.	.	.	.	.	.	.	.	.	.	.	.
TRINITY_DN71944_c0_g2	TRINITY_DN71944_c0_g2_i1	.	.	.	.	.	.	.	.	.	.	.	.	.	.	.	.
TRINITY_DN71923_c0_g1	TRINITY_DN71923_c0_g1_i1	.	.	TRINITY_DN71923_c0_g1_i1|m.93	2-406[+]	.	.	A0A0A0L704_CUCSA^A0A0A0L704_CUCSA^Q:12-133,H:358-481^73.387%ID^E:2.04e-42^.^.	.	.	.	.	.	.	.	.	.
TRINITY_DN71923_c0_g1	TRINITY_DN71923_c0_g1_i2	.	.	TRINITY_DN71923_c0_g1_i2|m.94	2-406[+]	.	.	A0A0A0L704_CUCSA^A0A0A0L704_CUCSA^Q:12-133,H:358-481^76.613%ID^E:5.96e-45^.^.	.	.	.	.	.	.	.	.	.
TRINITY_DN71902_c0_g1	TRINITY_DN71902_c0_g1_i1	.	.	.	.	.	.	.	.	.	.	.	.	.	.	.	.
TRINITY_DN71902_c0_g2	TRINITY_DN71902_c0_g2_i1	.	.	.	.	.	.	.	.	.	.	.	.	.	.	.	.
TRINITY_DN71988_c0_g1	TRINITY_DN71988_c0_g1_i1	.	.	.	.	.	.	.	.	.	.	.	.	.	.	.	.
TRINITY_DN71913_c0_g1	TRINITY_DN71913_c0_g1_i1	.	.	.	.	.	.	.	.	.	.	.	.	.	.	.	.
TRINITY_DN71913_c0_g2	TRINITY_DN71913_c0_g2_i1	.	.	.	.	.	.	.	.	.	.	.	.	.	.	.	.
TRINITY_DN71913_c0_g3	TRINITY_DN71913_c0_g3_i1	.	.	.	.	.	.	.	.	.	.	.	.	.	.	.	.
TRINITY_DN71905_c1_g1	TRINITY_DN71905_c1_g1_i1	.	.	.	.	.	.	.	.	.	.	.	.	.	.	.	.
TRINITY_DN71905_c1_g2	TRINITY_DN71905_c1_g2_i1	.	.	.	.	.	.	.	.	.	.	.	.	.	.	.	.
TRINITY_DN71927_c0_g1	TRINITY_DN71927_c0_g1_i1	.	.	TRINITY_DN71927_c0_g1_i1|m.95	320-21[-]	.	.	.	.	.	.	.	.	.	.	.	.
TRINITY_DN71927_c0_g1	TRINITY_DN71927_c0_g1_i2	.	.	TRINITY_DN71927_c0_g1_i2|m.96	749-444[-]	.	.	.	.	.	.	.	.	.	.	.	.
TRINITY_DN71927_c1_g1	TRINITY_DN71927_c1_g1_i1	.	.	TRINITY_DN71927_c1_g1_i1|m.97	2-370[+]	.	.	.	.	.	.	.	.	.	.	.	.
TRINITY_DN71927_c1_g1	TRINITY_DN71927_c1_g1_i2	.	.	.	.	.	.	.	.	.	.	.	.	.	.	.	.
TRINITY_DN71927_c1_g1	TRINITY_DN71927_c1_g1_i3	.	.	.	.	.	.	.	.	.	.	.	.	.	.	.	.
TRINITY_DN71927_c1_g2	TRINITY_DN71927_c1_g2_i1	RL15B_PICMA^RL15B_PICMA^Q:392-327,H:36-57^90.909%ID^E:3.38e-05^RecName: Full=60S ribosomal protein L15-2;^Eukaryota; Viridiplantae; Streptophyta; Embryophyta; Tracheophyta; Spermatophyta; Pinidae; Pinales; Pinaceae; Picea	.	.	.	.	.	.	.	.	.	.	.	GO:0005840^cellular_component^ribosome`GO:0003735^molecular_function^structural constituent of ribosome`GO:0006412^biological_process^translation	.	.	.
TRINITY_DN71985_c0_g1	TRINITY_DN71985_c0_g1_i1	.	.	.	.	.	.	.	.	.	.	.	.	.	.	.	.
TRINITY_DN71985_c1_g1	TRINITY_DN71985_c1_g1_i1	.	.	.	.	.	.	.	.	.	.	.	.	.	.	.	.
TRINITY_DN71985_c1_g2	TRINITY_DN71985_c1_g2_i1	.	.	.	.	.	.	.	.	.	.	.	.	.	.	.	.
TRINITY_DN71960_c0_g1	TRINITY_DN71960_c0_g1_i1	.	.	.	.	.	.	.	.	.	.	.	.	.	.	.	.
TRINITY_DN71960_c0_g2	TRINITY_DN71960_c0_g2_i1	.	.	.	.	.	.	.	.	.	.	.	.	.	.	.	.
TRINITY_DN71960_c0_g3	TRINITY_DN71960_c0_g3_i1	.	.	.	.	.	.	.	.	.	.	.	.	.	.	.	.
TRINITY_DN71960_c0_g4	TRINITY_DN71960_c0_g4_i1	.	.	.	.	.	.	.	.	.	.	.	.	.	.	.	.
TRINITY_DN71960_c0_g5	TRINITY_DN71960_c0_g5_i1	.	.	.	.	.	.	.	.	.	.	.	.	.	.	.	.
TRINITY_DN71960_c0_g6	TRINITY_DN71960_c0_g6_i1	.	.	.	.	.	.	.	.	.	.	.	.	.	.	.	.
TRINITY_DN71943_c0_g1	TRINITY_DN71943_c0_g1_i1	.	.	.	.	.	.	.	.	.	.	.	.	.	.	.	.
TRINITY_DN71943_c0_g1	TRINITY_DN71943_c0_g1_i2	.	.	.	.	.	.	.	.	.	.	.	.	.	.	.	.
TRINITY_DN71943_c0_g1	TRINITY_DN71943_c0_g1_i3	.	.	.	.	.	.	.	.	.	.	.	.	.	.	.	.
TRINITY_DN71917_c0_g1	TRINITY_DN71917_c0_g1_i1	.	.	.	.	.	.	.	.	.	.	.	.	.	.	.	.
TRINITY_DN71991_c0_g1	TRINITY_DN71991_c0_g1_i1	.	.	.	.	.	.	.	.	.	.	.	.	.	.	.	.
TRINITY_DN71946_c0_g1	TRINITY_DN71946_c0_g1_i1	.	.	.	.	.	.	.	.	.	.	.	.	.	.	.	.
TRINITY_DN71918_c0_g1	TRINITY_DN71918_c0_g1_i1	.	.	.	.	.	.	.	.	.	.	.	.	.	.	.	.
TRINITY_DN71906_c0_g1	TRINITY_DN71906_c0_g1_i1	GDL88_ARATH^GDL88_ARATH^Q:593-246,H:123-238^62.069%ID^E:1.98e-47^RecName: Full=GDSL esterase/lipase At5g62930;^Eukaryota; Viridiplantae; Streptophyta; Embryophyta; Tracheophyta; Spermatophyta; Magnoliophyta; eudicotyledons; Gunneridae; Pentapetalae; rosids; malvids; Brassicales; Brassicaceae; Camelineae; Arabidopsis	.	TRINITY_DN71906_c0_g1_i1|m.98	647-231[-]	GDL88_ARATH^GDL88_ARATH^Q:1-134,H:105-238^62.687%ID^E:5.11e-59^RecName: Full=GDSL esterase/lipase At5g62930;^Eukaryota; Viridiplantae; Streptophyta; Embryophyta; Tracheophyta; Spermatophyta; Magnoliophyta; eudicotyledons; Gunneridae; Pentapetalae; rosids; malvids; Brassicales; Brassicaceae; Camelineae; Arabidopsis	.	A0A0A0KTH4_CUCSA^A0A0A0KTH4_CUCSA^Q:1-138,H:105-242^94.203%ID^E:1.84e-90^.^.	PF00657.19^Lipase_GDSL^GDSL-like Lipase/Acylhydrolase^1-97^E:1.2e-12`PF13472.3^Lipase_GDSL_2^GDSL-like Lipase/Acylhydrolase family^33-93^E:2.3e-07	.	.	COG2755^lipolytic protein G-D-S-L family	KEGG:ath:AT5G62930	GO:0005829^cellular_component^cytosol`GO:0016788^molecular_function^hydrolase activity, acting on ester bonds`GO:0016042^biological_process^lipid catabolic process	GO:0016788^molecular_function^hydrolase activity, acting on ester bonds	.	.
TRINITY_DN71906_c0_g2	TRINITY_DN71906_c0_g2_i1	GDL88_ARATH^GDL88_ARATH^Q:959-234,H:1-242^68.595%ID^E:5.88e-114^RecName: Full=GDSL esterase/lipase At5g62930;^Eukaryota; Viridiplantae; Streptophyta; Embryophyta; Tracheophyta; Spermatophyta; Magnoliophyta; eudicotyledons; Gunneridae; Pentapetalae; rosids; malvids; Brassicales; Brassicaceae; Camelineae; Arabidopsis	.	TRINITY_DN71906_c0_g2_i1|m.99	959-231[-]	GDL88_ARATH^GDL88_ARATH^Q:1-242,H:1-242^68.595%ID^E:2.99e-127^RecName: Full=GDSL esterase/lipase At5g62930;^Eukaryota; Viridiplantae; Streptophyta; Embryophyta; Tracheophyta; Spermatophyta; Magnoliophyta; eudicotyledons; Gunneridae; Pentapetalae; rosids; malvids; Brassicales; Brassicaceae; Camelineae; Arabidopsis	.	A0A0A0KTH4_CUCSA^A0A0A0KTH4_CUCSA^Q:1-242,H:1-242^93.802%ID^E:4.3e-169^.^.	PF00657.19^Lipase_GDSL^GDSL-like Lipase/Acylhydrolase^5-201^E:2.7e-27`PF13472.3^Lipase_GDSL_2^GDSL-like Lipase/Acylhydrolase family^7-197^E:3.6e-26	.	.	COG2755^lipolytic protein G-D-S-L family	KEGG:ath:AT5G62930	GO:0005829^cellular_component^cytosol`GO:0016788^molecular_function^hydrolase activity, acting on ester bonds`GO:0016042^biological_process^lipid catabolic process	GO:0016788^molecular_function^hydrolase activity, acting on ester bonds	.	.
TRINITY_DN71977_c0_g1	TRINITY_DN71977_c0_g1_i1	.	.	.	.	.	.	.	.	.	.	.	.	.	.	.	.
TRINITY_DN71977_c0_g2	TRINITY_DN71977_c0_g2_i1	.	.	.	.	.	.	.	.	.	.	.	.	.	.	.	.
TRINITY_DN71977_c0_g3	TRINITY_DN71977_c0_g3_i1	HEM11_CUCSA^HEM11_CUCSA^Q:368-2023,H:1-552^96.558%ID^E:0^RecName: Full=Glutamyl-tRNA reductase 1, chloroplastic;^Eukaryota; Viridiplantae; Streptophyta; Embryophyta; Tracheophyta; Spermatophyta; Magnoliophyta; eudicotyledons; Gunneridae; Pentapetalae; rosids; fabids; Cucurbitales; Cucurbitaceae; Benincaseae; Cucumis	.	TRINITY_DN71977_c0_g3_i1|m.100	368-2026[+]	HEM11_CUCSA^HEM11_CUCSA^Q:1-552,H:1-552^96.558%ID^E:0^RecName: Full=Glutamyl-tRNA reductase 1, chloroplastic;^Eukaryota; Viridiplantae; Streptophyta; Embryophyta; Tracheophyta; Spermatophyta; Magnoliophyta; eudicotyledons; Gunneridae; Pentapetalae; rosids; fabids; Cucurbitales; Cucurbitaceae; Benincaseae; Cucumis	.	V9VKP5_ZIZJJ^V9VKP5_ZIZJJ^Q:1-552,H:1-552^84.875%ID^E:0^.^.	PF05201.12^GlutR_N^Glutamyl-tRNAGlu reductase, N-terminal domain^107-257^E:3.3e-38`PF01488.17^Shikimate_DH^Shikimate / quinate 5-dehydrogenase^273-414^E:5.6e-45`PF03807.14^F420_oxidored^NADP oxidoreductase coenzyme F420-dependent^290-359^E:8.3e-07`PF03446.12^NAD_binding_2^NAD binding domain of 6-phosphogluconate dehydrogenase^290-356^E:8.9e-05`PF00745.17^GlutR_dimer^Glutamyl-tRNAGlu reductase, di…	.	.	.	KEGG:csv:101220615`KO:K02492	GO:0009507^cellular_component^chloroplast`GO:0008883^molecular_function^glutamyl-tRNA reductase activity`GO:0050661^molecular_function^NADP binding`GO:0015995^biological_process^chlorophyll biosynthetic process`GO:0006782^biological_process^protoporphyrinogen IX biosynthetic process	GO:0008883^molecular_function^glutamyl-tRNA reductase activity`GO:0050661^molecular_function^NADP binding`GO:0033014^biological_process^tetrapyrrole biosynthetic process`GO:0055114^biological_process^oxidation-reduction process`GO:0004616^molecular_function^phosphogluconate dehydrogenase (decarboxylating) activity	.	.
TRINITY_DN71977_c0_g3	TRINITY_DN71977_c0_g3_i1	HEM11_CUCSA^HEM11_CUCSA^Q:368-2023,H:1-552^96.558%ID^E:0^RecName: Full=Glutamyl-tRNA reductase 1, chloroplastic;^Eukaryota; Viridiplantae; Streptophyta; Embryophyta; Tracheophyta; Spermatophyta; Magnoliophyta; eudicotyledons; Gunneridae; Pentapetalae; rosids; fabids; Cucurbitales; Cucurbitaceae; Benincaseae; Cucumis	.	TRINITY_DN71977_c0_g3_i1|m.101	1495-1004[-]	.	.	.	.	.	.	.	.	.	.	.	.
TRINITY_DN71977_c0_g3	TRINITY_DN71977_c0_g3_i1	HEM11_CUCSA^HEM11_CUCSA^Q:368-2023,H:1-552^96.558%ID^E:0^RecName: Full=Glutamyl-tRNA reductase 1, chloroplastic;^Eukaryota; Viridiplantae; Streptophyta; Embryophyta; Tracheophyta; Spermatophyta; Magnoliophyta; eudicotyledons; Gunneridae; Pentapetalae; rosids; fabids; Cucurbitales; Cucurbitaceae; Benincaseae; Cucumis	.	TRINITY_DN71977_c0_g3_i1|m.102	1341-1027[-]	.	.	.	.	.	.	.	.	.	.	.	.
TRINITY_DN71977_c0_g4	TRINITY_DN71977_c0_g4_i1	.	.	.	.	.	.	.	.	.	.	.	.	.	.	.	.
TRINITY_DN71977_c0_g5	TRINITY_DN71977_c0_g5_i1	.	.	.	.	.	.	.	.	.	.	.	.	.	.	.	.
TRINITY_DN71962_c0_g1	TRINITY_DN71962_c0_g1_i1	RS72_ARATH^RS72_ARATH^Q:2-76,H:69-93^88%ID^E:3.94e-05^RecName: Full=40S ribosomal protein S7-2;^Eukaryota; Viridiplantae; Streptophyta; Embryophyta; Tracheophyta; Spermatophyta; Magnoliophyta; eudicotyledons; Gunneridae; Pentapetalae; rosids; malvids; Brassicales; Brassicaceae; Camelineae; Arabidopsis	.	.	.	.	.	.	.	.	.	ENOG410ZYKB^ribosomal protein S7	KEGG:ath:AT3G02560`KO:K02993	GO:0009507^cellular_component^chloroplast`GO:0005829^cellular_component^cytosol`GO:0022626^cellular_component^cytosolic ribosome`GO:0022627^cellular_component^cytosolic small ribosomal subunit`GO:0016020^cellular_component^membrane`GO:0003735^molecular_function^structural constituent of ribosome`GO:0006412^biological_process^translation	.	.	.
TRINITY_DN71962_c0_g1	TRINITY_DN71962_c0_g1_i2	RS72_ARATH^RS72_ARATH^Q:2-76,H:69-93^88%ID^E:4.18e-05^RecName: Full=40S ribosomal protein S7-2;^Eukaryota; Viridiplantae; Streptophyta; Embryophyta; Tracheophyta; Spermatophyta; Magnoliophyta; eudicotyledons; Gunneridae; Pentapetalae; rosids; malvids; Brassicales; Brassicaceae; Camelineae; Arabidopsis	.	.	.	.	.	.	.	.	.	ENOG410ZYKB^ribosomal protein S7	KEGG:ath:AT3G02560`KO:K02993	GO:0009507^cellular_component^chloroplast`GO:0005829^cellular_component^cytosol`GO:0022626^cellular_component^cytosolic ribosome`GO:0022627^cellular_component^cytosolic small ribosomal subunit`GO:0016020^cellular_component^membrane`GO:0003735^molecular_function^structural constituent of ribosome`GO:0006412^biological_process^translation	.	.	.
TRINITY_DN71962_c0_g2	TRINITY_DN71962_c0_g2_i1	.	.	.	.	.	.	.	.	.	.	.	.	.	.	.	.
TRINITY_DN71974_c0_g1	TRINITY_DN71974_c0_g1_i1	WTR14_ARATH^WTR14_ARATH^Q:1-180,H:279-338^48.333%ID^E:2.84e-06^RecName: Full=WAT1-related protein At2g39510;^Eukaryota; Viridiplantae; Streptophyta; Embryophyta; Tracheophyta; Spermatophyta; Magnoliophyta; eudicotyledons; Gunneridae; Pentapetalae; rosids; malvids; Brassicales; Brassicaceae; Camelineae; Arabidopsis	.	.	.	.	.	.	.	.	.	ENOG410YBPN^Auxin-induced protein	KEGG:ath:AT2G39510	GO:0016021^cellular_component^integral component of membrane`GO:0005886^cellular_component^plasma membrane`GO:0022857^molecular_function^transmembrane transporter activity`GO:0055085^biological_process^transmembrane transport`GO:0006810^biological_process^transport	.	.	.
TRINITY_DN71992_c0_g1	TRINITY_DN71992_c0_g1_i1	SHR_ARATH^SHR_ARATH^Q:962-3,H:133-458^55.589%ID^E:2.42e-116^RecName: Full=Protein SHORT-ROOT;^Eukaryota; Viridiplantae; Streptophyta; Embryophyta; Tracheophyta; Spermatophyta; Magnoliophyta; eudicotyledons; Gunneridae; Pentapetalae; rosids; malvids; Brassicales; Brassicaceae; Camelineae; Arabidopsis	.	TRINITY_DN71992_c0_g1_i1|m.103	1310-3[-]	SHR_ARATH^SHR_ARATH^Q:10-436,H:1-458^45.474%ID^E:1.7e-117^RecName: Full=Protein SHORT-ROOT;^Eukaryota; Viridiplantae; Streptophyta; Embryophyta; Tracheophyta; Spermatophyta; Magnoliophyta; eudicotyledons; Gunneridae; Pentapetalae; rosids; malvids; Brassicales; Brassicaceae; Camelineae; Arabidopsis	.	A0A0A0LLY3_CUCSA^A0A0A0LLY3_CUCSA^Q:10-436,H:1-421^78.935%ID^E:0^.^.	PF03514.11^GRAS^GRAS domain family^129-431^E:1.4e-68	.	.	ENOG41116YR^Transcription factor	KEGG:ath:AT4G37650	GO:0005769^cellular_component^early endosome`GO:0005770^cellular_component^late endosome`GO:0005634^cellular_component^nucleus`GO:0055037^cellular_component^recycling endosome`GO:0043565^molecular_function^sequence-specific DNA binding`GO:0003700^molecular_function^transcription factor activity, sequence-specific DNA binding`GO:0008356^biological_process^asymmetric cell division`GO:0055072^biolog…	.	.	.
TRINITY_DN71992_c0_g1	TRINITY_DN71992_c0_g1_i2	SHR_ARATH^SHR_ARATH^Q:962-3,H:133-458^55.589%ID^E:1e-117^RecName: Full=Protein SHORT-ROOT;^Eukaryota; Viridiplantae; Streptophyta; Embryophyta; Tracheophyta; Spermatophyta; Magnoliophyta; eudicotyledons; Gunneridae; Pentapetalae; rosids; malvids; Brassicales; Brassicaceae; Camelineae; Arabidopsis	.	TRINITY_DN71992_c0_g1_i2|m.104	986-3[-]	SHR_ARATH^SHR_ARATH^Q:9-328,H:133-458^55.589%ID^E:1.43e-118^RecName: Full=Protein SHORT-ROOT;^Eukaryota; Viridiplantae; Streptophyta; Embryophyta; Tracheophyta; Spermatophyta; Magnoliophyta; eudicotyledons; Gunneridae; Pentapetalae; rosids; malvids; Brassicales; Brassicaceae; Camelineae; Arabidopsis	.	A0A0A0LLY3_CUCSA^A0A0A0LLY3_CUCSA^Q:1-328,H:93-421^81.818%ID^E:0^.^.	PF03514.11^GRAS^GRAS domain family^21-323^E:5.3e-69	.	.	ENOG41116YR^Transcription factor	KEGG:ath:AT4G37650	GO:0005769^cellular_component^early endosome`GO:0005770^cellular_component^late endosome`GO:0005634^cellular_component^nucleus`GO:0055037^cellular_component^recycling endosome`GO:0043565^molecular_function^sequence-specific DNA binding`GO:0003700^molecular_function^transcription factor activity, sequence-specific DNA binding`GO:0008356^biological_process^asymmetric cell division`GO:0055072^biolog…	.	.	.
TRINITY_DN71992_c0_g2	TRINITY_DN71992_c0_g2_i1	SHR_ARATH^SHR_ARATH^Q:224-3,H:381-458^60.256%ID^E:4.7e-21^RecName: Full=Protein SHORT-ROOT;^Eukaryota; Viridiplantae; Streptophyta; Embryophyta; Tracheophyta; Spermatophyta; Magnoliophyta; eudicotyledons; Gunneridae; Pentapetalae; rosids; malvids; Brassicales; Brassicaceae; Camelineae; Arabidopsis	.	.	.	.	.	.	.	.	.	ENOG41116YR^Transcription factor	KEGG:ath:AT4G37650	GO:0005769^cellular_component^early endosome`GO:0005770^cellular_component^late endosome`GO:0005634^cellular_component^nucleus`GO:0055037^cellular_component^recycling endosome`GO:0043565^molecular_function^sequence-specific DNA binding`GO:0003700^molecular_function^transcription factor activity, sequence-specific DNA binding`GO:0008356^biological_process^asymmetric cell division`GO:0055072^biolog…	.	.	.
TRINITY_DN71975_c0_g1	TRINITY_DN71975_c0_g1_i1	.	.	.	.	.	.	.	.	.	.	.	.	.	.	.	.
TRINITY_DN71975_c0_g1	TRINITY_DN71975_c0_g1_i2	.	.	.	.	.	.	.	.	.	.	.	.	.	.	.	.
TRINITY_DN71975_c0_g2	TRINITY_DN71975_c0_g2_i1	.	.	.	.	.	.	.	.	.	.	.	.	.	.	.	.
TRINITY_DN71975_c0_g3	TRINITY_DN71975_c0_g3_i1	.	.	.	.	.	.	.	.	.	.	.	.	.	.	.	.
TRINITY_DN71941_c0_g1	TRINITY_DN71941_c0_g1_i1	.	.	.	.	.	.	.	.	.	.	.	.	.	.	.	.
TRINITY_DN71941_c0_g1	TRINITY_DN71941_c0_g1_i2	.	.	.	.	.	.	.	.	.	.	.	.	.	.	.	.
TRINITY_DN71969_c0_g1	TRINITY_DN71969_c0_g1_i1	.	.	.	.	.	.	.	.	.	.	.	.	.	.	.	.
TRINITY_DN71969_c0_g2	TRINITY_DN71969_c0_g2_i1	.	.	.	.	.	.	.	.	.	.	.	.	.	.	.	.
TRINITY_DN71969_c0_g3	TRINITY_DN71969_c0_g3_i1	.	.	.	.	.	.	.	.	.	.	.	.	.	.	.	.
TRINITY_DN71969_c0_g4	TRINITY_DN71969_c0_g4_i1	.	.	.	.	.	.	.	.	.	.	.	.	.	.	.	.
TRINITY_DN71969_c0_g5	TRINITY_DN71969_c0_g5_i1	.	.	.	.	.	.	.	.	.	.	.	.	.	.	.	.
TRINITY_DN71969_c0_g6	TRINITY_DN71969_c0_g6_i1	.	.	.	.	.	.	.	.	.	.	.	.	.	.	.	.
TRINITY_DN71969_c0_g6	TRINITY_DN71969_c0_g6_i2	.	.	.	.	.	.	.	.	.	.	.	.	.	.	.	.
TRINITY_DN71932_c0_g1	TRINITY_DN71932_c0_g1_i1	.	.	.	.	.	.	.	.	.	.	.	.	.	.	.	.
TRINITY_DN71952_c0_g1	TRINITY_DN71952_c0_g1_i1	.	.	.	.	.	.	.	.	.	.	.	.	.	.	.	.
TRINITY_DN71945_c0_g1	TRINITY_DN71945_c0_g1_i1	.	.	.	.	.	.	.	.	.	.	.	.	.	.	.	.
TRINITY_DN71945_c0_g2	TRINITY_DN71945_c0_g2_i1	.	.	.	.	.	.	.	.	.	.	.	.	.	.	.	.
TRINITY_DN71945_c0_g3	TRINITY_DN71945_c0_g3_i1	.	.	.	.	.	.	.	.	.	.	.	.	.	.	.	.
TRINITY_DN71945_c0_g4	TRINITY_DN71945_c0_g4_i1	.	.	.	.	.	.	.	.	.	.	.	.	.	.	.	.
TRINITY_DN71945_c0_g5	TRINITY_DN71945_c0_g5_i1	.	.	.	.	.	.	.	.	.	.	.	.	.	.	.	.
TRINITY_DN71936_c0_g1	TRINITY_DN71936_c0_g1_i1	PWP2_MOUSE^PWP2_MOUSE^Q:3-206,H:464-531^70.588%ID^E:1.31e-26^RecName: Full=Periodic tryptophan protein 2 homolog;^Eukaryota; Metazoa; Chordata; Craniata; Vertebrata; Euteleostomi; Mammalia; Eutheria; Euarchontoglires; Glires; Rodentia; Sciurognathi; Muroidea; Muridae; Murinae; Mus; Mus	.	.	.	.	.	.	.	.	.	ENOG410XP2P^periodic tryptophan protein	KEGG:mmu:110816`KO:K14558	GO:0034388^cellular_component^Pwp2p-containing subcomplex of 90S preribosome`GO:0032040^cellular_component^small-subunit processome`GO:0030515^molecular_function^snoRNA binding`GO:0000462^biological_process^maturation of SSU-rRNA from tricistronic rRNA transcript (SSU-rRNA, 5.8S rRNA, LSU-rRNA)`GO:0000028^biological_process^ribosomal small subunit assembly	.	.	.
TRINITY_DN71936_c0_g2	TRINITY_DN71936_c0_g2_i1	PWP2_MOUSE^PWP2_MOUSE^Q:3-230,H:456-531^65.789%ID^E:1.1e-27^RecName: Full=Periodic tryptophan protein 2 homolog;^Eukaryota; Metazoa; Chordata; Craniata; Vertebrata; Euteleostomi; Mammalia; Eutheria; Euarchontoglires; Glires; Rodentia; Sciurognathi; Muroidea; Muridae; Murinae; Mus; Mus	.	.	.	.	.	.	.	.	.	ENOG410XP2P^periodic tryptophan protein	KEGG:mmu:110816`KO:K14558	GO:0034388^cellular_component^Pwp2p-containing subcomplex of 90S preribosome`GO:0032040^cellular_component^small-subunit processome`GO:0030515^molecular_function^snoRNA binding`GO:0000462^biological_process^maturation of SSU-rRNA from tricistronic rRNA transcript (SSU-rRNA, 5.8S rRNA, LSU-rRNA)`GO:0000028^biological_process^ribosomal small subunit assembly	.	.	.
TRINITY_DN71936_c0_g3	TRINITY_DN71936_c0_g3_i1	PWP2_MOUSE^PWP2_MOUSE^Q:3-206,H:464-531^70.588%ID^E:1.04e-26^RecName: Full=Periodic tryptophan protein 2 homolog;^Eukaryota; Metazoa; Chordata; Craniata; Vertebrata; Euteleostomi; Mammalia; Eutheria; Euarchontoglires; Glires; Rodentia; Sciurognathi; Muroidea; Muridae; Murinae; Mus; Mus	.	.	.	.	.	.	.	.	.	ENOG410XP2P^periodic tryptophan protein	KEGG:mmu:110816`KO:K14558	GO:0034388^cellular_component^Pwp2p-containing subcomplex of 90S preribosome`GO:0032040^cellular_component^small-subunit processome`GO:0030515^molecular_function^snoRNA binding`GO:0000462^biological_process^maturation of SSU-rRNA from tricistronic rRNA transcript (SSU-rRNA, 5.8S rRNA, LSU-rRNA)`GO:0000028^biological_process^ribosomal small subunit assembly	.	.	.
TRINITY_DN71981_c0_g1	TRINITY_DN71981_c0_g1_i1	.	.	.	.	.	.	.	.	.	.	.	.	.	.	.	.
TRINITY_DN71981_c0_g2	TRINITY_DN71981_c0_g2_i1	.	.	.	.	.	.	.	.	.	.	.	.	.	.	.	.
TRINITY_DN71981_c0_g3	TRINITY_DN71981_c0_g3_i1	.	.	.	.	.	.	.	.	.	.	.	.	.	.	.	.
TRINITY_DN71981_c0_g3	TRINITY_DN71981_c0_g3_i2	.	.	.	.	.	.	.	.	.	.	.	.	.	.	.	.
TRINITY_DN71920_c0_g1	TRINITY_DN71920_c0_g1_i1	.	.	.	.	.	.	.	.	.	.	.	.	.	.	.	.
TRINITY_DN71920_c0_g2	TRINITY_DN71920_c0_g2_i1	.	.	.	.	.	.	.	.	.	.	.	.	.	.	.	.
TRINITY_DN71907_c0_g1	TRINITY_DN71907_c0_g1_i1	SALAT_PAPSO^SALAT_PAPSO^Q:206-6,H:18-91^47.297%ID^E:7.46e-09^RecName: Full=Salutaridinol 7-O-acetyltransferase {ECO:0000303|PubMed:11404355};^Eukaryota; Viridiplantae; Streptophyta; Embryophyta; Tracheophyta; Spermatophyta; Magnoliophyta; eudicotyledons; Ranunculales; Papaveraceae; Papaveroideae; Papaver	.	.	.	.	.	.	.	.	.	.	KEGG:ag:AAK73661`KO:K13393	GO:0047180^molecular_function^salutaridinol 7-O-acetyltransferase activity`GO:0009820^biological_process^alkaloid metabolic process	.	.	.
TRINITY_DN71907_c0_g1	TRINITY_DN71907_c0_g1_i2	5MAT2_SALSN^5MAT2_SALSN^Q:228-1,H:12-82^39.474%ID^E:8.4e-12^RecName: Full=Pelargonidin 3-O-(6-caffeoylglucoside) 5-O-(6-O-malonylglucoside) 4'''-malonyltransferase;^Eukaryota; Viridiplantae; Streptophyta; Embryophyta; Tracheophyta; Spermatophyta; Magnoliophyta; eudicotyledons; Gunneridae; Pentapetalae; asterids; lamiids; Lamiales; Lamiaceae; Nepetoideae; Mentheae; Salvia	.	.	.	.	.	.	.	.	.	.	KEGG:ag:AAR26385`KO:K12935	GO:0016747^molecular_function^transferase activity, transferring acyl groups other than amino-acyl groups`GO:0009718^biological_process^anthocyanin-containing compound biosynthetic process`GO:0043473^biological_process^pigmentation	.	.	.
TRINITY_DN71907_c0_g2	TRINITY_DN71907_c0_g2_i1	SALAT_PAPSO^SALAT_PAPSO^Q:197-3,H:9-83^43.421%ID^E:4.16e-08^RecName: Full=Salutaridinol 7-O-acetyltransferase {ECO:0000303|PubMed:11404355};^Eukaryota; Viridiplantae; Streptophyta; Embryophyta; Tracheophyta; Spermatophyta; Magnoliophyta; eudicotyledons; Ranunculales; Papaveraceae; Papaveroideae; Papaver	.	.	.	.	.	.	.	.	.	.	KEGG:ag:AAK73661`KO:K13393	GO:0047180^molecular_function^salutaridinol 7-O-acetyltransferase activity`GO:0009820^biological_process^alkaloid metabolic process	.	.	.
TRINITY_DN71907_c0_g3	TRINITY_DN71907_c0_g3_i1	SALAT_PAPSO^SALAT_PAPSO^Q:215-3,H:9-89^43.902%ID^E:3.49e-11^RecName: Full=Salutaridinol 7-O-acetyltransferase {ECO:0000303|PubMed:11404355};^Eukaryota; Viridiplantae; Streptophyta; Embryophyta; Tracheophyta; Spermatophyta; Magnoliophyta; eudicotyledons; Ranunculales; Papaveraceae; Papaveroideae; Papaver	.	.	.	.	.	.	.	.	.	.	KEGG:ag:AAK73661`KO:K13393	GO:0047180^molecular_function^salutaridinol 7-O-acetyltransferase activity`GO:0009820^biological_process^alkaloid metabolic process	.	.	.
TRINITY_DN71907_c0_g4	TRINITY_DN71907_c0_g4_i1	SALAT_PAPSO^SALAT_PAPSO^Q:197-3,H:9-83^43.421%ID^E:5.86e-08^RecName: Full=Salutaridinol 7-O-acetyltransferase {ECO:0000303|PubMed:11404355};^Eukaryota; Viridiplantae; Streptophyta; Embryophyta; Tracheophyta; Spermatophyta; Magnoliophyta; eudicotyledons; Ranunculales; Papaveraceae; Papaveroideae; Papaver	.	.	.	.	.	.	.	.	.	.	KEGG:ag:AAK73661`KO:K13393	GO:0047180^molecular_function^salutaridinol 7-O-acetyltransferase activity`GO:0009820^biological_process^alkaloid metabolic process	.	.	.
TRINITY_DN71942_c0_g1	TRINITY_DN71942_c0_g1_i1	.	.	.	.	.	.	.	.	.	.	.	.	.	.	.	.
TRINITY_DN71942_c0_g1	TRINITY_DN71942_c0_g1_i2	.	.	.	.	.	.	.	.	.	.	.	.	.	.	.	.
TRINITY_DN71942_c0_g1	TRINITY_DN71942_c0_g1_i3	.	.	.	.	.	.	.	.	.	.	.	.	.	.	.	.
TRINITY_DN71942_c0_g1	TRINITY_DN71942_c0_g1_i4	.	.	.	.	.	.	.	.	.	.	.	.	.	.	.	.
TRINITY_DN71950_c0_g1	TRINITY_DN71950_c0_g1_i1	CB4A_SOLLC^CB4A_SOLLC^Q:23-139,H:34-74^66.667%ID^E:2.62e-09^RecName: Full=Chlorophyll a-b binding protein CP24 10A, chloroplastic;^Eukaryota; Viridiplantae; Streptophyta; Embryophyta; Tracheophyta; Spermatophyta; Magnoliophyta; eudicotyledons; Gunneridae; Pentapetalae; asterids; lamiids; Solanales; Solanaceae; Solanoideae; Solaneae; Solanum; Lycopersicon	.	.	.	.	.	.	.	.	.	ENOG410ZGWX^Chlorophyll A-B binding protein	KEGG:sly:101256629`KO:K08917	GO:0009941^cellular_component^chloroplast envelope`GO:0009535^cellular_component^chloroplast thylakoid membrane`GO:0016021^cellular_component^integral component of membrane`GO:0009523^cellular_component^photosystem II`GO:0010287^cellular_component^plastoglobule`GO:0016168^molecular_function^chlorophyll binding`GO:0031409^molecular_function^pigment binding`GO:0009768^biological_process^photosynthe…	.	.	.
TRINITY_DN71950_c0_g2	TRINITY_DN71950_c0_g2_i1	CB4A_SOLLC^CB4A_SOLLC^Q:23-139,H:34-74^66.667%ID^E:4.16e-09^RecName: Full=Chlorophyll a-b binding protein CP24 10A, chloroplastic;^Eukaryota; Viridiplantae; Streptophyta; Embryophyta; Tracheophyta; Spermatophyta; Magnoliophyta; eudicotyledons; Gunneridae; Pentapetalae; asterids; lamiids; Solanales; Solanaceae; Solanoideae; Solaneae; Solanum; Lycopersicon	.	.	.	.	.	.	.	.	.	ENOG410ZGWX^Chlorophyll A-B binding protein	KEGG:sly:101256629`KO:K08917	GO:0009941^cellular_component^chloroplast envelope`GO:0009535^cellular_component^chloroplast thylakoid membrane`GO:0016021^cellular_component^integral component of membrane`GO:0009523^cellular_component^photosystem II`GO:0010287^cellular_component^plastoglobule`GO:0016168^molecular_function^chlorophyll binding`GO:0031409^molecular_function^pigment binding`GO:0009768^biological_process^photosynthe…	.	.	.
TRINITY_DN71950_c0_g3	TRINITY_DN71950_c0_g3_i1	CB4A_SOLLC^CB4A_SOLLC^Q:23-139,H:34-74^66.667%ID^E:2.88e-09^RecName: Full=Chlorophyll a-b binding protein CP24 10A, chloroplastic;^Eukaryota; Viridiplantae; Streptophyta; Embryophyta; Tracheophyta; Spermatophyta; Magnoliophyta; eudicotyledons; Gunneridae; Pentapetalae; asterids; lamiids; Solanales; Solanaceae; Solanoideae; Solaneae; Solanum; Lycopersicon	.	.	.	.	.	.	.	.	.	ENOG410ZGWX^Chlorophyll A-B binding protein	KEGG:sly:101256629`KO:K08917	GO:0009941^cellular_component^chloroplast envelope`GO:0009535^cellular_component^chloroplast thylakoid membrane`GO:0016021^cellular_component^integral component of membrane`GO:0009523^cellular_component^photosystem II`GO:0010287^cellular_component^plastoglobule`GO:0016168^molecular_function^chlorophyll binding`GO:0031409^molecular_function^pigment binding`GO:0009768^biological_process^photosynthe…	.	.	.
TRINITY_DN71950_c0_g4	TRINITY_DN71950_c0_g4_i1	CB4A_SOLLC^CB4A_SOLLC^Q:23-139,H:34-74^66.667%ID^E:1.58e-09^RecName: Full=Chlorophyll a-b binding protein CP24 10A, chloroplastic;^Eukaryota; Viridiplantae; Streptophyta; Embryophyta; Tracheophyta; Spermatophyta; Magnoliophyta; eudicotyledons; Gunneridae; Pentapetalae; asterids; lamiids; Solanales; Solanaceae; Solanoideae; Solaneae; Solanum; Lycopersicon	.	.	.	.	.	.	.	.	.	ENOG410ZGWX^Chlorophyll A-B binding protein	KEGG:sly:101256629`KO:K08917	GO:0009941^cellular_component^chloroplast envelope`GO:0009535^cellular_component^chloroplast thylakoid membrane`GO:0016021^cellular_component^integral component of membrane`GO:0009523^cellular_component^photosystem II`GO:0010287^cellular_component^plastoglobule`GO:0016168^molecular_function^chlorophyll binding`GO:0031409^molecular_function^pigment binding`GO:0009768^biological_process^photosynthe…	.	.	.
TRINITY_DN71950_c0_g5	TRINITY_DN71950_c0_g5_i1	CB4A_SOLLC^CB4A_SOLLC^Q:23-139,H:34-74^66.667%ID^E:2.49e-08^RecName: Full=Chlorophyll a-b binding protein CP24 10A, chloroplastic;^Eukaryota; Viridiplantae; Streptophyta; Embryophyta; Tracheophyta; Spermatophyta; Magnoliophyta; eudicotyledons; Gunneridae; Pentapetalae; asterids; lamiids; Solanales; Solanaceae; Solanoideae; Solaneae; Solanum; Lycopersicon`CB4A_SOLLC^CB4A_SOLLC^Q:574-651,H:74-99^96…	.	.	.	.	.	.	.	.	.	ENOG410ZGWX^Chlorophyll A-B binding protein	KEGG:sly:101256629`KO:K08917	GO:0009941^cellular_component^chloroplast envelope`GO:0009535^cellular_component^chloroplast thylakoid membrane`GO:0016021^cellular_component^integral component of membrane`GO:0009523^cellular_component^photosystem II`GO:0010287^cellular_component^plastoglobule`GO:0016168^molecular_function^chlorophyll binding`GO:0031409^molecular_function^pigment binding`GO:0009768^biological_process^photosynthe…	.	.	.
TRINITY_DN71979_c0_g1	TRINITY_DN71979_c0_g1_i1	.	.	TRINITY_DN71979_c0_g1_i1|m.105	308-3[-]	.	.	.	.	.	ExpAA=24.33^PredHel=1^Topology=o74-96i	.	.	.	.	.	.
TRINITY_DN71979_c0_g1	TRINITY_DN71979_c0_g1_i1	.	.	TRINITY_DN71979_c0_g1_i1|m.106	306-4[-]	.	.	.	.	.	.	.	.	.	.	.	.
TRINITY_DN71979_c0_g2	TRINITY_DN71979_c0_g2_i1	.	.	.	.	.	.	.	.	.	.	.	.	.	.	.	.
TRINITY_DN71996_c0_g1	TRINITY_DN71996_c0_g1_i1	.	.	.	.	.	.	.	.	.	.	.	.	.	.	.	.
TRINITY_DN71900_c0_g1	TRINITY_DN71900_c0_g1_i1	.	.	.	.	.	.	.	.	.	.	.	.	.	.	.	.
TRINITY_DN71900_c0_g2	TRINITY_DN71900_c0_g2_i1	.	.	.	.	.	.	.	.	.	.	.	.	.	.	.	.
TRINITY_DN71900_c0_g3	TRINITY_DN71900_c0_g3_i1	RH57_ARATH^RH57_ARATH^Q:153-1,H:418-468^80.392%ID^E:1.25e-19^RecName: Full=DEAD-box ATP-dependent RNA helicase 57;^Eukaryota; Viridiplantae; Streptophyta; Embryophyta; Tracheophyta; Spermatophyta; Magnoliophyta; eudicotyledons; Gunneridae; Pentapetalae; rosids; malvids; Brassicales; Brassicaceae; Camelineae; Arabidopsis	.	.	.	.	.	.	.	.	.	ENOG410XQS8^purine NTP-dependent helicase activity	KEGG:ath:AT3G09720`KO:K14779	GO:0005524^molecular_function^ATP binding`GO:0004004^molecular_function^ATP-dependent RNA helicase activity`GO:0003723^molecular_function^RNA binding`GO:0010501^biological_process^RNA secondary structure unwinding`GO:0006364^biological_process^rRNA processing	.	.	.
TRINITY_DN71980_c0_g1	TRINITY_DN71980_c0_g1_i1	UTP11_ORYSJ^UTP11_ORYSJ^Q:281-3,H:100-192^50.538%ID^E:5.51e-23^RecName: Full=Probable U3 small nucleolar RNA-associated protein 11;^Eukaryota; Viridiplantae; Streptophyta; Embryophyta; Tracheophyta; Spermatophyta; Magnoliophyta; Liliopsida; Poales; Poaceae; BOP clade; Oryzoideae; Oryzeae; Oryzinae; Oryza	.	.	.	.	.	.	.	.	.	COG5223^U3 small nucleolar RNA-associated protein	KEGG:osa:4327566`KO:K14769	GO:0005730^cellular_component^nucleolus`GO:0032040^cellular_component^small-subunit processome`GO:0009560^biological_process^embryo sac egg cell differentiation`GO:0000741^biological_process^karyogamy`GO:0006364^biological_process^rRNA processing	.	.	.
TRINITY_DN71980_c0_g2	TRINITY_DN71980_c0_g2_i1	UTP11_ORYSJ^UTP11_ORYSJ^Q:515-138,H:100-225^57.937%ID^E:1.37e-41^RecName: Full=Probable U3 small nucleolar RNA-associated protein 11;^Eukaryota; Viridiplantae; Streptophyta; Embryophyta; Tracheophyta; Spermatophyta; Magnoliophyta; Liliopsida; Poales; Poaceae; BOP clade; Oryzoideae; Oryzeae; Oryzinae; Oryza	.	TRINITY_DN71980_c0_g2_i1|m.107	515-123[-]	UTP11_ORYSJ^UTP11_ORYSJ^Q:1-130,H:100-229^58.462%ID^E:3.48e-44^RecName: Full=Probable U3 small nucleolar RNA-associated protein 11;^Eukaryota; Viridiplantae; Streptophyta; Embryophyta; Tracheophyta; Spermatophyta; Magnoliophyta; Liliopsida; Poales; Poaceae; BOP clade; Oryzoideae; Oryzeae; Oryzinae; Oryza	.	A0A0A0K4N4_CUCSA^A0A0A0K4N4_CUCSA^Q:1-130,H:100-226^82.308%ID^E:1.06e-66^.^.	PF03998.10^Utp11^Utp11 protein^5-130^E:3.6e-17	.	.	COG5223^U3 small nucleolar RNA-associated protein	KEGG:osa:4327566`KO:K14769	GO:0005730^cellular_component^nucleolus`GO:0032040^cellular_component^small-subunit processome`GO:0009560^biological_process^embryo sac egg cell differentiation`GO:0000741^biological_process^karyogamy`GO:0006364^biological_process^rRNA processing	GO:0006364^biological_process^rRNA processing`GO:0032040^cellular_component^small-subunit processome	.	.
TRINITY_DN71980_c0_g3	TRINITY_DN71980_c0_g3_i1	UTP11_ORYSJ^UTP11_ORYSJ^Q:228-1,H:100-175^48.684%ID^E:6.9e-16^RecName: Full=Probable U3 small nucleolar RNA-associated protein 11;^Eukaryota; Viridiplantae; Streptophyta; Embryophyta; Tracheophyta; Spermatophyta; Magnoliophyta; Liliopsida; Poales; Poaceae; BOP clade; Oryzoideae; Oryzeae; Oryzinae; Oryza	.	.	.	.	.	.	.	.	.	COG5223^U3 small nucleolar RNA-associated protein	KEGG:osa:4327566`KO:K14769	GO:0005730^cellular_component^nucleolus`GO:0032040^cellular_component^small-subunit processome`GO:0009560^biological_process^embryo sac egg cell differentiation`GO:0000741^biological_process^karyogamy`GO:0006364^biological_process^rRNA processing	.	.	.
TRINITY_DN71993_c0_g1	TRINITY_DN71993_c0_g1_i1	.	.	.	.	.	.	.	.	.	.	.	.	.	.	.	.
TRINITY_DN71930_c0_g1	TRINITY_DN71930_c0_g1_i1	.	.	.	.	.	.	.	.	.	.	.	.	.	.	.	.
TRINITY_DN71930_c0_g2	TRINITY_DN71930_c0_g2_i1	PME58_ARATH^PME58_ARATH^Q:363-166,H:494-558^46.97%ID^E:3.85e-15^RecName: Full=Probable pectinesterase/pectinesterase inhibitor 58;^Eukaryota; Viridiplantae; Streptophyta; Embryophyta; Tracheophyta; Spermatophyta; Magnoliophyta; eudicotyledons; Gunneridae; Pentapetalae; rosids; malvids; Brassicales; Brassicaceae; Camelineae; Arabidopsis	.	.	.	.	.	.	.	.	.	COG4677^pectinesterase	KEGG:ath:AT5G49180`KO:K01051	GO:0005618^cellular_component^cell wall`GO:0005576^cellular_component^extracellular region`GO:0045330^molecular_function^aspartyl esterase activity`GO:0004857^molecular_function^enzyme inhibitor activity`GO:0030599^molecular_function^pectinesterase activity`GO:0042545^biological_process^cell wall modification`GO:0045490^biological_process^pectin catabolic process	.	.	.
TRINITY_DN71911_c0_g1	TRINITY_DN71911_c0_g1_i1	.	.	.	.	.	.	.	.	.	.	.	.	.	.	.	.
TRINITY_DN71911_c1_g1	TRINITY_DN71911_c1_g1_i1	.	.	.	.	.	.	.	.	.	.	.	.	.	.	.	.
TRINITY_DN71949_c0_g1	TRINITY_DN71949_c0_g1_i1	.	.	TRINITY_DN71949_c0_g1_i1|m.108	1289-165[-]	.	.	A0A0A0LSR0_CUCSA^A0A0A0LSR0_CUCSA^Q:1-374,H:1-374^92.781%ID^E:0^.^.	PF12697.4^Abhydrolase_6^Alpha/beta hydrolase family^106-360^E:1.8e-07	.	.	.	.	.	.	.	.
TRINITY_DN71949_c0_g2	TRINITY_DN71949_c0_g2_i1	.	.	.	.	.	.	.	.	.	.	.	.	.	.	.	.
TRINITY_DN71949_c0_g3	TRINITY_DN71949_c0_g3_i1	.	.	.	.	.	.	.	.	.	.	.	.	.	.	.	.
TRINITY_DN71937_c0_g1	TRINITY_DN71937_c0_g1_i1	.	.	.	.	.	.	.	.	.	.	.	.	.	.	.	.
TRINITY_DN71973_c0_g1	TRINITY_DN71973_c0_g1_i1	.	.	.	.	.	.	.	.	.	.	.	.	.	.	.	.
TRINITY_DN71973_c0_g2	TRINITY_DN71973_c0_g2_i1	.	.	.	.	.	.	.	.	.	.	.	.	.	.	.	.
TRINITY_DN71999_c0_g1	TRINITY_DN71999_c0_g1_i1	.	.	.	.	.	.	.	.	.	.	.	.	.	.	.	.
TRINITY_DN71999_c0_g1	TRINITY_DN71999_c0_g1_i2	.	.	.	.	.	.	.	.	.	.	.	.	.	.	.	.
TRINITY_DN71999_c0_g2	TRINITY_DN71999_c0_g2_i1	.	.	.	.	.	.	.	.	.	.	.	.	.	.	.	.
TRINITY_DN71999_c1_g1	TRINITY_DN71999_c1_g1_i1	.	.	.	.	.	.	.	.	.	.	.	.	.	.	.	.
TRINITY_DN71997_c0_g1	TRINITY_DN71997_c0_g1_i1	.	.	.	.	.	.	.	.	.	.	.	.	.	.	.	.
TRINITY_DN71997_c0_g2	TRINITY_DN71997_c0_g2_i1	.	.	.	.	.	.	.	.	.	.	.	.	.	.	.	.
TRINITY_DN71997_c1_g1	TRINITY_DN71997_c1_g1_i1	.	.	.	.	.	.	.	.	.	.	.	.	.	.	.	.
TRINITY_DN71997_c1_g2	TRINITY_DN71997_c1_g2_i1	.	.	.	.	.	.	.	.	.	.	.	.	.	.	.	.
TRINITY_DN71997_c2_g1	TRINITY_DN71997_c2_g1_i1	.	.	.	.	.	.	.	.	.	.	.	.	.	.	.	.
TRINITY_DN71924_c0_g1	TRINITY_DN71924_c0_g1_i1	.	.	TRINITY_DN71924_c0_g1_i1|m.109	338-15[-]	.	.	.	.	.	.	.	.	.	.	.	.
TRINITY_DN71966_c0_g1	TRINITY_DN71966_c0_g1_i1	.	.	.	.	.	.	.	.	.	.	.	.	.	.	.	.
TRINITY_DN71966_c0_g2	TRINITY_DN71966_c0_g2_i1	.	.	.	.	.	.	.	.	.	.	.	.	.	.	.	.
TRINITY_DN71966_c0_g3	TRINITY_DN71966_c0_g3_i1	.	.	.	.	.	.	.	.	.	.	.	.	.	.	.	.
TRINITY_DN71940_c0_g1	TRINITY_DN71940_c0_g1_i1	.	.	.	.	.	.	.	.	.	.	.	.	.	.	.	.
TRINITY_DN71916_c0_g1	TRINITY_DN71916_c0_g1_i1	.	.	.	.	.	.	.	.	.	.	.	.	.	.	.	.
TRINITY_DN71916_c0_g1	TRINITY_DN71916_c0_g1_i2	.	.	.	.	.	.	.	.	.	.	.	.	.	.	.	.
TRINITY_DN71916_c0_g1	TRINITY_DN71916_c0_g1_i3	.	.	.	.	.	.	.	.	.	.	.	.	.	.	.	.
TRINITY_DN71909_c0_g1	TRINITY_DN71909_c0_g1_i1	.	.	.	.	.	.	.	.	.	.	.	.	.	.	.	.
TRINITY_DN71953_c0_g1	TRINITY_DN71953_c0_g1_i1	.	.	.	.	.	.	.	.	.	.	.	.	.	.	.	.
TRINITY_DN71953_c0_g2	TRINITY_DN71953_c0_g2_i1	.	.	.	.	.	.	.	.	.	.	.	.	.	.	.	.
TRINITY_DN71953_c1_g1	TRINITY_DN71953_c1_g1_i1	.	.	.	.	.	.	.	.	.	.	.	.	.	.	.	.
TRINITY_DN71922_c0_g1	TRINITY_DN71922_c0_g1_i1	MVP_CAMVW^MVP_CAMVW^Q:1-246,H:112-193^36.585%ID^E:2.53e-09^RecName: Full=Movement protein;^Viruses; Retro-transcribing viruses; Caulimoviridae; Caulimovirus	.	.	.	.	.	.	.	.	.	.	.	GO:0044219^cellular_component^host cell plasmodesma`GO:0046740^biological_process^transport of virus in host, cell to cell	.	.	.
TRINITY_DN71922_c0_g1	TRINITY_DN71922_c0_g1_i2	MVP_CAMVW^MVP_CAMVW^Q:1-225,H:112-186^37.333%ID^E:6.71e-09^RecName: Full=Movement protein;^Viruses; Retro-transcribing viruses; Caulimoviridae; Caulimovirus	.	TRINITY_DN71922_c0_g1_i2|m.110	1-312[+]	MVP_FMVD^MVP_FMVD^Q:1-104,H:109-212^40.385%ID^E:3.14e-23^RecName: Full=Movement protein;^Viruses; Retro-transcribing viruses; Caulimoviridae; Caulimovirus	.	B9IP91_POPTR^B9IP91_POPTR^Q:11-100,H:113-202^52.222%ID^E:3.53e-27^.^.	PF01107.15^MP^Viral movement protein (MP)^6-102^E:3.3e-21	.	.	.	KEGG:vg:940161	GO:0044219^cellular_component^host cell plasmodesma`GO:0046740^biological_process^transport of virus in host, cell to cell	.	.	.
TRINITY_DN71922_c0_g2	TRINITY_DN71922_c0_g2_i1	MVP_CAMVW^MVP_CAMVW^Q:1-225,H:112-186^37.333%ID^E:4.19e-08^RecName: Full=Movement protein;^Viruses; Retro-transcribing viruses; Caulimoviridae; Caulimovirus	.	.	.	.	.	.	.	.	.	.	.	GO:0044219^cellular_component^host cell plasmodesma`GO:0046740^biological_process^transport of virus in host, cell to cell	.	.	.
TRINITY_DN71922_c0_g3	TRINITY_DN71922_c0_g3_i1	MVP_FMVD^MVP_FMVD^Q:1-165,H:129-183^36.364%ID^E:3.58e-09^RecName: Full=Movement protein;^Viruses; Retro-transcribing viruses; Caulimoviridae; Caulimovirus	.	.	.	.	.	.	.	.	.	.	KEGG:vg:940161	GO:0044219^cellular_component^host cell plasmodesma`GO:0046740^biological_process^transport of virus in host, cell to cell	.	.	.
TRINITY_DN71929_c0_g1	TRINITY_DN71929_c0_g1_i1	.	.	.	.	.	.	.	.	.	.	.	.	.	.	.	.
TRINITY_DN71929_c0_g2	TRINITY_DN71929_c0_g2_i1	.	.	.	.	.	.	.	.	.	.	.	.	.	.	.	.
TRINITY_DN71929_c0_g3	TRINITY_DN71929_c0_g3_i1	.	.	.	.	.	.	.	.	.	.	.	.	.	.	.	.
TRINITY_DN71929_c0_g4	TRINITY_DN71929_c0_g4_i1	.	.	.	.	.	.	.	.	.	.	.	.	.	.	.	.
TRINITY_DN71929_c0_g5	TRINITY_DN71929_c0_g5_i1	.	.	.	.	.	.	.	.	.	.	.	.	.	.	.	.
TRINITY_DN71929_c0_g6	TRINITY_DN71929_c0_g6_i1	.	.	.	.	.	.	.	.	.	.	.	.	.	.	.	.
TRINITY_DN71904_c0_g1	TRINITY_DN71904_c0_g1_i1	PER10_ARATH^PER10_ARATH^Q:658-257,H:212-346^53.676%ID^E:5e-52^RecName: Full=Peroxidase 10;^Eukaryota; Viridiplantae; Streptophyta; Embryophyta; Tracheophyta; Spermatophyta; Magnoliophyta; eudicotyledons; Gunneridae; Pentapetalae; rosids; malvids; Brassicales; Brassicaceae; Camelineae; Arabidopsis`PER10_ARATH^PER10_ARATH^Q:927-748,H:154-213^61.667%ID^E:5e-52^RecName: Full=Peroxidase 10;^Eukaryota;…	.	TRINITY_DN71904_c0_g1_i1|m.111	556-227[-]	PER10_ARATH^PER10_ARATH^Q:1-100,H:248-346^50%ID^E:3.23e-25^RecName: Full=Peroxidase 10;^Eukaryota; Viridiplantae; Streptophyta; Embryophyta; Tracheophyta; Spermatophyta; Magnoliophyta; eudicotyledons; Gunneridae; Pentapetalae; rosids; malvids; Brassicales; Brassicaceae; Camelineae; Arabidopsis	.	A0A0A0LP01_CUCSA^A0A0A0LP01_CUCSA^Q:1-109,H:110-218^88.991%ID^E:6.95e-65^.^.	PF00141.20^peroxidase^Peroxidase^8-66^E:9.1e-10	.	.	ENOG41118P7^peroxidase	KEGG:ath:AT1G49570`KO:K00430	GO:0005576^cellular_component^extracellular region`GO:0020037^molecular_function^heme binding`GO:0046872^molecular_function^metal ion binding`GO:0004601^molecular_function^peroxidase activity`GO:0042744^biological_process^hydrogen peroxide catabolic process`GO:0006979^biological_process^response to oxidative stress	GO:0004601^molecular_function^peroxidase activity`GO:0020037^molecular_function^heme binding`GO:0006979^biological_process^response to oxidative stress`GO:0055114^biological_process^oxidation-reduction process	.	.
TRINITY_DN71904_c0_g1	TRINITY_DN71904_c0_g1_i2	PER10_ARATH^PER10_ARATH^Q:832-257,H:154-346^56.186%ID^E:1.13e-66^RecName: Full=Peroxidase 10;^Eukaryota; Viridiplantae; Streptophyta; Embryophyta; Tracheophyta; Spermatophyta; Magnoliophyta; eudicotyledons; Gunneridae; Pentapetalae; rosids; malvids; Brassicales; Brassicaceae; Camelineae; Arabidopsis	.	TRINITY_DN71904_c0_g1_i2|m.112	556-227[-]	PER10_ARATH^PER10_ARATH^Q:1-100,H:248-346^50%ID^E:3.23e-25^RecName: Full=Peroxidase 10;^Eukaryota; Viridiplantae; Streptophyta; Embryophyta; Tracheophyta; Spermatophyta; Magnoliophyta; eudicotyledons; Gunneridae; Pentapetalae; rosids; malvids; Brassicales; Brassicaceae; Camelineae; Arabidopsis	.	A0A0A0LP01_CUCSA^A0A0A0LP01_CUCSA^Q:1-109,H:110-218^88.991%ID^E:6.95e-65^.^.	PF00141.20^peroxidase^Peroxidase^8-66^E:9.1e-10	.	.	ENOG41118P7^peroxidase	KEGG:ath:AT1G49570`KO:K00430	GO:0005576^cellular_component^extracellular region`GO:0020037^molecular_function^heme binding`GO:0046872^molecular_function^metal ion binding`GO:0004601^molecular_function^peroxidase activity`GO:0042744^biological_process^hydrogen peroxide catabolic process`GO:0006979^biological_process^response to oxidative stress	GO:0004601^molecular_function^peroxidase activity`GO:0020037^molecular_function^heme binding`GO:0006979^biological_process^response to oxidative stress`GO:0055114^biological_process^oxidation-reduction process	.	.
TRINITY_DN71904_c0_g2	TRINITY_DN71904_c0_g2_i1	PER63_ARATH^PER63_ARATH^Q:406-245,H:275-328^50%ID^E:1.98e-09^RecName: Full=Peroxidase 63;^Eukaryota; Viridiplantae; Streptophyta; Embryophyta; Tracheophyta; Spermatophyta; Magnoliophyta; eudicotyledons; Gunneridae; Pentapetalae; rosids; malvids; Brassicales; Brassicaceae; Camelineae; Arabidopsis	.	.	.	.	.	.	.	.	.	ENOG4111FDS^peroxidase	KEGG:ath:AT5G40150`KO:K00430	GO:0005576^cellular_component^extracellular region`GO:0020037^molecular_function^heme binding`GO:0046872^molecular_function^metal ion binding`GO:0004601^molecular_function^peroxidase activity`GO:0042744^biological_process^hydrogen peroxide catabolic process`GO:0006979^biological_process^response to oxidative stress	.	.	.
TRINITY_DN71939_c0_g1	TRINITY_DN71939_c0_g1_i1	.	.	.	.	.	.	.	.	.	.	.	.	.	.	.	.
TRINITY_DN71939_c0_g1	TRINITY_DN71939_c0_g1_i2	.	.	.	.	.	.	.	.	.	.	.	.	.	.	.	.
TRINITY_DN71939_c0_g1	TRINITY_DN71939_c0_g1_i3	.	.	.	.	.	.	.	.	.	.	.	.	.	.	.	.
TRINITY_DN71939_c0_g1	TRINITY_DN71939_c0_g1_i4	.	.	.	.	.	.	.	.	.	.	.	.	.	.	.	.
TRINITY_DN71939_c0_g1	TRINITY_DN71939_c0_g1_i5	.	.	.	.	.	.	.	.	.	.	.	.	.	.	.	.
TRINITY_DN59255_c0_g1	TRINITY_DN59255_c0_g1_i1	.	.	.	.	.	.	.	.	.	.	.	.	.	.	.	.
TRINITY_DN59245_c0_g1	TRINITY_DN59245_c0_g1_i1	.	.	.	.	.	.	.	.	.	.	.	.	.	.	.	.
TRINITY_DN59245_c0_g2	TRINITY_DN59245_c0_g2_i1	.	.	TRINITY_DN59245_c0_g2_i1|m.113	3-428[+]	.	.	.	.	.	ExpAA=44.30^PredHel=2^Topology=i51-73o93-115i	.	.	.	.	.	.
TRINITY_DN59245_c0_g2	TRINITY_DN59245_c0_g2_i2	.	.	TRINITY_DN59245_c0_g2_i2|m.114	3-353[+]	.	.	.	.	.	ExpAA=22.37^PredHel=1^Topology=i59-81o	.	.	.	.	.	.
TRINITY_DN59202_c0_g1	TRINITY_DN59202_c0_g1_i1	PSBR_SOLLC^PSBR_SOLLC^Q:278-3,H:34-126^88.172%ID^E:1.92e-51^RecName: Full=Photosystem II 10 kDa polypeptide, chloroplastic;^Eukaryota; Viridiplantae; Streptophyta; Embryophyta; Tracheophyta; Spermatophyta; Magnoliophyta; eudicotyledons; Gunneridae; Pentapetalae; asterids; lamiids; Solanales; Solanaceae; Solanoideae; Solaneae; Solanum; Lycopersicon	.	.	.	.	.	.	.	.	.	ENOG4112AV0^Photosystem II 10 kDa polypeptide	KEGG:sly:778297`KO:K03541	GO:0009535^cellular_component^chloroplast thylakoid membrane`GO:0009654^cellular_component^photosystem II oxygen evolving complex`GO:0015979^biological_process^photosynthesis	.	.	.
TRINITY_DN59202_c0_g2	TRINITY_DN59202_c0_g2_i1	PSBR_SOLTU^PSBR_SOLTU^Q:374-3,H:1-126^89.683%ID^E:1.76e-62^RecName: Full=Photosystem II 10 kDa polypeptide, chloroplastic;^Eukaryota; Viridiplantae; Streptophyta; Embryophyta; Tracheophyta; Spermatophyta; Magnoliophyta; eudicotyledons; Gunneridae; Pentapetalae; asterids; lamiids; Solanales; Solanaceae; Solanoideae; Solaneae; Solanum	.	TRINITY_DN59202_c0_g2_i1|m.115	374-3[-]	PSBR_SOLTU^PSBR_SOLTU^Q:1-124,H:1-126^89.683%ID^E:4.76e-73^RecName: Full=Photosystem II 10 kDa polypeptide, chloroplastic;^Eukaryota; Viridiplantae; Streptophyta; Embryophyta; Tracheophyta; Spermatophyta; Magnoliophyta; eudicotyledons; Gunneridae; Pentapetalae; asterids; lamiids; Solanales; Solanaceae; Solanoideae; Solaneae; Solanum	.	A0A068V149_COFCA^A0A068V149_COFCA^Q:1-124,H:1-126^85.714%ID^E:2.12e-67^.^.	PF04725.9^PsbR^Photosystem II 10 kDa polypeptide PsbR^40-124^E:1.8e-43	.	.	ENOG4112AV0^Photosystem II 10 kDa polypeptide	KEGG:sot:102586254`KO:K03541	GO:0009535^cellular_component^chloroplast thylakoid membrane`GO:0009654^cellular_component^photosystem II oxygen evolving complex`GO:0015979^biological_process^photosynthesis	GO:0015979^biological_process^photosynthesis`GO:0009523^cellular_component^photosystem II`GO:0009654^cellular_component^photosystem II oxygen evolving complex`GO:0042651^cellular_component^thylakoid membrane	.	.
TRINITY_DN59291_c0_g1	TRINITY_DN59291_c0_g1_i1	CH10C_ARATH^CH10C_ARATH^Q:208-2,H:95-163^73.913%ID^E:3.99e-29^RecName: Full=20 kDa chaperonin, chloroplastic;^Eukaryota; Viridiplantae; Streptophyta; Embryophyta; Tracheophyta; Spermatophyta; Magnoliophyta; eudicotyledons; Gunneridae; Pentapetalae; rosids; malvids; Brassicales; Brassicaceae; Camelineae; Arabidopsis	.	.	.	.	.	.	.	.	.	COG0234^Binds to cpn60 in the presence of Mg-ATP and suppresses the ATPase activity of the latter (By similarity)	KEGG:ath:AT5G20720`KO:K04078	GO:0048046^cellular_component^apoplast`GO:0009507^cellular_component^chloroplast`GO:0009941^cellular_component^chloroplast envelope`GO:0009570^cellular_component^chloroplast stroma`GO:0009535^cellular_component^chloroplast thylakoid membrane`GO:0005739^cellular_component^mitochondrion`GO:0009536^cellular_component^plastid`GO:0009579^cellular_component^thylakoid`GO:0005524^molecular_function^ATP b…	.	.	.
TRINITY_DN59291_c0_g2	TRINITY_DN59291_c0_g2_i1	CH10C_ARATH^CH10C_ARATH^Q:208-2,H:95-163^75.362%ID^E:1.03e-29^RecName: Full=20 kDa chaperonin, chloroplastic;^Eukaryota; Viridiplantae; Streptophyta; Embryophyta; Tracheophyta; Spermatophyta; Magnoliophyta; eudicotyledons; Gunneridae; Pentapetalae; rosids; malvids; Brassicales; Brassicaceae; Camelineae; Arabidopsis	.	.	.	.	.	.	.	.	.	COG0234^Binds to cpn60 in the presence of Mg-ATP and suppresses the ATPase activity of the latter (By similarity)	KEGG:ath:AT5G20720`KO:K04078	GO:0048046^cellular_component^apoplast`GO:0009507^cellular_component^chloroplast`GO:0009941^cellular_component^chloroplast envelope`GO:0009570^cellular_component^chloroplast stroma`GO:0009535^cellular_component^chloroplast thylakoid membrane`GO:0005739^cellular_component^mitochondrion`GO:0009536^cellular_component^plastid`GO:0009579^cellular_component^thylakoid`GO:0005524^molecular_function^ATP b…	.	.	.
TRINITY_DN59203_c0_g1	TRINITY_DN59203_c0_g1_i1	.	.	.	.	.	.	.	.	.	.	.	.	.	.	.	.
TRINITY_DN59203_c0_g2	TRINITY_DN59203_c0_g2_i1	.	.	.	.	.	.	.	.	.	.	.	.	.	.	.	.
TRINITY_DN59218_c0_g1	TRINITY_DN59218_c0_g1_i1	.	.	.	.	.	.	.	.	.	.	.	.	.	.	.	.
TRINITY_DN59218_c0_g2	TRINITY_DN59218_c0_g2_i1	.	.	.	.	.	.	.	.	.	.	.	.	.	.	.	.
TRINITY_DN59218_c0_g3	TRINITY_DN59218_c0_g3_i1	.	.	.	.	.	.	.	.	.	.	.	.	.	.	.	.
TRINITY_DN59242_c0_g1	TRINITY_DN59242_c0_g1_i1	CDPKG_ARATH^CDPKG_ARATH^Q:232-324,H:364-394^83.871%ID^E:6.64e-10^RecName: Full=Calcium-dependent protein kinase 16;^Eukaryota; Viridiplantae; Streptophyta; Embryophyta; Tracheophyta; Spermatophyta; Magnoliophyta; eudicotyledons; Gunneridae; Pentapetalae; rosids; malvids; Brassicales; Brassicaceae; Camelineae; Arabidopsis`CDPKG_ARATH^CDPKG_ARATH^Q:3-83,H:337-363^85.185%ID^E:4.09e-06^RecName: Full=…	.	.	.	.	.	.	.	.	.	ENOG410XRMJ^calcium-dependent protein kinase	KEGG:ath:AT2G17890`KO:K13412	GO:0005737^cellular_component^cytoplasm`GO:0005886^cellular_component^plasma membrane`GO:0005524^molecular_function^ATP binding`GO:0005509^molecular_function^calcium ion binding`GO:0009931^molecular_function^calcium-dependent protein serine/threonine kinase activity`GO:0005516^molecular_function^calmodulin binding`GO:0004683^molecular_function^calmodulin-dependent protein kinase activity`GO:00046…	.	.	.
TRINITY_DN59286_c0_g1	TRINITY_DN59286_c0_g1_i1	.	.	.	.	.	.	.	.	.	.	.	.	.	.	.	.
TRINITY_DN59286_c0_g1	TRINITY_DN59286_c0_g1_i2	.	.	.	.	.	.	.	.	.	.	.	.	.	.	.	.
TRINITY_DN59286_c0_g2	TRINITY_DN59286_c0_g2_i1	.	.	.	.	.	.	.	.	.	.	.	.	.	.	.	.
TRINITY_DN59207_c0_g1	TRINITY_DN59207_c0_g1_i1	.	.	.	.	.	.	.	.	.	.	.	.	.	.	.	.
TRINITY_DN59207_c1_g1	TRINITY_DN59207_c1_g1_i1	.	.	.	.	.	.	.	.	.	.	.	.	.	.	.	.
TRINITY_DN59293_c0_g1	TRINITY_DN59293_c0_g1_i1	.	.	.	.	.	.	.	.	.	.	.	.	.	.	.	.
TRINITY_DN59213_c0_g1	TRINITY_DN59213_c0_g1_i1	RSLE4_ORYSJ^RSLE4_ORYSJ^Q:308-3,H:160-262^31.068%ID^E:7.47e-17^RecName: Full=Zinc finger BED domain-containing protein RICESLEEPER 4;^Eukaryota; Viridiplantae; Streptophyta; Embryophyta; Tracheophyta; Spermatophyta; Magnoliophyta; Liliopsida; Poales; Poaceae; BOP clade; Oryzoideae; Oryzeae; Oryzinae; Oryza`RSLE4_ORYSJ^RSLE4_ORYSJ^Q:661-302,H:59-165^27.049%ID^E:7.47e-17^RecName: Full=Zinc finger B…	.	TRINITY_DN59213_c0_g1_i1|m.116	793-254[-]	RSLE4_ORYSJ^RSLE4_ORYSJ^Q:18-164,H:34-165^28.947%ID^E:1.1e-08^RecName: Full=Zinc finger BED domain-containing protein RICESLEEPER 4;^Eukaryota; Viridiplantae; Streptophyta; Embryophyta; Tracheophyta; Spermatophyta; Magnoliophyta; Liliopsida; Poales; Poaceae; BOP clade; Oryzoideae; Oryzeae; Oryzinae; Oryza	.	A5BUV6_VITVI^A5BUV6_VITVI^Q:45-160,H:38-154^50%ID^E:1.27e-30^.^.	PF02892.12^zf-BED^BED zinc finger^45-92^E:4.9e-09	.	.	ENOG4111T8J^transposon protein	KEGG:osa:4323974	GO:0005634^cellular_component^nucleus`GO:0003677^molecular_function^DNA binding`GO:0046872^molecular_function^metal ion binding`GO:0009791^biological_process^post-embryonic development`GO:0006355^biological_process^regulation of transcription, DNA-templated`GO:0006351^biological_process^transcription, DNA-templated	GO:0003677^molecular_function^DNA binding	.	.
TRINITY_DN59213_c0_g2	TRINITY_DN59213_c0_g2_i1	.	.	.	.	.	.	.	.	.	.	.	.	.	.	.	.
TRINITY_DN59251_c0_g1	TRINITY_DN59251_c0_g1_i1	.	.	.	.	.	.	.	.	.	.	.	.	.	.	.	.
TRINITY_DN59239_c0_g1	TRINITY_DN59239_c0_g1_i1	.	.	.	.	.	.	.	.	.	.	.	.	.	.	.	.
TRINITY_DN59292_c0_g1	TRINITY_DN59292_c0_g1_i1	.	.	.	.	.	.	.	.	.	.	.	.	.	.	.	.
TRINITY_DN59233_c0_g1	TRINITY_DN59233_c0_g1_i1	.	.	.	.	.	.	.	.	.	.	.	.	.	.	.	.
TRINITY_DN59233_c0_g2	TRINITY_DN59233_c0_g2_i1	.	.	.	.	.	.	.	.	.	.	.	.	.	.	.	.
TRINITY_DN59233_c1_g1	TRINITY_DN59233_c1_g1_i1	.	.	.	.	.	.	.	.	.	.	.	.	.	.	.	.
TRINITY_DN59224_c0_g1	TRINITY_DN59224_c0_g1_i1	.	.	.	.	.	.	.	.	.	.	.	.	.	.	.	.
TRINITY_DN59224_c0_g2	TRINITY_DN59224_c0_g2_i1	.	.	.	.	.	.	.	.	.	.	.	.	.	.	.	.
TRINITY_DN59224_c0_g3	TRINITY_DN59224_c0_g3_i1	.	.	.	.	.	.	.	.	.	.	.	.	.	.	.	.
TRINITY_DN59224_c0_g4	TRINITY_DN59224_c0_g4_i1	.	.	.	.	.	.	.	.	.	.	.	.	.	.	.	.
TRINITY_DN59220_c0_g1	TRINITY_DN59220_c0_g1_i1	.	.	.	.	.	.	.	.	.	.	.	.	.	.	.	.
TRINITY_DN59262_c0_g1	TRINITY_DN59262_c0_g1_i1	DTX16_ARATH^DTX16_ARATH^Q:300-4,H:82-180^65.657%ID^E:2.62e-30^RecName: Full=Protein DETOXIFICATION 16 {ECO:0000303|PubMed:11739388};^Eukaryota; Viridiplantae; Streptophyta; Embryophyta; Tracheophyta; Spermatophyta; Magnoliophyta; eudicotyledons; Gunneridae; Pentapetalae; rosids; malvids; Brassicales; Brassicaceae; Camelineae; Arabidopsis	.	TRINITY_DN59262_c0_g1_i1|m.117	300-1[-]	DTX16_ARATH^DTX16_ARATH^Q:1-100,H:82-181^65%ID^E:1.5e-38^RecName: Full=Protein DETOXIFICATION 16 {ECO:0000303|PubMed:11739388};^Eukaryota; Viridiplantae; Streptophyta; Embryophyta; Tracheophyta; Spermatophyta; Magnoliophyta; eudicotyledons; Gunneridae; Pentapetalae; rosids; malvids; Brassicales; Brassicaceae; Camelineae; Arabidopsis	.	A0A0A0LV09_CUCSA^A0A0A0LV09_CUCSA^Q:1-100,H:100-199^91%ID^E:1.98e-58^.^.	PF01554.15^MatE^MatE^1-99^E:2.1e-23	.	ExpAA=22.29^PredHel=1^Topology=o25-47i	COG0534^Mate efflux family protein	KEGG:ath:AT5G52450`KO:K03327	GO:0016021^cellular_component^integral component of membrane`GO:0005774^cellular_component^vacuolar membrane`GO:0015297^molecular_function^antiporter activity`GO:0015238^molecular_function^drug transmembrane transporter activity`GO:0009624^biological_process^response to nematode	GO:0015238^molecular_function^drug transmembrane transporter activity`GO:0015297^molecular_function^antiporter activity`GO:0006855^biological_process^drug transmembrane transport`GO:0055085^biological_process^transmembrane transport`GO:0016020^cellular_component^membrane	.	.
TRINITY_DN59209_c0_g1	TRINITY_DN59209_c0_g1_i1	GAE4_ARATH^GAE4_ARATH^Q:4-225,H:309-382^68.919%ID^E:3.28e-19^RecName: Full=UDP-glucuronate 4-epimerase 4;^Eukaryota; Viridiplantae; Streptophyta; Embryophyta; Tracheophyta; Spermatophyta; Magnoliophyta; eudicotyledons; Gunneridae; Pentapetalae; rosids; malvids; Brassicales; Brassicaceae; Camelineae; Arabidopsis	.	.	.	.	.	.	.	.	.	COG0451^Nad-dependent epimerase dehydratase	KEGG:ath:AT2G45310`KO:K08679	GO:0032580^cellular_component^Golgi cisterna membrane`GO:0016021^cellular_component^integral component of membrane`GO:0050662^molecular_function^coenzyme binding`GO:0050378^molecular_function^UDP-glucuronate 4-epimerase activity`GO:0005975^biological_process^carbohydrate metabolic process	.	.	.
TRINITY_DN59266_c0_g1	TRINITY_DN59266_c0_g1_i1	.	.	.	.	.	.	.	.	.	.	.	.	.	.	.	.
TRINITY_DN59283_c0_g1	TRINITY_DN59283_c0_g1_i1	RQSIM_ARATH^RQSIM_ARATH^Q:481-582,H:522-555^55.882%ID^E:3.32e-05^RecName: Full=ATP-dependent DNA helicase Q-like SIM;^Eukaryota; Viridiplantae; Streptophyta; Embryophyta; Tracheophyta; Spermatophyta; Magnoliophyta; eudicotyledons; Gunneridae; Pentapetalae; rosids; malvids; Brassicales; Brassicaceae; Camelineae; Arabidopsis	.	.	.	.	.	.	.	.	.	COG0514^atp-dependent dna helicase	KEGG:ath:AT5G27680`KO:K10900	GO:0005634^cellular_component^nucleus`GO:0043138^molecular_function^3'-5' DNA helicase activity`GO:0005524^molecular_function^ATP binding`GO:0008026^molecular_function^ATP-dependent helicase activity`GO:0046872^molecular_function^metal ion binding`GO:0003676^molecular_function^nucleic acid binding`GO:0032508^biological_process^DNA duplex unwinding`GO:0006310^biological_process^DNA recombination`G…	.	.	.
TRINITY_DN59275_c0_g1	TRINITY_DN59275_c0_g1_i1	.	.	.	.	.	.	.	.	.	.	.	.	.	.	.	.
TRINITY_DN59275_c0_g2	TRINITY_DN59275_c0_g2_i1	.	.	.	.	.	.	.	.	.	.	.	.	.	.	.	.
TRINITY_DN59277_c0_g1	TRINITY_DN59277_c0_g1_i1	.	.	.	.	.	.	.	.	.	.	.	.	.	.	.	.
TRINITY_DN59277_c0_g2	TRINITY_DN59277_c0_g2_i1	.	.	.	.	.	.	.	.	.	.	.	.	.	.	.	.
TRINITY_DN59231_c0_g1	TRINITY_DN59231_c0_g1_i1	.	.	.	.	.	.	.	.	.	.	.	.	.	.	.	.
TRINITY_DN59231_c0_g2	TRINITY_DN59231_c0_g2_i1	.	.	.	.	.	.	.	.	.	.	.	.	.	.	.	.
TRINITY_DN59261_c0_g1	TRINITY_DN59261_c0_g1_i1	RAGP2_ARATH^RAGP2_ARATH^Q:213-1,H:57-128^63.889%ID^E:2.7e-22^RecName: Full=RAN GTPase-activating protein 2;^Eukaryota; Viridiplantae; Streptophyta; Embryophyta; Tracheophyta; Spermatophyta; Magnoliophyta; eudicotyledons; Gunneridae; Pentapetalae; rosids; malvids; Brassicales; Brassicaceae; Camelineae; Arabidopsis	.	.	.	.	.	.	.	.	.	COG5238^RAN GTPase activating protein 1	KEGG:ath:AT5G19320`KO:K14319	GO:0009507^cellular_component^chloroplast`GO:0005783^cellular_component^endoplasmic reticulum`GO:0005635^cellular_component^nuclear envelope`GO:0031965^cellular_component^nuclear membrane`GO:0009524^cellular_component^phragmoplast`GO:0005819^cellular_component^spindle`GO:0005774^cellular_component^vacuolar membrane`GO:0005096^molecular_function^GTPase activator activity`GO:0006913^biological_proc…	.	.	.
TRINITY_DN59261_c0_g2	TRINITY_DN59261_c0_g2_i1	RAGP2_ARATH^RAGP2_ARATH^Q:213-1,H:57-128^62.5%ID^E:9.06e-20^RecName: Full=RAN GTPase-activating protein 2;^Eukaryota; Viridiplantae; Streptophyta; Embryophyta; Tracheophyta; Spermatophyta; Magnoliophyta; eudicotyledons; Gunneridae; Pentapetalae; rosids; malvids; Brassicales; Brassicaceae; Camelineae; Arabidopsis	.	.	.	.	.	.	.	.	.	COG5238^RAN GTPase activating protein 1	KEGG:ath:AT5G19320`KO:K14319	GO:0009507^cellular_component^chloroplast`GO:0005783^cellular_component^endoplasmic reticulum`GO:0005635^cellular_component^nuclear envelope`GO:0031965^cellular_component^nuclear membrane`GO:0009524^cellular_component^phragmoplast`GO:0005819^cellular_component^spindle`GO:0005774^cellular_component^vacuolar membrane`GO:0005096^molecular_function^GTPase activator activity`GO:0006913^biological_proc…	.	.	.
TRINITY_DN59258_c0_g1	TRINITY_DN59258_c0_g1_i1	.	.	.	.	.	.	.	.	.	.	.	.	.	.	.	.
TRINITY_DN59258_c0_g2	TRINITY_DN59258_c0_g2_i1	.	.	.	.	.	.	.	.	.	.	.	.	.	.	.	.
TRINITY_DN59216_c0_g1	TRINITY_DN59216_c0_g1_i1	.	.	.	.	.	.	.	.	.	.	.	.	.	.	.	.
TRINITY_DN59264_c0_g1	TRINITY_DN59264_c0_g1_i1	CDC2D_ANTMA^CDC2D_ANTMA^Q:203-99,H:184-218^80%ID^E:1.68e-12^RecName: Full=Cell division control protein 2 homolog D;^Eukaryota; Viridiplantae; Streptophyta; Embryophyta; Tracheophyta; Spermatophyta; Magnoliophyta; eudicotyledons; Gunneridae; Pentapetalae; asterids; lamiids; Lamiales; Plantaginaceae; Antirrhineae; Antirrhinum	.	.	.	.	.	.	.	.	.	.	.	GO:0005524^molecular_function^ATP binding`GO:0004693^molecular_function^cyclin-dependent protein serine/threonine kinase activity`GO:0008353^molecular_function^RNA polymerase II carboxy-terminal domain kinase activity`GO:0051301^biological_process^cell division`GO:0007067^biological_process^mitotic nuclear division	.	.	.
TRINITY_DN59264_c0_g2	TRINITY_DN59264_c0_g2_i1	CDC2D_ANTMA^CDC2D_ANTMA^Q:272-168,H:184-218^80%ID^E:3.92e-21^RecName: Full=Cell division control protein 2 homolog D;^Eukaryota; Viridiplantae; Streptophyta; Embryophyta; Tracheophyta; Spermatophyta; Magnoliophyta; eudicotyledons; Gunneridae; Pentapetalae; asterids; lamiids; Lamiales; Plantaginaceae; Antirrhineae; Antirrhinum`CDC2D_ANTMA^CDC2D_ANTMA^Q:85-2,H:213-240^89.286%ID^E:3.92e-21^RecName: …	.	.	.	.	.	.	.	.	.	.	.	GO:0005524^molecular_function^ATP binding`GO:0004693^molecular_function^cyclin-dependent protein serine/threonine kinase activity`GO:0008353^molecular_function^RNA polymerase II carboxy-terminal domain kinase activity`GO:0051301^biological_process^cell division`GO:0007067^biological_process^mitotic nuclear division	.	.	.
TRINITY_DN59235_c0_g1	TRINITY_DN59235_c0_g1_i1	.	.	.	.	.	.	.	.	.	.	.	.	.	.	.	.
TRINITY_DN59235_c0_g1	TRINITY_DN59235_c0_g1_i2	.	.	.	.	.	.	.	.	.	.	.	.	.	.	.	.
TRINITY_DN59296_c0_g1	TRINITY_DN59296_c0_g1_i1	.	.	.	.	.	.	.	.	.	.	.	.	.	.	.	.
TRINITY_DN59296_c0_g2	TRINITY_DN59296_c0_g2_i1	.	.	.	.	.	.	.	.	.	.	.	.	.	.	.	.
TRINITY_DN59296_c0_g2	TRINITY_DN59296_c0_g2_i2	.	.	.	.	.	.	.	.	.	.	.	.	.	.	.	.
TRINITY_DN59288_c0_g1	TRINITY_DN59288_c0_g1_i1	.	.	.	.	.	.	.	.	.	.	.	.	.	.	.	.
TRINITY_DN59206_c0_g1	TRINITY_DN59206_c0_g1_i1	.	.	.	.	.	.	.	.	.	.	.	.	.	.	.	.
TRINITY_DN59206_c0_g2	TRINITY_DN59206_c0_g2_i1	.	.	.	.	.	.	.	.	.	.	.	.	.	.	.	.
TRINITY_DN59206_c0_g3	TRINITY_DN59206_c0_g3_i1	.	.	.	.	.	.	.	.	.	.	.	.	.	.	.	.
TRINITY_DN59206_c0_g4	TRINITY_DN59206_c0_g4_i1	.	.	.	.	.	.	.	.	.	.	.	.	.	.	.	.
TRINITY_DN59232_c0_g1	TRINITY_DN59232_c0_g1_i1	.	.	.	.	.	.	.	.	.	.	.	.	.	.	.	.
TRINITY_DN59232_c0_g1	TRINITY_DN59232_c0_g1_i2	.	.	.	.	.	.	.	.	.	.	.	.	.	.	.	.
TRINITY_DN59250_c0_g1	TRINITY_DN59250_c0_g1_i1	.	.	.	.	.	.	.	.	.	.	.	.	.	.	.	.
TRINITY_DN59215_c0_g1	TRINITY_DN59215_c0_g1_i1	KO1_ARATH^KO1_ARATH^Q:81-1,H:41-67^77.778%ID^E:6.64e-08^RecName: Full=Ent-kaurene oxidase, chloroplastic;^Eukaryota; Viridiplantae; Streptophyta; Embryophyta; Tracheophyta; Spermatophyta; Magnoliophyta; eudicotyledons; Gunneridae; Pentapetalae; rosids; malvids; Brassicales; Brassicaceae; Camelineae; Arabidopsis	.	.	.	.	.	.	.	.	.	COG2124^Cytochrome p450	KEGG:ath:AT5G25900`KO:K04122	GO:0009707^cellular_component^chloroplast outer membrane`GO:0005783^cellular_component^endoplasmic reticulum`GO:0016021^cellular_component^integral component of membrane`GO:0052617^molecular_function^ent-kaur-16-en-19-al oxidase activity`GO:0052616^molecular_function^ent-kaur-16-en-19-ol oxidase activity`GO:0052615^molecular_function^ent-kaurene oxidase activity`GO:0020037^molecular_function^heme…	.	.	.
TRINITY_DN59215_c0_g2	TRINITY_DN59215_c0_g2_i1	.	.	.	.	.	.	.	.	.	.	.	.	.	.	.	.
TRINITY_DN59215_c0_g3	TRINITY_DN59215_c0_g3_i1	KO1_ARATH^KO1_ARATH^Q:81-1,H:41-67^77.778%ID^E:6.64e-08^RecName: Full=Ent-kaurene oxidase, chloroplastic;^Eukaryota; Viridiplantae; Streptophyta; Embryophyta; Tracheophyta; Spermatophyta; Magnoliophyta; eudicotyledons; Gunneridae; Pentapetalae; rosids; malvids; Brassicales; Brassicaceae; Camelineae; Arabidopsis	.	.	.	.	.	.	.	.	.	COG2124^Cytochrome p450	KEGG:ath:AT5G25900`KO:K04122	GO:0009707^cellular_component^chloroplast outer membrane`GO:0005783^cellular_component^endoplasmic reticulum`GO:0016021^cellular_component^integral component of membrane`GO:0052617^molecular_function^ent-kaur-16-en-19-al oxidase activity`GO:0052616^molecular_function^ent-kaur-16-en-19-ol oxidase activity`GO:0052615^molecular_function^ent-kaurene oxidase activity`GO:0020037^molecular_function^heme…	.	.	.
TRINITY_DN59263_c0_g1	TRINITY_DN59263_c0_g1_i1	.	.	.	.	.	.	.	.	.	.	.	.	.	.	.	.
TRINITY_DN59263_c0_g2	TRINITY_DN59263_c0_g2_i1	.	.	TRINITY_DN59263_c0_g2_i1|m.118	140-448[+]	.	.	.	.	.	ExpAA=46.11^PredHel=2^Topology=i7-29o49-71i	.	.	.	.	.	.
TRINITY_DN59210_c0_g1	TRINITY_DN59210_c0_g1_i1	.	.	.	.	.	.	.	.	.	.	.	.	.	.	.	.
TRINITY_DN59241_c0_g1	TRINITY_DN59241_c0_g1_i1	.	.	.	.	.	.	.	.	.	.	.	.	.	.	.	.
TRINITY_DN59241_c0_g2	TRINITY_DN59241_c0_g2_i1	.	.	.	.	.	.	.	.	.	.	.	.	.	.	.	.
TRINITY_DN59241_c0_g3	TRINITY_DN59241_c0_g3_i1	.	.	.	.	.	.	.	.	.	.	.	.	.	.	.	.
TRINITY_DN59222_c0_g1	TRINITY_DN59222_c0_g1_i1	PIMT1_ARATH^PIMT1_ARATH^Q:514-618,H:141-175^74.286%ID^E:1.13e-08^RecName: Full=Protein-L-isoaspartate O-methyltransferase 1;^Eukaryota; Viridiplantae; Streptophyta; Embryophyta; Tracheophyta; Spermatophyta; Magnoliophyta; eudicotyledons; Gunneridae; Pentapetalae; rosids; malvids; Brassicales; Brassicaceae; Camelineae; Arabidopsis	.	.	.	.	.	.	.	.	.	COG2518^Catalyzes the methyl esterification of L-isoaspartyl residues in peptides and proteins that result from spontaneous decomposition of normal L-aspartyl and L-asparaginyl residues. It plays a role in the repair and or degradation of damaged proteins (By similarity)	KEGG:ath:AT3G48330	GO:0005737^cellular_component^cytoplasm`GO:0005829^cellular_component^cytosol`GO:0004719^molecular_function^protein-L-isoaspartate (D-aspartate) O-methyltransferase activity`GO:0007568^biological_process^aging`GO:0006479^biological_process^protein methylation`GO:0030091^biological_process^protein repair`GO:0009737^biological_process^response to abscisic acid`GO:0009651^biological_process^response…	.	.	.
TRINITY_DN59265_c0_g1	TRINITY_DN59265_c0_g1_i1	SODF2_ARATH^SODF2_ARATH^Q:319-230,H:202-231^86.667%ID^E:2.14e-10^RecName: Full=Superoxide dismutase [Fe] 2, chloroplastic;^Eukaryota; Viridiplantae; Streptophyta; Embryophyta; Tracheophyta; Spermatophyta; Magnoliophyta; eudicotyledons; Gunneridae; Pentapetalae; rosids; malvids; Brassicales; Brassicaceae; Camelineae; Arabidopsis	.	.	.	.	.	.	.	.	.	COG0605^Destroys radicals which are normally produced within the cells and which are toxic to biological systems (By similarity)	KEGG:ath:AT5G51100`KO:K04564	GO:0009507^cellular_component^chloroplast`GO:0042644^cellular_component^chloroplast nucleoid`GO:0009534^cellular_component^chloroplast thylakoid`GO:0009295^cellular_component^nucleoid`GO:0009579^cellular_component^thylakoid`GO:0046872^molecular_function^metal ion binding`GO:0004784^molecular_function^superoxide dismutase activity`GO:0055114^biological_process^oxidation-reduction process`GO:001943…	.	.	.
TRINITY_DN59265_c0_g1	TRINITY_DN59265_c0_g1_i2	.	.	.	.	.	.	.	.	.	.	.	.	.	.	.	.
TRINITY_DN59265_c0_g1	TRINITY_DN59265_c0_g1_i3	SODF2_ARATH^SODF2_ARATH^Q:330-241,H:202-231^86.667%ID^E:2.37e-10^RecName: Full=Superoxide dismutase [Fe] 2, chloroplastic;^Eukaryota; Viridiplantae; Streptophyta; Embryophyta; Tracheophyta; Spermatophyta; Magnoliophyta; eudicotyledons; Gunneridae; Pentapetalae; rosids; malvids; Brassicales; Brassicaceae; Camelineae; Arabidopsis	.	.	.	.	.	.	.	.	.	COG0605^Destroys radicals which are normally produced within the cells and which are toxic to biological systems (By similarity)	KEGG:ath:AT5G51100`KO:K04564	GO:0009507^cellular_component^chloroplast`GO:0042644^cellular_component^chloroplast nucleoid`GO:0009534^cellular_component^chloroplast thylakoid`GO:0009295^cellular_component^nucleoid`GO:0009579^cellular_component^thylakoid`GO:0046872^molecular_function^metal ion binding`GO:0004784^molecular_function^superoxide dismutase activity`GO:0055114^biological_process^oxidation-reduction process`GO:001943…	.	.	.
TRINITY_DN59265_c0_g1	TRINITY_DN59265_c0_g1_i4	SODF1_ARATH^SODF1_ARATH^Q:66-1,H:172-193^81.818%ID^E:6.81e-06^RecName: Full=Superoxide dismutase [Fe] 1, chloroplastic;^Eukaryota; Viridiplantae; Streptophyta; Embryophyta; Tracheophyta; Spermatophyta; Magnoliophyta; eudicotyledons; Gunneridae; Pentapetalae; rosids; malvids; Brassicales; Brassicaceae; Camelineae; Arabidopsis	.	.	.	.	.	.	.	.	.	COG0605^Destroys radicals which are normally produced within the cells and which are toxic to biological systems (By similarity)	.	GO:0009507^cellular_component^chloroplast`GO:0009941^cellular_component^chloroplast envelope`GO:0031969^cellular_component^chloroplast membrane`GO:0009570^cellular_component^chloroplast stroma`GO:0005737^cellular_component^cytoplasm`GO:0005739^cellular_component^mitochondrion`GO:0005886^cellular_component^plasma membrane`GO:0009579^cellular_component^thylakoid`GO:0005507^molecular_function^copper…	.	.	.
TRINITY_DN59260_c0_g1	TRINITY_DN59260_c0_g1_i1	.	.	.	.	.	.	.	.	.	.	.	.	.	.	.	.
TRINITY_DN59285_c0_g1	TRINITY_DN59285_c0_g1_i1	.	.	.	.	.	.	.	.	.	.	.	.	.	.	.	.
TRINITY_DN59273_c0_g1	TRINITY_DN59273_c0_g1_i1	.	.	.	.	.	.	.	.	.	.	.	.	.	.	.	.
TRINITY_DN59273_c0_g2	TRINITY_DN59273_c0_g2_i1	.	.	.	.	.	.	.	.	.	.	.	.	.	.	.	.
TRINITY_DN59273_c0_g3	TRINITY_DN59273_c0_g3_i1	.	.	.	.	.	.	.	.	.	.	.	.	.	.	.	.
TRINITY_DN59273_c0_g4	TRINITY_DN59273_c0_g4_i1	.	.	.	.	.	.	.	.	.	.	.	.	.	.	.	.
TRINITY_DN59273_c0_g5	TRINITY_DN59273_c0_g5_i1	.	.	.	.	.	.	.	.	.	.	.	.	.	.	.	.
TRINITY_DN59223_c0_g1	TRINITY_DN59223_c0_g1_i1	.	.	.	.	.	.	.	.	.	.	.	.	.	.	.	.
TRINITY_DN59278_c0_g1	TRINITY_DN59278_c0_g1_i1	.	.	.	.	.	.	.	.	.	.	.	.	.	.	.	.
TRINITY_DN59278_c0_g2	TRINITY_DN59278_c0_g2_i1	.	.	.	.	.	.	.	.	.	.	.	.	.	.	.	.
TRINITY_DN59278_c0_g3	TRINITY_DN59278_c0_g3_i1	.	.	.	.	.	.	.	.	.	.	.	.	.	.	.	.
TRINITY_DN59211_c0_g1	TRINITY_DN59211_c0_g1_i1	.	.	.	.	.	.	.	.	.	.	.	.	.	.	.	.
TRINITY_DN59269_c0_g1	TRINITY_DN59269_c0_g1_i1	PT314_ARATH^PT314_ARATH^Q:80-157,H:38-63^65.385%ID^E:5.84e-05^RecName: Full=Probable sugar phosphate/phosphate translocator At3g14410;^Eukaryota; Viridiplantae; Streptophyta; Embryophyta; Tracheophyta; Spermatophyta; Magnoliophyta; eudicotyledons; Gunneridae; Pentapetalae; rosids; malvids; Brassicales; Brassicaceae; Camelineae; Arabidopsis	.	.	.	.	.	.	.	.	.	ENOG410XP1S^solute carrier family 35 member	KEGG:ath:AT3G14410	GO:0022626^cellular_component^cytosolic ribosome`GO:0016021^cellular_component^integral component of membrane`GO:0008643^biological_process^carbohydrate transport	.	.	.
TRINITY_DN59269_c0_g2	TRINITY_DN59269_c0_g2_i1	PT314_ARATH^PT314_ARATH^Q:89-160,H:40-63^70.833%ID^E:6.72e-05^RecName: Full=Probable sugar phosphate/phosphate translocator At3g14410;^Eukaryota; Viridiplantae; Streptophyta; Embryophyta; Tracheophyta; Spermatophyta; Magnoliophyta; eudicotyledons; Gunneridae; Pentapetalae; rosids; malvids; Brassicales; Brassicaceae; Camelineae; Arabidopsis`PT314_ARATH^PT314_ARATH^Q:159-197,H:64-76^61.538%ID^E:6.7…	.	.	.	.	.	.	.	.	.	ENOG410XP1S^solute carrier family 35 member	KEGG:ath:AT3G14410	GO:0022626^cellular_component^cytosolic ribosome`GO:0016021^cellular_component^integral component of membrane`GO:0008643^biological_process^carbohydrate transport	.	.	.
TRINITY_DN59269_c0_g3	TRINITY_DN59269_c0_g3_i1	PT153_ARATH^PT153_ARATH^Q:52-165,H:22-65^45.455%ID^E:2.74e-05^RecName: Full=Probable sugar phosphate/phosphate translocator At1g53660;^Eukaryota; Viridiplantae; Streptophyta; Embryophyta; Tracheophyta; Spermatophyta; Magnoliophyta; eudicotyledons; Gunneridae; Pentapetalae; rosids; malvids; Brassicales; Brassicaceae; Camelineae; Arabidopsis`PT153_ARATH^PT153_ARATH^Q:164-202,H:66-78^76.923%ID^E:2.7…	.	.	.	.	.	.	.	.	.	ENOG410XP1S^solute carrier family 35 member	KEGG:ath:AT1G53660	GO:0016021^cellular_component^integral component of membrane`GO:0008643^biological_process^carbohydrate transport	.	.	.
TRINITY_DN59294_c0_g1	TRINITY_DN59294_c0_g1_i1	UBC2_DICDI^UBC2_DICDI^Q:81-1,H:79-105^92.593%ID^E:2.61e-09^RecName: Full=Ubiquitin-conjugating enzyme E2 2;^Eukaryota; Amoebozoa; Mycetozoa; Dictyosteliida; Dictyostelium`UBC2_DICDI^UBC2_DICDI^Q:665-591,H:56-80^68%ID^E:5.79e-05^RecName: Full=Ubiquitin-conjugating enzyme E2 2;^Eukaryota; Amoebozoa; Mycetozoa; Dictyosteliida; Dictyostelium	.	.	.	.	.	.	.	.	.	COG5078^ubiquitin-conjugating enzyme	KEGG:ddi:DDB_G0275787`KO:K10573	GO:0005737^cellular_component^cytoplasm`GO:0033503^cellular_component^HULC complex`GO:0000790^cellular_component^nuclear chromatin`GO:0005524^molecular_function^ATP binding`GO:0061630^molecular_function^ubiquitin protein ligase activity`GO:0031625^molecular_function^ubiquitin protein ligase binding`GO:0006281^biological_process^DNA repair`GO:0016574^biological_process^histone ubiquitination`GO:00…	.	.	.
TRINITY_DN59294_c0_g2	TRINITY_DN59294_c0_g2_i1	UBC2_WHEAT^UBC2_WHEAT^Q:358-284,H:56-80^100%ID^E:9.08e-10^RecName: Full=Ubiquitin-conjugating enzyme E2 2;^Eukaryota; Viridiplantae; Streptophyta; Embryophyta; Tracheophyta; Spermatophyta; Magnoliophyta; Liliopsida; Poales; Poaceae; BOP clade; Pooideae; Triticodae; Triticeae; Triticinae; Triticum	.	.	.	.	.	.	.	.	.	.	.	GO:0005524^molecular_function^ATP binding`GO:0016740^molecular_function^transferase activity`GO:0016567^biological_process^protein ubiquitination	.	.	.
TRINITY_DN59236_c0_g1	TRINITY_DN59236_c0_g1_i1	.	.	.	.	.	.	.	.	.	.	.	.	.	.	.	.
TRINITY_DN59229_c0_g1	TRINITY_DN59229_c0_g1_i1	.	.	.	.	.	.	.	.	.	.	.	.	.	.	.	.
TRINITY_DN59229_c0_g2	TRINITY_DN59229_c0_g2_i1	.	.	.	.	.	.	.	.	.	.	.	.	.	.	.	.
TRINITY_DN59284_c0_g1	TRINITY_DN59284_c0_g1_i1	.	.	.	.	.	.	.	.	.	.	.	.	.	.	.	.
TRINITY_DN59259_c0_g1	TRINITY_DN59259_c0_g1_i1	.	.	.	.	.	.	.	.	.	.	.	.	.	.	.	.
TRINITY_DN59234_c0_g1	TRINITY_DN59234_c0_g1_i1	.	.	TRINITY_DN59234_c0_g1_i1|m.119	1-333[+]	.	.	M5WJY9_PRUPE^M5WJY9_PRUPE^Q:1-111,H:156-270^38.261%ID^E:5.64e-10^.^.	.	.	.	.	.	.	.	.	.
TRINITY_DN59234_c0_g2	TRINITY_DN59234_c0_g2_i1	.	.	.	.	.	.	.	.	.	.	.	.	.	.	.	.
TRINITY_DN59268_c0_g1	TRINITY_DN59268_c0_g1_i1	DUSKY_IPOPU^DUSKY_IPOPU^Q:216-4,H:275-345^59.155%ID^E:2.64e-14^RecName: Full=Anthocyanidin 3-O-glucoside 2''-O-glucosyltransferase;^Eukaryota; Viridiplantae; Streptophyta; Embryophyta; Tracheophyta; Spermatophyta; Magnoliophyta; eudicotyledons; Gunneridae; Pentapetalae; asterids; lamiids; Solanales; Convolvulaceae; Ipomoeeae; Ipomoea	.	.	.	.	.	.	.	.	.	.	KEGG:ag:BAD95882`KO:K12933	GO:0016758^molecular_function^transferase activity, transferring hexosyl groups`GO:0009718^biological_process^anthocyanin-containing compound biosynthetic process	.	.	.
TRINITY_DN59257_c0_g1	TRINITY_DN59257_c0_g1_i1	.	.	.	.	.	.	.	.	.	.	.	.	.	.	.	.
TRINITY_DN59257_c0_g2	TRINITY_DN59257_c0_g2_i1	.	.	.	.	.	.	.	.	.	.	.	.	.	.	.	.
TRINITY_DN59205_c0_g1	TRINITY_DN59205_c0_g1_i1	CB4A_ARATH^CB4A_ARATH^Q:360-4,H:115-233^92.437%ID^E:1.11e-74^RecName: Full=Chlorophyll a-b binding protein CP29.1, chloroplastic;^Eukaryota; Viridiplantae; Streptophyta; Embryophyta; Tracheophyta; Spermatophyta; Magnoliophyta; eudicotyledons; Gunneridae; Pentapetalae; rosids; malvids; Brassicales; Brassicaceae; Camelineae; Arabidopsis	.	TRINITY_DN59205_c0_g1_i1|m.120	363-1[-]	CB4A_ARATH^CB4A_ARATH^Q:2-120,H:115-233^92.437%ID^E:9.99e-75^RecName: Full=Chlorophyll a-b binding protein CP29.1, chloroplastic;^Eukaryota; Viridiplantae; Streptophyta; Embryophyta; Tracheophyta; Spermatophyta; Magnoliophyta; eudicotyledons; Gunneridae; Pentapetalae; rosids; malvids; Brassicales; Brassicaceae; Camelineae; Arabidopsis	.	A0A0A0KXI3_CUCSA^A0A0A0KXI3_CUCSA^Q:1-120,H:109-228^95%ID^E:6.26e-76^.^.	PF00504.18^Chloroa_b-bind^Chlorophyll A-B binding protein^19-119^E:1.6e-25	.	.	ENOG410YYUX^Chlorophyll A-B binding protein	KEGG:ath:AT5G01530`KO:K08915	GO:0009507^cellular_component^chloroplast`GO:0009941^cellular_component^chloroplast envelope`GO:0009534^cellular_component^chloroplast thylakoid`GO:0009535^cellular_component^chloroplast thylakoid membrane`GO:0016021^cellular_component^integral component of membrane`GO:0016020^cellular_component^membrane`GO:0009522^cellular_component^photosystem I`GO:0009523^cellular_component^photosystem II`GO:0…	.	.	.
TRINITY_DN59217_c0_g1	TRINITY_DN59217_c0_g1_i1	.	.	.	.	.	.	.	.	.	.	.	.	.	.	.	.
TRINITY_DN59217_c0_g2	TRINITY_DN59217_c0_g2_i1	.	.	.	.	.	.	.	.	.	.	.	.	.	.	.	.
TRINITY_DN59238_c0_g1	TRINITY_DN59238_c0_g1_i1	.	.	.	.	.	.	.	.	.	.	.	.	.	.	.	.
TRINITY_DN59272_c0_g1	TRINITY_DN59272_c0_g1_i1	.	.	.	.	.	.	.	.	.	.	.	.	.	.	.	.
TRINITY_DN59290_c0_g1	TRINITY_DN59290_c0_g1_i1	.	.	.	.	.	.	.	.	.	.	.	.	.	.	.	.
TRINITY_DN59221_c0_g1	TRINITY_DN59221_c0_g1_i1	.	.	.	.	.	.	.	.	.	.	.	.	.	.	.	.
TRINITY_DN59201_c0_g1	TRINITY_DN59201_c0_g1_i1	.	.	.	.	.	.	.	.	.	.	.	.	.	.	.	.
TRINITY_DN59298_c0_g1	TRINITY_DN59298_c0_g1_i1	.	.	.	.	.	.	.	.	.	.	.	.	.	.	.	.
TRINITY_DN59256_c0_g1	TRINITY_DN59256_c0_g1_i1	.	.	.	.	.	.	.	.	.	.	.	.	.	.	.	.
TRINITY_DN59256_c0_g2	TRINITY_DN59256_c0_g2_i1	.	.	.	.	.	.	.	.	.	.	.	.	.	.	.	.
TRINITY_DN59256_c0_g3	TRINITY_DN59256_c0_g3_i1	.	.	.	.	.	.	.	.	.	.	.	.	.	.	.	.
TRINITY_DN59256_c0_g4	TRINITY_DN59256_c0_g4_i1	.	.	.	.	.	.	.	.	.	.	.	.	.	.	.	.
TRINITY_DN59256_c0_g5	TRINITY_DN59256_c0_g5_i1	.	.	.	.	.	.	.	.	.	.	.	.	.	.	.	.
TRINITY_DN59247_c0_g1	TRINITY_DN59247_c0_g1_i1	NEP1_NEPGR^NEP1_NEPGR^Q:3-191,H:268-331^42.188%ID^E:1.3e-05^RecName: Full=Aspartic proteinase nepenthesin-1;^Eukaryota; Viridiplantae; Streptophyta; Embryophyta; Tracheophyta; Spermatophyta; Magnoliophyta; eudicotyledons; Gunneridae; Pentapetalae; Caryophyllales; Nepenthaceae; Nepenthes	.	.	.	.	.	.	.	.	.	.	.	GO:0005576^cellular_component^extracellular region`GO:0004190^molecular_function^aspartic-type endopeptidase activity	.	.	.
TRINITY_DN59299_c0_g1	TRINITY_DN59299_c0_g1_i1	.	.	.	.	.	.	.	.	.	.	.	.	.	.	.	.
TRINITY_DN59227_c0_g1	TRINITY_DN59227_c0_g1_i1	RHA4A_ARATH^RHA4A_ARATH^Q:82-2,H:105-131^74.074%ID^E:2.73e-07^RecName: Full=RING-H2 zinc finger protein RHA4a;^Eukaryota; Viridiplantae; Streptophyta; Embryophyta; Tracheophyta; Spermatophyta; Magnoliophyta; eudicotyledons; Gunneridae; Pentapetalae; rosids; malvids; Brassicales; Brassicaceae; Camelineae; Arabidopsis	.	.	.	.	.	.	.	.	.	ENOG41121N2^zinc ion binding	KEGG:ath:AT4G24015	GO:0008270^molecular_function^zinc ion binding	.	.	.
TRINITY_DN59228_c0_g1	TRINITY_DN59228_c0_g1_i1	.	.	.	.	.	.	.	.	.	.	.	.	.	.	.	.
TRINITY_DN59254_c0_g1	TRINITY_DN59254_c0_g1_i1	.	.	.	.	.	.	.	.	.	.	.	.	.	.	.	.
TRINITY_DN59254_c0_g2	TRINITY_DN59254_c0_g2_i1	.	.	.	.	.	.	.	.	.	.	.	.	.	.	.	.
TRINITY_DN59254_c1_g1	TRINITY_DN59254_c1_g1_i1	.	.	.	.	.	.	.	.	.	.	.	.	.	.	.	.
TRINITY_DN59295_c0_g1	TRINITY_DN59295_c0_g1_i1	.	.	TRINITY_DN59295_c0_g1_i1|m.121	3-332[+]	.	.	.	.	.	ExpAA=43.83^PredHel=2^Topology=o45-67i74-96o	.	.	.	.	.	.
TRINITY_DN59297_c0_g1	TRINITY_DN59297_c0_g1_i1	.	.	.	.	.	.	.	.	.	.	.	.	.	.	.	.
TRINITY_DN59253_c0_g1	TRINITY_DN59253_c0_g1_i1	.	.	.	.	.	.	.	.	.	.	.	.	.	.	.	.
TRINITY_DN59240_c0_g1	TRINITY_DN59240_c0_g1_i1	.	.	.	.	.	.	.	.	.	.	.	.	.	.	.	.
TRINITY_DN59248_c0_g1	TRINITY_DN59248_c0_g1_i1	.	.	.	.	.	.	.	.	.	.	.	.	.	.	.	.
TRINITY_DN59248_c1_g1	TRINITY_DN59248_c1_g1_i1	.	.	.	.	.	.	.	.	.	.	.	.	.	.	.	.
TRINITY_DN59270_c0_g1	TRINITY_DN59270_c0_g1_i1	.	.	.	.	.	.	.	.	.	.	.	.	.	.	.	.
TRINITY_DN59270_c0_g1	TRINITY_DN59270_c0_g1_i2	ARP9_ARATH^ARP9_ARATH^Q:8-103,H:486-517^71.875%ID^E:1.63e-05^RecName: Full=Actin-related protein 9;^Eukaryota; Viridiplantae; Streptophyta; Embryophyta; Tracheophyta; Spermatophyta; Magnoliophyta; eudicotyledons; Gunneridae; Pentapetalae; rosids; malvids; Brassicales; Brassicaceae; Camelineae; Arabidopsis	.	.	.	.	.	.	.	.	.	COG5277^Actin-related protein	KEGG:ath:AT5G43500`KO:K11673	GO:0031011^cellular_component^Ino80 complex`GO:0006338^biological_process^chromatin remodeling	.	.	.
TRINITY_DN59244_c0_g1	TRINITY_DN59244_c0_g1_i1	TAO1_ARATH^TAO1_ARATH^Q:367-2,H:670-792^35.772%ID^E:6.98e-12^RecName: Full=Disease resistance protein TAO1 {ECO:0000305};^Eukaryota; Viridiplantae; Streptophyta; Embryophyta; Tracheophyta; Spermatophyta; Magnoliophyta; eudicotyledons; Gunneridae; Pentapetalae; rosids; malvids; Brassicales; Brassicaceae; Camelineae; Arabidopsis`TAO1_ARATH^TAO1_ARATH^Q:367-2,H:837-959^30.894%ID^E:1.86e-10^RecName: …	.	TRINITY_DN59244_c0_g1_i1|m.122	373-2[-]	TAO1_ARATH^TAO1_ARATH^Q:3-124,H:670-792^35.772%ID^E:6.28e-12^RecName: Full=Disease resistance protein TAO1 {ECO:0000305};^Eukaryota; Viridiplantae; Streptophyta; Embryophyta; Tracheophyta; Spermatophyta; Magnoliophyta; eudicotyledons; Gunneridae; Pentapetalae; rosids; malvids; Brassicales; Brassicaceae; Camelineae; Arabidopsis`TAO1_ARATH^TAO1_ARATH^Q:3-124,H:837-959^30.894%ID^E:1.68e-10^RecName: …	.	E5GB33_CUCME^E5GB33_CUCME^Q:3-124,H:650-771^69.672%ID^E:1.26e-41^.^.`E5GB33_CUCME^E5GB33_CUCME^Q:1-124,H:719-842^62.903%ID^E:1.84e-35^.^.`E5GB33_CUCME^E5GB33_CUCME^Q:1-124,H:790-912^43.548%ID^E:3.25e-13^.^.`E5GB33_CUCME^E5GB33_CUCME^Q:61-124,H:637-700^62.5%ID^E:3.67e-12^.^.	PF13306.3^LRR_5^Leucine rich repeats (6 copies)^9-106^E:0.00035`PF13855.3^LRR_8^Leucine rich repeat^13-72^E:2.3e-06	.	.	COG4886^leucine Rich Repeat	KEGG:ath:AT5G44510	GO:0043531^molecular_function^ADP binding`GO:0005524^molecular_function^ATP binding`GO:0042742^biological_process^defense response to bacterium`GO:0007165^biological_process^signal transduction	GO:0005515^molecular_function^protein binding	.	.
TRINITY_DN59244_c0_g2	TRINITY_DN59244_c0_g2_i1	TMVRN_NICGU^TMVRN_NICGU^Q:202-2,H:607-673^35.821%ID^E:1.52e-05^RecName: Full=TMV resistance protein N;^Eukaryota; Viridiplantae; Streptophyta; Embryophyta; Tracheophyta; Spermatophyta; Magnoliophyta; eudicotyledons; Gunneridae; Pentapetalae; asterids; lamiids; Solanales; Solanaceae; Nicotianoideae; Nicotianeae; Nicotiana	.	.	.	.	.	.	.	.	.	.	.	GO:0005737^cellular_component^cytoplasm`GO:0043531^molecular_function^ADP binding`GO:0005524^molecular_function^ATP binding`GO:0009626^biological_process^plant-type hypersensitive response`GO:0007165^biological_process^signal transduction	.	.	.
TRINITY_DN59244_c0_g3	TRINITY_DN59244_c0_g3_i1	TAO1_ARATH^TAO1_ARATH^Q:340-26,H:670-775^36.792%ID^E:5.82e-10^RecName: Full=Disease resistance protein TAO1 {ECO:0000305};^Eukaryota; Viridiplantae; Streptophyta; Embryophyta; Tracheophyta; Spermatophyta; Magnoliophyta; eudicotyledons; Gunneridae; Pentapetalae; rosids; malvids; Brassicales; Brassicaceae; Camelineae; Arabidopsis`TAO1_ARATH^TAO1_ARATH^Q:340-17,H:837-945^32.11%ID^E:3.94e-09^RecName:…	.	TRINITY_DN59244_c0_g3_i1|m.123	346-2[-]	TAO1_ARATH^TAO1_ARATH^Q:3-107,H:670-775^36.792%ID^E:5.24e-10^RecName: Full=Disease resistance protein TAO1 {ECO:0000305};^Eukaryota; Viridiplantae; Streptophyta; Embryophyta; Tracheophyta; Spermatophyta; Magnoliophyta; eudicotyledons; Gunneridae; Pentapetalae; rosids; malvids; Brassicales; Brassicaceae; Camelineae; Arabidopsis`TAO1_ARATH^TAO1_ARATH^Q:3-110,H:837-945^32.11%ID^E:3.55e-09^RecName: F…	.	E7CHD3_CUCSA^E7CHD3_CUCSA^Q:3-115,H:526-638^69.027%ID^E:3.91e-40^.^.`E7CHD3_CUCSA^E7CHD3_CUCSA^Q:63-115,H:515-567^64.151%ID^E:8.48e-08^.^.`E7CHD3_CUCSA^E7CHD3_CUCSA^Q:1-50,H:595-644^54%ID^E:6.56e-06^.^.	PF13306.3^LRR_5^Leucine rich repeats (6 copies)^9-93^E:0.00064`PF13855.3^LRR_8^Leucine rich repeat^13-72^E:2e-06`PF12799.4^LRR_4^Leucine Rich repeats (2 copies)^13-54^E:3.4e-06	.	.	COG4886^leucine Rich Repeat	KEGG:ath:AT5G44510	GO:0043531^molecular_function^ADP binding`GO:0005524^molecular_function^ATP binding`GO:0042742^biological_process^defense response to bacterium`GO:0007165^biological_process^signal transduction	GO:0005515^molecular_function^protein binding	.	.
TRINITY_DN59244_c0_g4	TRINITY_DN59244_c0_g4_i1	TAO1_ARATH^TAO1_ARATH^Q:280-2,H:819-911^41.489%ID^E:1.89e-10^RecName: Full=Disease resistance protein TAO1 {ECO:0000305};^Eukaryota; Viridiplantae; Streptophyta; Embryophyta; Tracheophyta; Spermatophyta; Magnoliophyta; eudicotyledons; Gunneridae; Pentapetalae; rosids; malvids; Brassicales; Brassicaceae; Camelineae; Arabidopsis`TAO1_ARATH^TAO1_ARATH^Q:259-2,H:873-959^32.184%ID^E:8.38e-06^RecName: …	.	.	.	.	.	.	.	.	.	COG4886^leucine Rich Repeat	KEGG:ath:AT5G44510	GO:0043531^molecular_function^ADP binding`GO:0005524^molecular_function^ATP binding`GO:0042742^biological_process^defense response to bacterium`GO:0007165^biological_process^signal transduction	.	.	.
TRINITY_DN59226_c0_g1	TRINITY_DN59226_c0_g1_i1	MVP_CAMVE^MVP_CAMVE^Q:24-350,H:121-230^30%ID^E:1.66e-11^RecName: Full=Movement protein;^Viruses; Retro-transcribing viruses; Caulimoviridae; Caulimovirus	.	TRINITY_DN59226_c0_g1_i1|m.124	3-602[+]	MVP_CAMVE^MVP_CAMVE^Q:8-116,H:121-230^30%ID^E:1.11e-11^RecName: Full=Movement protein;^Viruses; Retro-transcribing viruses; Caulimoviridae; Caulimovirus	.	A0A0A0M024_CUCSA^A0A0A0M024_CUCSA^Q:4-185,H:103-259^41.758%ID^E:1.35e-36^.^.	PF01107.15^MP^Viral movement protein (MP)^5-115^E:1.2e-17	.	.	.	.	GO:0044219^cellular_component^host cell plasmodesma`GO:0046740^biological_process^transport of virus in host, cell to cell	.	.	.
TRINITY_DN59230_c0_g1	TRINITY_DN59230_c0_g1_i1	.	.	.	.	.	.	.	.	.	.	.	.	.	.	.	.
TRINITY_DN59230_c0_g2	TRINITY_DN59230_c0_g2_i1	.	.	.	.	.	.	.	.	.	.	.	.	.	.	.	.
TRINITY_DN59230_c0_g3	TRINITY_DN59230_c0_g3_i1	.	.	.	.	.	.	.	.	.	.	.	.	.	.	.	.
TRINITY_DN59200_c0_g1	TRINITY_DN59200_c0_g1_i1	ODO1_LEPIN^ODO1_LEPIN^Q:2-79,H:436-461^80.769%ID^E:2.4e-08^RecName: Full=2-oxoglutarate dehydrogenase E1 component {ECO:0000255|HAMAP-Rule:MF_01169};^Bacteria; Spirochaetes; Leptospirales; Leptospiraceae; Leptospira	.	.	.	.	.	.	.	.	.	COG0567^2-oxoglutarate dehydrogenase, E1	KEGG:lil:LA_1224`KO:K00164	GO:0005829^cellular_component^cytosol`GO:0045252^cellular_component^oxoglutarate dehydrogenase complex`GO:0004591^molecular_function^oxoglutarate dehydrogenase (succinyl-transferring) activity`GO:0030976^molecular_function^thiamine pyrophosphate binding`GO:0006096^biological_process^glycolytic process`GO:0006099^biological_process^tricarboxylic acid cycle	.	.	.
TRINITY_DN59200_c0_g2	TRINITY_DN59200_c0_g2_i1	ODO1_LEPIN^ODO1_LEPIN^Q:2-79,H:436-461^80.769%ID^E:2.4e-08^RecName: Full=2-oxoglutarate dehydrogenase E1 component {ECO:0000255|HAMAP-Rule:MF_01169};^Bacteria; Spirochaetes; Leptospirales; Leptospiraceae; Leptospira	.	.	.	.	.	.	.	.	.	COG0567^2-oxoglutarate dehydrogenase, E1	KEGG:lil:LA_1224`KO:K00164	GO:0005829^cellular_component^cytosol`GO:0045252^cellular_component^oxoglutarate dehydrogenase complex`GO:0004591^molecular_function^oxoglutarate dehydrogenase (succinyl-transferring) activity`GO:0030976^molecular_function^thiamine pyrophosphate binding`GO:0006096^biological_process^glycolytic process`GO:0006099^biological_process^tricarboxylic acid cycle	.	.	.
TRINITY_DN59200_c0_g3	TRINITY_DN59200_c0_g3_i1	ODO1_LEPIN^ODO1_LEPIN^Q:2-79,H:436-461^80.769%ID^E:2.4e-08^RecName: Full=2-oxoglutarate dehydrogenase E1 component {ECO:0000255|HAMAP-Rule:MF_01169};^Bacteria; Spirochaetes; Leptospirales; Leptospiraceae; Leptospira	.	.	.	.	.	.	.	.	.	COG0567^2-oxoglutarate dehydrogenase, E1	KEGG:lil:LA_1224`KO:K00164	GO:0005829^cellular_component^cytosol`GO:0045252^cellular_component^oxoglutarate dehydrogenase complex`GO:0004591^molecular_function^oxoglutarate dehydrogenase (succinyl-transferring) activity`GO:0030976^molecular_function^thiamine pyrophosphate binding`GO:0006096^biological_process^glycolytic process`GO:0006099^biological_process^tricarboxylic acid cycle	.	.	.
TRINITY_DN59208_c0_g1	TRINITY_DN59208_c0_g1_i1	M300_ARATH^M300_ARATH^Q:224-3,H:47-117^35.135%ID^E:7.07e-09^RecName: Full=Uncharacterized mitochondrial protein AtMg00300;^Eukaryota; Viridiplantae; Streptophyta; Embryophyta; Tracheophyta; Spermatophyta; Magnoliophyta; eudicotyledons; Gunneridae; Pentapetalae; rosids; malvids; Brassicales; Brassicaceae; Camelineae; Arabidopsis	.	.	.	.	.	.	.	.	.	COG2801^Retrotransposon protein	KEGG:ath:ArthMp028	GO:0005739^cellular_component^mitochondrion	.	.	.
TRINITY_DN59279_c0_g1	TRINITY_DN59279_c0_g1_i1	.	.	.	.	.	.	.	.	.	.	.	.	.	.	.	.
TRINITY_DN59279_c0_g2	TRINITY_DN59279_c0_g2_i1	.	.	.	.	.	.	.	.	.	.	.	.	.	.	.	.
TRINITY_DN59279_c0_g3	TRINITY_DN59279_c0_g3_i1	.	.	.	.	.	.	.	.	.	.	.	.	.	.	.	.
TRINITY_DN59267_c0_g1	TRINITY_DN59267_c0_g1_i1	.	.	.	.	.	.	.	.	.	.	.	.	.	.	.	.
TRINITY_DN59267_c0_g2	TRINITY_DN59267_c0_g2_i1	.	.	.	.	.	.	.	.	.	.	.	.	.	.	.	.
TRINITY_DN59274_c0_g1	TRINITY_DN59274_c0_g1_i1	.	.	.	.	.	.	.	.	.	.	.	.	.	.	.	.
TRINITY_DN59274_c0_g1	TRINITY_DN59274_c0_g1_i2	.	.	TRINITY_DN59274_c0_g1_i2|m.125	157-501[+]	.	.	.	.	.	.	.	.	.	.	.	.
TRINITY_DN59204_c0_g1	TRINITY_DN59204_c0_g1_i1	E138_ARATH^E138_ARATH^Q:1127-1240,H:113-150^78.947%ID^E:6.15e-10^RecName: Full=Glucan endo-1,3-beta-glucosidase 8;^Eukaryota; Viridiplantae; Streptophyta; Embryophyta; Tracheophyta; Spermatophyta; Magnoliophyta; eudicotyledons; Gunneridae; Pentapetalae; rosids; malvids; Brassicales; Brassicaceae; Camelineae; Arabidopsis	.	TRINITY_DN59204_c0_g1_i1|m.126	941-1240[+]	E138_ARATH^E138_ARATH^Q:63-100,H:113-150^78.947%ID^E:1.28e-12^RecName: Full=Glucan endo-1,3-beta-glucosidase 8;^Eukaryota; Viridiplantae; Streptophyta; Embryophyta; Tracheophyta; Spermatophyta; Magnoliophyta; eudicotyledons; Gunneridae; Pentapetalae; rosids; malvids; Brassicales; Brassicaceae; Camelineae; Arabidopsis	.	M7ZYW1_TRIUA^M7ZYW1_TRIUA^Q:62-100,H:38-76^84.615%ID^E:5.38e-14^.^.	.	.	ExpAA=34.19^PredHel=1^Topology=o39-61i	ENOG410YARB^glucan endo-1-3-beta-glucosidase	KEGG:ath:AT1G64760	GO:0031225^cellular_component^anchored component of membrane`GO:0046658^cellular_component^anchored component of plasma membrane`GO:0005618^cellular_component^cell wall`GO:0005576^cellular_component^extracellular region`GO:0005886^cellular_component^plasma membrane`GO:0009506^cellular_component^plasmodesma`GO:0042973^molecular_function^glucan endo-1,3-beta-D-glucosidase activity`GO:0005975^biolog…	.	.	.
TRINITY_DN59282_c0_g1	TRINITY_DN59282_c0_g1_i1	.	.	.	.	.	.	.	.	.	.	.	.	.	.	.	.
TRINITY_DN59287_c0_g1	TRINITY_DN59287_c0_g1_i1	.	.	.	.	.	.	.	.	.	.	.	.	.	.	.	.
TRINITY_DN59287_c0_g2	TRINITY_DN59287_c0_g2_i1	.	.	.	.	.	.	.	.	.	.	.	.	.	.	.	.
TRINITY_DN59287_c0_g3	TRINITY_DN59287_c0_g3_i1	.	.	.	.	.	.	.	.	.	.	.	.	.	.	.	.
TRINITY_DN59276_c0_g1	TRINITY_DN59276_c0_g1_i1	.	.	.	.	.	.	.	.	.	.	.	.	.	.	.	.
TRINITY_DN59252_c0_g1	TRINITY_DN59252_c0_g1_i1	.	.	.	.	.	.	.	.	.	.	.	.	.	.	.	.
TRINITY_DN59252_c0_g2	TRINITY_DN59252_c0_g2_i1	.	.	.	.	.	.	.	.	.	.	.	.	.	.	.	.
TRINITY_DN59214_c0_g1	TRINITY_DN59214_c0_g1_i1	.	.	.	.	.	.	.	.	.	.	.	.	.	.	.	.
TRINITY_DN59214_c0_g2	TRINITY_DN59214_c0_g2_i1	.	.	.	.	.	.	.	.	.	.	.	.	.	.	.	.
TRINITY_DN59280_c0_g1	TRINITY_DN59280_c0_g1_i1	Y5524_ARATH^Y5524_ARATH^Q:5-202,H:108-173^57.576%ID^E:4.59e-15^RecName: Full=Probable LRR receptor-like serine/threonine-protein kinase At5g65240;^Eukaryota; Viridiplantae; Streptophyta; Embryophyta; Tracheophyta; Spermatophyta; Magnoliophyta; eudicotyledons; Gunneridae; Pentapetalae; rosids; malvids; Brassicales; Brassicaceae; Camelineae; Arabidopsis	.	.	.	.	.	.	.	.	.	.	.	GO:0016021^cellular_component^integral component of membrane`GO:0005886^cellular_component^plasma membrane`GO:0005524^molecular_function^ATP binding`GO:0004674^molecular_function^protein serine/threonine kinase activity	.	.	.
TRINITY_DN59280_c0_g2	TRINITY_DN59280_c0_g2_i1	Y5129_ARATH^Y5129_ARATH^Q:5-331,H:55-163^59.091%ID^E:7.96e-37^RecName: Full=Probable LRR receptor-like serine/threonine-protein kinase At5g10290;^Eukaryota; Viridiplantae; Streptophyta; Embryophyta; Tracheophyta; Spermatophyta; Magnoliophyta; eudicotyledons; Gunneridae; Pentapetalae; rosids; malvids; Brassicales; Brassicaceae; Camelineae; Arabidopsis	.	TRINITY_DN59280_c0_g2_i1|m.127	2-379[+]	Y5129_ARATH^Y5129_ARATH^Q:2-110,H:55-163^59.091%ID^E:7.16e-37^RecName: Full=Probable LRR receptor-like serine/threonine-protein kinase At5g10290;^Eukaryota; Viridiplantae; Streptophyta; Embryophyta; Tracheophyta; Spermatophyta; Magnoliophyta; eudicotyledons; Gunneridae; Pentapetalae; rosids; malvids; Brassicales; Brassicaceae; Camelineae; Arabidopsis	.	A0A0A0KUH8_CUCSA^A0A0A0KUH8_CUCSA^Q:2-126,H:48-172^89.6%ID^E:6.43e-67^.^.	PF12799.4^LRR_4^Leucine Rich repeats (2 copies)^41-82^E:9.5e-07`PF13855.3^LRR_8^Leucine rich repeat^42-101^E:2e-11`PF00560.30^LRR_1^Leucine Rich Repeat^42-64^E:0.11`PF00560.30^LRR_1^Leucine Rich Repeat^66-88^E:0.011`PF00560.30^LRR_1^Leucine Rich Repeat^90-111^E:0.28	.	.	COG0515^Serine Threonine protein kinase	KEGG:ath:AT5G10290	GO:0016021^cellular_component^integral component of membrane`GO:0005886^cellular_component^plasma membrane`GO:0005524^molecular_function^ATP binding`GO:0004674^molecular_function^protein serine/threonine kinase activity	GO:0005515^molecular_function^protein binding	.	.
TRINITY_DN59289_c0_g1	TRINITY_DN59289_c0_g1_i1	.	.	.	.	.	.	.	.	.	.	.	.	.	.	.	.
TRINITY_DN59289_c1_g1	TRINITY_DN59289_c1_g1_i1	.	.	.	.	.	.	.	.	.	.	.	.	.	.	.	.
TRINITY_DN59219_c0_g1	TRINITY_DN59219_c0_g1_i1	.	.	.	.	.	.	.	.	.	.	.	.	.	.	.	.
TRINITY_DN59219_c0_g1	TRINITY_DN59219_c0_g1_i2	.	.	.	.	.	.	.	.	.	.	.	.	.	.	.	.
TRINITY_DN59249_c0_g1	TRINITY_DN59249_c0_g1_i1	.	.	.	.	.	.	.	.	.	.	.	.	.	.	.	.
TRINITY_DN59249_c0_g1	TRINITY_DN59249_c0_g1_i2	.	.	.	.	.	.	.	.	.	.	.	.	.	.	.	.
TRINITY_DN57492_c0_g1	TRINITY_DN57492_c0_g1_i1	.	.	.	.	.	.	.	.	.	.	.	.	.	.	.	.
TRINITY_DN57456_c0_g1	TRINITY_DN57456_c0_g1_i1	MET14_DROME^MET14_DROME^Q:479-363,H:312-350^69.231%ID^E:7.56e-09^RecName: Full=Methyltransferase-like protein 14 homolog;^Eukaryota; Metazoa; Ecdysozoa; Arthropoda; Hexapoda; Insecta; Pterygota; Neoptera; Endopterygota; Diptera; Brachycera; Muscomorpha; Ephydroidea; Drosophilidae; Drosophila; Sophophora	.	.	.	.	.	.	.	.	.	ENOG410XQ0H^Methyltransferase like 14	KEGG:dme:Dmel_CG7818`KO:K05925	GO:0005634^cellular_component^nucleus`GO:0016422^molecular_function^mRNA (2'-O-methyladenosine-N6-)-methyltransferase activity`GO:0080009^biological_process^mRNA methylation`GO:0001510^biological_process^RNA methylation	.	.	.
TRINITY_DN57456_c0_g2	TRINITY_DN57456_c0_g2_i1	MET14_DROME^MET14_DROME^Q:479-363,H:312-350^69.231%ID^E:7.56e-09^RecName: Full=Methyltransferase-like protein 14 homolog;^Eukaryota; Metazoa; Ecdysozoa; Arthropoda; Hexapoda; Insecta; Pterygota; Neoptera; Endopterygota; Diptera; Brachycera; Muscomorpha; Ephydroidea; Drosophilidae; Drosophila; Sophophora	.	.	.	.	.	.	.	.	.	ENOG410XQ0H^Methyltransferase like 14	KEGG:dme:Dmel_CG7818`KO:K05925	GO:0005634^cellular_component^nucleus`GO:0016422^molecular_function^mRNA (2'-O-methyladenosine-N6-)-methyltransferase activity`GO:0080009^biological_process^mRNA methylation`GO:0001510^biological_process^RNA methylation	.	.	.
TRINITY_DN57456_c0_g3	TRINITY_DN57456_c0_g3_i1	MET14_DROME^MET14_DROME^Q:479-363,H:312-350^69.231%ID^E:7.56e-09^RecName: Full=Methyltransferase-like protein 14 homolog;^Eukaryota; Metazoa; Ecdysozoa; Arthropoda; Hexapoda; Insecta; Pterygota; Neoptera; Endopterygota; Diptera; Brachycera; Muscomorpha; Ephydroidea; Drosophilidae; Drosophila; Sophophora	.	.	.	.	.	.	.	.	.	ENOG410XQ0H^Methyltransferase like 14	KEGG:dme:Dmel_CG7818`KO:K05925	GO:0005634^cellular_component^nucleus`GO:0016422^molecular_function^mRNA (2'-O-methyladenosine-N6-)-methyltransferase activity`GO:0080009^biological_process^mRNA methylation`GO:0001510^biological_process^RNA methylation	.	.	.
TRINITY_DN57478_c0_g1	TRINITY_DN57478_c0_g1_i1	.	.	.	.	.	.	.	.	.	.	.	.	.	.	.	.
TRINITY_DN57404_c0_g1	TRINITY_DN57404_c0_g1_i1	UGE1_ORYSJ^UGE1_ORYSJ^Q:540-611,H:266-289^95.833%ID^E:9.67e-07^RecName: Full=UDP-glucose 4-epimerase 1;^Eukaryota; Viridiplantae; Streptophyta; Embryophyta; Tracheophyta; Spermatophyta; Magnoliophyta; Liliopsida; Poales; Poaceae; BOP clade; Oryzoideae; Oryzeae; Oryzinae; Oryza	.	.	.	.	.	.	.	.	.	COG1087^udp-glucose 4-epimerase	KEGG:osa:4339812`KO:K01784	GO:0003978^molecular_function^UDP-glucose 4-epimerase activity`GO:0006012^biological_process^galactose metabolic process	.	.	.
TRINITY_DN57404_c0_g2	TRINITY_DN57404_c0_g2_i1	.	.	.	.	.	.	.	.	.	.	.	.	.	.	.	.
TRINITY_DN57404_c0_g3	TRINITY_DN57404_c0_g3_i1	UGE1_ORYSJ^UGE1_ORYSJ^Q:540-611,H:266-289^95.833%ID^E:9.67e-07^RecName: Full=UDP-glucose 4-epimerase 1;^Eukaryota; Viridiplantae; Streptophyta; Embryophyta; Tracheophyta; Spermatophyta; Magnoliophyta; Liliopsida; Poales; Poaceae; BOP clade; Oryzoideae; Oryzeae; Oryzinae; Oryza	.	.	.	.	.	.	.	.	.	COG1087^udp-glucose 4-epimerase	KEGG:osa:4339812`KO:K01784	GO:0003978^molecular_function^UDP-glucose 4-epimerase activity`GO:0006012^biological_process^galactose metabolic process	.	.	.
TRINITY_DN57404_c0_g4	TRINITY_DN57404_c0_g4_i1	UGE1_ORYSJ^UGE1_ORYSJ^Q:179-250,H:266-289^95.833%ID^E:3.64e-08^RecName: Full=UDP-glucose 4-epimerase 1;^Eukaryota; Viridiplantae; Streptophyta; Embryophyta; Tracheophyta; Spermatophyta; Magnoliophyta; Liliopsida; Poales; Poaceae; BOP clade; Oryzoideae; Oryzeae; Oryzinae; Oryza	.	.	.	.	.	.	.	.	.	COG1087^udp-glucose 4-epimerase	KEGG:osa:4339812`KO:K01784	GO:0003978^molecular_function^UDP-glucose 4-epimerase activity`GO:0006012^biological_process^galactose metabolic process	.	.	.
TRINITY_DN57426_c0_g1	TRINITY_DN57426_c0_g1_i1	LUT1_ARATH^LUT1_ARATH^Q:627-734,H:436-471^52.778%ID^E:1.27e-05^RecName: Full=Carotene epsilon-monooxygenase, chloroplastic;^Eukaryota; Viridiplantae; Streptophyta; Embryophyta; Tracheophyta; Spermatophyta; Magnoliophyta; eudicotyledons; Gunneridae; Pentapetalae; rosids; malvids; Brassicales; Brassicaceae; Camelineae; Arabidopsis	.	.	.	.	.	.	.	.	.	COG2124^Cytochrome p450	KEGG:ath:AT3G53130`KO:K09837	GO:0009507^cellular_component^chloroplast`GO:0009941^cellular_component^chloroplast envelope`GO:0031969^cellular_component^chloroplast membrane`GO:0020037^molecular_function^heme binding`GO:0005506^molecular_function^iron ion binding`GO:0009974^molecular_function^zeinoxanthin epsilon hydroxylase activity`GO:0016117^biological_process^carotenoid biosynthetic process	.	.	.
TRINITY_DN57426_c0_g1	TRINITY_DN57426_c0_g1_i2	LUT1_ARATH^LUT1_ARATH^Q:797-904,H:436-471^52.778%ID^E:2.19e-05^RecName: Full=Carotene epsilon-monooxygenase, chloroplastic;^Eukaryota; Viridiplantae; Streptophyta; Embryophyta; Tracheophyta; Spermatophyta; Magnoliophyta; eudicotyledons; Gunneridae; Pentapetalae; rosids; malvids; Brassicales; Brassicaceae; Camelineae; Arabidopsis	.	.	.	.	.	.	.	.	.	COG2124^Cytochrome p450	KEGG:ath:AT3G53130`KO:K09837	GO:0009507^cellular_component^chloroplast`GO:0009941^cellular_component^chloroplast envelope`GO:0031969^cellular_component^chloroplast membrane`GO:0020037^molecular_function^heme binding`GO:0005506^molecular_function^iron ion binding`GO:0009974^molecular_function^zeinoxanthin epsilon hydroxylase activity`GO:0016117^biological_process^carotenoid biosynthetic process	.	.	.
TRINITY_DN57446_c0_g1	TRINITY_DN57446_c0_g1_i1	.	.	.	.	.	.	.	.	.	.	.	.	.	.	.	.
TRINITY_DN57408_c0_g1	TRINITY_DN57408_c0_g1_i1	IVD_ORYSJ^IVD_ORYSJ^Q:363-289,H:197-221^84%ID^E:1.76e-05^RecName: Full=Isovaleryl-CoA dehydrogenase, mitochondrial;^Eukaryota; Viridiplantae; Streptophyta; Embryophyta; Tracheophyta; Spermatophyta; Magnoliophyta; Liliopsida; Poales; Poaceae; BOP clade; Oryzoideae; Oryzeae; Oryzinae; Oryza	.	.	.	.	.	.	.	.	.	ENOG410XNMY^Dehydrogenase	KEGG:osa:4337676`KO:K00253	GO:0005759^cellular_component^mitochondrial matrix`GO:0005739^cellular_component^mitochondrion`GO:0005524^molecular_function^ATP binding`GO:0009055^molecular_function^electron carrier activity`GO:0000062^molecular_function^fatty-acyl-CoA binding`GO:0050660^molecular_function^flavin adenine dinucleotide binding`GO:0008470^molecular_function^isovaleryl-CoA dehydrogenase activity`GO:0052890^molecula…	.	.	.
TRINITY_DN57420_c0_g1	TRINITY_DN57420_c0_g1_i1	.	.	.	.	.	.	.	.	.	.	.	.	.	.	.	.
TRINITY_DN57430_c0_g1	TRINITY_DN57430_c0_g1_i1	GP1_SOLLC^GP1_SOLLC^Q:208-2,H:544-612^72.464%ID^E:8.4e-33^RecName: Full=Polygalacturonase-1 non-catalytic subunit beta;^Eukaryota; Viridiplantae; Streptophyta; Embryophyta; Tracheophyta; Spermatophyta; Magnoliophyta; eudicotyledons; Gunneridae; Pentapetalae; asterids; lamiids; Solanales; Solanaceae; Solanoideae; Solaneae; Solanum; Lycopersicon	.	.	.	.	.	.	.	.	.	ENOG410YDAC^Noncatalytic subunit	KEGG:sly:543991	GO:0048046^cellular_component^apoplast`GO:0005618^cellular_component^cell wall`GO:0071555^biological_process^cell wall organization`GO:0009835^biological_process^fruit ripening	.	.	.
TRINITY_DN57414_c0_g1	TRINITY_DN57414_c0_g1_i1	.	.	TRINITY_DN57414_c0_g1_i1|m.128	1-363[+]	.	.	Q9FZ54_ARATH^Q9FZ54_ARATH^Q:30-120,H:12-93^42.553%ID^E:6.61e-11^.^.	.	sigP:1^45^0.545^YES	.	.	.	.	.	.	.
TRINITY_DN57442_c0_g1	TRINITY_DN57442_c0_g1_i1	.	.	.	.	.	.	.	.	.	.	.	.	.	.	.	.
TRINITY_DN57442_c0_g2	TRINITY_DN57442_c0_g2_i1	.	.	.	.	.	.	.	.	.	.	.	.	.	.	.	.
TRINITY_DN57442_c0_g3	TRINITY_DN57442_c0_g3_i1	.	.	.	.	.	.	.	.	.	.	.	.	.	.	.	.
TRINITY_DN57409_c0_g1	TRINITY_DN57409_c0_g1_i1	CSCL7_ARATH^CSCL7_ARATH^Q:476-580,H:150-182^80%ID^E:2.77e-09^RecName: Full=CSC1-like protein At1g11960;^Eukaryota; Viridiplantae; Streptophyta; Embryophyta; Tracheophyta; Spermatophyta; Magnoliophyta; eudicotyledons; Gunneridae; Pentapetalae; rosids; malvids; Brassicales; Brassicaceae; Camelineae; Arabidopsis	.	.	.	.	.	.	.	.	.	COG5594^transmembrane protein 63C	KEGG:ath:AT1G11960	GO:0016021^cellular_component^integral component of membrane`GO:0005886^cellular_component^plasma membrane`GO:0006811^biological_process^ion transport	.	.	.
TRINITY_DN57461_c0_g1	TRINITY_DN57461_c0_g1_i1	.	.	.	.	.	.	.	.	.	.	.	.	.	.	.	.
TRINITY_DN57461_c0_g2	TRINITY_DN57461_c0_g2_i1	.	.	.	.	.	.	.	.	.	.	.	.	.	.	.	.
TRINITY_DN57487_c0_g1	TRINITY_DN57487_c0_g1_i1	SEOB_ARATH^SEOB_ARATH^Q:284-48,H:461-539^37.975%ID^E:1.11e-08^RecName: Full=Protein SIEVE ELEMENT OCCLUSION B {ECO:0000303|PubMed:20932300};^Eukaryota; Viridiplantae; Streptophyta; Embryophyta; Tracheophyta; Spermatophyta; Magnoliophyta; eudicotyledons; Gunneridae; Pentapetalae; rosids; malvids; Brassicales; Brassicaceae; Camelineae; Arabidopsis	.	.	.	.	.	.	.	.	.	ENOG4111ADI^Mediator complex subunit 28	KEGG:ath:AT3G01680	GO:0042803^molecular_function^protein homodimerization activity`GO:0043621^molecular_function^protein self-association`GO:0010088^biological_process^phloem development	.	.	.
TRINITY_DN57487_c0_g2	TRINITY_DN57487_c0_g2_i1	SEOB_ARATH^SEOB_ARATH^Q:284-48,H:461-539^37.975%ID^E:1.44e-08^RecName: Full=Protein SIEVE ELEMENT OCCLUSION B {ECO:0000303|PubMed:20932300};^Eukaryota; Viridiplantae; Streptophyta; Embryophyta; Tracheophyta; Spermatophyta; Magnoliophyta; eudicotyledons; Gunneridae; Pentapetalae; rosids; malvids; Brassicales; Brassicaceae; Camelineae; Arabidopsis	.	.	.	.	.	.	.	.	.	ENOG4111ADI^Mediator complex subunit 28	KEGG:ath:AT3G01680	GO:0042803^molecular_function^protein homodimerization activity`GO:0043621^molecular_function^protein self-association`GO:0010088^biological_process^phloem development	.	.	.
TRINITY_DN57487_c0_g3	TRINITY_DN57487_c0_g3_i1	SEOB_ARATH^SEOB_ARATH^Q:238-2,H:461-539^36.709%ID^E:7.44e-08^RecName: Full=Protein SIEVE ELEMENT OCCLUSION B {ECO:0000303|PubMed:20932300};^Eukaryota; Viridiplantae; Streptophyta; Embryophyta; Tracheophyta; Spermatophyta; Magnoliophyta; eudicotyledons; Gunneridae; Pentapetalae; rosids; malvids; Brassicales; Brassicaceae; Camelineae; Arabidopsis	.	.	.	.	.	.	.	.	.	ENOG4111ADI^Mediator complex subunit 28	KEGG:ath:AT3G01680	GO:0042803^molecular_function^protein homodimerization activity`GO:0043621^molecular_function^protein self-association`GO:0010088^biological_process^phloem development	.	.	.
TRINITY_DN57482_c0_g1	TRINITY_DN57482_c0_g1_i1	.	.	.	.	.	.	.	.	.	.	.	.	.	.	.	.
TRINITY_DN57482_c0_g2	TRINITY_DN57482_c0_g2_i1	.	.	.	.	.	.	.	.	.	.	.	.	.	.	.	.
TRINITY_DN57482_c0_g3	TRINITY_DN57482_c0_g3_i1	.	.	.	.	.	.	.	.	.	.	.	.	.	.	.	.
TRINITY_DN57473_c0_g1	TRINITY_DN57473_c0_g1_i1	ILL4_ARATH^ILL4_ARATH^Q:134-1468,H:1-440^69.888%ID^E:0^RecName: Full=IAA-amino acid hydrolase ILR1-like 4;^Eukaryota; Viridiplantae; Streptophyta; Embryophyta; Tracheophyta; Spermatophyta; Magnoliophyta; eudicotyledons; Gunneridae; Pentapetalae; rosids; malvids; Brassicales; Brassicaceae; Camelineae; Arabidopsis	.	TRINITY_DN57473_c0_g1_i1|m.129	134-1471[+]	ILL4_ARATH^ILL4_ARATH^Q:1-445,H:1-440^69.888%ID^E:0^RecName: Full=IAA-amino acid hydrolase ILR1-like 4;^Eukaryota; Viridiplantae; Streptophyta; Embryophyta; Tracheophyta; Spermatophyta; Magnoliophyta; eudicotyledons; Gunneridae; Pentapetalae; rosids; malvids; Brassicales; Brassicaceae; Camelineae; Arabidopsis	.	A0A0A0LFU9_CUCSA^A0A0A0LFU9_CUCSA^Q:1-445,H:5-449^93.708%ID^E:0^.^.	PF01546.25^Peptidase_M20^Peptidase family M20/M25/M40^109-423^E:3.9e-35`PF07687.11^M20_dimer^Peptidase dimerisation domain^218-313^E:2.3e-10	sigP:1^23^0.811^YES	.	COG1473^amidohydrolase	KEGG:ath:AT1G51760`KO:K14664	GO:0005783^cellular_component^endoplasmic reticulum`GO:0005788^cellular_component^endoplasmic reticulum lumen`GO:0005886^cellular_component^plasma membrane`GO:0010179^molecular_function^IAA-Ala conjugate hydrolase activity`GO:0009611^biological_process^response to wounding	GO:0016787^molecular_function^hydrolase activity`GO:0008152^biological_process^metabolic process	.	.
TRINITY_DN57473_c0_g1	TRINITY_DN57473_c0_g1_i1	ILL4_ARATH^ILL4_ARATH^Q:134-1468,H:1-440^69.888%ID^E:0^RecName: Full=IAA-amino acid hydrolase ILR1-like 4;^Eukaryota; Viridiplantae; Streptophyta; Embryophyta; Tracheophyta; Spermatophyta; Magnoliophyta; eudicotyledons; Gunneridae; Pentapetalae; rosids; malvids; Brassicales; Brassicaceae; Camelineae; Arabidopsis	.	TRINITY_DN57473_c0_g1_i1|m.130	736-371[-]	.	.	I3S6S2_MEDTR^I3S6S2_MEDTR^Q:59-121,H:1-63^46.032%ID^E:2.42e-10^.^.	.	.	.	.	.	.	.	.	.
TRINITY_DN57477_c0_g1	TRINITY_DN57477_c0_g1_i1	.	.	.	.	.	.	.	.	.	.	.	.	.	.	.	.
TRINITY_DN57477_c0_g2	TRINITY_DN57477_c0_g2_i1	.	.	.	.	.	.	.	.	.	.	.	.	.	.	.	.
TRINITY_DN57470_c0_g1	TRINITY_DN57470_c0_g1_i1	METE1_ARATH^METE1_ARATH^Q:327-1,H:325-433^89.908%ID^E:4.34e-54^RecName: Full=5-methyltetrahydropteroyltriglutamate--homocysteine methyltransferase 1;^Eukaryota; Viridiplantae; Streptophyta; Embryophyta; Tracheophyta; Spermatophyta; Magnoliophyta; eudicotyledons; Gunneridae; Pentapetalae; rosids; malvids; Brassicales; Brassicaceae; Camelineae; Arabidopsis	.	TRINITY_DN57470_c0_g1_i1|m.131	330-1[-]	METE1_ARATH^METE1_ARATH^Q:2-110,H:325-433^89.908%ID^E:1.51e-59^RecName: Full=5-methyltetrahydropteroyltriglutamate--homocysteine methyltransferase 1;^Eukaryota; Viridiplantae; Streptophyta; Embryophyta; Tracheophyta; Spermatophyta; Magnoliophyta; eudicotyledons; Gunneridae; Pentapetalae; rosids; malvids; Brassicales; Brassicaceae; Camelineae; Arabidopsis	.	A1Z263_PEA^A1Z263_PEA^Q:2-110,H:212-320^90.826%ID^E:2.32e-61^.^.	.	.	.	COG0620^Catalyzes the transfer of a methyl group from 5- methyltetrahydrofolate to homocysteine resulting in methionine formation (By similarity)	KEGG:ath:AT5G17920`KO:K00549	GO:0048046^cellular_component^apoplast`GO:0009507^cellular_component^chloroplast`GO:0009570^cellular_component^chloroplast stroma`GO:0005829^cellular_component^cytosol`GO:0016020^cellular_component^membrane`GO:0005777^cellular_component^peroxisome`GO:0005886^cellular_component^plasma membrane`GO:0009506^cellular_component^plasmodesma`GO:0005774^cellular_component^vacuolar membrane`GO:0003871^mole…	.	.	.
TRINITY_DN57470_c0_g2	TRINITY_DN57470_c0_g2_i1	METE1_ARATH^METE1_ARATH^Q:258-1,H:348-433^90.698%ID^E:2.63e-38^RecName: Full=5-methyltetrahydropteroyltriglutamate--homocysteine methyltransferase 1;^Eukaryota; Viridiplantae; Streptophyta; Embryophyta; Tracheophyta; Spermatophyta; Magnoliophyta; eudicotyledons; Gunneridae; Pentapetalae; rosids; malvids; Brassicales; Brassicaceae; Camelineae; Arabidopsis	.	.	.	.	.	.	.	.	.	COG0620^Catalyzes the transfer of a methyl group from 5- methyltetrahydrofolate to homocysteine resulting in methionine formation (By similarity)	KEGG:ath:AT5G17920`KO:K00549	GO:0048046^cellular_component^apoplast`GO:0009507^cellular_component^chloroplast`GO:0009570^cellular_component^chloroplast stroma`GO:0005829^cellular_component^cytosol`GO:0016020^cellular_component^membrane`GO:0005777^cellular_component^peroxisome`GO:0005886^cellular_component^plasma membrane`GO:0009506^cellular_component^plasmodesma`GO:0005774^cellular_component^vacuolar membrane`GO:0003871^mole…	.	.	.
TRINITY_DN57470_c0_g3	TRINITY_DN57470_c0_g3_i1	METE1_ARATH^METE1_ARATH^Q:222-1,H:360-433^90.541%ID^E:2e-30^RecName: Full=5-methyltetrahydropteroyltriglutamate--homocysteine methyltransferase 1;^Eukaryota; Viridiplantae; Streptophyta; Embryophyta; Tracheophyta; Spermatophyta; Magnoliophyta; eudicotyledons; Gunneridae; Pentapetalae; rosids; malvids; Brassicales; Brassicaceae; Camelineae; Arabidopsis	.	.	.	.	.	.	.	.	.	COG0620^Catalyzes the transfer of a methyl group from 5- methyltetrahydrofolate to homocysteine resulting in methionine formation (By similarity)	KEGG:ath:AT5G17920`KO:K00549	GO:0048046^cellular_component^apoplast`GO:0009507^cellular_component^chloroplast`GO:0009570^cellular_component^chloroplast stroma`GO:0005829^cellular_component^cytosol`GO:0016020^cellular_component^membrane`GO:0005777^cellular_component^peroxisome`GO:0005886^cellular_component^plasma membrane`GO:0009506^cellular_component^plasmodesma`GO:0005774^cellular_component^vacuolar membrane`GO:0003871^mole…	.	.	.
TRINITY_DN57470_c0_g4	TRINITY_DN57470_c0_g4_i1	METE1_ARATH^METE1_ARATH^Q:258-1,H:348-433^89.535%ID^E:3.78e-37^RecName: Full=5-methyltetrahydropteroyltriglutamate--homocysteine methyltransferase 1;^Eukaryota; Viridiplantae; Streptophyta; Embryophyta; Tracheophyta; Spermatophyta; Magnoliophyta; eudicotyledons; Gunneridae; Pentapetalae; rosids; malvids; Brassicales; Brassicaceae; Camelineae; Arabidopsis	.	.	.	.	.	.	.	.	.	COG0620^Catalyzes the transfer of a methyl group from 5- methyltetrahydrofolate to homocysteine resulting in methionine formation (By similarity)	KEGG:ath:AT5G17920`KO:K00549	GO:0048046^cellular_component^apoplast`GO:0009507^cellular_component^chloroplast`GO:0009570^cellular_component^chloroplast stroma`GO:0005829^cellular_component^cytosol`GO:0016020^cellular_component^membrane`GO:0005777^cellular_component^peroxisome`GO:0005886^cellular_component^plasma membrane`GO:0009506^cellular_component^plasmodesma`GO:0005774^cellular_component^vacuolar membrane`GO:0003871^mole…	.	.	.
TRINITY_DN57470_c0_g5	TRINITY_DN57470_c0_g5_i1	METE1_ARATH^METE1_ARATH^Q:267-1,H:345-433^89.888%ID^E:5.72e-40^RecName: Full=5-methyltetrahydropteroyltriglutamate--homocysteine methyltransferase 1;^Eukaryota; Viridiplantae; Streptophyta; Embryophyta; Tracheophyta; Spermatophyta; Magnoliophyta; eudicotyledons; Gunneridae; Pentapetalae; rosids; malvids; Brassicales; Brassicaceae; Camelineae; Arabidopsis	.	.	.	.	.	.	.	.	.	COG0620^Catalyzes the transfer of a methyl group from 5- methyltetrahydrofolate to homocysteine resulting in methionine formation (By similarity)	KEGG:ath:AT5G17920`KO:K00549	GO:0048046^cellular_component^apoplast`GO:0009507^cellular_component^chloroplast`GO:0009570^cellular_component^chloroplast stroma`GO:0005829^cellular_component^cytosol`GO:0016020^cellular_component^membrane`GO:0005777^cellular_component^peroxisome`GO:0005886^cellular_component^plasma membrane`GO:0009506^cellular_component^plasmodesma`GO:0005774^cellular_component^vacuolar membrane`GO:0003871^mole…	.	.	.
TRINITY_DN57441_c0_g1	TRINITY_DN57441_c0_g1_i1	SAP8_ORYSJ^SAP8_ORYSJ^Q:804-310,H:3-171^62.941%ID^E:1.21e-66^RecName: Full=Zinc finger A20 and AN1 domain-containing stress-associated protein 8;^Eukaryota; Viridiplantae; Streptophyta; Embryophyta; Tracheophyta; Spermatophyta; Magnoliophyta; Liliopsida; Poales; Poaceae; BOP clade; Oryzoideae; Oryzeae; Oryzinae; Oryza	.	TRINITY_DN57441_c0_g1_i1|m.132	813-307[-]	SAP8_ORYSJ^SAP8_ORYSJ^Q:4-168,H:3-171^62.941%ID^E:2.52e-68^RecName: Full=Zinc finger A20 and AN1 domain-containing stress-associated protein 8;^Eukaryota; Viridiplantae; Streptophyta; Embryophyta; Tracheophyta; Spermatophyta; Magnoliophyta; Liliopsida; Poales; Poaceae; BOP clade; Oryzoideae; Oryzeae; Oryzinae; Oryza	.	A0A0A0L1Y9_CUCSA^A0A0A0L1Y9_CUCSA^Q:33-168,H:2-137^93.382%ID^E:1.05e-86^.^.	PF01754.13^zf-A20^A20-like zinc finger^18-40^E:1.9e-11`PF01428.13^zf-AN1^AN1-like Zinc finger^109-145^E:4.3e-10	.	.	ENOG4111UWC^zinc finger	KEGG:osa:4341520	GO:0003677^molecular_function^DNA binding`GO:0008270^molecular_function^zinc ion binding	GO:0003677^molecular_function^DNA binding`GO:0008270^molecular_function^zinc ion binding	.	.
TRINITY_DN57441_c0_g2	TRINITY_DN57441_c0_g2_i1	SAP8_ORYSJ^SAP8_ORYSJ^Q:573-310,H:80-171^64.13%ID^E:6.43e-33^RecName: Full=Zinc finger A20 and AN1 domain-containing stress-associated protein 8;^Eukaryota; Viridiplantae; Streptophyta; Embryophyta; Tracheophyta; Spermatophyta; Magnoliophyta; Liliopsida; Poales; Poaceae; BOP clade; Oryzoideae; Oryzeae; Oryzinae; Oryza	.	TRINITY_DN57441_c0_g2_i1|m.133	615-307[-]	SAP8_ORYSJ^SAP8_ORYSJ^Q:15-102,H:80-171^64.13%ID^E:2.01e-34^RecName: Full=Zinc finger A20 and AN1 domain-containing stress-associated protein 8;^Eukaryota; Viridiplantae; Streptophyta; Embryophyta; Tracheophyta; Spermatophyta; Magnoliophyta; Liliopsida; Poales; Poaceae; BOP clade; Oryzoideae; Oryzeae; Oryzinae; Oryza	.	A0A0A0L1Y9_CUCSA^A0A0A0L1Y9_CUCSA^Q:3-102,H:38-137^93%ID^E:3.49e-62^.^.	PF01428.13^zf-AN1^AN1-like Zinc finger^43-79^E:1.7e-10	.	.	ENOG4111UWC^zinc finger	KEGG:osa:4341520	GO:0003677^molecular_function^DNA binding`GO:0008270^molecular_function^zinc ion binding	GO:0008270^molecular_function^zinc ion binding	.	.
TRINITY_DN57462_c0_g1	TRINITY_DN57462_c0_g1_i1	PMA1_NICPL^PMA1_NICPL^Q:592-2,H:73-269^94.416%ID^E:1.55e-92^RecName: Full=Plasma membrane ATPase 1;^Eukaryota; Viridiplantae; Streptophyta; Embryophyta; Tracheophyta; Spermatophyta; Magnoliophyta; eudicotyledons; Gunneridae; Pentapetalae; asterids; lamiids; Solanales; Solanaceae; Nicotianoideae; Nicotianeae; Nicotiana	.	TRINITY_DN57462_c0_g1_i1|m.134	592-2[-]	PMA1_SOLLC^PMA1_SOLLC^Q:1-197,H:72-268^94.924%ID^E:3.49e-109^RecName: Full=Plasma membrane ATPase 1;^Eukaryota; Viridiplantae; Streptophyta; Embryophyta; Tracheophyta; Spermatophyta; Magnoliophyta; eudicotyledons; Gunneridae; Pentapetalae; asterids; lamiids; Solanales; Solanaceae; Solanoideae; Solaneae; Solanum; Lycopersicon	.	A0A061FWS9_THECC^A0A061FWS9_THECC^Q:1-197,H:72-268^96.447%ID^E:5.37e-125^.^.	PF00122.17^E1-E2_ATPase^E1-E2 ATPase^31-195^E:2e-47	sigP:1^21^0.453^YES	ExpAA=38.32^PredHel=1^Topology=i172-194o	COG0474^P-type atpase	KEGG:sly:543982`KO:K01535	GO:0005887^cellular_component^integral component of plasma membrane`GO:0043231^cellular_component^intracellular membrane-bounded organelle`GO:0005524^molecular_function^ATP binding`GO:0008553^molecular_function^hydrogen-exporting ATPase activity, phosphorylative mechanism`GO:0046872^molecular_function^metal ion binding`GO:0006754^biological_process^ATP biosynthetic process`GO:1902600^biological_p…	GO:0000166^molecular_function^nucleotide binding`GO:0046872^molecular_function^metal ion binding	.	.
TRINITY_DN57462_c0_g2	TRINITY_DN57462_c0_g2_i1	PMA1_SOLLC^PMA1_SOLLC^Q:238-2,H:190-268^89.873%ID^E:1.09e-42^RecName: Full=Plasma membrane ATPase 1;^Eukaryota; Viridiplantae; Streptophyta; Embryophyta; Tracheophyta; Spermatophyta; Magnoliophyta; eudicotyledons; Gunneridae; Pentapetalae; asterids; lamiids; Solanales; Solanaceae; Solanoideae; Solaneae; Solanum; Lycopersicon	.	.	.	.	.	.	.	.	.	COG0474^P-type atpase	KEGG:sly:543982`KO:K01535	GO:0005887^cellular_component^integral component of plasma membrane`GO:0043231^cellular_component^intracellular membrane-bounded organelle`GO:0005524^molecular_function^ATP binding`GO:0008553^molecular_function^hydrogen-exporting ATPase activity, phosphorylative mechanism`GO:0046872^molecular_function^metal ion binding`GO:0006754^biological_process^ATP biosynthetic process`GO:1902600^biological_p…	.	.	.
TRINITY_DN57425_c0_g1	TRINITY_DN57425_c0_g1_i1	.	.	.	.	.	.	.	.	.	.	.	.	.	.	.	.
TRINITY_DN57425_c0_g2	TRINITY_DN57425_c0_g2_i1	.	.	.	.	.	.	.	.	.	.	.	.	.	.	.	.
TRINITY_DN57425_c0_g3	TRINITY_DN57425_c0_g3_i1	.	.	.	.	.	.	.	.	.	.	.	.	.	.	.	.
TRINITY_DN57471_c0_g1	TRINITY_DN57471_c0_g1_i1	.	.	.	.	.	.	.	.	.	.	.	.	.	.	.	.
TRINITY_DN57471_c0_g2	TRINITY_DN57471_c0_g2_i1	.	.	.	.	.	.	.	.	.	.	.	.	.	.	.	.
TRINITY_DN57471_c0_g3	TRINITY_DN57471_c0_g3_i1	.	.	.	.	.	.	.	.	.	.	.	.	.	.	.	.
TRINITY_DN57471_c0_g4	TRINITY_DN57471_c0_g4_i1	.	.	.	.	.	.	.	.	.	.	.	.	.	.	.	.
TRINITY_DN57466_c0_g1	TRINITY_DN57466_c0_g1_i1	.	.	.	.	.	.	.	.	.	.	.	.	.	.	.	.
TRINITY_DN57466_c0_g2	TRINITY_DN57466_c0_g2_i1	.	.	.	.	.	.	.	.	.	.	.	.	.	.	.	.
TRINITY_DN57481_c0_g1	TRINITY_DN57481_c0_g1_i1	.	.	.	.	.	.	.	.	.	.	.	.	.	.	.	.
TRINITY_DN57481_c0_g1	TRINITY_DN57481_c0_g1_i2	.	.	.	.	.	.	.	.	.	.	.	.	.	.	.	.
TRINITY_DN57463_c0_g1	TRINITY_DN57463_c0_g1_i1	.	.	TRINITY_DN57463_c0_g1_i1|m.135	844-131[-]	.	.	A0A0A0L6M4_CUCSA^A0A0A0L6M4_CUCSA^Q:1-237,H:171-408^83.75%ID^E:1.22e-133^.^.	PF09790.6^Hyccin^Hyccin^4-215^E:8.5e-36	.	.	.	.	.	.	.	.
TRINITY_DN57468_c0_g1	TRINITY_DN57468_c0_g1_i1	.	.	.	.	.	.	.	.	.	.	.	.	.	.	.	.
TRINITY_DN57468_c0_g2	TRINITY_DN57468_c0_g2_i1	.	.	.	.	.	.	.	.	.	.	.	.	.	.	.	.
TRINITY_DN57467_c0_g1	TRINITY_DN57467_c0_g1_i1	.	.	.	.	.	.	.	.	.	.	.	.	.	.	.	.
TRINITY_DN57467_c0_g2	TRINITY_DN57467_c0_g2_i1	.	.	.	.	.	.	.	.	.	.	.	.	.	.	.	.
TRINITY_DN57467_c0_g3	TRINITY_DN57467_c0_g3_i1	.	.	.	.	.	.	.	.	.	.	.	.	.	.	.	.
TRINITY_DN57428_c0_g1	TRINITY_DN57428_c0_g1_i1	.	.	.	.	.	.	.	.	.	.	.	.	.	.	.	.
TRINITY_DN57428_c0_g2	TRINITY_DN57428_c0_g2_i1	.	.	.	.	.	.	.	.	.	.	.	.	.	.	.	.
TRINITY_DN57457_c0_g1	TRINITY_DN57457_c0_g1_i1	.	.	.	.	.	.	.	.	.	.	.	.	.	.	.	.
TRINITY_DN57472_c0_g1	TRINITY_DN57472_c0_g1_i1	VATL_MAIZE^VATL_MAIZE^Q:383-258,H:68-109^100%ID^E:1.55e-10^RecName: Full=V-type proton ATPase 16 kDa proteolipid subunit;^Eukaryota; Viridiplantae; Streptophyta; Embryophyta; Tracheophyta; Spermatophyta; Magnoliophyta; Liliopsida; Poales; Poaceae; PACMAD clade; Panicoideae; Andropogonodae; Andropogoneae; Tripsacinae; Zea	.	.	.	.	.	.	.	.	.	COG0636^F(1)F(0) ATP synthase produces ATP from ADP in the presence of a proton or sodium gradient. F-type ATPases consist of two structural domains, F(1) containing the extramembraneous catalytic core and F(0) containing the membrane proton channel, linked together by a central stalk and a peripheral stalk. During catalysis, ATP synthesis in the catalytic domain of F(1) is coupled via a rotary m…	.	GO:0016021^cellular_component^integral component of membrane`GO:0033179^cellular_component^proton-transporting V-type ATPase, V0 domain`GO:0005774^cellular_component^vacuolar membrane`GO:0015078^molecular_function^hydrogen ion transmembrane transporter activity`GO:0015991^biological_process^ATP hydrolysis coupled proton transport	.	.	.
TRINITY_DN57460_c0_g1	TRINITY_DN57460_c0_g1_i1	.	.	.	.	.	.	.	.	.	.	.	.	.	.	.	.
TRINITY_DN57460_c0_g1	TRINITY_DN57460_c0_g1_i2	.	.	.	.	.	.	.	.	.	.	.	.	.	.	.	.
TRINITY_DN57452_c0_g1	TRINITY_DN57452_c0_g1_i1	.	.	.	.	.	.	.	.	.	.	.	.	.	.	.	.
TRINITY_DN57452_c0_g2	TRINITY_DN57452_c0_g2_i1	.	.	.	.	.	.	.	.	.	.	.	.	.	.	.	.
TRINITY_DN57452_c0_g3	TRINITY_DN57452_c0_g3_i1	.	.	.	.	.	.	.	.	.	.	.	.	.	.	.	.
TRINITY_DN57452_c1_g1	TRINITY_DN57452_c1_g1_i1	.	.	.	.	.	.	.	.	.	.	.	.	.	.	.	.
TRINITY_DN57497_c0_g1	TRINITY_DN57497_c0_g1_i1	.	.	.	.	.	.	.	.	.	.	.	.	.	.	.	.
TRINITY_DN57497_c0_g2	TRINITY_DN57497_c0_g2_i1	.	.	.	.	.	.	.	.	.	.	.	.	.	.	.	.
TRINITY_DN57497_c0_g3	TRINITY_DN57497_c0_g3_i1	.	.	.	.	.	.	.	.	.	.	.	.	.	.	.	.
TRINITY_DN57497_c0_g4	TRINITY_DN57497_c0_g4_i1	.	.	.	.	.	.	.	.	.	.	.	.	.	.	.	.
TRINITY_DN57496_c0_g1	TRINITY_DN57496_c0_g1_i1	.	.	.	.	.	.	.	.	.	.	.	.	.	.	.	.
TRINITY_DN57496_c0_g2	TRINITY_DN57496_c0_g2_i1	.	.	.	.	.	.	.	.	.	.	.	.	.	.	.	.
TRINITY_DN57436_c0_g1	TRINITY_DN57436_c0_g1_i1	.	.	.	.	.	.	.	.	.	.	.	.	.	.	.	.
TRINITY_DN57436_c1_g1	TRINITY_DN57436_c1_g1_i1	.	.	.	.	.	.	.	.	.	.	.	.	.	.	.	.
TRINITY_DN57491_c0_g1	TRINITY_DN57491_c0_g1_i1	.	.	TRINITY_DN57491_c0_g1_i1|m.136	2-385[+]	.	.	A0A0A0K902_CUCSA^A0A0A0K902_CUCSA^Q:1-87,H:71-161^62.637%ID^E:2.55e-30^.^.	.	.	.	.	.	.	.	.	.
TRINITY_DN57422_c0_g1	TRINITY_DN57422_c0_g1_i1	.	.	.	.	.	.	.	.	.	.	.	.	.	.	.	.
TRINITY_DN57422_c0_g2	TRINITY_DN57422_c0_g2_i1	.	.	.	.	.	.	.	.	.	.	.	.	.	.	.	.
TRINITY_DN57422_c0_g3	TRINITY_DN57422_c0_g3_i1	T2AG_ARATH^T2AG_ARATH^Q:228-281,H:1-18^100%ID^E:9.01e-05^RecName: Full=Transcription initiation factor IIA subunit 2;^Eukaryota; Viridiplantae; Streptophyta; Embryophyta; Tracheophyta; Spermatophyta; Magnoliophyta; eudicotyledons; Gunneridae; Pentapetalae; rosids; malvids; Brassicales; Brassicaceae; Camelineae; Arabidopsis	.	.	.	.	.	.	.	.	.	COG5123^TFIIA is a component of the transcription machinery of RNA polymerase II and plays an important role in transcriptional activation (By similarity)	KEGG:ath:AT4G24440`KO:K03123	GO:0005672^cellular_component^transcription factor TFIIA complex`GO:0006355^biological_process^regulation of transcription, DNA-templated`GO:0006367^biological_process^transcription initiation from RNA polymerase II promoter	.	.	.
TRINITY_DN57418_c0_g1	TRINITY_DN57418_c0_g1_i1	ST7R_ARATH^ST7R_ARATH^Q:1-96,H:263-294^84.375%ID^E:1.19e-09^RecName: Full=7-dehydrocholesterol reductase;^Eukaryota; Viridiplantae; Streptophyta; Embryophyta; Tracheophyta; Spermatophyta; Magnoliophyta; eudicotyledons; Gunneridae; Pentapetalae; rosids; malvids; Brassicales; Brassicaceae; Camelineae; Arabidopsis	.	.	.	.	.	.	.	.	.	ENOG410XP67^)-reductase	.	GO:0005789^cellular_component^endoplasmic reticulum membrane`GO:0005794^cellular_component^Golgi apparatus`GO:0016021^cellular_component^integral component of membrane`GO:0005886^cellular_component^plasma membrane`GO:0047598^molecular_function^7-dehydrocholesterol reductase activity`GO:0009918^molecular_function^sterol delta7 reductase activity`GO:0016132^biological_process^brassinosteroid biosyn…	.	.	.
TRINITY_DN57418_c0_g2	TRINITY_DN57418_c0_g2_i1	ST7R_ARATH^ST7R_ARATH^Q:1-96,H:263-294^84.375%ID^E:1.19e-09^RecName: Full=7-dehydrocholesterol reductase;^Eukaryota; Viridiplantae; Streptophyta; Embryophyta; Tracheophyta; Spermatophyta; Magnoliophyta; eudicotyledons; Gunneridae; Pentapetalae; rosids; malvids; Brassicales; Brassicaceae; Camelineae; Arabidopsis	.	.	.	.	.	.	.	.	.	ENOG410XP67^)-reductase	.	GO:0005789^cellular_component^endoplasmic reticulum membrane`GO:0005794^cellular_component^Golgi apparatus`GO:0016021^cellular_component^integral component of membrane`GO:0005886^cellular_component^plasma membrane`GO:0047598^molecular_function^7-dehydrocholesterol reductase activity`GO:0009918^molecular_function^sterol delta7 reductase activity`GO:0016132^biological_process^brassinosteroid biosyn…	.	.	.
TRINITY_DN57418_c0_g3	TRINITY_DN57418_c0_g3_i1	ST7R_ARATH^ST7R_ARATH^Q:1-96,H:263-294^84.375%ID^E:2.64e-10^RecName: Full=7-dehydrocholesterol reductase;^Eukaryota; Viridiplantae; Streptophyta; Embryophyta; Tracheophyta; Spermatophyta; Magnoliophyta; eudicotyledons; Gunneridae; Pentapetalae; rosids; malvids; Brassicales; Brassicaceae; Camelineae; Arabidopsis	.	.	.	.	.	.	.	.	.	ENOG410XP67^)-reductase	.	GO:0005789^cellular_component^endoplasmic reticulum membrane`GO:0005794^cellular_component^Golgi apparatus`GO:0016021^cellular_component^integral component of membrane`GO:0005886^cellular_component^plasma membrane`GO:0047598^molecular_function^7-dehydrocholesterol reductase activity`GO:0009918^molecular_function^sterol delta7 reductase activity`GO:0016132^biological_process^brassinosteroid biosyn…	.	.	.
TRINITY_DN57447_c0_g1	TRINITY_DN57447_c0_g1_i1	.	.	.	.	.	.	.	.	.	.	.	.	.	.	.	.
TRINITY_DN57447_c0_g2	TRINITY_DN57447_c0_g2_i1	.	.	.	.	.	.	.	.	.	.	.	.	.	.	.	.
TRINITY_DN57447_c1_g1	TRINITY_DN57447_c1_g1_i1	.	.	.	.	.	.	.	.	.	.	.	.	.	.	.	.
TRINITY_DN57455_c0_g1	TRINITY_DN57455_c0_g1_i1	.	.	.	.	.	.	.	.	.	.	.	.	.	.	.	.
TRINITY_DN57455_c0_g2	TRINITY_DN57455_c0_g2_i1	.	.	.	.	.	.	.	.	.	.	.	.	.	.	.	.
TRINITY_DN57402_c0_g1	TRINITY_DN57402_c0_g1_i1	.	.	.	.	.	.	.	.	.	.	.	.	.	.	.	.
TRINITY_DN57402_c0_g2	TRINITY_DN57402_c0_g2_i1	.	.	.	.	.	.	.	.	.	.	.	.	.	.	.	.
TRINITY_DN57485_c0_g1	TRINITY_DN57485_c0_g1_i1	.	.	.	.	.	.	.	.	.	.	.	.	.	.	.	.
TRINITY_DN57485_c0_g2	TRINITY_DN57485_c0_g2_i1	.	.	.	.	.	.	.	.	.	.	.	.	.	.	.	.
TRINITY_DN57485_c0_g3	TRINITY_DN57485_c0_g3_i1	.	.	.	.	.	.	.	.	.	.	.	.	.	.	.	.
TRINITY_DN57485_c0_g3	TRINITY_DN57485_c0_g3_i2	.	.	.	.	.	.	.	.	.	.	.	.	.	.	.	.
TRINITY_DN57475_c0_g1	TRINITY_DN57475_c0_g1_i1	.	.	.	.	.	.	.	.	.	.	.	.	.	.	.	.
TRINITY_DN57484_c0_g1	TRINITY_DN57484_c0_g1_i1	.	.	.	.	.	.	.	.	.	.	.	.	.	.	.	.
TRINITY_DN57495_c0_g1	TRINITY_DN57495_c0_g1_i1	.	.	.	.	.	.	.	.	.	.	.	.	.	.	.	.
TRINITY_DN57495_c0_g2	TRINITY_DN57495_c0_g2_i1	.	.	.	.	.	.	.	.	.	.	.	.	.	.	.	.
TRINITY_DN57495_c0_g3	TRINITY_DN57495_c0_g3_i1	.	.	.	.	.	.	.	.	.	.	.	.	.	.	.	.
TRINITY_DN57495_c0_g4	TRINITY_DN57495_c0_g4_i1	.	.	.	.	.	.	.	.	.	.	.	.	.	.	.	.
TRINITY_DN57421_c1_g1	TRINITY_DN57421_c1_g1_i1	.	.	.	.	.	.	.	.	.	.	.	.	.	.	.	.
TRINITY_DN57437_c0_g1	TRINITY_DN57437_c0_g1_i1	.	.	TRINITY_DN57437_c0_g1_i1|m.137	344-3[-]	.	.	.	.	.	.	.	.	.	.	.	.
TRINITY_DN57405_c0_g1	TRINITY_DN57405_c0_g1_i1	.	.	.	.	.	.	.	.	.	.	.	.	.	.	.	.
TRINITY_DN57444_c0_g1	TRINITY_DN57444_c0_g1_i1	.	.	.	.	.	.	.	.	.	.	.	.	.	.	.	.
TRINITY_DN57469_c0_g1	TRINITY_DN57469_c0_g1_i1	.	.	.	.	.	.	.	.	.	.	.	.	.	.	.	.
TRINITY_DN57469_c0_g2	TRINITY_DN57469_c0_g2_i1	.	.	.	.	.	.	.	.	.	.	.	.	.	.	.	.
TRINITY_DN57480_c0_g1	TRINITY_DN57480_c0_g1_i1	DME_ARATH^DME_ARATH^Q:651-562,H:1013-1042^96.667%ID^E:1.54e-12^RecName: Full=Transcriptional activator DEMETER;^Eukaryota; Viridiplantae; Streptophyta; Embryophyta; Tracheophyta; Spermatophyta; Magnoliophyta; eudicotyledons; Gunneridae; Pentapetalae; rosids; malvids; Brassicales; Brassicaceae; Camelineae; Arabidopsis`DME_ARATH^DME_ARATH^Q:475-404,H:1041-1064^54.167%ID^E:1.54e-12^RecName: Full=Tra…	.	TRINITY_DN57480_c0_g1_i1|m.138	457-2[-]	.	.	A0A0A0KB10_CUCSA^A0A0A0KB10_CUCSA^Q:1-152,H:920-1079^68.125%ID^E:8.5e-58^.^.	.	.	.	.	.	.	.	.	.
TRINITY_DN57480_c0_g1	TRINITY_DN57480_c0_g1_i2	DME_ARATH^DME_ARATH^Q:580-434,H:1006-1054^81.633%ID^E:3.24e-18^RecName: Full=Transcriptional activator DEMETER;^Eukaryota; Viridiplantae; Streptophyta; Embryophyta; Tracheophyta; Spermatophyta; Magnoliophyta; eudicotyledons; Gunneridae; Pentapetalae; rosids; malvids; Brassicales; Brassicaceae; Camelineae; Arabidopsis	.	TRINITY_DN57480_c0_g1_i2|m.139	457-2[-]	.	.	A0A0A0KB10_CUCSA^A0A0A0KB10_CUCSA^Q:1-152,H:920-1079^68.125%ID^E:8.5e-58^.^.	.	.	.	.	.	.	.	.	.
TRINITY_DN57486_c0_g1	TRINITY_DN57486_c0_g1_i1	VATL_MESCR^VATL_MESCR^Q:224-3,H:92-165^97.297%ID^E:1.11e-30^RecName: Full=V-type proton ATPase 16 kDa proteolipid subunit;^Eukaryota; Viridiplantae; Streptophyta; Embryophyta; Tracheophyta; Spermatophyta; Magnoliophyta; eudicotyledons; Gunneridae; Pentapetalae; Caryophyllales; Aizoaceae; Mesembryanthemum	.	.	.	.	.	.	.	.	.	.	.	GO:0016021^cellular_component^integral component of membrane`GO:0033179^cellular_component^proton-transporting V-type ATPase, V0 domain`GO:0005774^cellular_component^vacuolar membrane`GO:0015078^molecular_function^hydrogen ion transmembrane transporter activity`GO:0015991^biological_process^ATP hydrolysis coupled proton transport	.	.	.
TRINITY_DN57486_c0_g2	TRINITY_DN57486_c0_g2_i1	VATL5_ARATH^VATL5_ARATH^Q:283-2,H:34-127^98.936%ID^E:5.12e-42^RecName: Full=V-type proton ATPase subunit c5;^Eukaryota; Viridiplantae; Streptophyta; Embryophyta; Tracheophyta; Spermatophyta; Magnoliophyta; eudicotyledons; Gunneridae; Pentapetalae; rosids; malvids; Brassicales; Brassicaceae; Camelineae; Arabidopsis	.	.	.	.	.	.	.	.	.	COG0636^F(1)F(0) ATP synthase produces ATP from ADP in the presence of a proton or sodium gradient. F-type ATPases consist of two structural domains, F(1) containing the extramembraneous catalytic core and F(0) containing the membrane proton channel, linked together by a central stalk and a peripheral stalk. During catalysis, ATP synthesis in the catalytic domain of F(1) is coupled via a rotary m…	KEGG:ath:AT2G16510`KEGG:ath:AT4G34720`KEGG:ath:AT4G38920`KO:K02155	GO:0016021^cellular_component^integral component of membrane`GO:0005886^cellular_component^plasma membrane`GO:0033179^cellular_component^proton-transporting V-type ATPase, V0 domain`GO:0005774^cellular_component^vacuolar membrane`GO:0005773^cellular_component^vacuole`GO:0015078^molecular_function^hydrogen ion transmembrane transporter activity`GO:0015991^biological_process^ATP hydrolysis coupled …	.	.	.
TRINITY_DN57486_c0_g3	TRINITY_DN57486_c0_g3_i1	VATL_KALDA^VATL_KALDA^Q:395-3,H:35-165^99.237%ID^E:2.68e-59^RecName: Full=V-type proton ATPase 16 kDa proteolipid subunit;^Eukaryota; Viridiplantae; Streptophyta; Embryophyta; Tracheophyta; Spermatophyta; Magnoliophyta; eudicotyledons; Gunneridae; Pentapetalae; Saxifragales; Crassulaceae; Kalanchoe	.	TRINITY_DN57486_c0_g3_i1|m.140	395-3[-]	VATL_KALDA^VATL_KALDA^Q:1-131,H:35-165^99.237%ID^E:3.08e-83^RecName: Full=V-type proton ATPase 16 kDa proteolipid subunit;^Eukaryota; Viridiplantae; Streptophyta; Embryophyta; Tracheophyta; Spermatophyta; Magnoliophyta; eudicotyledons; Gunneridae; Pentapetalae; Saxifragales; Crassulaceae; Kalanchoe	.	I1JSI4_SOYBN^I1JSI4_SOYBN^Q:1-131,H:8-138^99.237%ID^E:8.78e-82^.^.	PF00137.18^ATP-synt_C^ATP synthase subunit C^3-42^E:2.9e-08`PF00137.18^ATP-synt_C^ATP synthase subunit C^63-121^E:3.9e-21	.	ExpAA=68.42^PredHel=3^Topology=o25-47i60-82o97-119i	.	.	GO:0016021^cellular_component^integral component of membrane`GO:0033179^cellular_component^proton-transporting V-type ATPase, V0 domain`GO:0005774^cellular_component^vacuolar membrane`GO:0015078^molecular_function^hydrogen ion transmembrane transporter activity`GO:0015991^biological_process^ATP hydrolysis coupled proton transport	GO:0015078^molecular_function^hydrogen ion transmembrane transporter activity`GO:0015991^biological_process^ATP hydrolysis coupled proton transport`GO:0033177^cellular_component^proton-transporting two-sector ATPase complex, proton-transporting domain	.	.
TRINITY_DN57486_c0_g4	TRINITY_DN57486_c0_g4_i1	VATL5_ARATH^VATL5_ARATH^Q:283-2,H:34-127^98.936%ID^E:5.12e-42^RecName: Full=V-type proton ATPase subunit c5;^Eukaryota; Viridiplantae; Streptophyta; Embryophyta; Tracheophyta; Spermatophyta; Magnoliophyta; eudicotyledons; Gunneridae; Pentapetalae; rosids; malvids; Brassicales; Brassicaceae; Camelineae; Arabidopsis	.	.	.	.	.	.	.	.	.	COG0636^F(1)F(0) ATP synthase produces ATP from ADP in the presence of a proton or sodium gradient. F-type ATPases consist of two structural domains, F(1) containing the extramembraneous catalytic core and F(0) containing the membrane proton channel, linked together by a central stalk and a peripheral stalk. During catalysis, ATP synthesis in the catalytic domain of F(1) is coupled via a rotary m…	KEGG:ath:AT2G16510`KEGG:ath:AT4G34720`KEGG:ath:AT4G38920`KO:K02155	GO:0016021^cellular_component^integral component of membrane`GO:0005886^cellular_component^plasma membrane`GO:0033179^cellular_component^proton-transporting V-type ATPase, V0 domain`GO:0005774^cellular_component^vacuolar membrane`GO:0005773^cellular_component^vacuole`GO:0015078^molecular_function^hydrogen ion transmembrane transporter activity`GO:0015991^biological_process^ATP hydrolysis coupled …	.	.	.
TRINITY_DN57486_c0_g5	TRINITY_DN57486_c0_g5_i1	VATL_MAIZE^VATL_MAIZE^Q:167-3,H:55-109^98.182%ID^E:1.62e-18^RecName: Full=V-type proton ATPase 16 kDa proteolipid subunit;^Eukaryota; Viridiplantae; Streptophyta; Embryophyta; Tracheophyta; Spermatophyta; Magnoliophyta; Liliopsida; Poales; Poaceae; PACMAD clade; Panicoideae; Andropogonodae; Andropogoneae; Tripsacinae; Zea	.	.	.	.	.	.	.	.	.	COG0636^F(1)F(0) ATP synthase produces ATP from ADP in the presence of a proton or sodium gradient. F-type ATPases consist of two structural domains, F(1) containing the extramembraneous catalytic core and F(0) containing the membrane proton channel, linked together by a central stalk and a peripheral stalk. During catalysis, ATP synthesis in the catalytic domain of F(1) is coupled via a rotary m…	.	GO:0016021^cellular_component^integral component of membrane`GO:0033179^cellular_component^proton-transporting V-type ATPase, V0 domain`GO:0005774^cellular_component^vacuolar membrane`GO:0015078^molecular_function^hydrogen ion transmembrane transporter activity`GO:0015991^biological_process^ATP hydrolysis coupled proton transport	.	.	.
TRINITY_DN57486_c0_g6	TRINITY_DN57486_c0_g6_i1	VATL_KALDA^VATL_KALDA^Q:395-3,H:35-165^100%ID^E:2.68e-59^RecName: Full=V-type proton ATPase 16 kDa proteolipid subunit;^Eukaryota; Viridiplantae; Streptophyta; Embryophyta; Tracheophyta; Spermatophyta; Magnoliophyta; eudicotyledons; Gunneridae; Pentapetalae; Saxifragales; Crassulaceae; Kalanchoe	.	TRINITY_DN57486_c0_g6_i1|m.141	395-3[-]	VATL_KALDA^VATL_KALDA^Q:1-131,H:35-165^100%ID^E:2.3e-84^RecName: Full=V-type proton ATPase 16 kDa proteolipid subunit;^Eukaryota; Viridiplantae; Streptophyta; Embryophyta; Tracheophyta; Spermatophyta; Magnoliophyta; eudicotyledons; Gunneridae; Pentapetalae; Saxifragales; Crassulaceae; Kalanchoe	.	I1LPX0_SOYBN^I1LPX0_SOYBN^Q:1-131,H:12-142^100%ID^E:7.53e-83^.^.	PF00137.18^ATP-synt_C^ATP synthase subunit C^3-42^E:2.9e-08`PF00137.18^ATP-synt_C^ATP synthase subunit C^63-121^E:3.9e-21	.	ExpAA=68.85^PredHel=3^Topology=o25-47i60-82o97-119i	.	.	GO:0016021^cellular_component^integral component of membrane`GO:0033179^cellular_component^proton-transporting V-type ATPase, V0 domain`GO:0005774^cellular_component^vacuolar membrane`GO:0015078^molecular_function^hydrogen ion transmembrane transporter activity`GO:0015991^biological_process^ATP hydrolysis coupled proton transport	GO:0015078^molecular_function^hydrogen ion transmembrane transporter activity`GO:0015991^biological_process^ATP hydrolysis coupled proton transport`GO:0033177^cellular_component^proton-transporting two-sector ATPase complex, proton-transporting domain	.	.
TRINITY_DN57486_c0_g7	TRINITY_DN57486_c0_g7_i1	VATL_KALDA^VATL_KALDA^Q:395-3,H:35-165^99.237%ID^E:2.68e-59^RecName: Full=V-type proton ATPase 16 kDa proteolipid subunit;^Eukaryota; Viridiplantae; Streptophyta; Embryophyta; Tracheophyta; Spermatophyta; Magnoliophyta; eudicotyledons; Gunneridae; Pentapetalae; Saxifragales; Crassulaceae; Kalanchoe	.	TRINITY_DN57486_c0_g7_i1|m.142	395-3[-]	VATL_KALDA^VATL_KALDA^Q:1-131,H:35-165^99.237%ID^E:3.08e-83^RecName: Full=V-type proton ATPase 16 kDa proteolipid subunit;^Eukaryota; Viridiplantae; Streptophyta; Embryophyta; Tracheophyta; Spermatophyta; Magnoliophyta; eudicotyledons; Gunneridae; Pentapetalae; Saxifragales; Crassulaceae; Kalanchoe	.	I1JSI4_SOYBN^I1JSI4_SOYBN^Q:1-131,H:8-138^99.237%ID^E:8.78e-82^.^.	PF00137.18^ATP-synt_C^ATP synthase subunit C^3-42^E:2.9e-08`PF00137.18^ATP-synt_C^ATP synthase subunit C^63-121^E:3.9e-21	.	ExpAA=68.42^PredHel=3^Topology=o25-47i60-82o97-119i	.	.	GO:0016021^cellular_component^integral component of membrane`GO:0033179^cellular_component^proton-transporting V-type ATPase, V0 domain`GO:0005774^cellular_component^vacuolar membrane`GO:0015078^molecular_function^hydrogen ion transmembrane transporter activity`GO:0015991^biological_process^ATP hydrolysis coupled proton transport	GO:0015078^molecular_function^hydrogen ion transmembrane transporter activity`GO:0015991^biological_process^ATP hydrolysis coupled proton transport`GO:0033177^cellular_component^proton-transporting two-sector ATPase complex, proton-transporting domain	.	.
TRINITY_DN57486_c0_g8	TRINITY_DN57486_c0_g8_i1	VATL_KALDA^VATL_KALDA^Q:395-3,H:35-165^100%ID^E:2.68e-59^RecName: Full=V-type proton ATPase 16 kDa proteolipid subunit;^Eukaryota; Viridiplantae; Streptophyta; Embryophyta; Tracheophyta; Spermatophyta; Magnoliophyta; eudicotyledons; Gunneridae; Pentapetalae; Saxifragales; Crassulaceae; Kalanchoe	.	TRINITY_DN57486_c0_g8_i1|m.143	395-3[-]	VATL_KALDA^VATL_KALDA^Q:1-131,H:35-165^100%ID^E:2.3e-84^RecName: Full=V-type proton ATPase 16 kDa proteolipid subunit;^Eukaryota; Viridiplantae; Streptophyta; Embryophyta; Tracheophyta; Spermatophyta; Magnoliophyta; eudicotyledons; Gunneridae; Pentapetalae; Saxifragales; Crassulaceae; Kalanchoe	.	I1LPX0_SOYBN^I1LPX0_SOYBN^Q:1-131,H:12-142^100%ID^E:7.53e-83^.^.	PF00137.18^ATP-synt_C^ATP synthase subunit C^3-42^E:2.9e-08`PF00137.18^ATP-synt_C^ATP synthase subunit C^63-121^E:3.9e-21	.	ExpAA=68.85^PredHel=3^Topology=o25-47i60-82o97-119i	.	.	GO:0016021^cellular_component^integral component of membrane`GO:0033179^cellular_component^proton-transporting V-type ATPase, V0 domain`GO:0005774^cellular_component^vacuolar membrane`GO:0015078^molecular_function^hydrogen ion transmembrane transporter activity`GO:0015991^biological_process^ATP hydrolysis coupled proton transport	GO:0015078^molecular_function^hydrogen ion transmembrane transporter activity`GO:0015991^biological_process^ATP hydrolysis coupled proton transport`GO:0033177^cellular_component^proton-transporting two-sector ATPase complex, proton-transporting domain	.	.
TRINITY_DN57486_c0_g9	TRINITY_DN57486_c0_g9_i1	VATL_KALDA^VATL_KALDA^Q:224-3,H:92-165^98.649%ID^E:6.99e-32^RecName: Full=V-type proton ATPase 16 kDa proteolipid subunit;^Eukaryota; Viridiplantae; Streptophyta; Embryophyta; Tracheophyta; Spermatophyta; Magnoliophyta; eudicotyledons; Gunneridae; Pentapetalae; Saxifragales; Crassulaceae; Kalanchoe	.	.	.	.	.	.	.	.	.	.	.	GO:0016021^cellular_component^integral component of membrane`GO:0033179^cellular_component^proton-transporting V-type ATPase, V0 domain`GO:0005774^cellular_component^vacuolar membrane`GO:0015078^molecular_function^hydrogen ion transmembrane transporter activity`GO:0015991^biological_process^ATP hydrolysis coupled proton transport	.	.	.
TRINITY_DN57488_c0_g1	TRINITY_DN57488_c0_g1_i1	.	.	.	.	.	.	.	.	.	.	.	.	.	.	.	.
TRINITY_DN57488_c0_g2	TRINITY_DN57488_c0_g2_i1	.	.	.	.	.	.	.	.	.	.	.	.	.	.	.	.
TRINITY_DN57488_c0_g2	TRINITY_DN57488_c0_g2_i2	.	.	.	.	.	.	.	.	.	.	.	.	.	.	.	.
TRINITY_DN57450_c0_g1	TRINITY_DN57450_c0_g1_i1	.	.	TRINITY_DN57450_c0_g1_i1|m.144	459-1[-]	.	.	.	.	.	ExpAA=31.17^PredHel=1^Topology=i78-100o	.	.	.	.	.	.
TRINITY_DN57450_c0_g2	TRINITY_DN57450_c0_g2_i1	DHQSD_ARATH^DHQSD_ARATH^Q:833-922,H:155-184^73.333%ID^E:3.36e-06^RecName: Full=Bifunctional 3-dehydroquinate dehydratase/shikimate dehydrogenase, chloroplastic;^Eukaryota; Viridiplantae; Streptophyta; Embryophyta; Tracheophyta; Spermatophyta; Magnoliophyta; eudicotyledons; Gunneridae; Pentapetalae; rosids; malvids; Brassicales; Brassicaceae; Camelineae; Arabidopsis	.	TRINITY_DN57450_c0_g2_i1|m.145	677-324[-]	.	.	.	.	.	.	.	.	.	.	.	.
TRINITY_DN57450_c0_g3	TRINITY_DN57450_c0_g3_i1	DHQSD_ARATH^DHQSD_ARATH^Q:833-922,H:155-184^73.333%ID^E:3.36e-06^RecName: Full=Bifunctional 3-dehydroquinate dehydratase/shikimate dehydrogenase, chloroplastic;^Eukaryota; Viridiplantae; Streptophyta; Embryophyta; Tracheophyta; Spermatophyta; Magnoliophyta; eudicotyledons; Gunneridae; Pentapetalae; rosids; malvids; Brassicales; Brassicaceae; Camelineae; Arabidopsis	.	TRINITY_DN57450_c0_g3_i1|m.146	677-324[-]	.	.	.	.	.	.	.	.	.	.	.	.
TRINITY_DN57450_c0_g4	TRINITY_DN57450_c0_g4_i1	.	.	TRINITY_DN57450_c0_g4_i1|m.147	455-3[-]	.	.	.	.	.	ExpAA=30.95^PredHel=1^Topology=i78-100o	.	.	.	.	.	.
TRINITY_DN57489_c0_g1	TRINITY_DN57489_c0_g1_i1	SD11_ARATH^SD11_ARATH^Q:1-330,H:478-587^74.545%ID^E:4.14e-49^RecName: Full=G-type lectin S-receptor-like serine/threonine-protein kinase SD1-1;^Eukaryota; Viridiplantae; Streptophyta; Embryophyta; Tracheophyta; Spermatophyta; Magnoliophyta; eudicotyledons; Gunneridae; Pentapetalae; rosids; malvids; Brassicales; Brassicaceae; Camelineae; Arabidopsis	.	.	.	.	.	.	.	.	.	COG0515^Serine Threonine protein kinase	KEGG:ath:AT4G27300	GO:0016021^cellular_component^integral component of membrane`GO:0005886^cellular_component^plasma membrane`GO:0009506^cellular_component^plasmodesma`GO:0005524^molecular_function^ATP binding`GO:0005516^molecular_function^calmodulin binding`GO:0030246^molecular_function^carbohydrate binding`GO:0004674^molecular_function^protein serine/threonine kinase activity`GO:0031625^molecular_function^ubiquit…	.	.	.
TRINITY_DN57403_c0_g1	TRINITY_DN57403_c0_g1_i1	MYB48_ARATH^MYB48_ARATH^Q:456-316,H:38-84^93.617%ID^E:2.72e-34^RecName: Full=Transcription factor MYB48;^Eukaryota; Viridiplantae; Streptophyta; Embryophyta; Tracheophyta; Spermatophyta; Magnoliophyta; eudicotyledons; Gunneridae; Pentapetalae; rosids; malvids; Brassicales; Brassicaceae; Camelineae; Arabidopsis`MYB48_ARATH^MYB48_ARATH^Q:247-143,H:83-117^94.286%ID^E:2.72e-34^RecName: Full=Transcrip…	.	TRINITY_DN57403_c0_g1_i1|m.148	331-2[-]	MYB59_ARATH^MYB59_ARATH^Q:29-65,H:84-120^91.892%ID^E:4.74e-17^RecName: Full=Transcription factor MYB59;^Eukaryota; Viridiplantae; Streptophyta; Embryophyta; Tracheophyta; Spermatophyta; Magnoliophyta; eudicotyledons; Gunneridae; Pentapetalae; rosids; malvids; Brassicales; Brassicaceae; Camelineae; Arabidopsis	.	M0RF48_MUSAM^M0RF48_MUSAM^Q:29-89,H:84-144^62.295%ID^E:1.24e-17^.^.	PF00249.28^Myb_DNA-binding^Myb-like DNA-binding domain^29-52^E:4.4e-08	.	.	COG5147^Myblike DNAbinding domain containing protein	KEGG:ath:AT5G59780`KO:K09422	GO:0005634^cellular_component^nucleus`GO:0003677^molecular_function^DNA binding`GO:0003700^molecular_function^transcription factor activity, sequence-specific DNA binding`GO:0046686^biological_process^response to cadmium ion`GO:0010200^biological_process^response to chitin`GO:0009723^biological_process^response to ethylene`GO:0009739^biological_process^response to gibberellin`GO:0009753^biologica…	.	.	.
TRINITY_DN57403_c0_g1	TRINITY_DN57403_c0_g1_i2	MYB48_ARATH^MYB48_ARATH^Q:382-143,H:38-117^95%ID^E:7.47e-47^RecName: Full=Transcription factor MYB48;^Eukaryota; Viridiplantae; Streptophyta; Embryophyta; Tracheophyta; Spermatophyta; Magnoliophyta; eudicotyledons; Gunneridae; Pentapetalae; rosids; malvids; Brassicales; Brassicaceae; Camelineae; Arabidopsis`MYB48_ARATH^MYB48_ARATH^Q:615-472,H:1-48^70.833%ID^E:1.38e-14^RecName: Full=Transcription …	.	TRINITY_DN57403_c0_g1_i2|m.149	439-2[-]	MYB59_ARATH^MYB59_ARATH^Q:20-103,H:39-122^91.667%ID^E:6.72e-50^RecName: Full=Transcription factor MYB59;^Eukaryota; Viridiplantae; Streptophyta; Embryophyta; Tracheophyta; Spermatophyta; Magnoliophyta; eudicotyledons; Gunneridae; Pentapetalae; rosids; malvids; Brassicales; Brassicaceae; Camelineae; Arabidopsis	.	V4RTK8_9ROSI^V4RTK8_9ROSI^Q:6-123,H:55-165^76.271%ID^E:2.05e-49^.^.	PF00249.28^Myb_DNA-binding^Myb-like DNA-binding domain^44-88^E:3.9e-16`PF13921.3^Myb_DNA-bind_6^Myb-like DNA-binding domain^48-94^E:1.6e-06	.	.	COG5147^Myblike DNAbinding domain containing protein	KEGG:ath:AT5G59780`KO:K09422	GO:0005634^cellular_component^nucleus`GO:0003677^molecular_function^DNA binding`GO:0003700^molecular_function^transcription factor activity, sequence-specific DNA binding`GO:0046686^biological_process^response to cadmium ion`GO:0010200^biological_process^response to chitin`GO:0009723^biological_process^response to ethylene`GO:0009739^biological_process^response to gibberellin`GO:0009753^biologica…	.	.	.
TRINITY_DN57400_c0_g1	TRINITY_DN57400_c0_g1_i1	.	.	.	.	.	.	.	.	.	.	.	.	.	.	.	.
TRINITY_DN57400_c0_g2	TRINITY_DN57400_c0_g2_i1	.	.	.	.	.	.	.	.	.	.	.	.	.	.	.	.
TRINITY_DN57400_c1_g1	TRINITY_DN57400_c1_g1_i1	.	.	.	.	.	.	.	.	.	.	.	.	.	.	.	.
TRINITY_DN57406_c0_g1	TRINITY_DN57406_c0_g1_i1	.	.	.	.	.	.	.	.	.	.	.	.	.	.	.	.
TRINITY_DN57490_c0_g1	TRINITY_DN57490_c0_g1_i1	.	.	.	.	.	.	.	.	.	.	.	.	.	.	.	.
TRINITY_DN57490_c0_g2	TRINITY_DN57490_c0_g2_i1	.	.	.	.	.	.	.	.	.	.	.	.	.	.	.	.
TRINITY_DN57410_c0_g1	TRINITY_DN57410_c0_g1_i1	PLY22_ARATH^PLY22_ARATH^Q:987-7,H:46-372^79.635%ID^E:0^RecName: Full=Probable pectate lyase 22;^Eukaryota; Viridiplantae; Streptophyta; Embryophyta; Tracheophyta; Spermatophyta; Magnoliophyta; eudicotyledons; Gunneridae; Pentapetalae; rosids; malvids; Brassicales; Brassicaceae; Camelineae; Arabidopsis	.	TRINITY_DN57410_c0_g1_i1|m.150	1119-1[-]	PLY22_ARATH^PLY22_ARATH^Q:17-371,H:23-372^75.35%ID^E:0^RecName: Full=Probable pectate lyase 22;^Eukaryota; Viridiplantae; Streptophyta; Embryophyta; Tracheophyta; Spermatophyta; Magnoliophyta; eudicotyledons; Gunneridae; Pentapetalae; rosids; malvids; Brassicales; Brassicaceae; Camelineae; Arabidopsis	.	A0A0A0KNX3_CUCSA^A0A0A0KNX3_CUCSA^Q:38-371,H:26-360^92.537%ID^E:0^.^.	PF00544.16^Pec_lyase_C^Pectate lyase^161-346^E:2.3e-20`PF13229.3^Beta_helix^Right handed beta helix region^183-300^E:0.00012	.	ExpAA=25.40^PredHel=1^Topology=i5-27o	COG3866^pectate lyase activity	KEGG:ath:AT5G63180`KO:K01728	GO:0046872^molecular_function^metal ion binding`GO:0030570^molecular_function^pectate lyase activity`GO:0045490^biological_process^pectin catabolic process	.	.	.
TRINITY_DN57410_c0_g1	TRINITY_DN57410_c0_g1_i1	PLY22_ARATH^PLY22_ARATH^Q:987-7,H:46-372^79.635%ID^E:0^RecName: Full=Probable pectate lyase 22;^Eukaryota; Viridiplantae; Streptophyta; Embryophyta; Tracheophyta; Spermatophyta; Magnoliophyta; eudicotyledons; Gunneridae; Pentapetalae; rosids; malvids; Brassicales; Brassicaceae; Camelineae; Arabidopsis	.	TRINITY_DN57410_c0_g1_i1|m.151	1-630[+]	.	.	A0A059CYB3_EUCGR^A0A059CYB3_EUCGR^Q:66-153,H:6-93^37.5%ID^E:1.5e-18^.^.	.	sigP:1^25^0.639^YES	.	.	.	.	.	.	.
TRINITY_DN57443_c0_g1	TRINITY_DN57443_c0_g1_i1	.	.	.	.	.	.	.	.	.	.	.	.	.	.	.	.
TRINITY_DN57443_c0_g2	TRINITY_DN57443_c0_g2_i1	.	.	.	.	.	.	.	.	.	.	.	.	.	.	.	.
TRINITY_DN57443_c0_g2	TRINITY_DN57443_c0_g2_i2	.	.	.	.	.	.	.	.	.	.	.	.	.	.	.	.
TRINITY_DN57443_c0_g3	TRINITY_DN57443_c0_g3_i1	.	.	.	.	.	.	.	.	.	.	.	.	.	.	.	.
TRINITY_DN57453_c0_g1	TRINITY_DN57453_c0_g1_i1	SAP4_ORYSJ^SAP4_ORYSJ^Q:908-393,H:1-173^60.345%ID^E:2.76e-62^RecName: Full=Zinc finger A20 and AN1 domain-containing stress-associated protein 4;^Eukaryota; Viridiplantae; Streptophyta; Embryophyta; Tracheophyta; Spermatophyta; Magnoliophyta; Liliopsida; Poales; Poaceae; BOP clade; Oryzoideae; Oryzeae; Oryzinae; Oryza	.	TRINITY_DN57453_c0_g1_i1|m.152	908-390[-]	SAP4_ORYSJ^SAP4_ORYSJ^Q:1-172,H:1-173^60.345%ID^E:5.18e-72^RecName: Full=Zinc finger A20 and AN1 domain-containing stress-associated protein 4;^Eukaryota; Viridiplantae; Streptophyta; Embryophyta; Tracheophyta; Spermatophyta; Magnoliophyta; Liliopsida; Poales; Poaceae; BOP clade; Oryzoideae; Oryzeae; Oryzinae; Oryza	.	A0A0A0LZP0_CUCSA^A0A0A0LZP0_CUCSA^Q:1-172,H:103-274^90.116%ID^E:2.56e-110^.^.	PF01754.13^zf-A20^A20-like zinc finger^17-39^E:1e-11`PF01428.13^zf-AN1^AN1-like Zinc finger^113-149^E:3.5e-11	.	.	ENOG4111UWC^zinc finger	KEGG:osa:4328609	GO:0003677^molecular_function^DNA binding`GO:0008270^molecular_function^zinc ion binding	GO:0003677^molecular_function^DNA binding`GO:0008270^molecular_function^zinc ion binding	.	.
TRINITY_DN57493_c0_g1	TRINITY_DN57493_c0_g1_i1	.	.	TRINITY_DN57493_c0_g1_i1|m.153	1-309[+]	.	.	E5GCT5_CUCME^E5GCT5_CUCME^Q:45-102,H:64-121^93.103%ID^E:1.2e-26^.^.	.	.	.	.	.	.	.	.	.
TRINITY_DN57493_c0_g1	TRINITY_DN57493_c0_g1_i1	.	.	TRINITY_DN57493_c0_g1_i1|m.154	2-307[+]	.	.	.	.	sigP:1^20^0.94^YES	ExpAA=25.56^PredHel=1^Topology=i2-24o	.	.	.	.	.	.
TRINITY_DN57459_c0_g1	TRINITY_DN57459_c0_g1_i1	.	.	.	.	.	.	.	.	.	.	.	.	.	.	.	.
TRINITY_DN57459_c0_g2	TRINITY_DN57459_c0_g2_i1	.	.	.	.	.	.	.	.	.	.	.	.	.	.	.	.
TRINITY_DN57459_c0_g3	TRINITY_DN57459_c0_g3_i1	.	.	.	.	.	.	.	.	.	.	.	.	.	.	.	.
TRINITY_DN57438_c0_g1	TRINITY_DN57438_c0_g1_i1	COMT1_CATRO^COMT1_CATRO^Q:236-3,H:96-173^55.128%ID^E:2.64e-22^RecName: Full=Caffeic acid 3-O-methyltransferase;^Eukaryota; Viridiplantae; Streptophyta; Embryophyta; Tracheophyta; Spermatophyta; Magnoliophyta; eudicotyledons; Gunneridae; Pentapetalae; asterids; lamiids; Gentianales; Apocynaceae; Rauvolfioideae; Vinceae; Catharanthinae; Catharanthus	.	.	.	.	.	.	.	.	.	.	.	GO:0047763^molecular_function^caffeate O-methyltransferase activity`GO:0009809^biological_process^lignin biosynthetic process	.	.	.
TRINITY_DN57435_c0_g1	TRINITY_DN57435_c0_g1_i1	.	.	.	.	.	.	.	.	.	.	.	.	.	.	.	.
TRINITY_DN57435_c1_g1	TRINITY_DN57435_c1_g1_i1	.	.	.	.	.	.	.	.	.	.	.	.	.	.	.	.
TRINITY_DN57424_c0_g1	TRINITY_DN57424_c0_g1_i1	UBP1B_ARATH^UBP1B_ARATH^Q:2-229,H:39-114^80.263%ID^E:4.91e-37^RecName: Full=Oligouridylate-binding protein 1B;^Eukaryota; Viridiplantae; Streptophyta; Embryophyta; Tracheophyta; Spermatophyta; Magnoliophyta; eudicotyledons; Gunneridae; Pentapetalae; rosids; malvids; Brassicales; Brassicaceae; Camelineae; Arabidopsis	.	.	.	.	.	.	.	.	.	ENOG410XQ8U^TIA1 cytotoxic granule-associated RNA binding	.	GO:0005634^cellular_component^nucleus`GO:0000166^molecular_function^nucleotide binding`GO:0003723^molecular_function^RNA binding`GO:0006397^biological_process^mRNA processing	.	.	.
TRINITY_DN57483_c0_g1	TRINITY_DN57483_c0_g1_i1	.	.	.	.	.	.	.	.	.	.	.	.	.	.	.	.
TRINITY_DN57483_c1_g1	TRINITY_DN57483_c1_g1_i1	.	.	.	.	.	.	.	.	.	.	.	.	.	.	.	.
TRINITY_DN57415_c0_g1	TRINITY_DN57415_c0_g1_i1	M240_ARATH^M240_ARATH^Q:207-1,H:2-70^36.232%ID^E:6.32e-11^RecName: Full=Uncharacterized mitochondrial protein AtMg00240;^Eukaryota; Viridiplantae; Streptophyta; Embryophyta; Tracheophyta; Spermatophyta; Magnoliophyta; eudicotyledons; Gunneridae; Pentapetalae; rosids; malvids; Brassicales; Brassicaceae; Camelineae; Arabidopsis	.	.	.	.	.	.	.	.	.	COG2801^Retrotransposon protein	KEGG:ath:ArthMp021	GO:0005739^cellular_component^mitochondrion	.	.	.
TRINITY_DN57415_c0_g2	TRINITY_DN57415_c0_g2_i1	M240_ARATH^M240_ARATH^Q:207-1,H:2-70^36.232%ID^E:7.75e-11^RecName: Full=Uncharacterized mitochondrial protein AtMg00240;^Eukaryota; Viridiplantae; Streptophyta; Embryophyta; Tracheophyta; Spermatophyta; Magnoliophyta; eudicotyledons; Gunneridae; Pentapetalae; rosids; malvids; Brassicales; Brassicaceae; Camelineae; Arabidopsis	.	.	.	.	.	.	.	.	.	COG2801^Retrotransposon protein	KEGG:ath:ArthMp021	GO:0005739^cellular_component^mitochondrion	.	.	.
TRINITY_DN57415_c0_g3	TRINITY_DN57415_c0_g3_i1	M240_ARATH^M240_ARATH^Q:207-1,H:2-70^36.232%ID^E:3.62e-10^RecName: Full=Uncharacterized mitochondrial protein AtMg00240;^Eukaryota; Viridiplantae; Streptophyta; Embryophyta; Tracheophyta; Spermatophyta; Magnoliophyta; eudicotyledons; Gunneridae; Pentapetalae; rosids; malvids; Brassicales; Brassicaceae; Camelineae; Arabidopsis	.	.	.	.	.	.	.	.	.	COG2801^Retrotransposon protein	KEGG:ath:ArthMp021	GO:0005739^cellular_component^mitochondrion	.	.	.
TRINITY_DN57411_c0_g1	TRINITY_DN57411_c0_g1_i1	ACA11_ARATH^ACA11_ARATH^Q:1-213,H:809-849^47.887%ID^E:3.08e-10^RecName: Full=Putative calcium-transporting ATPase 11, plasma membrane-type;^Eukaryota; Viridiplantae; Streptophyta; Embryophyta; Tracheophyta; Spermatophyta; Magnoliophyta; eudicotyledons; Gunneridae; Pentapetalae; rosids; malvids; Brassicales; Brassicaceae; Camelineae; Arabidopsis	.	.	.	.	.	.	.	.	.	ENOG410XNNC^ATPase, Ca transporting, plasma membrane	KEGG:ath:AT3G57330`KO:K01537	GO:0009507^cellular_component^chloroplast`GO:0005794^cellular_component^Golgi apparatus`GO:0005887^cellular_component^integral component of plasma membrane`GO:0009705^cellular_component^plant-type vacuole membrane`GO:0005886^cellular_component^plasma membrane`GO:0005774^cellular_component^vacuolar membrane`GO:0005773^cellular_component^vacuole`GO:0005524^molecular_function^ATP binding`GO:0005388^…	.	.	.
TRINITY_DN57411_c0_g2	TRINITY_DN57411_c0_g2_i1	ACA5_ORYSJ^ACA5_ORYSJ^Q:3-248,H:788-839^56.098%ID^E:9.58e-18^RecName: Full=Probable calcium-transporting ATPase 5, plasma membrane-type;^Eukaryota; Viridiplantae; Streptophyta; Embryophyta; Tracheophyta; Spermatophyta; Magnoliophyta; Liliopsida; Poales; Poaceae; BOP clade; Oryzoideae; Oryzeae; Oryzinae; Oryza	.	.	.	.	.	.	.	.	.	ENOG410XNNC^ATPase, Ca transporting, plasma membrane	.	GO:0005887^cellular_component^integral component of plasma membrane`GO:0043231^cellular_component^intracellular membrane-bounded organelle`GO:0005524^molecular_function^ATP binding`GO:0005388^molecular_function^calcium-transporting ATPase activity`GO:0046872^molecular_function^metal ion binding	.	.	.
TRINITY_DN57411_c0_g3	TRINITY_DN57411_c0_g3_i1	ACA5_ORYSJ^ACA5_ORYSJ^Q:2-208,H:801-839^47.826%ID^E:2.41e-08^RecName: Full=Probable calcium-transporting ATPase 5, plasma membrane-type;^Eukaryota; Viridiplantae; Streptophyta; Embryophyta; Tracheophyta; Spermatophyta; Magnoliophyta; Liliopsida; Poales; Poaceae; BOP clade; Oryzoideae; Oryzeae; Oryzinae; Oryza	.	.	.	.	.	.	.	.	.	ENOG410XNNC^ATPase, Ca transporting, plasma membrane	.	GO:0005887^cellular_component^integral component of plasma membrane`GO:0043231^cellular_component^intracellular membrane-bounded organelle`GO:0005524^molecular_function^ATP binding`GO:0005388^molecular_function^calcium-transporting ATPase activity`GO:0046872^molecular_function^metal ion binding	.	.	.
TRINITY_DN57411_c0_g4	TRINITY_DN57411_c0_g4_i1	ACA5_ORYSJ^ACA5_ORYSJ^Q:3-248,H:788-839^56.098%ID^E:1.77e-17^RecName: Full=Probable calcium-transporting ATPase 5, plasma membrane-type;^Eukaryota; Viridiplantae; Streptophyta; Embryophyta; Tracheophyta; Spermatophyta; Magnoliophyta; Liliopsida; Poales; Poaceae; BOP clade; Oryzoideae; Oryzeae; Oryzinae; Oryza	.	.	.	.	.	.	.	.	.	ENOG410XNNC^ATPase, Ca transporting, plasma membrane	.	GO:0005887^cellular_component^integral component of plasma membrane`GO:0043231^cellular_component^intracellular membrane-bounded organelle`GO:0005524^molecular_function^ATP binding`GO:0005388^molecular_function^calcium-transporting ATPase activity`GO:0046872^molecular_function^metal ion binding	.	.	.
TRINITY_DN57454_c0_g1	TRINITY_DN57454_c0_g1_i1	.	.	.	.	.	.	.	.	.	.	.	.	.	.	.	.
TRINITY_DN57419_c0_g1	TRINITY_DN57419_c0_g1_i1	GLNA3_PHAVU^GLNA3_PHAVU^Q:31-246,H:198-240^56.944%ID^E:6.14e-14^RecName: Full=Glutamine synthetase N-1;^Eukaryota; Viridiplantae; Streptophyta; Embryophyta; Tracheophyta; Spermatophyta; Magnoliophyta; eudicotyledons; Gunneridae; Pentapetalae; rosids; fabids; Fabales; Fabaceae; Papilionoideae; Phaseoleae; Phaseolus	.	.	.	.	.	.	.	.	.	.	KEGG:pvu:PHAVU_008G237400g`KO:K01915	GO:0005737^cellular_component^cytoplasm`GO:0005524^molecular_function^ATP binding`GO:0004356^molecular_function^glutamate-ammonia ligase activity`GO:0006542^biological_process^glutamine biosynthetic process`GO:0009399^biological_process^nitrogen fixation	.	.	.
TRINITY_DN57419_c0_g2	TRINITY_DN57419_c0_g2_i1	GLNA1_ALNGL^GLNA1_ALNGL^Q:31-105,H:198-222^88%ID^E:9.92e-12^RecName: Full=Glutamine synthetase;^Eukaryota; Viridiplantae; Streptophyta; Embryophyta; Tracheophyta; Spermatophyta; Magnoliophyta; eudicotyledons; Gunneridae; Pentapetalae; rosids; fabids; Fagales; Betulaceae; Alnus`GLNA1_ALNGL^GLNA1_ALNGL^Q:182-238,H:222-240^89.474%ID^E:9.92e-12^RecName: Full=Glutamine synthetase;^Eukaryota; Viridipla…	.	.	.	.	.	.	.	.	.	.	.	GO:0005737^cellular_component^cytoplasm`GO:0005524^molecular_function^ATP binding`GO:0004356^molecular_function^glutamate-ammonia ligase activity`GO:0006542^biological_process^glutamine biosynthetic process`GO:0009399^biological_process^nitrogen fixation	.	.	.
TRINITY_DN57419_c0_g3	TRINITY_DN57419_c0_g3_i1	GLNA1_ALNGL^GLNA1_ALNGL^Q:31-105,H:198-222^88%ID^E:9.92e-12^RecName: Full=Glutamine synthetase;^Eukaryota; Viridiplantae; Streptophyta; Embryophyta; Tracheophyta; Spermatophyta; Magnoliophyta; eudicotyledons; Gunneridae; Pentapetalae; rosids; fabids; Fagales; Betulaceae; Alnus`GLNA1_ALNGL^GLNA1_ALNGL^Q:182-238,H:222-240^89.474%ID^E:9.92e-12^RecName: Full=Glutamine synthetase;^Eukaryota; Viridipla…	.	.	.	.	.	.	.	.	.	.	.	GO:0005737^cellular_component^cytoplasm`GO:0005524^molecular_function^ATP binding`GO:0004356^molecular_function^glutamate-ammonia ligase activity`GO:0006542^biological_process^glutamine biosynthetic process`GO:0009399^biological_process^nitrogen fixation	.	.	.
TRINITY_DN57479_c0_g1	TRINITY_DN57479_c0_g1_i1	.	.	.	.	.	.	.	.	.	.	.	.	.	.	.	.
TRINITY_DN57432_c0_g1	TRINITY_DN57432_c0_g1_i1	.	.	.	.	.	.	.	.	.	.	.	.	.	.	.	.
TRINITY_DN57432_c0_g1	TRINITY_DN57432_c0_g1_i2	.	.	.	.	.	.	.	.	.	.	.	.	.	.	.	.
TRINITY_DN57464_c0_g1	TRINITY_DN57464_c0_g1_i1	.	.	.	.	.	.	.	.	.	.	.	.	.	.	.	.
TRINITY_DN57416_c0_g1	TRINITY_DN57416_c0_g1_i1	.	.	.	.	.	.	.	.	.	.	.	.	.	.	.	.
TRINITY_DN57416_c0_g2	TRINITY_DN57416_c0_g2_i1	.	.	.	.	.	.	.	.	.	.	.	.	.	.	.	.
TRINITY_DN57416_c0_g3	TRINITY_DN57416_c0_g3_i1	.	.	.	.	.	.	.	.	.	.	.	.	.	.	.	.
TRINITY_DN57416_c0_g4	TRINITY_DN57416_c0_g4_i1	.	.	.	.	.	.	.	.	.	.	.	.	.	.	.	.
TRINITY_DN57416_c0_g5	TRINITY_DN57416_c0_g5_i1	.	.	.	.	.	.	.	.	.	.	.	.	.	.	.	.
TRINITY_DN57476_c0_g1	TRINITY_DN57476_c0_g1_i1	E70B1_ARATH^E70B1_ARATH^Q:338-144,H:558-622^43.077%ID^E:8.02e-12^RecName: Full=Exocyst complex component EXO70B1;^Eukaryota; Viridiplantae; Streptophyta; Embryophyta; Tracheophyta; Spermatophyta; Magnoliophyta; eudicotyledons; Gunneridae; Pentapetalae; rosids; malvids; Brassicales; Brassicaceae; Camelineae; Arabidopsis	.	.	.	.	.	.	.	.	.	ENOG410YIGI^exocyst complex	KEGG:ath:AT5G58430	GO:0005829^cellular_component^cytosol`GO:0000145^cellular_component^exocyst`GO:0070062^cellular_component^extracellular exosome`GO:0045335^cellular_component^phagocytic vesicle`GO:0005886^cellular_component^plasma membrane`GO:0006887^biological_process^exocytosis	.	.	.
TRINITY_DN57476_c0_g2	TRINITY_DN57476_c0_g2_i1	E70B1_ARATH^E70B1_ARATH^Q:941-147,H:379-621^43.019%ID^E:1.72e-66^RecName: Full=Exocyst complex component EXO70B1;^Eukaryota; Viridiplantae; Streptophyta; Embryophyta; Tracheophyta; Spermatophyta; Magnoliophyta; eudicotyledons; Gunneridae; Pentapetalae; rosids; malvids; Brassicales; Brassicaceae; Camelineae; Arabidopsis	.	TRINITY_DN57476_c0_g2_i1|m.155	953-123[-]	E70B1_ARATH^E70B1_ARATH^Q:2-269,H:376-621^42.91%ID^E:3.09e-67^RecName: Full=Exocyst complex component EXO70B1;^Eukaryota; Viridiplantae; Streptophyta; Embryophyta; Tracheophyta; Spermatophyta; Magnoliophyta; eudicotyledons; Gunneridae; Pentapetalae; rosids; malvids; Brassicales; Brassicaceae; Camelineae; Arabidopsis	.	A0A0A0KND1_CUCSA^A0A0A0KND1_CUCSA^Q:1-276,H:429-704^96.014%ID^E:0^.^.	PF03081.12^Exo70^Exo70 exocyst complex subunit^5-262^E:4.9e-83	.	.	ENOG410YIGI^exocyst complex	KEGG:ath:AT5G58430	GO:0005829^cellular_component^cytosol`GO:0000145^cellular_component^exocyst`GO:0070062^cellular_component^extracellular exosome`GO:0045335^cellular_component^phagocytic vesicle`GO:0005886^cellular_component^plasma membrane`GO:0006887^biological_process^exocytosis	GO:0006887^biological_process^exocytosis`GO:0000145^cellular_component^exocyst	.	.
TRINITY_DN57412_c0_g1	TRINITY_DN57412_c0_g1_i1	.	.	.	.	.	.	.	.	.	.	.	.	.	.	.	.
TRINITY_DN57433_c0_g1	TRINITY_DN57433_c0_g1_i1	REF6_ARATH^REF6_ARATH^Q:3-134,H:1311-1354^93.182%ID^E:4.26e-22^RecName: Full=Lysine-specific demethylase REF6;^Eukaryota; Viridiplantae; Streptophyta; Embryophyta; Tracheophyta; Spermatophyta; Magnoliophyta; eudicotyledons; Gunneridae; Pentapetalae; rosids; malvids; Brassicales; Brassicaceae; Camelineae; Arabidopsis	.	.	.	.	.	.	.	.	.	COG5048^Zinc finger protein	KEGG:ath:AT3G48430	GO:0005634^cellular_component^nucleus`GO:0051213^molecular_function^dioxygenase activity`GO:0046872^molecular_function^metal ion binding`GO:0003676^molecular_function^nucleic acid binding`GO:0033169^biological_process^histone H3-K9 demethylation`GO:0048366^biological_process^leaf development`GO:0035067^biological_process^negative regulation of histone acetylation`GO:0006355^biological_process^reg…	.	.	.
TRINITY_DN57433_c0_g2	TRINITY_DN57433_c0_g2_i1	REF6_ARATH^REF6_ARATH^Q:3-140,H:1311-1356^93.478%ID^E:7.75e-23^RecName: Full=Lysine-specific demethylase REF6;^Eukaryota; Viridiplantae; Streptophyta; Embryophyta; Tracheophyta; Spermatophyta; Magnoliophyta; eudicotyledons; Gunneridae; Pentapetalae; rosids; malvids; Brassicales; Brassicaceae; Camelineae; Arabidopsis	.	.	.	.	.	.	.	.	.	COG5048^Zinc finger protein	KEGG:ath:AT3G48430	GO:0005634^cellular_component^nucleus`GO:0051213^molecular_function^dioxygenase activity`GO:0046872^molecular_function^metal ion binding`GO:0003676^molecular_function^nucleic acid binding`GO:0033169^biological_process^histone H3-K9 demethylation`GO:0048366^biological_process^leaf development`GO:0035067^biological_process^negative regulation of histone acetylation`GO:0006355^biological_process^reg…	.	.	.
TRINITY_DN57433_c0_g3	TRINITY_DN57433_c0_g3_i1	REF6_ARATH^REF6_ARATH^Q:3-104,H:1311-1344^94.118%ID^E:8.59e-16^RecName: Full=Lysine-specific demethylase REF6;^Eukaryota; Viridiplantae; Streptophyta; Embryophyta; Tracheophyta; Spermatophyta; Magnoliophyta; eudicotyledons; Gunneridae; Pentapetalae; rosids; malvids; Brassicales; Brassicaceae; Camelineae; Arabidopsis	.	.	.	.	.	.	.	.	.	COG5048^Zinc finger protein	KEGG:ath:AT3G48430	GO:0005634^cellular_component^nucleus`GO:0051213^molecular_function^dioxygenase activity`GO:0046872^molecular_function^metal ion binding`GO:0003676^molecular_function^nucleic acid binding`GO:0033169^biological_process^histone H3-K9 demethylation`GO:0048366^biological_process^leaf development`GO:0035067^biological_process^negative regulation of histone acetylation`GO:0006355^biological_process^reg…	.	.	.
TRINITY_DN57433_c0_g4	TRINITY_DN57433_c0_g4_i1	REF6_ARATH^REF6_ARATH^Q:3-140,H:1311-1356^93.478%ID^E:7.75e-23^RecName: Full=Lysine-specific demethylase REF6;^Eukaryota; Viridiplantae; Streptophyta; Embryophyta; Tracheophyta; Spermatophyta; Magnoliophyta; eudicotyledons; Gunneridae; Pentapetalae; rosids; malvids; Brassicales; Brassicaceae; Camelineae; Arabidopsis	.	.	.	.	.	.	.	.	.	COG5048^Zinc finger protein	KEGG:ath:AT3G48430	GO:0005634^cellular_component^nucleus`GO:0051213^molecular_function^dioxygenase activity`GO:0046872^molecular_function^metal ion binding`GO:0003676^molecular_function^nucleic acid binding`GO:0033169^biological_process^histone H3-K9 demethylation`GO:0048366^biological_process^leaf development`GO:0035067^biological_process^negative regulation of histone acetylation`GO:0006355^biological_process^reg…	.	.	.
TRINITY_DN57433_c0_g5	TRINITY_DN57433_c0_g5_i1	REF6_ARATH^REF6_ARATH^Q:3-104,H:1311-1344^94.118%ID^E:3.27e-16^RecName: Full=Lysine-specific demethylase REF6;^Eukaryota; Viridiplantae; Streptophyta; Embryophyta; Tracheophyta; Spermatophyta; Magnoliophyta; eudicotyledons; Gunneridae; Pentapetalae; rosids; malvids; Brassicales; Brassicaceae; Camelineae; Arabidopsis	.	.	.	.	.	.	.	.	.	COG5048^Zinc finger protein	KEGG:ath:AT3G48430	GO:0005634^cellular_component^nucleus`GO:0051213^molecular_function^dioxygenase activity`GO:0046872^molecular_function^metal ion binding`GO:0003676^molecular_function^nucleic acid binding`GO:0033169^biological_process^histone H3-K9 demethylation`GO:0048366^biological_process^leaf development`GO:0035067^biological_process^negative regulation of histone acetylation`GO:0006355^biological_process^reg…	.	.	.
TRINITY_DN57465_c0_g1	TRINITY_DN57465_c0_g1_i1	.	.	.	.	.	.	.	.	.	.	.	.	.	.	.	.
TRINITY_DN57465_c0_g2	TRINITY_DN57465_c0_g2_i1	.	.	.	.	.	.	.	.	.	.	.	.	.	.	.	.
TRINITY_DN57440_c0_g1	TRINITY_DN57440_c0_g1_i1	HEM11_CUCSA^HEM11_CUCSA^Q:327-235,H:66-96^80.645%ID^E:8.1e-07^RecName: Full=Glutamyl-tRNA reductase 1, chloroplastic;^Eukaryota; Viridiplantae; Streptophyta; Embryophyta; Tracheophyta; Spermatophyta; Magnoliophyta; eudicotyledons; Gunneridae; Pentapetalae; rosids; fabids; Cucurbitales; Cucurbitaceae; Benincaseae; Cucumis	.	.	.	.	.	.	.	.	.	.	KEGG:csv:101220615`KO:K02492	GO:0009507^cellular_component^chloroplast`GO:0008883^molecular_function^glutamyl-tRNA reductase activity`GO:0050661^molecular_function^NADP binding`GO:0015995^biological_process^chlorophyll biosynthetic process`GO:0006782^biological_process^protoporphyrinogen IX biosynthetic process	.	.	.
[truncated: 515,156+ more rows]
