# Supplementary material for: De novo transcriptome assembly from flower buds of dioecious, gynomonoecious and chemically masculinized female Coccinia grandis reveals genes associated with sex expression and modification
Source: BMC Plant Biol. 2017 Dec 12;17:241. doi: 10.1186/s12870-017-1187-z (PMC5727884; doi:10.1186/s12870-017-1187-z)
Supplement: Supplementary file 8 — Expression matrix of transcripts with P-values at most 1e-3 and at least 2^2 fold differential expression. (XLS 7379 kb) [file 12870_2017_1187_MOESM8_ESM.xls]

## Sheet: Supplement-2_diffExpr.P1e-3_C2.
Ag_Early_A	Ag_Early_B	Female_Early_A	Female_Early_B	GYMH_Early_A	GYMH_Early_B	GYMH_Middle_A	GYMH_Middle_B2	Male_Early_A	Male_Early_B	Male_Middle_A	Male_Middle_B
TRINITY_DN114446_c0_g3_i1	2.91858	2.80116	2.5612	2.19598	0	0	0	0.132248	0.615416	1.22095	2.00108	1.63645
TRINITY_DN108770_c1_g2_i1	0	0	1.61965	0	6.18464	5.21132	5.86468	5.36342	5.72348	3.50551	5.89358	4.46878
TRINITY_DN103130_c0_g1_i1	3.75275	3.42533	0.280956	0	0.426533	0.124328	0.826193	0.375178	2.83996	2.82049	0.635987	1.40926
TRINITY_DN83423_c0_g1_i1	0	0	0.258217	0	4.82645	4.88928	5.28029	5.1762	3.9824	3.79898	4.79603	4.6453
TRINITY_DN106464_c0_g1_i1	0	0	0.561693	0	2.19377	1.98258	1.6663	1.32423	1.42116	1.20852	0	0
TRINITY_DN113182_c1_g2_i6	0	0	0	0	0.153157	0	0	0	0	0	0.495695	1.62527
TRINITY_DN91397_c0_g9_i1	0	0	0	0	2.64201	3.31426	4.15567	3.9092	3.46976	2.71017	3.55029	3.57471
TRINITY_DN93234_c0_g3_i1	3.25686	3.32294	1.83512	2.62527	2.77547	2.59383	3.13455	3.09896	4.36205	4.0816	5.36145	4.93913
TRINITY_DN118696_c1_g3_i2	1.7761	0.343692	1.54794	2.15186	0	0	0	0	0	0	0	0
TRINITY_DN110280_c0_g1_i1	2.57143	2.38018	3.23189	3.22574	2.72159	2.54794	2.32625	1.92486	1.59264	1.54646	1.12102	1.37518
TRINITY_DN116013_c8_g9_i1	0	0	0	0	5.98766	4.93428	4.98555	5.84549	4.82375	4.80261	4.92267	4.39328
TRINITY_DN115275_c4_g6_i1	3.99395	3.49275	4.68415	4.47288	2.54399	2.86809	2.46989	2.26963	3.40572	3.58592	0.872632	0.587845
TRINITY_DN114978_c0_g1_i1	0	0	0	0	1.42492	1.82253	2.34255	2.45497	2.37156	2.53431	1.92296	2.23756
TRINITY_DN93415_c0_g13_i1	2.28274	2.47405	2.68997	2.88343	0.290424	0	0	0	0	0	0	0
TRINITY_DN101844_c2_g2_i1	0	0	0	1.51854	0	0	0	0	1.69644	0	1.63459	1.60786
TRINITY_DN82848_c0_g1_i1	1.35671	2.12201	1.55238	2.02006	0	0	0	0	0	0	0	0.70044
TRINITY_DN110050_c0_g1_i1	1.24793	1.06074	2.62831	2.60999	2.2345	2.05346	1.20602	1.7137	3.40844	3.28036	2.05589	2.1606
TRINITY_DN81628_c0_g1_i2	0	0	0	0	4.35007	5.01422	4.69494	4.80411	3.38612	4.0045	4.35142	4.29131
TRINITY_DN117319_c0_g2_i1	2.49723	2.43109	2.36093	2.0966	1.23818	1.04614	1.59072	1.4049	0.255803	0	1.69019	1.17057
TRINITY_DN104536_c4_g6_i1	4.6049	4.89937	2.5568	3.43856	0.970117	0.900722	1.34767	1.07176	2.10601	3.24275	2.37212	2.75788
TRINITY_DN110170_c2_g2_i1	0	0	0	0	2.7031	1.76214	1.5864	1.37851	0	0	0	0
TRINITY_DN97426_c0_g1_i1	0	0	0	0	0	0	0	0	0	0	4.76288	4.76203
TRINITY_DN114865_c0_g3_i1	0.891419	0.736388	1.30217	1.27083	0.803227	1.43136	1.04194	1.03844	0.452068	0.545968	0	0
TRINITY_DN97484_c0_g5_i1	0	0	0	0	0	0	0	0	3.05415	2.61683	3.27605	3.43776
TRINITY_DN112229_c0_g3_i2	0	0	0.477159	0	0.258217	0.753605	1.08134	1.10434	0	0	0	0
TRINITY_DN98212_c0_g2_i1	4.89176	4.35826	0	0.175045	0	0	0.712816	0.715454	0.681674	0	1.71501	2.04509
TRINITY_DN110382_c0_g5_i3	1.91418	2.21568	2.09051	1.8679	0	0	0	0	0	0	0	0
TRINITY_DN46612_c0_g3_i1	4.43062	5.16386	5.11378	4.77731	0	0	0	1.13553	0	0	1.49416	0
TRINITY_DN103165_c0_g1_i1	1.8524	1.41088	1.48182	1.918	0	0.698663	0.893751	0	0	0	0	0.243669
TRINITY_DN96300_c0_g1_i1	5.68457	5.35018	5.86071	5.85107	6.46717	6.68922	7.48774	7.72437	4.91418	4.75745	4.38853	5.20441
TRINITY_DN93905_c0_g4_i1	0	0	0	0	3.17856	2.71984	4.04168	3.95986	3.33585	3.20414	3.97306	3.44745
TRINITY_DN88217_c0_g2_i1	2.45891	2.49518	2.34227	2.80756	0	0	0	0.342555	2.79597	1.55631	1.40054	1.31267
TRINITY_DN117833_c3_g10_i1	6.09043	5.93932	7.34966	6.79276	0	0	0	0	0	0	0	0
TRINITY_DN103061_c2_g1_i1	1.12433	1.49108	1.51046	1.48078	4.217	4.41913	3.13619	3.27337	2.639	2.59048	1.17121	1.36177
TRINITY_DN117998_c0_g5_i1	0	0.0976108	0	0	2.01935	1.21847	1.40599	1.60881	2.43563	2.55164	1.73898	2.3598
TRINITY_DN116575_c0_g8_i2	1.80323	1.94073	1.47716	1.50894	2.49953	2.93263	3.45996	3.50526	3.6893	3.35276	3.09711	3.01364
TRINITY_DN107160_c0_g4_i1	1.8746	1.62807	2.34767	1.82701	0	0	0.144046	0.217851	1.53257	1.3454	2.02857	1.29807
TRINITY_DN101339_c0_g15_i3	5.82008	5.73961	4.51178	4.56078	0	0	0	0	0	0	0	0
TRINITY_DN95137_c0_g4_i1	3.603	3.47015	4.03791	4.29433	1.0697	1.07108	2.36149	2.10601	0	0	0	0
TRINITY_DN91925_c3_g1_i1	9.23327	9.03658	9.23307	9.40288	0	0	0	0	0	0	0	0
TRINITY_DN89424_c0_g3_i4	2.76723	2.48027	2.0552	1.76553	1.73855	1.42169	1.46676	2.09626	1.49108	0	0	0.386259
TRINITY_DN117583_c1_g1_i5	0	0	0	0.482332	1.48852	0	1.73422	1.42008	1.13553	1.26963	0.997834	1.334
TRINITY_DN84342_c0_g1_i1	0	0	0	1.53257	4.13988	4.25558	3.57301	3.71765	4.13052	3.94392	4.03483	3.92733
TRINITY_DN103960_c0_g2_i8	0	0	0	0	1.33228	1.65901	1.70088	2.09963	1.99928	2.05381	2.75979	2.80674
TRINITY_DN102070_c0_g4_i1	3.30772	3.2558	3.3032	3.0616	0	0.509949	0	0	1.30626	2.40136	2.64178	2.32855
TRINITY_DN89407_c0_g2_i1	0	0	0	0	0	0	0	0	3.36471	4.11111	3.9442	3.72541
TRINITY_DN112142_c0_g2_i1	2.37601	2.8534	1.30217	1.47612	0	0.0129262	0	0.583038	0	0	0	0
TRINITY_DN98080_c0_g1_i1	1.8339	1.52055	1.36625	1.38184	0	0.356144	0	0.681674	0	0	0	0
TRINITY_DN89294_c0_g1_i1	0	1.52055	1.31846	1.32998	0	0	0	0	0	1.63273	0	0
TRINITY_DN105766_c0_g1_i1	0	1.25036	0	1.76553	0.37629	1.0895	0.589763	0.851999	2.67175	1.81639	2.87971	2.52557
TRINITY_DN119028_c0_g2_i3	2.58256	2.38322	2.51728	2.75125	0	0	0	0	0	0	0	0
TRINITY_DN106125_c2_g5_i1	0	0	0	0	0.640621	1.58256	1.87578	1.26784	0.231432	0	0.725959	0
TRINITY_DN93389_c0_g2_i1	0	0	0	0	0	0	0	0	0	0	6.50085	6.78538
TRINITY_DN116955_c0_g2_i4	0.485427	0.343692	0.615416	0.695103	0	0	0	0	0	0	0	0
TRINITY_DN113929_c1_g1_i1	0	0	0	0	0	0	0	0	3.19787	3.36541	3.21366	3.39287
TRINITY_DN115745_c2_g2_i1	1.02219	1.14731	0	1.46153	0	0	0	0	0	0	0	0
TRINITY_DN89151_c0_g9_i2	0	0	0	0	1.6036	1.67129	1.46676	1.70929	2.04998	2.2397	2.57628	2.104
TRINITY_DN99312_c0_g1_i1	0.568519	0	0	1.00432	3.05137	2.82843	2.7366	2.55729	0	0	0	0
TRINITY_DN115146_c0_g1_i1	0.586885	0	0	0.574344	0.795767	1.75446	0	0	0	1.21475	1.74846	0.599318
TRINITY_DN106862_c1_g2_i1	2.17409	1.85957	2.33171	2.67401	0.476122	0.454176	0.729444	0.757023	0.726831	1.19598	1.57143	0.711935
TRINITY_DN53981_c0_g1_i1	4.30327	3.91657	3.16591	3.33671	4.51602	4.36765	5.30243	5.58111	4.39541	4.33793	5.32959	5.20539
TRINITY_DN104138_c1_g1_i2	2.58928	3.11103	0	0	0	0	0	0	0	0	0	0
TRINITY_DN92532_c3_g3_i1	5.06712	4.90612	7.46051	7.38518	6.96513	6.75038	5.98753	6.02152	6.90274	6.91219	5.50214	5.36975
TRINITY_DN80332_c0_g5_i1	0	0	0	0	3.80426	4.00036	3.73162	3.96874	3.68246	3.32567	3.10081	2.87578
TRINITY_DN116778_c0_g1_i1	3.35572	2.55949	2.31296	2.91207	0.682573	0.865523	0.415759	0	0	0	0	0
TRINITY_DN101044_c1_g2_i1	2.21195	1.88714	2.57942	2.87637	2.02255	1.83714	1.47197	1.32998	0	0	0.413594	1.36177
TRINITY_DN114852_c4_g3_i2	1.2762	1.06901	0	0	1.01078	1.38239	1.53007	1.31846	1.67807	2.02574	2.36597	2.33543
TRINITY_DN92456_c0_g1_i3	0	0	0	1.7891	3.44467	2.61542	3.00342	2.55016	1.59264	2.72115	2.40572	2.38018
TRINITY_DN105490_c1_g5_i4	2.99458	2.92828	3.01899	2.84137	0	0.509949	0	0	0	0.669027	0	0
TRINITY_DN70998_c0_g2_i1	0	0	0	0	4.30458	4.11678	3.58219	4.33949	3.58868	3.18206	4.62065	4.0616
TRINITY_DN100165_c2_g6_i1	2.41414	2.34398	0.552869	1.08814	2.80653	3.00917	3.17935	3.6912	0	1.44943	3.65042	3.79462
TRINITY_DN110651_c0_g2_i5	3.25263	2.84157	3.0697	3.28437	1.8508	2.06281	1.54893	1.70088	0.97966	0.687061	0.716332	0.968644
TRINITY_DN103280_c3_g2_i1	2.94486	3.03703	2.66471	2.40898	0	0	0	0	0	0	0	0
TRINITY_DN116152_c0_g2_i2	0	0	0	0	0.258217	0	0	0	1.80612	2.37934	2.3598	2.25972
TRINITY_DN109578_c0_g2_i1	0	0.586885	0	0	2.72552	3.06005	3.07056	2.95847	0.949348	2.17377	0.91533	0.371838
TRINITY_DN95272_c0_g1_i1	3.03598	2.95028	2.2966	1.78534	0.504875	0	0.552869	0	0	0	0.941106	0
TRINITY_DN93850_c0_g3_i1	4.53257	4.23389	4.82008	4.72285	0.323082	0.405992	0.901494	0	0	0.632268	0	0
TRINITY_DN105561_c0_g5_i2	2.81373	2.42169	2.17632	3.04719	0	0	0	0	0	0.432959	0	0
TRINITY_DN99810_c0_g4_i1	1.02928	0	0	0	3.57664	4.05546	4.24115	4.71644	3.96837	3.68796	2.4678	2.87578
TRINITY_DN110087_c0_g2_i3	2.0597	2.25157	2.86295	2.73335	0	0	0	0.276199	0.949348	0.516015	0.276199	0
TRINITY_DN66133_c0_g1_i1	0	0	0	0	0	0.857583	0.922959	0	2.50487	2.59526	2.06729	2.36653
TRINITY_DN109285_c1_g1_i5	0.869477	1.07724	1.09694	0.886745	0	0	0	0	2.60288	2.09153	1.88908	2.11636
TRINITY_DN109301_c0_g1_i7	1.94261	0.88049	1.60217	2.48001	0	0	0	0	0.375178	0.475085	0	0.102994
TRINITY_DN115235_c1_g2_i6	0	0	1.91953	0.936591	2.86493	2.02148	2.08508	2.25822	2.28629	2.5218	2.32193	2.54399
TRINITY_DN91885_c0_g1_i1	0	1.7583	1.98878	1.64293	3.505	3.85858	3.76437	3.68471	4.18349	3.98094	4.15543	3.918
TRINITY_DN99626_c2_g4_i1	5.15745	4.33256	5.39975	5.21148	0	0	0	0	1.45943	1.39012	1.22033	0
TRINITY_DN93858_c0_g1_i1	0	1.0115	0.84318	1.05658	2.7891	2.66539	3.04736	3.07946	0.292782	1.05033	1.31962	1.51803
TRINITY_DN101707_c0_g1_i1	0	0	0	0	1.18015	0.857583	0	0	0	0	0	0
TRINITY_DN34864_c0_g1_i1	0	0	0	0	6.33764	6.86141	6.52644	6.52243	4.87499	4.78962	5.57504	5.2121
TRINITY_DN111782_c0_g4_i1	1.86354	1.93168	2.12796	2.33457	0.334568	0	0	0	0.80488	1.18967	2.02467	1.20163
TRINITY_DN110870_c0_g5_i5	0	0	0.887525	0.362891	0.810649	0	0.721591	0	0.681674	0.848798	1.70487	0
TRINITY_DN116733_c1_g2_i1	0	0	0	0	0	0	0	0	0	0	4.37469	3.23281
TRINITY_DN114809_c2_g22_i1	2.42169	2.76681	2.74524	2.7845	0	0	0	0	0	0	0	0
TRINITY_DN97781_c0_g1_i1	3.0571	3.10518	3.13849	2.94542	0.102994	0	0	0	0	0	0	0
TRINITY_DN110287_c2_g2_i1	4.01819	5.53054	3.54052	3.7149	0	4.80188	5.72885	1.93584	6.65046	5.88947	6.71774	6.11981
TRINITY_DN107594_c0_g2_i1	0	0	0	0	2.9542	2.8502	2.49185	2.83794	2.44122	2.74287	2.53556	1.91991
TRINITY_DN100580_c0_g2_i1	2.40163	1.95382	0.543991	0.66175	1.78618	1.69153	1.8532	1.86552	2.30129	2.45759	5.10047	4.82894
TRINITY_DN115048_c0_g2_i2	2.66107	2.24092	2.38433	2.60573	0	0	0	0	0	1.10501	0	0
TRINITY_DN101211_c0_g5_i1	0	0	0	0	1.44467	2.79681	2.89103	2.83794	3.22959	3.15623	1.59311	1.42868
TRINITY_DN116995_c0_g6_i1	3.19219	3.14192	3.42613	3.38984	0.699552	0	0	0	0	0.604071	0.828632	1.29807
TRINITY_DN114211_c1_g1_i1	0	0	0	0	0	0.159629	0.297485	0.286881	0	0	0.594549	0.563646
TRINITY_DN105890_c1_g2_i1	0	0	0	0	0	0	0	0	1.41576	2.44705	3.16108	2.81188
TRINITY_DN108065_c0_g2_i2	0	0	0	0.592636	1.80941	1.21847	0.930548	0	1.72814	1.5064	1.72944	1.60217
TRINITY_DN91084_c2_g2_i1	4.50392	5.79774	5.78482	4.79036	5.86052	4.39705	6.38313	6.12039	3.01275	0	0	0
TRINITY_DN107878_c1_g4_i1	0	0.24732	0	0	0.312665	0	0.168642	0.181421	0	0	2.88616	2.93017
TRINITY_DN102224_c0_g6_i1	4.07022	4.09584	3.58604	3.22866	0	0	0	0	2.79805	3.07639	2.05589	2.88792
TRINITY_DN83168_c2_g3_i2	0	0	0.733788	0	7.04409	7.06722	7.08146	7.05731	6.8146	6.50177	6.91557	6.50435
TRINITY_DN118473_c2_g2_i2	0	0.725959	0	0.266637	2.00935	2.23848	2.35896	2.11237	1.65947	1.49108	0.194087	0
TRINITY_DN94264_c0_g2_i1	0	0	0	0	0.560715	1.19598	1.67084	0.487486	0.100305	0.575312	2.02857	1.96125
TRINITY_DN83751_c0_g1_i1	3.65821	3.36289	3.24473	3.0358	0	0	0	0	0	0	0.735522	0
TRINITY_DN97763_c0_g1_i2	4.61147	4.1585	4.42606	4.27456	0	0	0	0	0	0	0	0
TRINITY_DN113534_c0_g1_i2	2.55778	2.38018	2.75724	2.83208	0	0.0384362	0	0	0	0	0	0.722466
TRINITY_DN111319_c0_g1_i1	3.46532	2.65627	2.63041	2.10903	0.892974	0.730314	0.445727	0.933573	1.42653	0.934328	0.949348	0.913033
TRINITY_DN109901_c0_g2_i1	0	0	0	0	3.28021	2.97636	0.341417	1.71765	1.62621	0.9568	0.248535	0
TRINITY_DN91752_c1_g25_i2	3.87843	3.8503	3.23036	4.40912	5.05576	4.4758	5.05176	5.15036	5.79675	5.94089	2.96828	2.69644
TRINITY_DN99299_c0_g5_i1	0	0	0	0	3.91791	4.97916	3.7583	4.50932	4.49307	3.85788	4.42169	4.62533
TRINITY_DN94274_c0_g2_i3	2.13783	1.66038	1.02645	0.529071	0.485427	0.509949	0.425459	0	0	0	0.529071	0.986229
TRINITY_DN90279_c0_g3_i4	0	0	0	0.77484	0.956057	1.24062	1.99132	0.041243	0.653519	0	1.30685	1.80818
TRINITY_DN72365_c0_g2_i2	0	2.76192	2.9013	3.7149	0	0	2.73031	0	3.29278	0	2.71414	3.20805
TRINITY_DN110118_c0_g1_i5	2.30714	1.12433	2.639	2.73747	2.87598	2.85738	1.79909	2.70443	2.17951	2.75574	0	0.645241
TRINITY_DN107399_c2_g1_i1	0.975263	0.871055	1.33971	0.886745	2.64409	1.83714	2.92048	3.16511	3.05953	3.03298	2.65191	2.77863
TRINITY_DN106258_c1_g2_i1	3.79971	4.1357	3.93508	4.41163	0	0	0	0	0	0	0	0
TRINITY_DN113835_c1_g2_i4	0	0	0	0	2.77357	2.8538	3.1672	3.31571	1.99928	2.28777	2.43269	2.8516
TRINITY_DN117052_c1_g1_i1	4.40047	4.38191	4.06712	4.14503	3.73531	3.94982	4.01132	3.48941	1.34199	1.53157	1.12102	1.38239
TRINITY_DN113317_c2_g1_i1	0	0.57628	0.200379	0	3.70984	3.57688	3.06402	3.07451	2.82538	2.64708	1.46571	1.70354
TRINITY_DN110969_c0_g1_i2	0	0	0	0	0	0	0	0	1.17568	1.9381	2.72159	3.08423
TRINITY_DN87156_c0_g2_i1	5.11898	5.17696	5.81885	5.67821	5.78115	5.74236	5.58006	5.4491	2.37156	2.66767	3.34852	2.88303
TRINITY_DN112731_c0_g2_i2	0	0	0	0	3.87273	3.9782	3.98977	3.87951	2.42734	1.96421	2.63923	2.37685
TRINITY_DN79861_c0_g2_i1	0	0	0	0	0	0	0	0	0	0	6.20008	6.50142
TRINITY_DN97657_c0_g11_i2	2.58712	3.00378	2.7632	2.49442	0	0.590722	0.240009	0.506907	0	1.05728	0.863938	1.59646
TRINITY_DN104245_c1_g2_i2	0.396159	0	0.334568	0	0	0	0	0	3.55766	3.41373	3.3703	3.48903
TRINITY_DN104549_c0_g2_i3	0	0	0	0.751035	3.00522	1.41684	3.11086	2.56876	2.33971	2.44175	2.49083	2.81435
TRINITY_DN118505_c0_g2_i2	1.83754	1.64432	1.30743	1.76977	0	0.100305	0	0.107018	0	0.604071	0.438293	0.302173
TRINITY_DN74585_c1_g5_i3	0.475085	1.0036	0	0	0	0.21661	3.04579	2.72552	0.494672	0.650765	4.95856	5.50522
TRINITY_DN109730_c1_g1_i8	0	0	0	0	0	2.27411	0.352759	1.49108	0	0	0	0
TRINITY_DN117599_c1_g1_i3	2.04998	2.26574	2.48156	2.04614	0	0	0.041243	0.041243	0	0	0.235114	0
TRINITY_DN81178_c0_g1_i1	0	0	0	3.0358	0	0	0	0	3.26993	3.45773	0	3.1811
TRINITY_DN117667_c0_g4_i1	2.34738	2.2228	2.41738	1.97673	0.246104	0.590722	0	0	1.43776	1.3454	0.646163	0.84559
TRINITY_DN56258_c0_g2_i1	3.84609	4.71913	0	0	0	0	0	2.91877	0	3.56401	0	0
TRINITY_DN112662_c0_g4_i7	3.2969	3.11686	3.14763	2.58592	0	1.30568	1.12631	0.49774	0	0	0	0
TRINITY_DN111904_c0_g1_i3	2.11003	1.53257	0.543991	0.7433	1.08202	1.85519	1.25278	1.18523	3.01078	2.88049	2.59765	2.43376
TRINITY_DN93158_c0_g6_i1	5.06635	5.02219	5.02223	4.80756	0.963474	0	0	0	0.964953	0	1.17824	1.15445
TRINITY_DN113652_c6_g1_i5	0	0	0	0	0	0	0	0	0	0	4.58712	4.71094
TRINITY_DN112693_c1_g7_i1	3.081	3.21101	3.82151	3.66118	1.09491	0	0	0	3.16027	3.99186	2.97838	2.48826
TRINITY_DN117170_c2_g7_i7	0	0	0	0	1.92334	1.78534	1.98076	1.7137	1.7891	1.90381	2.0635	2.02361
TRINITY_DN64281_c0_g2_i1	0	0	0	0	3.1696	3.47158	5.1194	4.87789	3.60573	3.33142	2.94561	2.92562
TRINITY_DN112054_c0_g1_i2	0.279768	0	0	0	1.64708	1.47405	1.67942	1.42008	1.95047	1.90766	2.65718	2.29983
TRINITY_DN105772_c1_g1_i2	1.52005	1.42331	0.80488	0.970854	0.366252	0.147958	0	0	0.375178	0	0	0.645241
TRINITY_DN106238_c0_g1_i5	0	0	0	0	1.48852	1.52957	1.46205	0.517024	1.22651	0.978928	1.17121	1.05589
TRINITY_DN112730_c0_g5_i1	0	1.04474	0	0.592636	3.91437	3.43229	2.77336	3.37546	3.06833	3.75371	2.56023	2.20351
TRINITY_DN111569_c1_g1_i2	0	0	0	0	0.756169	1.96273	1.00791	0	1.14209	0	1.17824	1.32654
TRINITY_DN83911_c0_g1_i1	2.34993	0	0	1.14991	4.74416	4.53711	4.74454	4.78319	4.17209	4.4851	4.59377	4.42082
TRINITY_DN117384_c0_g2_i6	0	0	0	0	0	0	0.21661	0	1.45418	1.3846	0.656268	1.99711
TRINITY_DN86974_c0_g1_i1	0	0	0	0.199123	2.31759	0	1.36905	0	1.95829	2.67446	0	2.23389
TRINITY_DN110377_c0_g1_i1	2.40409	2.47405	0.477159	0.711054	1.24428	1.0895	1.28155	1.20351	3.44148	3.46689	3.69677	3.61129
TRINITY_DN102951_c0_g1_i1	1.30918	3.08151	1.24062	1.01792	0	0	0.695994	0	0	0	0	0.62293
TRINITY_DN94200_c3_g1_i4	3.16269	3.43162	4.0156	3.91886	4.98668	4.88928	4.13077	4.10744	5.19413	5.10278	6.88398	6.79131
TRINITY_DN96624_c0_g1_i1	3.21692	2.82518	3.69622	3.10719	0	0	0	0	1.49108	0.748461	1.96458	1.13881
TRINITY_DN102231_c3_g13_i1	0	0	0	0	5.75079	5.59087	5.71976	5.36307	4.69688	4.35354	5.47794	5.02857
TRINITY_DN103193_c0_g1_i1	1.57483	1.41738	3.42102	3.3512	4.67959	4.43122	1.83026	1.854	2.91437	2.67446	2.33771	1.97049
TRINITY_DN97793_c0_g1_i1	4.12887	3.84679	3.7582	3.77357	0	0	0	0	0	0	0	0
TRINITY_DN108946_c0_g2_i1	0	0	0	0	1.01078	3.14339	3.53903	3.61318	0	0	0	0
TRINITY_DN112029_c1_g1_i2	1.45786	1.7536	0.377401	0.547943	0.437228	0.90766	0.599318	0.478195	1.95829	2.51929	1.73422	2.0321
TRINITY_DN97127_c0_g1_i1	2.03351	1.67627	0.200379	0	0.970117	0.405992	2.41143	2.91322	1.56267	0.808179	0.973795	0.722466
TRINITY_DN94269_c1_g5_i1	3.58532	2.97416	2.65627	2.78073	0	0	0	0	0	0.594549	0.550901	0
TRINITY_DN105975_c0_g1_i1	5.50846	5.66118	5.2654	5.14074	0	0.981853	1.37462	1.01792	3.41265	3.75157	4.68235	4.3048
TRINITY_DN85897_c0_g1_i3	1.97343	0.871055	0	0.0398403	0.407081	0.124328	1.24671	0	0.180148	0	0	0
TRINITY_DN82477_c0_g2_i1	3.94869	4.19022	3.34085	3.34852	0	0	0	0	3.88986	4.16446	3.73444	3.55373
TRINITY_DN106992_c2_g3_i3	1.14274	1.69198	1.48182	1.21412	0	0	0.404903	0	0	0	0	0.855192
TRINITY_DN97107_c1_g1_i1	0	0	0.827819	1.24245	2.50208	2.55459	2.62737	1.90304	3.03633	3.0917	4.0571	3.52795
TRINITY_DN87618_c0_g2_i1	4.88587	5.03971	0	0.424385	0	0.136191	0	0	2.99422	3.36261	2.7551	3.08423
TRINITY_DN104761_c0_g4_i3	5.34327	5.28251	5.71342	5.64238	3.50144	2.8538	3.69064	3.32668	3.93206	3.49914	3.97306	3.20226
TRINITY_DN115637_c0_g2_i5	2.03034	2.47119	2.12499	1.2762	0	0	0	0	0	0	0	0
TRINITY_DN91397_c0_g15_i1	0	0	0	0	3.14551	3.93631	4.40919	4.21335	4.00468	3.76861	4.5022	4.14192
TRINITY_DN104101_c0_g6_i1	0	0	0	0	2.75382	1.47871	2.95996	2.52155	0.556797	1.79992	1.8496	2.65489
TRINITY_DN92953_c0_g5_i1	3.17153	2.66152	2.04893	2.06833	5.23802	4.81813	4.75018	4.92685	5.29682	5.52453	4.82563	4.74233
TRINITY_DN90030_c0_g1_i1	2.40681	1.06074	3.00234	3.05832	1.02361	0.745883	1.40599	0.843984	0.863146	0.545968	1.23389	0.439357
TRINITY_DN87748_c0_g5_i2	0.52306	0.24732	0.356144	0.077243	0	1.62527	0	0.286881	1.82701	0.432959	3.71512	3.87519
TRINITY_DN96906_c0_g1_i4	2.75937	3.14012	2.46205	2.7433	0	0	0	0	2.29837	2.37934	2.53007	1.98841
TRINITY_DN92043_c0_g1_i1	0	0	0	0	1.8508	2.04089	2.65375	2.79473	3.26379	2.85679	3.9159	3.35021
TRINITY_DN106822_c0_g1_i1	0.333424	0.620117	0	0.703101	1.75873	1.42169	2.8266	2.79867	1.59741	1.39012	1.26724	1.37518
TRINITY_DN113025_c1_g1_i2	0.235114	0.421156	0.633199	0	0.258217	0	0	0	2.69243	2.39862	2.49365	2.43376
TRINITY_DN29261_c0_g8_i1	0	3.5601	2.59741	3.99358	2.56682	1.96273	1.86473	1.93584	0	0	0	0
TRINITY_DN99845_c0_g2_i1	4.54985	3.9221	5.40262	5.06639	0	0	0	0	0	1.23327	0	0
TRINITY_DN109765_c0_g5_i2	3.97453	4.02201	3.87214	3.21723	2.02255	0	0	0.619178	0	0	0	0
TRINITY_DN116875_c1_g5_i2	0	0	0	0.27739	1.36905	2.14763	1.50131	1.63552	2.45996	1.96421	2.39067	2.73422
TRINITY_DN49695_c0_g2_i1	6.11093	5.88928	6.28575	6.02928	0	0	0	0	0	0	0	0
TRINITY_DN111343_c0_g1_i1	0.578214	0.329985	0	0.289244	0.772308	0.250962	0.809826	1.70531	1.06695	0.389567	3.26948	3.42787
TRINITY_DN118275_c0_g1_i2	0	0	0	0	1.54498	0.994942	1.75873	1.54844	2.02112	2.33999	1.78618	1.93395
TRINITY_DN91171_c0_g2_i2	5.5517	5.49172	3.72301	3.8054	1.89103	1.27858	0	1.18523	0	2.8508	1.91456	0.893751
TRINITY_DN110890_c1_g2_i6	0.0524159	0	0	0	0.211635	0	0.205393	0	0.351628	0.594549	1.28688	0.73292
TRINITY_DN98684_c2_g4_i21	3.01293	2.95028	2.5568	2.78848	0	0	0	0	0.556797	0.344828	0	0.316146
TRINITY_DN84934_c0_g1_i4	2.41927	1.86394	2.43002	2.49902	1.05658	0.753605	0.319618	0.6107	0	0.896078	1.03773	1.34767
TRINITY_DN104578_c0_g1_i1	2.54399	2.55655	3.17329	3.04719	0	0	0	0	0	0	0.550901	0
TRINITY_DN107362_c1_g1_i2	2.12862	1.89142	0.313826	0.38405	0	0	0	0	0	0.344828	0	0.288063
TRINITY_DN89729_c0_g1_i7	2.61589	2.29337	2.16157	2.32395	2.17919	2.89821	1.30918	2.00971	1.31846	0.848798	0	0
TRINITY_DN106095_c0_g3_i3	1.06833	1.16221	1.98222	2.17536	0	0.21661	0.415759	0	0	0	0.327687	0
TRINITY_DN114577_c2_g6_i1	3.10919	3.34298	0	0	0	0	0	0	0	0	0	0.77484
TRINITY_DN106933_c0_g1_i2	0	0	0	0	3.0351	2.75894	2.56584	2.9279	0	0	0	0
TRINITY_DN96429_c1_g9_i2	2.51627	1.42331	1.78115	2.38377	0	1.10836	1.18777	0	0	0	1.14991	2.24884
TRINITY_DN115301_c0_g4_i1	3.09356	2.92828	3.8527	3.8504	3.498	4.01578	3.48852	3.35938	2.69466	2.77484	1.809	2.01935
TRINITY_DN58881_c0_g1_i1	0	0	0	0	0.818032	0.572405	0	0.41684	2.63668	2.4862	1.82701	1.53655
TRINITY_DN82676_c0_g14_i1	5.11936	4.99499	5.00216	5.08924	0	0	0	0	0	0	0	0
TRINITY_DN112923_c4_g3_i1	0	0.421156	0	0.27739	1.33743	1.03351	1.34199	1.42546	2.123	1.77905	1.99711	2.23389
TRINITY_DN115835_c0_g5_i1	3.78031	4.04466	4.27352	3.97838	0.37629	0	0	0	0	0	0	0
TRINITY_DN111232_c0_g1_i2	0	0	0.958286	0.828632	0.466758	0.714575	0.552869	0.592636	0.140124	0.124328	0.151859	0.15056
TRINITY_DN115315_c0_g1_i3	2.32337	1.82171	2.29924	2.06523	0	0	0	0	2.35417	1.64201	0.506907	1.07313
TRINITY_DN115017_c0_g3_i2	0	0	0.235114	0.320773	1.46937	1.97929	1.65352	0.655352	3.13027	2.42035	0.855192	0.258217
TRINITY_DN117554_c0_g1_i2	2.46624	2.54523	1.80447	1.99349	0.189034	0	0	0	0	1.80405	1.12102	0
TRINITY_DN98023_c0_g1_i1	1.6017	1.94935	2.57483	2.79036	0	0	0	0	0	0.565597	0	0
TRINITY_DN115159_c2_g1_i1	4.64027	4.35332	4.43916	4.26903	0	0	0	0	3.54374	4.03219	3.53655	3.52945
TRINITY_DN102338_c1_g5_i1	3.83208	3.56291	3.76118	3.53244	0	0	0	0	0	0	0	0
TRINITY_DN103951_c0_g2_i3	2.88264	3.06953	3.13241	3.17057	0.386259	0.415759	0.826193	0	0	0	0	0
TRINITY_DN105900_c0_g1_i1	0	0	0	0.151859	0.302173	0.857583	1.00072	1.04474	1.75018	0.856787	2.3251	2.104
TRINITY_DN95812_c0_g1_i1	3.59192	3.26273	0.377401	0	0	0.674461	1.1635	1.16092	2.93565	2.47845	1.11303	0.540027
TRINITY_DN98184_c1_g7_i2	2.74932	2.74438	1.71282	2.04614	0.290424	0.435095	0.341417	0.253384	0.408168	0	0	0.316146
TRINITY_DN118942_c0_g1_i2	0.550901	0.631337	0.9855	0.901494	0.640621	0	0	0	0	0	0	0.197865
TRINITY_DN84047_c0_g2_i1	4.39664	4.45055	4.68415	4.56413	0	0	0	0	0	0.773996	0	0
TRINITY_DN111292_c0_g2_i1	2.51854	2.80839	2.37379	2.86354	2.176	2.65512	2.7632	2.22897	0	0	1.35106	0.941106
TRINITY_DN101447_c1_g1_i1	0	0	0	0	2.61164	2.06592	2.12961	1.92486	2.57846	2.34568	1.73422	2.60336
TRINITY_DN105999_c0_g1_i6	0	0	0	0	1.43989	0	0.374066	1.37295	1.23327	1.334	0.461529	0.386259
TRINITY_DN117095_c0_g2_i1	0.595504	0.530071	0.741575	0.718964	2.67175	2.07211	2.29308	2.2552	0.545968	0.949348	0.989866	1.34767
TRINITY_DN90208_c1_g6_i1	0	0	0	0	0	0	0	0	2.49185	3.49019	0.686164	0
TRINITY_DN90882_c0_g1_i1	3.68975	3.33971	3.24747	2.96255	4.6251	4.1384	4.50201	4.43969	4.51001	4.47606	5.38229	5.17437
TRINITY_DN117136_c4_g1_i2	1.73639	2.38654	2.04229	2.47041	0	0	0	0	0	0	0	0
TRINITY_DN118642_c0_g3_i2	1.30918	0	1.86116	1.7137	1.39451	1.61259	3.07382	3.26619	0.364012	0	4.00818	4.04238
TRINITY_DN102231_c3_g2_i1	5.02534	5.15538	4.87892	4.84514	0	0	0	0.386259	4.28843	4.37393	4.84082	5.23856
TRINITY_DN92396_c0_g6_i1	4.01239	4.50798	4.83431	4.60027	4.25058	4.09026	2.97233	3.63552	2.80012	2.57846	3.15559	2.48826
TRINITY_DN91336_c0_g1_i1	0	0	0	0	4.03888	4.60561	5.40956	5.27798	5.03844	4.86982	5.86671	5.61073
TRINITY_DN92140_c1_g1_i1	0.541019	0.952334	0.709291	0.565597	0	0	0.886745	1.09085	1.12234	1.23327	2.36905	2.72618
TRINITY_DN95975_c1_g1_i1	1.88557	0	2.00252	0	4.94982	4.97379	5.83294	5.7866	3.37476	3.20883	1.33228	2.42385
TRINITY_DN103673_c0_g1_i2	2.87892	3.06747	2.6173	2.6036	0.258217	0	0.644318	0.264236	2.65787	3.03298	2.95587	2.48207
TRINITY_DN118738_c26_g1_i2	1.1551	0	0.676267	0.66175	2.95084	2.79867	2.14828	2.44228	2.04299	2.40681	3.03984	2.9555
TRINITY_DN70374_c3_g2_i1	6.62095	5.88787	5.19617	4.76214	0.935083	0	0.96643	0	6.47272	6.61185	7.30538	6.92951
TRINITY_DN110905_c0_g2_i1	3.08882	3.27679	2.32106	1.72596	0	0	0	0	0	0	0	0
TRINITY_DN102716_c2_g2_i1	1.40817	1.51501	0.999278	1.31962	0.863146	0.482332	0.952334	0.681674	0.484396	0.367371	5.12172	5.1336
TRINITY_DN115458_c6_g7_i2	0	0	0	0	1.3584	2.39039	1.72159	2.01328	1.61212	1.82049	1.82701	2.60336
TRINITY_DN98646_c0_g1_i2	1.11237	0.84318	1.12829	1.44679	2.06833	2.13849	1.8984	1.98185	0.726831	0	0.377401	0
TRINITY_DN94630_c0_g1_i1	0	0	0.428678	0	4.15429	3.81936	4.15801	4.43075	1.73249	0.986229	0.91533	0.634129
TRINITY_DN113326_c0_g3_i1	1.17313	0	0.857583	0.798258	2.461	1.68751	1.93847	2.04369	3.75638	3.86285	0	1.66494
TRINITY_DN116066_c4_g9_i2	4.37483	4.57386	4.11537	4.30451	1.6036	1.82253	2.02857	1.48078	0.796598	0.97159	1.66038	1.91991
TRINITY_DN59999_c0_g1_i1	0	0	0	0	0	2.64685	4.44943	3.99494	0	0	0	2.7941
TRINITY_DN107535_c0_g2_i2	0	0	0	0	0	0	0	0	1.10165	1.77484	1.42438	1.92903
TRINITY_DN85333_c1_g16_i2	4.61259	4.29954	5.24355	5.25852	4.49946	4.05233	3.85459	3.90005	2.81926	2.62152	2.33457	2.1606
TRINITY_DN110067_c0_g2_i1	0	0	0	0	4.69883	4.00279	2.66038	3.50411	3.51437	4.09263	4.17943	3.78052
TRINITY_DN102220_c2_g3_i2	4.06299	4.07193	2.77125	2.7941	3.31976	3.62831	4.97943	4.87647	2.20852	2.69911	1.31325	0.78576
TRINITY_DN72512_c1_g1_i2	5.30071	5.12238	5.77056	5.57945	0	0	0	0	0.726831	2.14796	0.676267	0.62293
TRINITY_DN112525_c0_g1_i1	2.57362	2.76935	2.8024	3.11487	0	0	0	0	2.67875	1.62807	1.71501	1.35445
TRINITY_DN90208_c1_g5_i1	0	0	0.313826	0	0	0	0	0.332278	5.49937	5.40115	1.00576	0
TRINITY_DN82615_c0_g2_i1	3.69599	4.60466	0	0	6.13103	5.64316	5.44284	5.30484	4.68835	5.15316	4.5623	3.99548
TRINITY_DN74419_c0_g1_i1	1.56608	1.59503	2.15834	2.06523	1.43029	1.82253	0.297485	0.181421	0.167358	0.286881	7.33954	7.37725
TRINITY_DN113064_c1_g1_i2	1.72857	1.7229	1.2857	1.29219	0.140124	0.454176	0	0.217851	0	0	0.151859	0.182692
TRINITY_DN101883_c0_g1_i1	0	0	0.116365	0	0	0	0	0	3.46702	3.2458	2.48207	2.38377
TRINITY_DN86380_c0_g1_i3	0.906121	0	0	1.27083	2.07142	1.42169	2.1107	1.75531	0.863146	2.13488	3.04579	3.60703
TRINITY_DN100786_c0_g2_i1	1.8746	1.43616	1.67129	0	2.96107	1.96273	2.96698	2.96901	0.140124	0	1.33228	0.515006
TRINITY_DN117378_c0_g4_i3	0	0	0	0	0.426533	1.08338	0.445727	0.364012	0	0.941858	0	0.599318
TRINITY_DN111057_c0_g1_i3	3.91351	4.13274	4.18365	4.11378	0	0	0	0	0	0	0	0
TRINITY_DN90268_c1_g2_i1	0	0	0.820485	0	2.62901	2.66129	2.68415	2.38267	0.699552	2.56876	2.71172	0.893751
TRINITY_DN118663_c3_g2_i3	0.503858	0.925999	0	0	2.70509	2.98295	2.46493	2.43989	0	2.03984	2.10501	1.99277
TRINITY_DN108918_c0_g8_i1	0	0	0	0	1.11969	3.32984	2.71787	2.0635	2.20539	2.49902	0	2.40381
TRINITY_DN105914_c0_g1_i1	0.333424	0	0	0	1.11969	1.62527	1.89103	0.62854	1.75873	2.00072	1.47145	2.01471
TRINITY_DN103269_c1_g2_i1	0	0	0	0	2.22589	2.6819	2.98277	2.86096	2.99241	2.16092	2.28303	2.4756
TRINITY_DN118000_c0_g2_i3	1.28155	0.986229	0.741575	1.25399	0	0	0	0.264236	0	0	0	0.412511
TRINITY_DN107402_c0_g1_i3	2.104	2.4862	2.65627	2.23327	0	0	0.252173	0	1.10165	0.739848	1.18523	1.23205
TRINITY_DN99139_c0_g1_i5	0	0	0	0.199123	1.9092	1.74674	1.76299	1.7995	2.02857	2.00072	2.65191	2.33543
TRINITY_DN97651_c0_g1_i2	1.36737	1.27143	1.05242	1.2762	0	0	0	0	0.100305	0.782409	0.207893	0
TRINITY_DN92747_c0_g2_i1	0	0	0	0	0.334568	0	0.425459	0.309176	1.85997	2.06074	1.00576	1.83309
TRINITY_DN118646_c0_g2_i1	0.355016	0	0	0	1.65122	2.55459	2.10735	2.29514	1.56803	1.49621	2.6081	3.12945
TRINITY_DN108314_c1_g10_i1	5.01172	5.23136	3.7632	3.08066	2.84439	1.89763	2.51854	2.44731	5.37751	5.5311	3.73325	3.85947
TRINITY_DN102146_c2_g3_i2	4.35071	4.19022	0.909197	0.943359	3.48723	3.25535	3.58796	3.5174	5.79649	5.83132	6.01745	6.42586
TRINITY_DN86700_c0_g16_i1	4.08687	3.86661	4.48916	4.57592	0	0	0	0	0	0	0	0
TRINITY_DN108499_c0_g2_i4	1.43829	2.38322	1.03914	1.918	0	0	0	0	0.328836	0	0	0
TRINITY_DN96233_c0_g6_i1	3.99232	4.11445	5.79841	5.69758	0	0	0	0	0	1.07108	0	0
TRINITY_DN114321_c0_g1_i1	0	0.620117	0	0	1.36345	1.62947	0.922959	0.757023	0	0.872632	1.29396	1.36177
TRINITY_DN106448_c2_g3_i1	1.93546	2.24793	2.13422	2.8744	4.50182	3.63877	3.90053	3.7632	4.38419	4.17249	3.89025	4.26574
TRINITY_DN116429_c4_g10_i1	4.03949	5.00023	4.56114	3.51627	0	0	0	0.407081	3.06833	2.3083	3.10081	4.16285
TRINITY_DN103737_c0_g1_i3	1.16092	0	0.428678	0	2.84077	2.81188	2.99838	3.24458	2.41359	0.555816	1.59311	1.35445
TRINITY_DN112929_c0_g1_i2	0.919912	1.27798	1.97526	1.63459	0	0	0.205393	0	0	0.678072	0	0.711935
TRINITY_DN99706_c0_g7_i1	3.02768	2.74932	2.81209	2.86908	0.560715	0.250962	0.465713	0.353888	3.02361	3.08831	3.16463	2.76829
TRINITY_DN106938_c0_g2_i5	0.475085	0	0	1.49057	1.37407	1.7583	1.64016	1.5008	0	0	0	0
TRINITY_DN108353_c0_g1_i2	3.94345	3.72214	3.37114	3.36289	1.77821	1.76214	2.31237	1.70088	1.44837	1.23327	1.44201	0
TRINITY_DN103955_c0_g1_i2	0	0	0.141433	0	0	0	0	0	2.09221	2.44175	2.46493	2.04963
TRINITY_DN96550_c3_g11_i3	1.21412	0	0	0	0	2.18237	2.36681	2.17792	2.11636	1.77062	2.2397	2.63784
TRINITY_DN101853_c0_g1_i1	1.85997	2.00504	1.76553	1.90381	0	0	0	0	0	0	0	0
TRINITY_DN95884_c0_g1_i1	0	0	0.212881	0	0	0	0	0	0	0	6.67646	6.69912
TRINITY_DN116781_c1_g5_i5	1.17887	1.50284	1.65444	1.6173	0.85599	0	0	0.574344	0	0	0	0
TRINITY_DN97933_c0_g1_i1	0	2.34398	0.930548	2.19314	0	0	0.144046	0	1.89995	2.20539	2.1846	2.46597
TRINITY_DN54357_c0_g3_i1	3.07946	2.73422	3.41224	3.80818	0	0	0.362891	0.342555	0	0	0	0
TRINITY_DN98379_c0_g3_i1	3.42975	3.07946	3.64432	3.41251	3.36863	2.93263	2.82477	2.76871	3.65111	3.57616	5.36999	5.41441
TRINITY_DN115729_c0_g2_i1	1.12433	1.42975	0	0	0.407081	1.04614	1.46676	1.3835	1.08066	0.926759	1.30042	0.994942
TRINITY_DN82287_c0_g3_i1	4.72787	4.86508	4.76368	4.57592	0	0.491597	0	0	0.770618	0.757023	0	0
TRINITY_DN110408_c0_g7_i1	3.41724	3.42533	3.81486	3.62281	1.73031	2.59383	1.77484	1.79535	3.30626	3.59908	3.49467	3.27172
TRINITY_DN111140_c0_g9_i1	2.17696	2.67491	2.17951	1.17951	0	0	0	0	0	0	0	0
TRINITY_DN104918_c2_g1_i1	0.532068	1.54399	0.78157	0	0	0	1.84559	1.16092	2.51526	2.60975	3.21537	3.21195
TRINITY_DN115239_c0_g1_i2	0	0	0.757877	0	0	0	0	0	4.1948	4.0018	3.98213	5.24466
TRINITY_DN106182_c0_g1_i2	0	0	0	0	0.176323	0.250962	1.42653	1.65764	1.19472	0.964214	0.573375	1.59646
TRINITY_DN115430_c0_g1_i1	0	0	0	0	1.74244	1.12035	1.64016	1.99241	2.02857	1.93055	0	1.53057
TRINITY_DN98503_c3_g1_i1	3.13389	2.95028	6.47179	6.29624	6.02405	5.65767	3.04911	2.73379	4.93074	5.14421	5.0249	5.32851
TRINITY_DN99030_c0_g1_i1	0.664483	0.695103	0	0.266637	0.631337	0.425459	1.28155	1.01792	3.33142	3.38073	1.82253	1.92448
TRINITY_DN104595_c0_g3_i1	1.38791	2.60739	2.81209	3.05676	3.37128	0	0	0	1.96569	2.36541	0	0
TRINITY_DN113727_c0_g1_i2	0.578214	0.552869	0.676267	0.500802	1.8168	1.67129	1.4163	1.02503	2.62714	2.58808	3.03016	2.72879
TRINITY_DN112755_c0_g1_i2	0	0	0	0	0	0	0	0	0.903038	1.3846	1.52807	1.73031
TRINITY_DN110146_c3_g4_i1	5.04334	4.16792	5.90905	5.72151	2.01614	4.34603	2.78136	2.12201	3.41129	1.334	0	0
TRINITY_DN116587_c2_g4_i3	0.211635	0.0496308	0.164786	0	0	0	0	0	2.22126	2.2966	2.2228	2.86869
TRINITY_DN98299_c1_g3_i2	4.95275	5.03923	5.37044	5.2389	5.06583	5.4082	5.43172	5.43129	3.34454	3.44983	3.44268	3.54918
TRINITY_DN87597_c0_g1_i2	0	0	0	0.828632	2.52782	0	2.58904	0.874207	3.21692	0	0	1.91533
TRINITY_DN106730_c1_g1_i5	1.84519	2.33743	0	0	0	0	0	0.375178	0.726831	0	0	0.425459
TRINITY_DN106241_c1_g1_i7	1.98039	2.05866	1.93017	2.41414	0	0	0	0	0	0	0	0
TRINITY_DN113851_c0_g1_i1	1.14861	0.969381	1.36121	1.18523	0.437228	0.935083	1.67942	1.4957	0	1.2756	4.19959	3.97874
TRINITY_DN103221_c1_g5_i1	2.30188	2.3274	3.40081	2.24732	0	0	0	0	0	0	0	0
TRINITY_DN117310_c0_g1_i1	2.26873	2.48311	2.63041	2.81885	0	0	0	0	1.93508	1.35106	1.29396	1.29807
TRINITY_DN100143_c0_g7_i2	2.10098	2.81311	1.63273	0.879706	0	0	0.263034	0	0	0	0	0
TRINITY_DN106072_c0_g1_i2	0.689746	0	0.9855	0.565597	0.476122	0.821302	1.00791	0.157044	1.11503	0.713696	3.18063	3.23281
TRINITY_DN104230_c0_g2_i1	0	0	0	0	1.06281	2.73162	2.87066	1.87696	2.54597	2.20852	1.58785	2.5741
TRINITY_DN85580_c1_g1_i1	7.50273	7.43659	7.26048	7.23757	0	0.599318	0.155749	0	0	1.23327	0.594549	0.645241
TRINITY_DN77815_c0_g2_i1	0	0	0	0	0	0	0	0	3.46702	3.0063	3.62854	3.58352
TRINITY_DN107876_c0_g1_i2	3.25686	3.97664	4.33085	4.05015	2.2345	2.17089	2.42438	2.23481	1.88792	2.20852	2.63413	2.04963
TRINITY_DN115939_c0_g2_i3	0	0.356144	1.13422	0	1.07587	1.82619	0.75446	0	0.280956	0.0285692	0	0
TRINITY_DN117272_c4_g1_i1	1.89995	2.02184	2.23756	2.19598	0	0	0	0	0.474047	0	0	0
TRINITY_DN113750_c0_g1_i4	1.17887	0.899176	2.1157	1.93885	1.8508	1.75446	1.46205	1.75104	1.03844	1.33971	0	0
TRINITY_DN115764_c0_g5_i2	0	0	0	0	0.437228	1.7194	1.67942	1.99928	1.72334	1.67446	1.80447	0.90381
TRINITY_DN103396_c0_g2_i1	0	0	0	0	0	0	0	0	2.93376	2.97177	2.81537	2.72356
TRINITY_DN89489_c0_g1_i2	0	0	0.428678	0	3.62316	3.41535	2.99838	3.16672	5.01899	5.07133	5.01654	4.87367
TRINITY_DN110728_c0_g3_i3	0	0	0	0	1.44996	1.47871	2.04544	1.95382	0.796598	1.40108	1.37629	1.02148
TRINITY_DN105106_c0_g2_i3	2.57143	2.45575	2.45969	2.26123	0	0	0	0	0.536053	0	0.75446	0.52707
TRINITY_DN88536_c0_g9_i1	0	0	0	0	0	0	0	0	4.78466	4.95005	4.95754	5.123
TRINITY_DN78954_c0_g1_i1	0	0	0	0	0	0	0	0	0	0	3.11387	3.06108
TRINITY_DN113073_c0_g1_i1	3.39698	3.35459	3.42854	3.38474	2.85	3.38943	3.19298	3.06626	1.74114	1.26364	1.854	1.10635
TRINITY_DN79163_c1_g4_i1	0	0	0	0	3.55041	2.40518	2.49697	1.98185	3.13027	2.97728	3.34213	2.81926
TRINITY_DN97139_c1_g1_i2	0	0	0	0	0	0	0	0	3.89482	3.79587	3.58268	3.85699
TRINITY_DN117797_c7_g26_i1	0	0	0	0	0	0	0	0	4.21086	4.32431	4.37622	5.09428
TRINITY_DN106842_c0_g1_i1	1.03562	2.02609	1.91571	2.39917	2.146	2.42707	1.93093	1.8504	0	0	0.561693	0
TRINITY_DN94891_c0_g3_i2	1.40327	1.03633	1.10969	1.23143	0	0	0	0	0	0	0	0
TRINITY_DN103356_c0_g1_i1	0	0	0	0	5.0123	5.30356	5.11308	4.94939	4.96708	4.38571	5.15712	4.64455
TRINITY_DN84900_c0_g1_i2	4.97765	5.14588	3.83107	4.57537	5.95427	6.67349	6.66306	6.65094	6.53342	6.384	6.58301	6.36791
TRINITY_DN117353_c0_g2_i4	0.83996	1.19219	0.356144	1.11303	0	0	0	0	0	0	0	0
TRINITY_DN93576_c0_g3_i2	0.436162	0	0.999278	0.850399	4.26529	3.97655	3.94139	3.7447	4.1688	4.16928	4.01123	3.79338
TRINITY_DN100721_c5_g4_i4	0	0	0	0	0.466758	0.528071	2.18808	2.03351	1.10165	0	0	0
TRINITY_DN99052_c2_g2_i1	4.8384	4.505	4.46316	4.61935	4.29983	5.12213	5.37716	5.25577	5.48491	5.60208	2.52732	3.65134
TRINITY_DN117879_c0_g5_i1	2.40409	2.43109	0.0662614	0.151859	0.200379	0.171207	0.465713	0.144046	1.86394	1.60928	0.327687	0.57628
TRINITY_DN101714_c0_g3_i1	0	0	0	0	1.4049	1.65489	3.20945	2.79867	0	0	0	0
TRINITY_DN111325_c0_g3_i8	2.03703	1.78325	1.48182	2.10299	0	0	0	0	0	0	0	0
TRINITY_DN84642_c0_g1_i1	1.16672	1.93621	1.69644	2.13652	3.08185	3.12862	3.38957	3.07946	3.73888	3.48633	4.17505	4.28036
TRINITY_DN104385_c0_g1_i2	2.36317	1.38515	0.552869	0	2.96458	2.87892	3.22419	3.18047	2.84398	0	1.9313	0.826193
TRINITY_DN100375_c0_g1_i6	0	0	0	0	0	1.37239	2.48954	2.00648	2.33685	1.50131	0	0.288063
TRINITY_DN109445_c0_g1_i3	0.485427	0.24732	0	0.115033	0.0662614	0	0.515006	0.583038	0.328836	0	1.70973	1.48078
TRINITY_DN109282_c0_g2_i6	0	0.369606	0.334568	0	0.763836	1.89064	1.39561	0.386259	1.92752	2.22435	1.31325	2.68549
TRINITY_DN79969_c0_g1_i1	0.45628	0	0.22404	0	0.885184	0.590722	1.88714	2.1564	0.644318	0.713696	0.725959	0.835924
TRINITY_DN116363_c1_g2_i1	0	0	0	0	3.14094	3.3115	3.16398	3.2032	4.00279	3.58952	3.81957	3.72803
TRINITY_DN87755_c1_g9_i1	0	0	0	0	2.94205	2.55459	1.8532	2.14078	0	1.5758	0.151859	0.75446
TRINITY_DN112141_c3_g5_i6	3.31325	3.2558	3.68257	3.72607	0	0	0	0	1.53257	1.55631	1.48285	1.65901
TRINITY_DN108379_c0_g6_i1	3.37907	3.55716	3.28806	3.12251	0	0	0	0.276199	2.52055	2.70133	2.56023	3.15153
TRINITY_DN98404_c0_g1_i1	2.18872	0	3.25036	3.37058	0	0	0	0	0	0	0	0
TRINITY_DN113245_c0_g1_i8	0	0	0	0	1.80941	1.34199	1.89103	1.47612	2.23082	2.93263	1.80447	2.40381
TRINITY_DN102942_c0_g3_i1	2.57821	2.28983	2.70044	1.87145	0	0	0	0	0	0	0	0
TRINITY_DN108961_c1_g2_i1	1.41846	0.978196	1.01935	1.61306	2.33628	3.45154	3.08678	2.93149	3.46976	2.89995	2.26993	1.30568
TRINITY_DN104956_c0_g2_i1	2.88986	2.50716	3.1416	3.44956	4.25897	4.82868	4.52488	4.55827	3.34312	2.73205	3.22048	3.18888
TRINITY_DN101852_c0_g5_i5	2.0072	0	1.20038	0.609755	0	0	2.38267	0	1.25157	1.26364	3.08576	2.76043
TRINITY_DN101106_c0_g7_i4	2.93093	2.92619	3.46441	3.32207	0	0	0	0	0.941858	0.454176	0.625738	0.515006
TRINITY_DN115623_c0_g1_i3	0	0	0	0	2.03914	3.01239	3.54139	2.42707	2.95475	3.43389	2.92048	2.98714
TRINITY_DN117225_c0_g4_i2	0.164786	0.175045	0.525067	0.289244	1.7264	1.63784	2.02184	1.70531	2.06798	2.31121	2.19156	2.9115
TRINITY_DN100811_c0_g2_i4	1.03562	1.5612	2.21754	1.62574	0	1.35219	0	0.740712	0	0	0	0.316146
TRINITY_DN94497_c0_g3_i3	0	0.756169	0	0	1.96864	0	1.53506	1.123	2.36569	1.4547	0	2.02786
TRINITY_DN101790_c4_g8_i1	6.53465	6.17519	6.09948	5.83739	0	0	0	0	0	0	0	0
TRINITY_DN105192_c0_g2_i2	2.334	2.24428	2.15251	2.51551	3.27322	3.69521	4.08125	4.05189	3.48568	3.23665	3.00054	3.1132
TRINITY_DN108192_c0_g1_i3	2.40409	2.44334	2.84056	2.54077	0	0	0	0	0.317304	0.321928	0.340277	1.32654
TRINITY_DN77682_c0_g1_i1	2.21785	1.89608	1.5888	1.90728	0	0	0	0	0	0	0	0
TRINITY_DN118555_c1_g1_i7	0	0	0	0	1.36905	1.08338	0.703987	0.646163	0	0	0	0
TRINITY_DN114927_c0_g1_i1	1.21412	0	1.24062	1.20289	2.97324	3.69922	3.92248	4.066	3.0944	3.61447	4.30765	4.10953
TRINITY_DN105009_c1_g3_i3	0	0	0	0	4.43202	4.06953	3.89035	3.94017	3.59108	4.02059	2.40272	0
TRINITY_DN114672_c0_g1_i2	0	0	0	0	2.27381	2.40272	2.24458	2.56413	2.61259	2.69243	2.45312	2.40054
TRINITY_DN117698_c0_g1_i1	0.664483	1.03633	0	0.413594	0	0	1.00072	0.564622	0.420078	0	0.863938	0.243669
TRINITY_DN113133_c0_g2_i1	0.343692	0	0	0.31034	1.68527	2.02786	1.51096	1.39451	1.37629	0.659925	1.56608	1.62527
TRINITY_DN114067_c1_g3_i10	0	0	0.313826	0.609755	1.27798	0	0.916094	1.47612	0	0.555816	0.248535	0
TRINITY_DN105065_c0_g3_i2	0.595504	0	0.797428	0.393965	2.15834	2.45602	2.64708	2.20821	2.68796	2.3598	2.46493	2.10802
TRINITY_DN96153_c0_g2_i2	0.809826	0.54201	3.88587	3.65272	4.13832	3.87549	2.49442	3.00054	3.22497	3.78649	1.23389	0.62293
TRINITY_DN107008_c0_g3_i4	3.81691	4.0629	3.94392	3.99023	0	0	0	0	0	0	0	0
TRINITY_DN105890_c1_g2_i6	0	0	0	0	1.76638	1.04614	0.263034	1.31846	0.699552	0.832688	1.22712	0
TRINITY_DN97685_c1_g6_i2	1.70797	1.70752	1.81599	1.90728	0.476122	0	0	0	0	0	0.594549	0
TRINITY_DN86704_c0_g1_i1	0	0	0	0	4.27851	1.96273	5.04719	4.97467	2.66015	0	1.95643	0
TRINITY_DN104352_c0_g2_i1	1.52457	2.35389	1.65855	1.8532	0	0	0	0	0	0	0	0
TRINITY_DN94939_c0_g2_i10	0.290424	0.261832	0.200379	0	1.62994	1.33171	1.39561	1.60881	0	0.62293	0.518031	0
TRINITY_DN103092_c0_g1_i1	0	0	0	0	0	0	0	0.447844	0	0	1.79992	2.2561
TRINITY_DN114985_c0_g2_i1	1.37239	1.16221	1.99892	1.92486	3.62527	3.1167	3.00684	3.2211	2.80012	2.82863	2.97435	2.94186
TRINITY_DN113052_c2_g23_i1	0	0	0	0	0	0	0	0	0	0	4.18824	4.08576
TRINITY_DN113137_c1_g1_i1	5.69627	5.69053	5.57304	5.59054	0	0.425459	0	0.286881	0.484396	0.286881	0	0
TRINITY_DN114378_c0_g8_i1	2.52557	1.47301	2.68796	2.6318	1.9092	1.49774	0.745883	0.655352	0.635058	0	1.66038	1.20914
TRINITY_DN101954_c0_g2_i2	2.01721	0	2.22897	2.57918	0	0	0	0	0	0	0	0
TRINITY_DN69153_c0_g1_i2	2.96569	3.14958	3.83855	4.00351	0	0	0	0	0	0.400538	0.137504	0
TRINITY_DN92805_c0_g1_i1	3.37393	3.79192	0	0.255803	0	0.519039	1.46676	1.44095	0.788268	1.76214	0	0
TRINITY_DN111417_c1_g1_i3	1.90342	1.84077	1.52907	1.39232	0	0	0	0	0	0	0	0
TRINITY_DN103842_c0_g5_i1	1.34653	1.22157	0.447844	0.820485	0.984042	1.12035	0.833497	1.05172	2.8502	2.85479	2.39671	2.44015
TRINITY_DN94205_c0_g2_i2	0	0	0	0	2.89956	2.7685	2.97929	3.00558	2.79597	2.50411	3.11387	2.70995
TRINITY_DN90142_c0_g6_i1	0.755315	2.49518	0	0	1.78618	1.66312	0.669934	0	2.39698	2.2759	3.21366	3.02892
TRINITY_DN96687_c0_g2_i2	2.20633	0	0	0	0.878137	0	1.80281	1.43082	1.92334	4.36828	0	2.10802
TRINITY_DN96206_c0_g1_i1	0	0.395063	0.313826	0	5.05415	5.40881	5.7174	5.67039	5.87027	5.71658	5.52938	5.4065
TRINITY_DN85570_c0_g1_i2	0	0	0	0	4.02742	4.01739	3.70022	3.67175	3.71655	3.76118	3.55704	3.3963
TRINITY_DN35695_c0_g2_i1	4.22874	4.00845	4.15745	3.80818	0	0	0	0	0	0	0	0
TRINITY_DN105349_c0_g5_i1	2.24062	2.26213	2.79867	2.94017	0.569491	1.9222	0.786596	0.882056	0	0	0	0.212881
TRINITY_DN91002_c0_g5_i1	0.586885	0	0	0.886745	3.74932	3.17121	3.94944	3.76118	2.30422	2.74932	2.76447	3.23082
TRINITY_DN77690_c0_g5_i1	1.30918	0.68437	0.850399	1.13159	6.33746	5.63215	6.68301	6.7122	6.11439	6.27635	6.18216	6.10832
TRINITY_DN118625_c1_g1_i2	0	0	0	0	2.20852	0.658097	1.69243	1.19156	2.34852	2.86275	2.94561	3.40136
TRINITY_DN77324_c0_g2_i1	4.64027	4.38108	4.57422	4.50551	0	0	0	0	3.90862	4.03835	3.85429	2.8168
TRINITY_DN92922_c0_g4_i1	5.07946	4.30721	5.45269	5.63142	0	0	0	0	0	0	0	0
TRINITY_DN95365_c0_g1_i1	0	0	0	0	3.94869	4.29124	4.35311	4.47677	4.43689	4.20727	4.47372	4.4167
TRINITY_DN88094_c0_g1_i1	3.57519	4.9656	2.35021	2.16382	0	0	0	0	0.494672	0.545968	0	0
TRINITY_DN74501_c0_g1_i1	0	0	0	1.05033	3.64051	0	3.58111	3.04632	0	0	1.11303	0
TRINITY_DN94863_c0_g2_i1	0	0	0	0	1.29983	1.08338	1.31499	1.00432	1.21412	1.58544	1.26063	1.52406
TRINITY_DN89845_c0_g2_i1	3.95392	3.8088	4.65398	4.48903	0	0	0	0	3.7277	3.97545	2.49646	2.69086
TRINITY_DN105608_c3_g4_i1	2.39149	2.41224	2.59503	3.06316	0.560715	1.3774	0.599318	1.02503	0	0.90381	1.13553	0.258217
TRINITY_DN74346_c0_g1_i1	4.36057	4.08389	4.12854	3.87873	5.18027	5.23086	5.3311	5.36506	1.90381	1.22095	2.31875	2.8168
TRINITY_DN109462_c0_g5_i1	0	2.11803	1.62387	2.26123	2.01257	1.45996	2.15445	2.45497	0	0	2.77379	2.2854
TRINITY_DN101874_c1_g7_i1	0	0	0.865523	0	3.31426	3.0505	4.17409	4.16479	4.54269	3.64363	4.2709	4.39245
TRINITY_DN87543_c0_g5_i1	6.11539	5.95706	6.6077	6.53958	0.22404	0.240009	0	0	0.317304	0	0	0
TRINITY_DN105974_c0_g1_i4	1.1903	0.445727	1.05242	0.828632	0	0	0.362891	0	2.37156	0	0	1.53655
TRINITY_DN108498_c1_g6_i1	0	0	0	0	5.1313	3.37573	4.08933	4.30005	4.80859	4.88509	3.82069	4.71699
TRINITY_DN108046_c0_g2_i1	2.49723	3.39849	3.75328	3.66857	0	0	0	0	0	0	0	0
TRINITY_DN105789_c0_g1_i3	1.41305	1.22157	1.30743	1.43723	0	0	1.17568	0	2.02857	0	0	1.64247
TRINITY_DN91060_c0_g1_i4	2.9501	3.98204	2.36597	2.25036	0	0	1.5955	2.22002	0.813114	2.23665	3.55704	3.52482
TRINITY_DN112916_c0_g3_i3	3.98468	2.49518	2.02574	2.06833	0	0	0	0	0	0	0	0
TRINITY_DN90578_c0_g1_i1	5.70374	5.70512	4.07356	4.27932	4.71836	4.45753	4.3844	4.40422	6.10283	6.29081	4.82507	4.64737
TRINITY_DN82051_c0_g1_i1	2.15607	3.86424	0.104337	0.964214	0	1.77737	2.95289	1.77568	3.414	0	0	0
TRINITY_DN92242_c0_g1_i1	0	0	0	0	3.38294	3.19551	2.58664	2.75232	2.19912	2.90381	2.0635	2.37016
TRINITY_DN94372_c0_g3_i2	3.88118	3.96051	5.08784	4.82599	4.4941	4.49672	3.8023	3.87106	2.49978	2.41765	3.03404	3.23649
TRINITY_DN105448_c4_g1_i2	0.323082	1.19975	0	0	1.13225	1.58688	3.02892	2.99693	0.708408	2.74932	1.12102	0
TRINITY_DN105781_c0_g8_i1	2.58712	3.21816	0	0	0.533065	0	0	0.619178	1.14209	3.56767	1.6951	1.12234
TRINITY_DN95163_c0_g1_i2	0.52306	0	0	0.820485	3.716	3.77062	3.33871	3.34724	3.97306	4.03747	3.92334	3.90149
TRINITY_DN108850_c0_g1_i1	2.41414	1.97966	2.51954	2.48001	0.495695	1.12035	0	0.386259	2.92979	2.23358	1.84519	2.02361
TRINITY_DN95502_c0_g7_i1	3.70111	3.21459	3.84609	3.48091	1.07587	0.666302	0.669934	0.41684	3.27456	3.63668	4.45273	4.12482
TRINITY_DN90115_c0_g3_i1	2.82314	2.53356	2.46205	2.42412	0.914565	1.85519	1.87971	1.80735	0	0	0	0
TRINITY_DN114650_c0_g2_i4	2.13488	1.69198	1.7536	1.93885	0	0	0	0.41684	0.0440443	0	0	0.412511
TRINITY_DN36274_c0_g3_i1	0	1.76341	0	0	4.69315	3.93291	3.71282	4.47988	4.34767	4.46558	4.95135	3.44586
TRINITY_DN96869_c0_g1_i2	2.84398	2.91284	2.65833	2.94355	2.29866	1.9594	2.47975	2.40108	0	0	0.706641	1.334
TRINITY_DN92470_c0_g1_i1	2.62877	3.40163	2.79867	3.42492	1.21537	1.26784	0.959028	1.28511	0	0	0	0
TRINITY_DN113143_c1_g3_i3	0	0	0	0	2.05866	2.2302	2.86295	2.12201	3.32841	3.42317	3.70166	3.24215
TRINITY_DN103772_c4_g3_i1	3.0063	2.77674	1.49621	1.63041	0	1.13816	0	0	0	0	0	0
TRINITY_DN94797_c0_g2_i1	0	0	0	0	0	0	0	0	2.1696	1.45996	2.86453	1.97049
TRINITY_DN109245_c1_g16_i1	0.906121	1.68706	0.773996	0	5.07421	5.1768	4.98076	5.17005	6.17141	6.45927	6.01696	6.64251
TRINITY_DN95583_c0_g4_i1	6.38996	6.14384	7.11325	7.15997	6.81179	6.57693	4.64414	4.82181	7.1624	7.26242	5.34894	5.2724
TRINITY_DN109899_c5_g1_i5	2.20914	2.71392	2.31296	2.36849	0	0	0	0	1.43776	0.856787	2.02857	0.950095
TRINITY_DN99518_c1_g1_i1	2.11936	2.50411	2.31817	2.18713	0	0	0	0	0	0	0	0
TRINITY_DN113542_c0_g2_i2	0	0	0	0	2.89045	1.81517	2.41414	2.48259	0	1.05033	0.0313952	1.4678
TRINITY_DN108656_c0_g2_i1	0.673556	0.943359	0.757877	1.16736	2.79888	2.35021	2.80509	2.51904	2.14666	2.74287	2.51046	1.98841
TRINITY_DN24804_c0_g1_i1	0	0	0	0	0	0	0	0	0	0	2.38764	2.18015
TRINITY_DN100205_c1_g6_i1	0	0.598365	0.78157	0	4.3645	3.29175	0	2.12201	4.92733	3.96993	2.08644	0
TRINITY_DN80583_c0_g1_i1	1.03562	1.94935	1.30217	1.04404	0.269033	0.293959	0.599318	0.836732	1.17568	1.23327	0.015783	0
TRINITY_DN102076_c1_g1_i1	0	0	0	0.767231	1.61259	1.33685	1.58159	1.47093	1.1884	2.17057	2.83794	2.44679
TRINITY_DN79454_c0_g1_i3	0	0	0	0	2.08406	1.07108	2.36681	2.28125	0	0	0	0
TRINITY_DN112191_c0_g1_i1	1.28155	1.31267	1.33971	1.35106	1.20977	1.06488	1.1137	1.39451	2.2558	2.1117	3.65924	3.68605
TRINITY_DN87494_c0_g2_i1	0	0	0.200379	0	5.33771	5.05398	4.92704	5.00257	4.66465	4.74459	4.74271	4.75548
TRINITY_DN116516_c0_g1_i1	0.891419	1.35896	1.26903	1.63459	0	0	0	0	0	0	0	0
TRINITY_DN88903_c7_g26_i1	0	0	0	0	0	0.335712	0	0	0	0	4.57912	4.6339
TRINITY_DN111981_c4_g1_i1	1.35671	1.86869	1.96162	2.28333	0	0	0	0	0	0	0	0
TRINITY_DN72108_c0_g3_i1	5.35674	3.07348	7.54004	6.94364	1.54942	1.93584	1.56803	1.49108	0	1.67446	0	0.932061
TRINITY_DN94021_c8_g1_i1	3.98723	3.76607	7.13986	7.08847	0	0	0	0	5.17301	5.26025	3.04177	3.31861
TRINITY_DN115167_c2_g2_i3	0.824564	0	2.86295	2.48233	0	2.63017	0.0143553	0	0	1.66494	1.50538	3.21008
TRINITY_DN102927_c0_g2_i1	0	0	0.725959	0	1.56316	1.75446	1.47197	1.34596	0	0	0.352759	0
TRINITY_DN105230_c0_g1_i1	2.90958	1.94935	3.06798	2.79618	0	0	0	0	2.37434	2.71677	0	0.722466
TRINITY_DN115340_c0_g2_i1	0	0	0	0.077243	0	0	0	0	2.06074	1.68347	0.855192	0
TRINITY_DN112312_c3_g2_i1	1.41846	1.42975	1.70885	1.81188	3.00702	2.74351	2.67536	2.97783	2.61495	2.59765	4.39005	4.10953
TRINITY_DN101813_c0_g1_i3	0	0	0	0	1.26123	1.21847	1.20602	1.39451	0.925999	0.949348	1.10568	0.855192
TRINITY_DN115150_c0_g10_i9	1.52457	3.06143	2.80632	2.2163	0	0	0	0	0	0	0	0
TRINITY_DN96718_c1_g3_i2	6.05235	5.97432	6.96877	7.10531	0	0	0.922959	0	0	1.31092	0	0
TRINITY_DN95967_c1_g1_i1	0	0	0	0	6.61015	6.63835	5.93	6.15028	6.92939	6.53734	6.63749	6.10138
TRINITY_DN107583_c3_g1_i6	0	0	0.879706	1.39726	0.715454	1.50691	0	0	1.44837	0	1.39451	0.986229
TRINITY_DN97205_c0_g2_i1	6.63234	6.44422	5.12309	5.11061	0	0	0	0	0	0.848798	0	0
TRINITY_DN111325_c0_g3_i3	0	0	0	0	0.914565	0.658097	0	0.264236	0	0	0.425459	0
TRINITY_DN110089_c4_g1_i5	0.919912	0.986229	0.812293	0.767231	0	0	0	0	0	0	0	0
TRINITY_DN113223_c1_g15_i10	0	0	1.84278	0	0.596458	0.491597	1.06143	0.62854	0.100305	1.07793	2.01685	2.02786
TRINITY_DN105839_c0_g7_i2	0	0.316146	0	0.255803	1.93055	2.81558	2.48697	2.65695	2.71282	2.50665	2.81762	2.44996
TRINITY_DN111172_c0_g1_i1	0.630405	0.725959	0	0	0.200379	0.240009	0.252173	0.78073	3.0072	2.73639	0	0
TRINITY_DN86965_c0_g1_i1	2.06936	0	0	0	1.73466	1.13225	1.60455	0	2.30422	2.61212	0	0
TRINITY_DN113600_c1_g2_i1	3.53531	3.81363	3.47897	2.83026	0	0	0	0	0	0	0	0
TRINITY_DN116608_c0_g5_i2	2.40681	1.86394	3.51828	3.60751	3.72006	3.37072	2.44969	2.43723	1.42116	1.84479	0	0.764686
TRINITY_DN88978_c0_g1_i1	0	0	2.06833	2.07793	0	0	0	1.9138	0	0	0	0
TRINITY_DN99691_c3_g10_i1	5.21308	4.59634	5.78652	5.69064	0	0.738119	0	0	0.556797	0	0.550901	0
TRINITY_DN116006_c0_g5_i1	1.34085	1.03633	1.83875	1.56413	0	0	0	0	0.317304	0.422233	0.646163	0.84559
TRINITY_DN115104_c3_g1_i1	6.13574	6.05968	6.7129	6.52301	0	0	0	0	0	0	0	0
TRINITY_DN113834_c5_g1_i1	2.91495	2.44969	2.70664	2.45838	0	0.194087	0	0	0	0	0	0
TRINITY_DN106397_c0_g1_i1	1.64524	1.09288	3.45707	3.47729	2.21132	2.17951	2.23573	1.87696	1.34199	1.96051	0.881273	0
TRINITY_DN68137_c0_g2_i1	0	0	0	0	0	0	0	0	5.24717	5.33117	4.77574	5.663
TRINITY_DN105129_c0_g3_i1	0	0	0	0	3.19472	2.59622	2.9915	3.57192	0	0	0	0
TRINITY_DN111837_c1_g4_i1	4.05814	4.00845	4.39177	4.38128	1.1564	0.444667	0	0	2.03949	1.93055	2.77379	2.25248
TRINITY_DN98530_c0_g1_i4	0	0	0	0	0.699552	1.62527	0	1.57676	0.878921	0	0.763836	1.43563
TRINITY_DN74526_c1_g1_i1	6.06061	5.85504	5.87823	5.86096	1.93734	0.590722	1.33685	1.59503	4.30568	4.01614	4.64322	4.29219
TRINITY_DN117179_c0_g2_i1	1.56608	1.86394	1.99241	2.02645	0	0.345964	0	0	0.243669	1.3454	1.11303	0.425459
TRINITY_DN4064_c0_g1_i1	0	0	0	0.977463	0	0	0	0	4.36926	4.02237	4.15809	4.04989
TRINITY_DN86542_c2_g10_i1	5.99989	5.70352	8.03215	8.01611	8.5226	8.14599	7.50699	7.5883	7.43024	7.50235	6.25512	6.14002
TRINITY_DN107254_c0_g3_i3	0	0	0	0	2.29308	0.865523	1.6663	0.0538064	1.73682	0.896078	2.04054	1.7194
TRINITY_DN86617_c0_g2_i1	5.45078	5.05706	5.9412	5.84922	0	0.293959	0	0	0	0.400538	0	0
TRINITY_DN103956_c1_g20_i3	1.94261	2.19755	2.80818	3.1102	1.04334	0.240009	0.297485	0.253384	1.49108	1.2455	0.561693	1.05589
TRINITY_DN110461_c1_g6_i1	4.57259	4.40436	4.3194	4.17337	0.323082	1.39232	1.08134	1.07176	2.04998	0	1.44201	1.334
TRINITY_DN111101_c0_g1_i1	3.06195	2.92828	3.33428	3.38598	1.85838	1.60834	1.44679	1.83107	1.03844	1.37351	1.73898	1.74631
TRINITY_DN111202_c2_g1_i1	0.200379	0	0	0	3.36737	3.55815	3.53556	3.55434	3.85768	3.73531	3.6856	3.5924
TRINITY_DN110393_c0_g1_i3	1.72465	1.39177	0.951588	1.27083	0	0	0	0	0	0	0	0
TRINITY_DN101525_c0_g4_i1	2.78869	2.64016	2.91743	3.4939	2.27113	2.69399	2.35078	1.44095	0	2.18967	0.800745	0.805705
TRINITY_DN95455_c4_g3_i3	0.187768	0	0	0	2.83127	2.90169	2.74481	2.45497	2.67401	2.32279	2.17377	1.9749
TRINITY_DN114509_c0_g1_i2	3.99982	3.77968	4.10526	4.05015	3.69855	3.70022	3.82873	3.69866	2.24336	2.07451	2.46205	2.82924
TRINITY_DN98114_c9_g4_i1	5.83259	5.69702	5.74567	5.62091	6.09689	6.33589	6.39431	6.37088	7.87359	7.94262	3.584	2.77863
TRINITY_DN109426_c0_g1_i2	0	0	0	0	2.69064	2.45365	2.9313	2.78681	1.13553	1.1117	0.573375	0.932061
TRINITY_DN110644_c1_g1_i1	0	0	2.34511	0	1.00432	2.01828	2.79535	2.15963	2.16318	2.07451	2.17377	1.89647
TRINITY_DN95948_c0_g1_i1	4.02556	4.23389	4.11378	4.30115	2.15218	2.76277	2.37212	2.56194	2.16639	1.71017	2.32193	1.73552
TRINITY_DN110951_c1_g2_i5	2.89161	3.39849	2.90304	2.91743	1.35332	0.582074	0.908429	0.740712	1.20163	1.69243	1.67536	1.40218
TRINITY_DN101470_c3_g13_i1	6.81191	6.54784	6.85047	7.11514	5.09913	4.48285	4.1756	3.78639	4.74502	3.73747	3.58664	3.0115
TRINITY_DN91023_c0_g1_i1	5.02985	4.90501	5.2068	5.21936	0	0	0	0	0	0.669027	0	0
TRINITY_DN98565_c1_g1_i1	0.128293	0	0	0	0	0	0.105678	0.107018	0	0	2.81537	2.76575
TRINITY_DN99144_c0_g1_i2	6.86498	6.43393	6.07551	5.9835	0	0	0	0	1.10165	2.66312	0	0
TRINITY_DN110741_c1_g3_i1	2.81762	1.29219	1.67536	1.64754	3.47521	3.37198	3.63749	3.23435	3.58002	2.97177	3.34696	2.89259
TRINITY_DN118372_c0_g2_i3	2.06936	2.44334	1.42277	2.22774	0.569491	0.537048	0.721591	0.990592	0	0.333424	0.484396	0.6107
TRINITY_DN107172_c0_g1_i1	2.62877	3.17217	3.00054	3.23005	0.810649	0	0.319618	0	0	0	0.340277	0.439357
TRINITY_DN105578_c10_g25_i1	2.6332	2.12201	2.83673	2.95401	5.25005	4.83284	5.12139	5.07403	3.42237	4.0401	3.79556	3.94233
TRINITY_DN116331_c0_g1_i5	0	0	0	0	1.29396	1.02077	1.77104	0.990592	0.878921	0.344828	0.656268	1.37518
TRINITY_DN88623_c0_g1_i1	2.6311	2.36065	1.55238	1.46153	4.88675	4.68672	4.96144	5.10005	4.86893	4.74835	4.65787	4.36268
TRINITY_DN91397_c0_g13_i1	4.35727	4.24016	4.30451	4.49908	0	0.80653	0	0	0	0	0	0
TRINITY_DN101909_c5_g13_i3	0	0	0	0	3.38419	3.49608	3.35628	3.21956	3.73444	3.80002	3.5297	3.30437
TRINITY_DN95640_c0_g1_i1	3.60193	3.18333	2.78115	3.00953	0	0	0	0	0	0	0	0.344828
TRINITY_DN114001_c1_g6_i1	2.13192	2.84398	2.10299	2.52932	0	0	0	0	0.167358	0.189034	0	0
TRINITY_DN83148_c0_g1_i1	0	0	0	0	3.98304	3.78293	3.69599	3.9607	3.41954	3.87076	4.02892	3.5552
TRINITY_DN114583_c0_g27_i1	8.2727	7.83424	9.03644	9.13646	0	0	0	0	0	1.10501	0	0
TRINITY_DN88777_c0_g7_i1	6.22323	5.98288	6.85735	6.89881	0.732052	0	0	0	0	0.816395	0	0
TRINITY_DN107723_c0_g14_i1	0.982583	1.27143	0.944109	1.53257	1.87657	3.35036	2.96698	2.45759	2.56852	2.53182	4.49729	4.36184
TRINITY_DN116177_c0_g6_i1	2.11337	1.68167	1.98878	2.04614	0	0	0	0	0.192825	0	0	0
TRINITY_DN102502_c1_g7_i1	0	0	0	0	0	0	0	0	4.62217	4.62854	5.15979	4.95005
TRINITY_DN109526_c1_g3_i4	2.80983	2.76192	4.14462	3.93026	0	0	0	0	0	0	0	0
TRINITY_DN103318_c3_g3_i2	0	0	0	0	0.914565	0.27262	1.0552	1.05797	1.35332	1.43349	0.872632	1.54844
TRINITY_DN80734_c1_g1_i1	0	0	0	0.299831	1.41522	1.42653	0	0	3.99548	3.76543	3.19629	3.57761
TRINITY_DN97410_c0_g1_i5	2.86987	2.66698	3.00396	2.66357	0	0	0	0.0143553	0.100305	0	0.716332	0
TRINITY_DN118198_c0_g1_i1	4.32819	3.81721	5.14836	5.02401	0	0	0	0	5.19613	4.09094	3.86859	4.39917
TRINITY_DN104260_c1_g1_i1	1.6107	1.37239	2.68997	2.40654	3.49672	3.30232	3.51526	3.40844	3.99077	3.70244	1.39451	1.59646
TRINITY_DN110874_c2_g1_i1	0	0	0	0	2.12763	1.05242	2.32912	2.24945	1.91953	1.86473	1.93998	2.6828
TRINITY_DN105003_c0_g1_i3	3.08253	2.60455	2.54523	2.16382	0	0	0	0	0	0	0	0
TRINITY_DN101263_c0_g1_i1	0	0	0	0	3.19172	3.57253	3.821	3.83178	3.7781	3.60146	3.7583	3.6457
TRINITY_DN110754_c0_g1_i1	3.01792	3.05745	2.99222	3.11936	1.49365	0	1.55385	1.15445	2.06074	2.17057	2.71172	2.67987
TRINITY_DN110025_c0_g1_i8	1.35671	1.37907	0.978928	1.05033	0.0908534	0.228973	0	0	0.167358	0	0.340277	0
TRINITY_DN108147_c0_g1_i2	0.762987	0.289244	3.20867	3.47249	0	0	0	0	0.708408	1.614	0	0
TRINITY_DN95800_c0_g1_i1	0	0	1.42761	0	4.06238	3.95243	3.61847	3.62328	4.55404	4.36898	3.49608	3.49685
TRINITY_DN92613_c1_g8_i1	0	0	0	0	2.92277	2.7277	2.94935	2.70443	3.88088	3.698	3.66437	3.6597
TRINITY_DN91189_c1_g3_i1	0	0.88049	0	0	0	0	0	0.843984	3.25157	0	2.80859	2.08338
TRINITY_DN86261_c0_g1_i1	0	0	0	0	4.43015	2.70598	2.76532	5.09035	4.23695	3.96347	1.91877	1.91035
TRINITY_DN109244_c1_g2_i1	2.71918	2.74438	2.17345	2.31846	0.334568	0.828632	0.786596	1.05172	0.292782	0.201634	0.550901	0.78576
TRINITY_DN104301_c0_g1_i3	1.98039	1.32596	1.1157	1.06281	2.75979	2.59837	2.80715	2.53829	2.87853	2.93452	3.06884	3.26258
TRINITY_DN108061_c0_g2_i6	2.26873	3.01632	1.584	1.81188	0	0.0129262	1.29278	0	0.205393	0	0	0
TRINITY_DN106783_c0_g1_i1	0	0	0	0.403813	2.59383	2.41251	2.54942	2.926	1.78492	0	0	1.25459
TRINITY_DN113643_c3_g1_i1	1.78409	1.5612	2.47664	1.63877	3.42358	3.28244	3.58448	3.8023	3.07707	3.50805	2.91839	2.9092
TRINITY_DN95347_c0_g1_i1	5.11628	5.06208	5.20535	5.19192	3.24945	0	0	0	0	0	0	1.96606
TRINITY_DN98753_c0_g1_i1	4.14934	4.08194	4.523	4.68661	3.41846	3.5758	3.26918	3.16366	2.13652	2.35417	2.09761	2.01042
TRINITY_DN102802_c0_g1_i2	1.33056	2.02184	2.09694	2.22466	0	0	0	0	1.87617	2.0115	1.48285	1.70354
TRINITY_DN105120_c0_g1_i1	4.53144	4.52124	4.81911	4.77731	3.31701	3.26349	2.87814	2.83592	2.86235	2.86473	3.05728	3.23649
TRINITY_DN106569_c0_g3_i6	0.323082	0	0.458382	0.789938	1.62994	1.53406	1.83026	1.79161	0	1.05033	0.540027	0.62293
TRINITY_DN106578_c0_g1_i2	0	0	0	2.32395	2.99693	2.67378	2.06867	3.05641	3.10652	3.15462	2.2397	1.26183
TRINITY_DN116241_c1_g2_i5	2.44652	2.64016	1.98222	2.02326	0	0	0	0	0	0	0	0
TRINITY_DN115380_c1_g2_i1	3.5456	4.12507	3.1643	3.54498	0	0	0	0	0	0	0	0
TRINITY_DN110999_c1_g2_i1	4.43309	4.42176	2.93697	2.98295	0	0	0	0	2.70155	3.05224	2.38156	2.51652
TRINITY_DN95136_c0_g1_i2	1.48182	0.57628	0.725959	2.39643	1.83592	1.25701	0	1.10434	0	0	0	0.668119
TRINITY_DN97445_c0_g2_i2	3.54905	2.73183	3.79556	3.84207	0	0	0	0	0	0	0	0
TRINITY_DN75235_c0_g2_i1	0.621993	2.26213	4.09102	4.4633	1.71017	2.70399	1.28155	1.29631	1.7761	0.808179	0.276199	1.15445
TRINITY_DN39357_c0_g1_i1	4.21	4.42176	0	0	2.03562	2.5368	0	0	1.67807	0	0	2.53182
TRINITY_DN75967_c0_g2_i1	0	0	0	0	0	0	0	0	0	0	3.31034	3.91332
TRINITY_DN114559_c5_g7_i1	0	0	0	0	0	0	0	0	0	0	5.82135	5.71345
TRINITY_DN112287_c0_g2_i1	3.77842	3.70277	3.81003	3.96993	0.426533	0	0	0.0676387	0	0	0	0
TRINITY_DN110803_c1_g3_i2	0.869477	0	0	0	1.17441	1.2461	1.9771	1.56267	2.11303	1.74071	2.19503	2.2561
TRINITY_DN109348_c4_g4_i2	3.79878	4.06893	0	0	4.80833	3.81476	4.55213	3.36485	3.85659	0	3.08763	4.5571
TRINITY_DN97669_c0_g5_i1	4.25142	4.45286	4.45213	4.16076	0	0	0	0	3.87184	3.97545	4.39534	3.95726
TRINITY_DN103555_c1_g3_i1	0	0	0.408168	0	1.74674	1.79286	1.82253	2.22002	1.60217	1.15769	1.12102	0.515006
TRINITY_DN111939_c0_g17_i1	0	0	0.701327	0.255803	1.69377	1.55189	1.07451	0.925999	0.615416	1.02219	1.06074	0.386259
TRINITY_DN77743_c0_g2_i1	1.7566	2.56243	2.09051	2.45838	5.96807	5.51087	5.75838	5.85626	5.67056	5.86441	5.74203	5.35251
TRINITY_DN113742_c0_g2_i1	3.00953	3.16092	2.78701	3.09474	0.344828	0	0.308011	0	0	0	0	0
TRINITY_DN98935_c2_g2_i1	2.97765	1.39835	0	0	0	0	0	0	0.397255	0	1.33228	0.977463
TRINITY_DN117794_c0_g1_i1	1.36737	1.5612	2.15543	1.7891	3.01703	2.83754	3.15947	3.12449	2.80653	2.58328	2.26993	2.41711
TRINITY_DN103727_c3_g1_i1	0	2.55949	2.00576	1.514	0	0	0	0	0	0	0	0
TRINITY_DN116284_c0_g1_i3	2.21506	2.42465	1.77357	1.65581	0.407081	0.304511	0.465713	1.13553	1.40436	1.43349	1.25399	1.47405
TRINITY_DN112935_c1_g7_i1	2.4489	1.87774	4.23182	3.74104	0	0	0	0	0	0	0	0
TRINITY_DN118188_c1_g5_i1	0	0	0	0	2.04544	1.99567	1.92029	1.47093	3.00162	2.70797	1.51702	2.21101
TRINITY_DN115945_c10_g14_i2	0	0	0	0	0	0	0	0	0	0	6.66579	6.76714
TRINITY_DN88166_c0_g1_i2	3.41102	3.16655	3.94392	3.99521	0	0	0	0	0	0	0	0
TRINITY_DN107673_c3_g1_i1	0	0	0	0	3.50856	3.34781	3.16092	3.17744	3.31962	3.29366	3.46597	4.45753
TRINITY_DN109765_c0_g5_i3	0	0	0	0	2.51854	1.26784	2.39862	1.77947	2.75937	2.76001	3.79556	3.66391
TRINITY_DN117688_c2_g1_i8	1.11237	0.620117	1.09085	1.02432	0	0	0	0	0	0	0	0
TRINITY_DN106080_c0_g2_i3	0	0	0	0.424385	4.01418	3.72803	3.62854	3.49429	2.78743	2.98094	2.45312	2.94411
TRINITY_DN118567_c3_g1_i1	2.51627	2.30363	2.25187	2.04928	3.88733	3.57022	4.00099	3.97049	3.13192	3.34426	3.33271	3.22141
TRINITY_DN101636_c0_g2_i6	0	0	0	0	2.68639	3.69922	0.105678	3.73541	0.0285692	2.89025	3.02627	3.50932
TRINITY_DN85052_c0_g1_i1	0	0	0	0.393965	2.66971	2.68594	2.77926	2.79867	2.07142	2.43109	2.22959	2.52256
TRINITY_DN107477_c1_g6_i1	0	0	0	0.393965	3.11487	3.03316	3.49454	3.57882	2.29837	1.02928	2.18808	1.9568
TRINITY_DN82047_c2_g2_i1	0.343692	0	0.141433	0.199123	0.102994	0	0.041243	0.132248	0	0.378512	6.71774	6.77943
TRINITY_DN96041_c0_g1_i2	2.90246	3.45641	2.39972	2.09356	0.279768	0.799087	1.42169	1.19156	0.753605	0	0.686164	1.2394
TRINITY_DN92276_c0_g1_i1	3.96255	3.66072	4.36394	4.46447	0.366252	0	0.308011	0	0	0	0	0
TRINITY_DN117977_c0_g1_i3	1.21412	0.552869	1.06557	1.20289	2.02574	2.22743	2.67762	2.69153	1.79743	0.986229	1.54992	1.23205
TRINITY_DN92109_c0_g1_i1	0	0	0	0	3.72923	3.78858	3.38294	3.30173	3.87381	3.639	3.61565	3.514
TRINITY_DN111575_c0_g1_i2	0	1.85	2.47923	0	4.05754	3.70819	3.78649	2.80859	0.910733	1.05033	0.941106	1.2394
TRINITY_DN104439_c0_g2_i2	1.81106	1.79784	2.14339	2.02006	0	0	0	0	0	0	0	0
TRINITY_DN32993_c0_g2_i2	0.941106	1.02006	0.930548	0	0	0	0	0	4.27784	4.80209	5.52384	5.99777
TRINITY_DN117983_c0_g1_i1	0.405992	0.564622	0	0.0648829	0.763836	0.872632	0.240009	0.144046	1.37072	0.669027	2.04054	1.67582
TRINITY_DN84354_c1_g9_i1	5.67228	5.9127	7.34328	7.13451	8.25632	7.72944	7.38389	7.38753	8.13022	8.51649	7.8805	7.4827
TRINITY_DN111906_c2_g1_i2	3.05537	2.6828	3.89132	3.67999	0.397255	0	0	0	0	0	0	0
TRINITY_DN110248_c0_g5_i3	1.11836	1.71282	1.09694	0.850399	0	0	0	0.194087	0	0	0.656268	0.764686
TRINITY_DN95980_c1_g1_i3	0	0	0	0.726831	1.11969	1.20727	1.22959	1.63552	3.79306	3.39602	1.68527	0.6107
TRINITY_DN115945_c10_g4_i1	0	0	0	0	0	0	0	0	0	0	4.05606	4.26664
TRINITY_DN110798_c1_g20_i5	2.65466	2.6722	2.30188	2.57022	0	0.356144	0	0	0	0	0	0
TRINITY_DN107746_c1_g1_i4	1.94261	2.09457	1.05866	2.12466	0	0	0	0	3.37476	3.15623	2.90766	3.01364
TRINITY_DN103065_c0_g1_i1	0	0	0	0	0	0	0	0	2.63413	2.94953	3.36723	3.3115
TRINITY_DN100227_c0_g7_i1	0	0	0	0	0	0	0	0	2.69466	1.78325	4.70824	4.21808
TRINITY_DN95362_c0_g2_i1	5.00338	4.94331	2.11237	1.63877	2.4756	2.45838	3.03069	2.84378	4.59	4.48961	5.24024	4.83825
TRINITY_DN114177_c0_g3_i1	0.436162	0	0	0	1.9092	1.49774	1.69243	1.53456	2.76808	2.51677	2.40572	2.76043
TRINITY_DN103592_c1_g2_i1	3.62714	2.98477	3.60834	3.48684	0	0	0.908429	0	1.23327	0	0	0
TRINITY_DN107366_c0_g1_i1	3.97278	3.58556	3.18078	2.79805	0	0	0	0	0	0	0	0
TRINITY_DN114342_c0_g6_i4	0	0.289244	0	0	0	0	1.1137	1.21537	0	0.31034	2.68706	3.2496
TRINITY_DN112994_c3_g4_i3	2.73747	2.90593	3.93074	4.0827	0	0	0	0	0	0	1.30685	0
TRINITY_DN117991_c1_g2_i1	0	0.356144	0.930548	0	3.06919	2.90169	2.39862	3.2121	1.61683	2.98094	2.08236	2.31063
TRINITY_DN91848_c0_g16_i1	0	0	0	0	4.14135	4.06169	4.36114	4.45681	0.484396	1.44414	1.42438	0.826193
TRINITY_DN116555_c1_g2_i1	0	0	0	0	0	0	0.228973	0	0	0	0.413594	0.795767
TRINITY_DN101989_c1_g3_i3	3.08576	3.38073	3.17041	2.68459	0	0	0	0	0	0	0	0
TRINITY_DN111489_c0_g12_i4	0	0	0	1.21412	0	0	0	0	2.926	2.71458	1.51702	0.27262
TRINITY_DN98066_c1_g2_i1	0.746743	0.834307	0.302173	0.31034	0	0.988412	1.08134	0.342555	4.5152	4.81245	5.08547	4.50659
TRINITY_DN104772_c0_g1_i1	1.543	1.95829	2.584	2.37601	2.56682	2.40518	2.77336	2.56657	0.219091	0.0703893	0	0.371838
TRINITY_DN42314_c0_g1_i1	2.99458	2.89705	1.22342	2.45365	0	0.250962	0	0	0.340277	0.378512	0	0
TRINITY_DN112301_c0_g3_i4	0	0	0.313826	0	2.58928	1.96273	2.16382	2.72115	2.94148	2.23358	2.70686	3.07382
TRINITY_DN82788_c1_g1_i2	2.11003	0	1.82008	1.60881	0	0	0	0	0	0	0	0
TRINITY_DN112767_c0_g2_i2	0	0	0	0	1.27202	1.17313	1.36905	1.60881	1.33628	1.68796	1.15704	1.44201
TRINITY_DN86152_c0_g10_i1	0	0	2.52431	0	1.4049	1.55189	0	0	0	1.54151	1.12829	2.01471
TRINITY_DN98479_c0_g1_i1	3.07313	3.33643	1.82741	2.18713	0	0	0	0	0	0	0	0
TRINITY_DN111126_c0_g8_i1	0	0	0	0	4.69988	4.08874	3.68952	4.08236	4.78094	4.57507	3.55704	3.58063
TRINITY_DN106331_c0_g2_i2	2.50691	2.33743	2.60834	2.70088	0	0	0	0	0	0	0	0
TRINITY_DN93038_c2_g3_i2	3.87745	3.78209	3.49108	3.24838	0	0	0.38405	0	0	0	0	0
TRINITY_DN102219_c0_g3_i2	0	0	0	0.393965	3.09761	2.72574	3.64074	3.68908	2.56608	2.87657	3.85758	3.83238
TRINITY_DN73709_c1_g3_i1	0	0	0	0	4.23419	3.23756	3.37504	2.75638	0	0.799916	0	0
TRINITY_DN116594_c0_g2_i2	1.6663	1.4547	1.66266	1.5864	0	0	0	0	0	0	0	0
TRINITY_DN99015_c0_g8_i1	0	0	0	0	5.37086	4.9721	5.68353	5.25972	5.87177	6.03945	6.37879	6.33299
TRINITY_DN118510_c0_g4_i2	0.621993	0.329985	0.177599	0	0.787432	1.81147	0.833497	1.07793	0	0	0	0
TRINITY_DN96755_c0_g3_i3	4.98062	4.89995	3.45088	4.01427	0	1.20163	0	1.06488	0	0	0.248535	0
TRINITY_DN94780_c0_g1_i3	1.93885	0	1.72509	0.997834	0.77989	0.865523	0	0	1.31267	1.05033	1.77231	1.38239
TRINITY_DN80678_c0_g1_i1	4.07493	3.96264	4.15826	4.24115	5.85262	5.68249	5.76699	5.76187	5.79462	5.79278	6.13789	6.14278
TRINITY_DN87793_c0_g1_i2	0	0	0	0	0	0	0	0	0	0	5.74561	5.77516
TRINITY_DN113993_c5_g2_i2	0	0	0	0	3.12862	3.82028	5.09588	4.97865	0	0	0	0
TRINITY_DN109643_c0_g1_i2	0	0	0.667211	0	1.67265	2.63227	2.98094	2.94767	1.88401	0.748461	2.58159	2.24884
TRINITY_DN105345_c0_g3_i1	0	0	0	0	0	0	0	0	0	0	2.70686	3.00486
TRINITY_DN98481_c0_g9_i3	0	0	0	0	0	0	0	0	3.63807	3.42988	3.79681	3.87519
TRINITY_DN112136_c2_g2_i1	0.0908534	0.289244	0	0	0	1.13225	0	0.574344	1.82293	0.575312	0.957543	0
TRINITY_DN118136_c0_g2_i1	0	0.482332	0	0	2.38073	2.33199	2.41927	2.1564	3.46035	3.42988	2.58159	3.47314
TRINITY_DN83390_c1_g5_i1	0	0.620117	0	0.886745	5.05011	4.3645	3.8508	4.20961	4.67282	4.30254	4.7385	4.09609
TRINITY_DN92785_c0_g1_i1	2.79847	3.02467	3.30728	3.25111	6.0478	5.83264	5.51595	5.60629	3.62737	3.64363	3.71995	3.79338
TRINITY_DN102230_c0_g1_i1	2.8496	3.17409	2.37907	2.46571	0	0	0	0	0	0	1.03773	0
TRINITY_DN106954_c0_g1_i2	2.42438	1.73855	2.58159	2.6783	0	0	0	0	0	0	0	0
TRINITY_DN59119_c0_g2_i1	0	0	0.750178	0	5.40582	6.12555	5.41282	5.88225	4.55655	2.20852	4.65088	4.65094
TRINITY_DN90338_c9_g8_i2	0	0	0	0	0.22404	1.7891	2.41414	2.10266	0.796598	1.17696	1.09085	0.57628
TRINITY_DN107449_c0_g6_i1	4.96998	5.00342	2.32625	2.24184	3.39575	3.47275	4.10064	4.58898	3.28214	3.79379	6.12673	6.19371
TRINITY_DN115963_c0_g2_i4	0	0	0	0.0398403	2.73574	2.22188	2.13914	2.0165	1.69644	1.99349	1.93546	1.77737
TRINITY_DN103653_c1_g1_i3	1.64939	1.68167	1.85	1.92486	0.246104	0.519039	0	0.364012	0	0	0.584	0.371838
TRINITY_DN107123_c1_g1_i1	0	0	0	0	2.35755	2.95643	3.14078	3.21801	3.47638	2.97911	3.57725	3.14143
TRINITY_DN90112_c0_g1_i1	3.47028	3.6819	2.58832	2.77674	2.07758	2.45128	3.59132	4.01132	0	0	2.07485	2.01042
TRINITY_DN101966_c0_g1_i2	4.0955	3.78827	3.94739	3.74803	0	0	0	0.467801	0	0	0	0
TRINITY_DN99505_c3_g6_i1	6.13707	6.04571	5.58712	5.51913	0	0	0	0	0	0	0	1.02148
TRINITY_DN41786_c0_g2_i1	4.34284	4.2177	5.68358	5.41217	0	0	0	0	0	0	2.15607	1.58448
TRINITY_DN113353_c0_g1_i10	0	0	0	0	0	0.250962	0	0	1.40436	0.565597	1.16414	1.28392
TRINITY_DN117896_c2_g11_i1	0	0	0	0	2.9138	2.50029	3.12829	2.6526	0.854395	1.84479	1.7	1.0895
TRINITY_DN118349_c0_g1_i1	1.51551	1.30568	1.15898	1.31383	0	0	0	0	0.494672	0.367371	1.11303	1.03914
TRINITY_DN115458_c5_g1_i3	0	0	0	0	0	4.64103	4.68857	3.71238	3.68471	3.51437	3.46741	4.01855
TRINITY_DN115076_c1_g27_i1	0.613532	0.934328	0	0	3.02857	3.06471	1.18777	1.42546	3.17025	3.42317	2.95177	2.7761
TRINITY_DN92306_c0_g1_i1	0.0786098	0.0172093	0	0	0.739848	1.69555	1.89103	1.78743	2.30129	2.50157	2.30597	1.69243
TRINITY_DN101381_c0_g3_i4	3.98896	3.96698	4.10442	4.16148	0	0	0	0	0	0.888305	0	0
TRINITY_DN95554_c4_g1_i1	3.08576	3.11686	3.40204	3.49748	0	0	0	0.309176	0	0	0	0.656268
TRINITY_DN90370_c0_g9_i1	2.69866	3.33471	3.9656	3.93904	0	0	0	0	3.38474	3.44321	3.10635	3.00054
TRINITY_DN95892_c0_g1_i2	3.17903	2.80591	3.15381	2.7433	0	0	0	0.169925	0	0.949348	0.594549	0
TRINITY_DN113647_c0_g2_i4	1.31441	1.33285	1.79701	1.92865	0.533065	0.335712	0.0935602	0.144046	0	0.941858	0.166073	0
TRINITY_DN103828_c3_g1_i1	1.82985	2.05068	1.44255	1.1375	0	0	0	0	0	0	0	0
TRINITY_DN93850_c0_g1_i1	3.49659	3.34298	4.03712	3.62714	0	0	0	0	0	0	0	0
TRINITY_DN112490_c0_g1_i1	2.38626	2.49518	1.40762	1.45207	1.90574	2.98295	2.24458	2.80074	3.69622	3.301	4.12458	4.61888
TRINITY_DN84390_c0_g1_i1	3.74878	3.97774	4.24321	4.50843	0	0	0	0	0	0	0	0
TRINITY_DN101064_c0_g1_i3	2.79639	3.28021	2.21754	2.59694	0.37629	0	0	0	0	0	0	0
TRINITY_DN113954_c0_g4_i1	1.78031	2.05068	2.49108	2.74136	0	0	0	0	1.14926	0.773996	1.31962	1.02998
TRINITY_DN108590_c0_g1_i1	1.76469	1.83107	1.99892	2.28333	0.235114	0.690641	0.319618	0.217851	0.292782	0.400538	0.461529	0.62293
TRINITY_DN107038_c2_g2_i3	0	0.795767	0.477159	0.500802	2.39122	2.559	2.88362	2.8264	0.753605	0.773996	0.898402	1.10635
TRINITY_DN115253_c3_g3_i1	3.51904	3.80281	4.13922	4.21265	1.54052	0	1.22342	0	0	0.986229	0	0
TRINITY_DN100720_c0_g3_i1	2.71721	2.35078	1.7536	2.19881	3.2966	3.8268	3.49454	3.5307	1.34199	0.669027	2.29278	1.848
TRINITY_DN45728_c0_g1_i1	4.58268	4.57598	4.91155	4.66522	0	0	0	0.536053	0	0	0	0
TRINITY_DN107308_c0_g1_i1	2.38377	2.47716	1.77737	1.5864	2.46832	2.61965	2.64939	2.53107	3.79836	3.8479	2.86235	3.10702
TRINITY_DN101123_c0_g4_i1	0.290424	0	0	0	2.94729	2.67582	2.89491	3.81127	2.7615	1.7277	3.15559	3.53244
TRINITY_DN95865_c1_g9_i3	4.98696	5.09402	4.29079	4.88171	0	0	0	0	0	1.41197	0	0
TRINITY_DN81848_c0_g7_i1	4.95921	5.23676	4.457	4.68661	0	0	0	0	0	0	0	0
TRINITY_DN102122_c1_g2_i2	0	0	0	0.520045	0	0	0	0	0	0	3.78409	4.44135
TRINITY_DN113330_c3_g6_i1	6.96526	6.6104	6.63981	7.00134	0	0	0	0	5.66417	6.41664	4.96883	5.28426
TRINITY_DN109873_c0_g1_i2	1.59741	1.52055	1.50589	1.55533	3.17999	2.9396	3.5834	3.63227	4.36205	4.35776	2.28303	2.24884
TRINITY_DN96171_c0_g1_i2	1.62807	1.69733	0	0	0	0	0	0	1.96938	1.99349	2.1811	1.36177
TRINITY_DN82501_c1_g3_i1	2.73531	1.98404	3.97416	2.75318	0	0	0	0	4.71221	4.72339	4.09119	3.66391
TRINITY_DN113083_c6_g28_i2	3.95299	3.97021	2.82538	3.08066	1.54498	1.68751	1.67536	1.12961	0	0	0.518031	0
TRINITY_DN94659_c1_g1_i1	0	0	0	0	4.31673	4.2549	4.4769	4.63087	1.35952	2.02928	2.42385	2.65764
TRINITY_DN116619_c0_g6_i9	0.955313	1.35896	0.901494	0.789938	0	0	0	0	0	0	0	0
TRINITY_DN99441_c0_g2_i1	0.323082	0.716332	0.9855	0.574344	3.91609	3.83683	3.72541	3.80828	4.1297	4.20492	4.16527	4.13389
TRINITY_DN87280_c0_g1_i1	3.09356	3.77968	2.00252	3.338	0	0	0	0	2.3251	1.09153	2.45022	2.28185
TRINITY_DN70244_c0_g2_i1	1.08066	1.03633	0.667211	5.55502	0	0.0257376	1.26963	1.57192	5.1382	0	1.41251	0.70044
TRINITY_DN103340_c0_g1_i4	0	0	0.820485	0.782409	1.80529	1.03984	2.18808	2.21412	1.73249	2.22126	2.30276	2.89025
TRINITY_DN75268_c0_g1_i1	0	0	0	2.48001	1.83592	0	2.57046	2.67649	3.13865	3.2228	0	0
TRINITY_DN96884_c3_g5_i1	3.43469	4.14429	4.09812	3.90207	0	0	0	0	0.735522	0	0	0
TRINITY_DN96091_c1_g1_i3	2.5509	2.14503	3.93244	3.34454	1.89103	0	0	0	0	2.29954	0	0
TRINITY_DN79612_c0_g2_i1	1.29807	2.56511	2.6922	2.44626	1.78199	0	3.17329	3.26484	0	0	0	0
TRINITY_DN114386_c0_g1_i2	0	0.0328061	0.701327	0.529071	0.533065	0	0.252173	0.62854	0	1.06419	0.997834	1.42223
TRINITY_DN103204_c0_g2_i1	0	0	0	0	0	0	0	0	0.624803	0.604071	3.53792	3.51866
TRINITY_DN74185_c0_g3_i1	0	0	1.05866	0.828632	4.43763	4.50309	4.10702	3.99232	4.29822	4.35354	3.75713	3.74136
TRINITY_DN106856_c1_g1_i5	3.61953	3.76734	3.01899	3.41616	0.140124	0.159629	0	0	0.205393	0	0	0
TRINITY_DN101739_c1_g2_i1	0	1.39177	1.26364	0.151859	4.80643	4.53655	3.7914	3.94739	0	0	1.41846	2.0018
TRINITY_DN87586_c0_g3_i1	0.906121	0.862352	0	0.186501	3.14845	2.95475	1.67942	1.69688	4.95805	4.16205	2.43856	1.95233
TRINITY_DN95977_c0_g3_i1	3.68975	3.81363	2.1157	1.17951	0	0	0	0	0	0	0	0
TRINITY_DN110264_c0_g2_i4	0.512985	0.674461	0	0.879706	1.50741	2.5787	1.85718	2.72115	0.180148	1.44943	0.763836	1.20914
TRINITY_DN115532_c0_g6_i1	1.33571	1.4547	2.49108	1.88596	0.748461	0	0	0.748461	0	0	0	0
TRINITY_DN115771_c0_g1_i2	0	0	0	0	1.07587	1.36233	1.45207	1.52005	1.32998	0.832688	1.43029	2.16446
TRINITY_DN98672_c1_g2_i1	0	0	0	0	0.22404	0.813935	1.36401	1.43082	1.10836	1.54646	1.25399	1.44837
TRINITY_DN114371_c1_g2_i2	2.16189	0	0.865523	0	3.21366	2.90862	3.26769	3.52582	3.95317	3.20101	3.90525	3.56718
TRINITY_DN114320_c0_g2_i1	1.53854	1.07724	0.937344	1.42223	0	0.228973	0.252173	0.933573	2.11969	1.70576	1.73422	2.20351
TRINITY_DN99989_c2_g3_i2	1.48697	1.54399	1.56169	1.39232	0.153157	0.335712	0	0.467801	0	0	0.235114	0.922198
TRINITY_DN116521_c0_g4_i1	3.18047	3.32797	0	0	0.596458	0.616358	0.745883	0.353888	2.9813	4.07904	1.48285	1.34767
TRINITY_DN116770_c2_g1_i2	0	0	0	0	2.94897	3.26484	3.25338	3.35811	0.994942	1.49108	0.635987	1.7566
TRINITY_DN95084_c3_g13_i1	1.64108	2.67491	2.09694	2.77863	0	0.528071	0	0	0	0	0	0
TRINITY_DN104163_c1_g18_i1	0	2.8534	4.75521	4.7812	2.10299	1.42653	0	0	1.8801	0	0	0
TRINITY_DN109232_c0_g6_i6	0	0	1.39232	1.7966	0	0.738119	1.45681	0.961994	0	0.344828	0	0
TRINITY_DN102358_c0_g1_i1	0.343692	0.530071	0	0	0.763836	0.84318	1.1447	1.50538	1.7891	1.02219	0.550901	0.62293
TRINITY_DN99028_c0_g1_i2	0	0	0.477159	0	4.91193	4.84689	5.18138	5.20383	1.71017	2.4444	2.85997	3.0181
TRINITY_DN113782_c0_g2_i1	0	0	0	0	0	0	0	0	0	0	4.38853	4.0229
TRINITY_DN82721_c0_g1_i1	1.45786	1.42331	1.21785	1.10098	3.45444	4.22805	4.20649	4.30918	4.5363	3.94767	3.99829	3.36233
TRINITY_DN90076_c0_g1_i4	0	0	0	0	0	0	0	0	3.42237	3.48117	2.88186	3.27352
TRINITY_DN112854_c0_g2_i1	0.817214	0	0	0	0	0	0.515006	0	0	0	1.41251	2.33885
TRINITY_DN87247_c0_g13_i1	2.36569	2.30363	3.20586	3.28021	0	0	0	0	0	0	0	0
TRINITY_DN103294_c1_g2_i1	0	0	0	0.592636	1.70177	2.93603	2.46493	2.66562	1.27023	0	0.800745	0
TRINITY_DN103779_c0_g1_i1	2.69042	2.334	2.64547	2.46336	0	0.425459	0	0.574344	0	0.333424	0	0
TRINITY_DN105991_c0_g1_i5	2.14991	3.28377	2.08746	2.57918	0	0	0	0	0	0	0.302173	0
TRINITY_DN112187_c0_g1_i6	1.34085	1.10098	0.633199	1.19093	0	0	0	0	0	0	0	0
TRINITY_DN118093_c2_g2_i3	0.211635	0	0.408168	0.782409	0.551885	0	1.39012	1.27381	0	0	0	0
TRINITY_DN113754_c0_g1_i1	1.02928	1.29866	1.85	0.618239	0	0	0	0	0	0	0	0
TRINITY_DN106077_c0_g1_i1	2.99946	2.77421	2.85917	3.80343	2.36793	0	0	0	0	0	0	0
TRINITY_DN108882_c0_g9_i8	1.50589	1.584	1.54794	1.51854	0	0	0	0	0	0	0	0
TRINITY_DN97618_c0_g1_i1	1.95977	1.64432	0	0	0	0	0	0	0	0.495695	0	0
TRINITY_DN99692_c1_g4_i1	3.92941	2.56511	3.32754	3.46884	0	0	0	0	0	0	0	0
TRINITY_DN105128_c0_g1_i1	2.67152	2.70885	2.72509	2.94355	0	0	0	0	0	0	0	0
TRINITY_DN115570_c3_g1_i1	4.01489	4.03642	5.93329	5.80323	6.79072	6.15983	4.95791	4.96278	5.65687	5.64253	5.51336	5.54442
TRINITY_DN100516_c0_g5_i4	0	0	0	0.163499	0	0	0	0	2.84398	2.73205	2.56023	3.338
TRINITY_DN111669_c2_g1_i1	0.375178	0	0	0.538041	1.24975	1.78534	2.87617	2.72748	1.83107	1.18333	2.89064	2.98258
TRINITY_DN89795_c0_g1_i1	0	0	0	0	4.25829	4.31629	4.37844	4.4971	4.26634	4.29668	4.24496	3.99095
TRINITY_DN104882_c0_g4_i2	0	0	1.62854	1.20289	0.0271541	0	0	0	0	0	0	0
TRINITY_DN82431_c1_g1_i1	0	0	0	0	2.16414	0	3.06074	2.22311	2.65306	0	2.76214	0
TRINITY_DN117581_c0_g2_i2	1.88557	1.32596	1.6457	2.14861	0.279768	0	0.297485	0.62854	0.100305	0	1.44201	1.71414
TRINITY_DN115737_c0_g2_i5	0.343692	0.204141	0	0	0.495695	0	1.18777	0.955313	0	0.443607	0.473008	0.835924
TRINITY_DN102929_c0_g1_i2	0.494672	1.06901	0.291604	0	0.312665	0	0	0	2.2558	2.43909	2.66471	3.12945
TRINITY_DN93213_c4_g2_i1	0	0	3.09035	2.79036	0	0	0	0	0	0	0	0.134878
TRINITY_DN87442_c0_g1_i2	2.45628	2.19377	2.36093	2.47041	0	0	0	0	1.2455	0	0	0
TRINITY_DN118803_c1_g5_i1	1.4678	1.94935	1.76935	1.93885	0.397255	0.396159	0	0	0.80488	1.09828	1.00576	0
TRINITY_DN102526_c0_g2_i1	1.49621	1.94073	1.41738	1.96643	0.666302	0.975263	0	0	0	0	0	0
TRINITY_DN99399_c0_g1_i4	0	1.1551	0	0	0	1.94598	1.21785	0	2.93187	0.555816	0	1.86275
TRINITY_DN106237_c0_g2_i1	3.46897	3.18158	3.59944	3.05363	1.10769	0.886745	1.18777	1.70531	1.28274	1.83269	1.28688	0.599318
TRINITY_DN86984_c0_g1_i1	0	0	1.41251	1.46624	1.97893	0.80653	0.56267	0.663572	1.27023	1.3846	0.773152	1.17057
TRINITY_DN80699_c0_g2_i1	4.06858	3.70929	4.48556	4.36975	0	0	0	0	0	0	0	0
TRINITY_DN101614_c0_g5_i1	0	0	0	0	4.20688	3.55152	3.61965	3.28762	3.58496	3.46297	3.66437	3.37434
TRINITY_DN111136_c1_g1_i1	0.343692	0.232661	0.999278	0.232661	2.19692	2.56998	1.3584	1.25036	0.964953	1.18333	3.15737	2.95103
TRINITY_DN110941_c2_g2_i5	0	0	0	0	1.01721	0.968644	1.56803	1.25641	0.180148	0	0.302173	0.689746
TRINITY_DN84144_c0_g1_i2	0.45628	0	0.377401	0.686164	0	0	1.46676	0.961994	1.14209	0.604071	2.26333	2.27828
TRINITY_DN117378_c0_g4_i5	0	0	0	0	0	0	0.297485	0	0	0	0.615416	0.865523
TRINITY_DN108500_c0_g1_i5	0	0	0	0	1.46467	1.11437	1.02857	1.27917	0.317304	0.872632	0	0
TRINITY_DN107323_c0_g1_i1	0.578214	0.432959	0	0.403813	0.85599	0.415759	0.944858	0.396159	4.41149	4.11861	1.86275	0.678973
TRINITY_DN113704_c0_g1_i3	2.97929	2.78409	2.19409	2.59264	0	0	0	0	0	0	0	0
TRINITY_DN113808_c0_g1_i1	0	0.57628	0.438293	0.151859	0	1.06488	0.240009	0	1.74545	1.54151	1.9313	2.08746
TRINITY_DN96139_c0_g1_i1	3.697	3.36443	1.47716	1.68122	0	0	0	0	0	0	0	0
TRINITY_DN94349_c1_g1_i2	2.569	2.28659	2.79286	3.38598	3.5493	3.87283	3.16398	2.93338	4.34255	4.43922	5.07035	5.06867
TRINITY_DN102867_c0_g17_i1	2.9042	3.21645	4.05745	4.44381	3.86542	4.43062	3.76744	4.16326	0	0	1.60881	1.53057
TRINITY_DN114708_c1_g2_i5	2.52557	2.17887	1.03914	0	0	0	0	0	0.744161	1.20226	1.02148	0
TRINITY_DN95043_c0_g9_i5	0	0	0	0	0	0	0	0	0.180148	0.773996	1.33857	1.98841
TRINITY_DN102497_c0_g1_i5	1.40327	1.72814	2.14926	2.84699	0.200379	0.572405	0.341417	0.828632	2.92201	2.76214	1.81803	2.59455
TRINITY_DN97784_c0_g2_i1	0	0	0	0	3.19771	3.96828	0	3.99494	0	0	0	0
TRINITY_DN109339_c1_g2_i2	2.13192	2.10635	1.31846	1.38736	0	0	0.826193	0.663572	0.280956	0	1.05311	0.6107
TRINITY_DN104424_c0_g3_i3	3.12168	3.33299	2.5008	2.62106	0	0	0	0	0.340277	0	0	0
TRINITY_DN104584_c3_g1_i2	5.51406	5.29756	5.84652	5.8596	6.284	6.02631	6.29932	6.27312	4.46923	4.43055	3.66562	3.98878
TRINITY_DN108367_c1_g1_i1	3.50843	3.3297	2.89763	2.95736	0	0.205393	0.181421	0	0.408168	0.475085	0	0.587845
TRINITY_DN80029_c2_g8_i1	3.95475	3.38239	4.09576	4.15324	0	0	0.994218	0	0.662661	0.713696	0	0
TRINITY_DN77562_c0_g1_i1	4.59276	4.57313	4.97416	4.76855	0	0	0	0	0	0	0	0
TRINITY_DN106872_c0_g4_i1	0	0	0	0	1.95494	1.8335	1.88714	2.43216	0.77905	0.536053	1.81803	2.25248
TRINITY_DN115587_c1_g5_i1	0	0	0	0.175045	0	0	1.07451	0.458382	1.30042	1.00072	4.76463	4.64103
TRINITY_DN114295_c0_g7_i1	2.41684	1.44201	3.0106	2.87263	1.89491	1.76214	1.6663	1.80364	0.644318	0	1.28688	0.212881
TRINITY_DN111333_c1_g9_i1	3.08882	3.80281	4.0966	4.12375	0	0	0	0	0	0	0	0
TRINITY_DN113236_c3_g4_i4	3.90285	4.10266	4.56742	4.1375	0	0	0.404903	0	3.30772	3.45641	2.42385	2.70465
TRINITY_DN119021_c23_g2_i1	4.32618	4.14999	3.84137	3.8541	0	1.25701	1.3202	0.90458	0	0	0	0
TRINITY_DN112681_c1_g7_i4	2.65878	2.70354	1.83147	2.45365	0	0	0	0	0	0	0	0
TRINITY_DN113633_c1_g1_i2	0.578214	1.62807	0.104337	0.678072	0	0	0	0	0	0	0	0
TRINITY_DN100108_c0_g2_i2	2.45628	2.59048	0	0	0	0	0.297485	0.320773	0.596458	0.713696	0.352759	0
TRINITY_DN87051_c2_g1_i2	4.53493	4.27709	4.88762	4.85529	0	0	0	2.42948	2.39122	1.2455	0	0
TRINITY_DN93361_c1_g2_i1	1.26484	1.1776	0.999278	0.372952	5.52816	5.25769	4.85947	4.61406	3.52469	3.50932	3.64536	3.49378
TRINITY_DN104107_c0_g1_i4	0	0	0	0	1.87657	2.35276	2.60265	2.99874	2.93565	3.00809	3.47171	3.83855
TRINITY_DN99586_c0_g5_i3	0	0	0	0	0.569491	0.791606	0	0	0	1.17057	1.37629	2.08338
TRINITY_DN89290_c0_g1_i1	3.38419	2.34738	3.57592	3.30466	0	0	0	0	4.66061	4.21272	4.33328	4.62106
TRINITY_DN96262_c0_g1_i1	4.19842	4.02299	4.61271	4.47709	2.98677	2.70399	2.50411	2.00288	1.78492	2.19912	2.60549	2.69644
TRINITY_DN85781_c0_g1_i1	4.57598	4.11537	3.616	3.66539	4.10827	3.82028	5.19649	5.25429	3.48826	2.92884	6.29719	6.25546
TRINITY_DN97250_c1_g7_i5	0	0	0	0	1.03069	0.690641	0.738119	1.461	0.910733	1.05033	1.36961	2.03668
TRINITY_DN108001_c1_g7_i2	0	0	0	0	3.64259	1.84439	1.89103	2.42438	0	0	1.7	1.44201
TRINITY_DN82683_c0_g1_i2	0.630405	1.20664	0	1.11303	3.50144	3.62094	2.04544	2.42196	4.4719	4.54874	0	0.62293
TRINITY_DN99688_c0_g4_i6	2.27172	2.28303	1.23511	1.97673	0.0908534	0	1.42169	0	0	1.68796	0.957543	0
TRINITY_DN83776_c0_g10_i1	0	0	0	0	4.8504	6.54464	6.38545	6.12157	6.49843	6.55879	6.32258	6.07904
TRINITY_DN101096_c2_g3_i1	1.50589	0	4.96384	0	4.97136	0	0	0	7.01348	6.40919	1.79535	0
TRINITY_DN112520_c0_g1_i2	1.41846	1.53257	1.25761	1.2762	0.587845	0.607863	0.168642	0.181421	0.699552	1.01507	0	0.464668
TRINITY_DN110213_c0_g28_i1	0.673556	1.19975	1.59741	1.70973	0	0	0	0	0.180148	0.848798	0.449957	0
TRINITY_DN91433_c0_g1_i1	4.42438	4.01471	3.84137	3.62492	4.48697	4.20351	5.10228	5.21167	2.73963	2.79161	3.32955	3.56572
TRINITY_DN67139_c0_g1_i1	5.23139	5.47972	0	0	0	0	0	0	0	0	0	0
TRINITY_DN114353_c0_g5_i3	0	0	0	0.0398403	0	0	0.878921	1.20351	0	0	0	0
TRINITY_DN118301_c1_g2_i3	0	0	0	0	0.437228	0.345964	0.515006	0.961994	0	0.978928	0.706641	0
TRINITY_DN103723_c1_g9_i1	5.48411	5.59228	5.81742	6.57284	0	0	0	0	0	0	0	0
TRINITY_DN115921_c1_g12_i2	1.04194	1.35896	0.641546	0.556797	1.02361	1.05242	1.48182	1.20914	2.30422	2.29072	1.76723	1.72509
TRINITY_DN115665_c0_g8_i1	4.33221	4.00216	3.42358	3.24275	0	0	0	0	0	0	0	0
TRINITY_DN92957_c2_g2_i5	0	0	0	0	2.75574	2.36289	2.69265	2.31208	3.01275	2.66312	2.71172	3.72541
TRINITY_DN109982_c0_g4_i1	0	0	0	0	2.618	3.02521	3.13142	3.03122	3.41684	3.06781	3.04177	3.02467
TRINITY_DN98454_c0_g2_i2	1.21971	1.02006	2.09997	2.23603	3.26213	3.75232	3.71072	3.53306	4.60952	4.59371	2.12697	2.2299
TRINITY_DN112064_c0_g1_i2	0.847195	0.899176	1.67536	2.12466	0.682573	0.641546	0.297485	0.478195	0.167358	0	0.302173	0
TRINITY_DN106138_c1_g10_i3	1.41846	1.67627	0.659011	0.7433	0	0	0	0	0	0	0	0
TRINITY_DN68883_c0_g1_i2	0.722466	0	0	0.372952	5.03298	5.07228	5.39787	5.16237	4.45858	4.88606	4.04159	4.73238
TRINITY_DN117217_c0_g1_i1	0	0	0	0	0	0	0	0	0	0	4.45273	4.25837
TRINITY_DN102020_c0_g1_i2	1.07451	0.776525	0.291604	0	0.587845	0.968644	1.87224	1.75531	1.80612	0.545968	0	0
TRINITY_DN106469_c1_g6_i1	0	0	0	0	0	0	0	0	3.61894	2.80405	4.01712	3.21956
TRINITY_DN87254_c0_g2_i1	0	0	0	0	4.08236	4.84509	0	0	4.84805	4.17409	0	0
TRINITY_DN106963_c2_g4_i4	0	0	0	0	2.94561	2.62597	2.88928	2.80859	1.23327	1.17057	1.36961	1.42868
TRINITY_DN97816_c0_g3_i8	3.71951	3.02875	5.25452	4.2814	0	0	0	0	3.0291	3.33285	3.30874	2.51954
TRINITY_DN114890_c1_g2_i1	0	0	0	0	0	0	0	0	0.231432	0	2.75275	1.88675
TRINITY_DN95798_c1_g1_i2	3.00791	3.61753	1.83512	2.50843	0	0	0	0.0799754	2.22774	0	2.09018	3.04404
TRINITY_DN101500_c0_g5_i1	5.17125	4.67959	5.73433	5.61085	0	0	0	0	0	0	0	0
TRINITY_DN94062_c0_g2_i1	0	0	0	0	3.10232	4.26641	4.13315	4.30144	3.96079	3.28185	5.2633	4.55483
TRINITY_DN82373_c0_g3_i3	3.45444	3.55434	1.82741	1.74588	0	0	0	1.88792	0	0	0	0.134878
TRINITY_DN112006_c4_g2_i1	2.11936	1.91418	1.90881	1.87499	0	0.345964	0.297485	0.689746	0.351628	0	0.314986	0
TRINITY_DN103996_c0_g2_i1	3.63041	3.27158	3.6487	3.59443	1.23818	1.85519	1.02148	0.437228	2.53331	2.31121	2.45312	1.35445
TRINITY_DN82382_c0_g1_i1	3.14307	2.76447	3.0998	3.15429	0	0	0	0	0.386259	0	0.352759	0
TRINITY_DN104025_c1_g1_i1	2.91322	3.09542	3.15381	2.71721	2.38847	1.97269	2.08168	2.36121	0.624803	0	1.80447	1.7194
TRINITY_DN111290_c0_g1_i1	4.52563	3.75371	5.14266	4.67361	0	0	0	0	4.0464	3.79691	3.58268	2.76575
TRINITY_DN94439_c0_g1_i1	0	0	0	0	0.269033	0.545968	0	1.74717	2.81701	3.04002	5.32362	4.96204
TRINITY_DN117418_c0_g2_i4	0	0	0	0	1.42008	2.16221	1.78701	1.70929	1.38184	1.3051	0.819668	0.994942
TRINITY_DN115446_c1_g1_i1	0	1.53804	1.82741	1.55533	1.19787	0	0	0	0.545968	0.722466	0.906891	1.35445
TRINITY_DN112056_c0_g1_i8	1.92144	2.66698	1.78115	1.85679	0.334568	0	0	0	2.09559	1.71458	2.15963	1.65901
TRINITY_DN113057_c0_g1_i1	0	0	0	0	0	0	0	0	2.58328	2.78115	2.78555	2.77083
TRINITY_DN108976_c0_g3_i1	0	1.14731	0	0	0.826193	2.559	1.90188	1.34596	3.52206	3.75585	0.635987	2.849
TRINITY_DN110915_c1_g1_i1	2.00072	2.06281	0	0	1.09491	0.886745	0.205393	0.286881	2.1696	2.26993	0.973795	0.835924
TRINITY_DN118765_c2_g1_i1	1.19661	1.06074	0.709291	0.362891	0	0	0	0	0	0	0.276199	0.197865
TRINITY_DN103650_c0_g12_i1	3.00288	2.19755	3.7995	4.30049	0	0	0	0	0	0	0	0
TRINITY_DN87977_c0_g1_i2	0	0	0	0	2.86116	2.9396	2.57966	3.15267	2.68549	2.21816	2.53556	2.49134
TRINITY_DN115618_c0_g2_i4	0	0	0	0	0.569491	1.06488	0.495695	0.689746	0	0	1.02998	1.42223
TRINITY_DN106443_c0_g1_i2	0.436162	0.518031	0	1.29219	2.60265	3.04579	2.87243	2.8166	0.878921	0	1.00576	1.30568
TRINITY_DN98721_c1_g3_i4	0	0	0	0	0	0	0	0.194087	2.19912	0.949348	0	2.50716
TRINITY_DN110307_c1_g2_i1	2.23787	2.08678	2.26604	2.12466	0	0	0	0	0	0	0	0
TRINITY_DN115961_c2_g1_i2	0.41684	0	0	0	3.27873	4.16044	2.71172	2.76043	3.72999	3.96532	2.74071	3.30787
TRINITY_DN82505_c0_g3_i3	0	0	0	0	1.83592	0.415759	1.22342	1.35163	1.00216	0.31034	0.997834	1.77231
TRINITY_DN113560_c0_g2_i8	3.17153	3.46558	2.82538	2.66789	0	1.47871	0	0	1.0314	2.34284	1.45418	2.43696
TRINITY_DN84975_c0_g2_i1	4.54127	4.50055	3.51475	3.52319	0.906891	0.690641	0.515006	0	0.671746	0	0	1.34085
TRINITY_DN98738_c1_g1_i2	3.30772	3.32135	3.70343	3.46284	2.55998	2.8502	3.63749	3.89161	1.89608	1.75788	2.67717	2.4756
TRINITY_DN88447_c1_g3_i1	0	0	0.650765	0.652601	6.45528	5.652	5.93428	5.3472	3.94935	5.46956	4.28407	4.79108
TRINITY_DN76914_c2_g3_i1	2.49006	1.44837	2.37379	2.66562	3.05137	0.791606	3.79546	4.65025	4.28769	5.64887	2.0939	2.56194
TRINITY_DN98534_c0_g1_i2	0	0	0	0	3.05624	2.90689	2.2561	2.44228	2.7551	2.16092	2.40871	1.90574
TRINITY_DN109552_c1_g1_i6	1.8339	1.7536	1.09694	1.0697	0	0	0	0	0.292782	0	0	0
TRINITY_DN86163_c0_g1_i1	0	0	0	0	0	0	0	0	3.12019	2.98459	2.85997	3.29895
TRINITY_DN111903_c0_g1_i2	2.22651	2.18618	2.57046	2.67627	0	0	0	0.637842	0	0	0	0
TRINITY_DN111594_c1_g1_i1	0	0	0	0	0	0	0	0	4.79161	4.76437	4.88801	4.97278
TRINITY_DN105961_c2_g3_i1	0	0	0	0	0	0	0	0	0	1.20852	4.71315	4.88928
TRINITY_DN86601_c0_g11_i1	0	0	0	0.695103	5.78212	5.62082	6.89218	6.81101	5.16559	4.58773	6.36587	6.15078
TRINITY_DN100208_c0_g2_i5	2.14991	1.94523	3.02396	3.27202	0	0	0	0	0	0	0	0
TRINITY_DN77237_c1_g2_i1	4.90477	4.76017	5.65395	5.52726	0.235114	0.463622	0.297485	0	0.624803	0.443607	0	0.331132
TRINITY_DN89657_c0_g10_i1	0	1.25701	1.56608	1.86394	3.1606	3.59526	4.05745	3.95624	3.00342	2.7277	2.78785	2.96698
TRINITY_DN109462_c0_g1_i1	3.31325	3.34298	2.36597	2.59024	0	0	0	0	0	0	0	0
TRINITY_DN90564_c0_g1_i1	0	0	0	0	4.08313	4.13027	4.57077	3.37546	3.74211	4.52638	3.11387	3.65134
TRINITY_DN114176_c0_g1_i3	1.35163	1.14731	1.63691	0.957543	0	0	0	0	0.100305	0.0285692	0	0
TRINITY_DN111568_c1_g5_i4	2.24367	1.62246	2.75937	2.60786	0.863146	0.722466	0.589763	0.286881	0.556797	1.09153	1.29396	0.744161
TRINITY_DN118257_c0_g1_i3	0	0	0	0	0.732052	1.43616	0.465713	1.15445	1.66403	1.00791	2.0939	2.33543
TRINITY_DN107412_c2_g1_i2	1.53406	1.44201	1.38184	1.49518	0	0	0	0	0	0	0	0
TRINITY_DN117190_c0_g1_i3	1.04194	0.969381	1.44784	1.37184	0	1.49313	0	0	0	0.298658	0	0
TRINITY_DN113265_c0_g1_i1	4.73042	4.57598	4.66619	4.74287	0	0	0	0	0	0.344828	0	0
TRINITY_DN90852_c0_g3_i1	0	0	0	0	4.85644	4.4264	5.20508	5.2999	4.7712	4.74621	5.43129	5.08181
TRINITY_DN97085_c0_g1_i1	1.40327	2.17505	2.33171	2.05901	0	0.435095	0.252173	0	0	0	0	0
TRINITY_DN48402_c0_g3_i1	0	0.663572	0	0	5.53397	6.48628	7.6931	7.67126	7.10265	6.77735	4.96781	5.04531
TRINITY_DN107361_c0_g2_i3	1.40327	1.19975	1.53854	1.88245	2.76956	0	0	0	0	0	0	0
TRINITY_DN105263_c1_g4_i3	2.79056	2.92391	2.60407	2.52707	0	0.147958	0	0	0	0	0	0
TRINITY_DN109025_c0_g18_i1	4.02148	3.6581	5.04811	4.4955	0	0	0	0	0	0	0	0
TRINITY_DN102620_c0_g1_i1	2.88069	2.51299	2.75937	2.84137	0	0	0	0	0.77905	0.422233	0.529071	0
TRINITY_DN114062_c0_g1_i2	2.84579	2.44652	2.3048	2.59694	0.906891	0.813935	0.58111	0.681674	1.58785	1.68796	2.28954	2.08338
TRINITY_DN104136_c0_g8_i4	1.04194	0.978196	0.377401	0	1.73466	3.15072	1.89103	2.33142	2.57337	1.71017	2.78555	2.50716
TRINITY_DN106172_c0_g3_i5	1.91073	2.44969	1.18269	1.35614	0	0	0	0	0	0	1.04544	0.302173
TRINITY_DN97679_c1_g1_i1	4.91901	4.88176	4.16575	4.07245	3.31701	3.79618	4.15032	4.11303	2.2558	1.07108	2.12334	2.93489
TRINITY_DN111407_c0_g3_i1	3.33857	3.26634	0.235114	0.299831	1.04334	1.26243	0.994218	0.672652	2.98495	2.8508	0.75446	1.42868
TRINITY_DN115471_c0_g4_i1	1.5612	1.95829	2.02255	1.99023	0	1.33171	0.652601	0.773152	0	1.28747	0	0
TRINITY_DN94436_c2_g2_i2	0	0	0	0	1.91991	1.95606	1.5955	1.84238	1.45943	2.65855	1.98076	2.15251
TRINITY_DN101744_c1_g5_i1	3.52945	3.67401	3.52419	2.9279	6.71206	6.84745	6.41202	6.59171	5.61862	6.52971	6.66249	6.32663
TRINITY_DN104517_c0_g2_i3	2.6397	2.6801	3.00396	2.10299	2.31499	1.52055	0.863938	0.820485	0	0.432959	1.99711	2.1606
TRINITY_DN113776_c0_g7_i4	0	0	0.269033	0	0	0	0	0	0.452068	0	1.44837	1.16285
TRINITY_DN67534_c0_g1_i2	0	0	0.116365	0	0.60502	0.159629	0.56267	0.276199	1.91188	1.99711	1.40054	2.30363
TRINITY_DN106494_c1_g2_i1	2.67356	1.87774	2.06488	1.69733	0	0	0	0	0.494672	0	0.352759	0
TRINITY_DN104705_c0_g10_i4	0	0	0	0	3.76224	4.09643	3.62749	3.46087	1.47508	1.64201	1.72465	2.40054
TRINITY_DN100138_c0_g4_i1	5.29968	4.97154	4.24108	4.13217	4.35797	4.1517	3.54622	3.58352	6.72408	6.44574	3.97205	4.25005
TRINITY_DN88589_c2_g11_i1	6.58299	6.65456	6.4408	6.35648	3.38156	3.79525	3.44996	2.9953	4.57459	5.15963	4.55078	3.85947
TRINITY_DN112583_c1_g5_i3	2.79265	2.851	2.94748	2.91915	1.02361	0.730314	1.15704	0.107018	1.23327	0	0.92448	0.805705
TRINITY_DN107261_c2_g4_i6	3.16108	2.94148	2.7433	1.45207	0	0	0	0	0	0	0	0
TRINITY_DN110078_c1_g1_i3	0	0	0	0	0	0	0	0	3.20586	3.14812	3.8675	4.10844
TRINITY_DN116934_c0_g1_i1	1.14861	0.586885	0.84318	1.35106	0.648926	0.813935	0	0	0	0.872632	0.92448	1.04754
TRINITY_DN109997_c0_g2_i4	0	0	0	0	0	0	0	0	2.30743	1.69688	1.84519	1.79784
TRINITY_DN100412_c2_g7_i9	5.78477	5.28899	5.35702	5.2888	0	0	0	0	1.29455	0	0	0
TRINITY_DN110535_c0_g1_i5	0.116365	0	0.516015	0	1.46937	1.86948	1.26424	1.16092	0	0	0	0
TRINITY_DN87789_c0_g1_i1	0	0	0	0.332278	2.62035	2.51879	2.53057	2.80674	1.56803	1.614	0.941106	0.932061
TRINITY_DN115926_c0_g3_i6	1.36177	0.986229	0.865523	0.652601	0	0.537048	0	1.49108	0	0.840765	0.0621217	0
TRINITY_DN74831_c0_g1_i1	3.69488	2.63459	4.18737	4.09837	0	0	0	0	0	0	0	0
TRINITY_DN99059_c0_g1_i1	0	0	0	0	0	0	0.930548	0.947853	1.1884	1.31092	3.08576	2.8168
TRINITY_DN106483_c0_g1_i2	0	0	0	0	3.62749	3.63041	3.72432	3.63888	4.18595	3.93734	3.98523	3.88596
TRINITY_DN98454_c0_g11_i1	0.869477	0	0	0	0	0	0	0	4.2854	4.48832	0	1.93395
TRINITY_DN85154_c1_g4_i1	0	0	2.94579	0	0	0	0.952334	3.39534	4.50545	4.67621	3.44268	0
TRINITY_DN113446_c0_g2_i1	1.38294	0.494672	1.71282	0.805705	0.878137	0.563646	0	0.0799754	0	0	0	0
TRINITY_DN101636_c0_g2_i9	0	0	0	0	1.15056	0	0.863938	2.93697	2.22126	2.51425	2.89064	0.212881
TRINITY_DN100994_c0_g1_i2	0	0	0	0	1.47923	0.961994	1.50131	2.02326	1.63599	1.66038	1.86275	1.25459
TRINITY_DN105698_c3_g6_i5	0	0	0	0	2.08406	2.00863	2.01507	2.1157	0	0	0.473008	0.49057
TRINITY_DN80332_c0_g3_i1	3.97874	3.79919	3.82823	4.41853	0	0	0	0	0	0	0	0
TRINITY_DN102405_c0_g7_i2	2.96051	2.86275	3.4522	3.13011	2.26544	0.690641	2.6318	2.33142	0	0	0	2.29631
TRINITY_DN111515_c1_g3_i5	1.24245	0	0.887525	0.669934	1.03069	1.29983	1.49672	1.45575	0	0	0.828632	2.52256
TRINITY_DN102449_c0_g1_i1	0	0	0	0	0.504875	0.658097	0.770618	1.14861	1.35332	1.5064	1.49416	1.334
TRINITY_DN95760_c0_g4_i1	0	0	0	0	5.39053	4.8716	5.90451	6.01257	5.45227	5.37948	5.5927	5.23622
TRINITY_DN114791_c0_g1_i3	0	0	0	0	2.04229	0.649845	2.00827	2.95661	2.31933	2.35699	1.809	2.64639
TRINITY_DN106849_c0_g3_i7	2.31267	1.51501	1.84278	2.26694	0	0	0	0	0	0.31034	0	0.288063
TRINITY_DN85458_c0_g1_i2	0	0	0	0	3.33714	0.293959	3.19897	2.42707	1.45418	0.0426443	0.745022	0
TRINITY_DN92125_c0_g1_i1	4.57652	4.53655	4.64697	4.61341	0	0	0	0	2.08542	3.02414	2.87539	3.17521
TRINITY_DN112246_c3_g5_i1	2.9895	3.26273	1.43242	1.50894	0.640621	0.799087	1.64478	1.13553	1.09491	1.12499	1.68527	1.54844
TRINITY_DN102313_c9_g1_i1	1.81885	1.67627	2.44969	2.75724	4.36317	4.22311	4.69705	4.44414	4.20602	4.19708	4.70277	4.66772
TRINITY_DN99646_c0_g11_i1	0	0	0	2.51071	2.61164	0	0	1.76341	5.24835	5.31059	3.92229	0
TRINITY_DN82387_c0_g1_i2	0	0	0	0	0	0	0	0	0	0	1.43616	1.97929
TRINITY_DN113499_c0_g2_i5	0	0	3.54856	2.93319	0	0	0	0	0	0	0	0
TRINITY_DN111999_c1_g1_i1	0	0	0	0	0	0	0	0	1.23327	0	2.36905	2.37016
TRINITY_DN112111_c1_g9_i6	0.475085	0	0	0	0.62293	1.33171	0.0271541	0.882056	1.16864	1.21475	1.31325	0.587845
TRINITY_DN106980_c0_g7_i2	0	0	0	0	0	0	0	0	3.53618	3.66426	3.79098	3.8023
TRINITY_DN112548_c0_g1_i2	0	0.24732	0	0	0.0908534	0	0	0	2.62457	3.40422	2.1811	2.30363
TRINITY_DN103301_c0_g4_i1	0	0	0	0.299831	0	0.473008	0.486457	0.764686	0	0.238787	3.62469	3.75852
TRINITY_DN107057_c0_g3_i2	3.176	3.03492	3.2854	3.05033	0	0.791606	0	0.253384	1.75446	0	1.72944	1.31962
TRINITY_DN103403_c0_g4_i1	1.72465	0	1.98878	1.77737	1.99241	1.92562	1.56316	1.60881	2.28629	1.97526	11.2356	11.1567
TRINITY_DN87469_c0_g2_i2	4.43743	4.53879	4.41027	4.46989	0	0	0	0.342555	1.20789	0	0.40163	0
TRINITY_DN108011_c0_g4_i1	0	0	0	0	3.14698	6.17937	6.23099	5.65621	6.52527	6.31875	6.77755	5.85222
TRINITY_DN104485_c0_g1_i3	2.33142	2.20477	0	0.0648829	0	0	0.0538064	0.0538064	0	0	0	0
TRINITY_DN96231_c1_g1_i5	2.80612	2.96772	2.74932	3.10551	0	0	0	0	0	0	0	0
TRINITY_DN51584_c0_g1_i1	0.512985	0	0	0	0	0	1.68392	1.57192	0	0	0	0
TRINITY_DN97324_c1_g1_i2	1.36737	0.952334	0.857583	0.991318	2.9013	3.29837	3.7264	3.58808	2.58087	2.35135	3.50449	3.22712
TRINITY_DN110916_c0_g2_i3	0	0	0	0	0	0	0	0	1.91953	2.46545	2.26664	2.13652
TRINITY_DN105748_c0_g1_i1	0	1.7433	0	1.65168	0	0	0	0	1.43776	0	0.965692	1.9749
TRINITY_DN96696_c1_g1_i2	4.66164	4.59144	4.84092	4.88986	0	0	0	0	0	0	0	0
TRINITY_DN97676_c0_g2_i2	4.09938	3.90651	4.42667	4.34376	0.997112	1.07108	0.669934	0.78073	3.72104	3.02237	2.55459	2.23389
TRINITY_DN116996_c0_g1_i1	1.95643	1.70266	1.90149	2.57701	1.05658	1.28924	0.0143553	0	1.55287	2.03984	1.50538	1.63087
TRINITY_DN107760_c0_g2_i2	2.04998	2.44042	2.39698	2.60999	2.34965	0	0	1.31325	0	0	1.19219	0.932061
TRINITY_DN89426_c0_g1_i1	0.0129262	1.60075	1.99241	0.865523	4.65042	4.21754	4.08534	4.17401	4.51324	4.5345	4.85415	4.50741
TRINITY_DN85784_c1_g1_i1	2.7253	3.06953	2.10635	2.73531	0	0	2.62059	3.64996	2.69466	0	0	0.656268
TRINITY_DN74498_c0_g1_i1	4.66903	4.70885	1.07176	0.805705	4.50894	4.30845	4.48182	4.52863	7.52633	7.60661	7.34564	7.35061
TRINITY_DN105087_c0_g1_i1	3.20242	3.22358	3.49825	3.32611	0	0	0	0	0	0	0	0
TRINITY_DN118413_c0_g1_i3	0	0	0	0	1.85439	1.8335	0.959028	0.286881	0	1.00791	1.97673	0
TRINITY_DN93535_c2_g2_i1	3.71853	3.45641	3.79847	3.13619	0.235114	0.240009	0.240009	0.41684	2.22774	2.34568	2.13455	2.44015
TRINITY_DN111259_c0_g9_i1	0	0	0	0	0	1.78534	3.75318	3.2891	1.25822	2.15121	0	2.19566
TRINITY_DN113592_c0_g9_i1	4.78586	4.2086	4.14836	4.81987	0	0	0	0	0	0	0	0
TRINITY_DN118821_c1_g1_i2	0	0	0.153157	0.266637	0	1.06488	0.534062	1.123	1.68257	1.06419	1.50538	0.70044
TRINITY_DN114250_c1_g1_i5	0	0	0	0	0	1.13225	1.17568	0.715454	1.52256	1.52657	1.24062	0.815575
TRINITY_DN112202_c3_g2_i1	6.12503	5.58247	6.39671	6.41603	5.16237	5.09951	4.7497	4.76601	8.079	8.14411	6.0312	6.13601
TRINITY_DN161872_c0_g1_i1	0	0	2.02892	3.00306	4.96837	4.39705	4.44188	5.47076	5.44211	4.0036	5.23089	3.90852
TRINITY_DN112170_c0_g5_i1	4.8985	4.99018	4.93197	4.99842	1.71017	2.17664	1.65352	2.48001	3.94458	4.00809	4.14012	4.40252
TRINITY_DN103647_c0_g2_i1	3.65821	3.77726	3.98103	4.38509	2.79681	2.27143	1.6663	1.45101	2.27411	2.16414	2.2228	1.90111
TRINITY_DN99244_c0_g2_i2	0	0.356144	0	0	0.37629	2.30071	1.35332	2.36401	1.14926	0	0	0
TRINITY_DN113478_c0_g5_i3	0.847195	0	0.552869	0	0	0	0	0	3.99639	4.12606	3.44268	3.64985
TRINITY_DN87004_c0_g1_i1	1.82619	1.29866	1.01293	1.57773	3.40586	3.00432	3.67987	3.31846	4.06411	3.55422	3.78754	3.53705
TRINITY_DN111112_c0_g1_i2	3.30232	3.15898	3.11703	3.38211	0	0	0	0.320773	0	0	0.550901	0.243669
TRINITY_DN95894_c0_g7_i1	3.80839	4.17441	4.9963	4.92491	0	0	0	0	0	0	0	0
TRINITY_DN107057_c0_g8_i1	4.37483	4.24633	4.09576	4.22126	0	0	0	0	0	0	0	0
TRINITY_DN97506_c0_g2_i1	2.618	2.66152	3.49224	3.36289	0	0.194087	0	0.228973	1.37629	2.12499	1.33857	1.37518
TRINITY_DN111394_c0_g1_i1	0	2.21568	2.07142	3.03914	0	0	0	0	0	0	0	0
TRINITY_DN112357_c0_g3_i6	2.08814	2.18618	1.88714	2.32654	0	0.147958	0	0.583038	0.796598	0	2.02077	0.102994
TRINITY_DN80435_c1_g2_i1	0	2.81558	0	2.5724	2.29572	0	0	0	0	2.96809	3.58135	2.70177
TRINITY_DN99817_c1_g5_i1	3.49902	3.67931	0.516015	0.718964	1.46467	1.78115	1.71326	1.03844	4.39472	4.40626	5.64377	5.62909
TRINITY_DN101472_c0_g1_i2	4.68577	4.49831	5.104	5.01828	0.258217	0	0.476122	0	0.605968	0	0.123004	0
TRINITY_DN113854_c2_g1_i3	2.36317	2.01328	1.74545	1.62152	0	0.182692	0.192825	0	0	0.536053	0	0.49057
TRINITY_DN111641_c0_g5_i1	2.20038	0	1.53854	0	0	0	0	0	4.01569	3.64016	4.12458	4.51746
TRINITY_DN80580_c0_g1_i1	3.49774	2.92391	3.1447	3.02112	0	0	0	0	0	0	0	0
TRINITY_DN105005_c0_g3_i1	2.29366	1.71809	0.633199	1.68527	0	0	0	0	0	0	0	0
TRINITY_DN92683_c0_g1_i1	0	0	0	0	0	0	0	0	0.596458	1.29924	2.51602	2.72879
TRINITY_DN100139_c1_g1_i1	1.90728	2.32048	2.16446	1.60881	2.78534	0	0	2.96014	0	0	0	2.09997
TRINITY_DN69440_c0_g8_i1	0	0	4.53001	4.217	0	0	0	0	0	3.31991	0	2.56194
TRINITY_DN110298_c0_g1_i2	0	0.746743	0	0	2.69688	2.14143	2.07861	1.84238	1.35332	1.48078	1.8496	2.0018
TRINITY_DN105096_c1_g1_i4	0	0	0	0	3.73834	3.7582	3.75724	3.7406	3.38184	3.25942	3.29734	2.67987
TRINITY_DN98774_c3_g4_i1	0	2.2194	0	0	5.14503	3.64189	4.0982	4.53872	5.54213	6.28361	4.18388	4.65512
TRINITY_DN118394_c0_g1_i5	1.31962	0.609755	1.21785	1.80818	0.587845	0	1.45681	1.62246	0	0	0	0
TRINITY_DN88318_c0_g2_i2	3.87017	3.44559	2.34511	3.47496	0	0	0	0	0	0	0	0
TRINITY_DN106152_c0_g1_i1	2.8496	2.02609	1.24671	0.789938	0	1.21847	1.00072	0.655352	1.02361	0.505891	0.289244	0.358396
TRINITY_DN106727_c1_g1_i1	2.43162	1.64985	2.08406	2.23603	0	0.314986	0.252173	0.132248	0.304511	0.485427	0.540027	0.84559
TRINITY_DN95943_c0_g2_i2	0	0	0.0786098	0	0	0	0	0.144046	0	0	1.48852	1.22466
TRINITY_DN84263_c0_g2_i1	3.78031	3.80281	3.30728	3.09626	4.18118	3.98322	3.93866	4.03677	5.68899	5.64772	5.03369	5.13816
TRINITY_DN111493_c0_g8_i8	2.00072	2.2762	3.38419	3.67163	1.96199	1.57821	0.635058	0	0.662661	1.15121	0	0.358396
TRINITY_DN106973_c0_g1_i2	1.04194	1.29219	0.650765	1.19724	2.20257	2.65099	2.79535	2.68302	1.50691	1.98623	2.26333	2.04089
TRINITY_DN107935_c0_g1_i5	0	0	0	0	2.39122	2.53456	0	3.08763	1.65031	0.816395	0	2.62363
TRINITY_DN102258_c0_g2_i2	0	0	0	0	3.32639	1.95606	0	0	2.54844	2.86473	3.02432	3.17121
TRINITY_DN90793_c0_g1_i1	3.7052	3.88382	4.57137	4.63017	3.28703	3.18555	4.41441	4.61689	4.3799	4.67508	2.15963	2.07485
TRINITY_DN90632_c0_g1_i1	0	1.98404	1.74932	0	0	2.33971	0	0	0	0	1.30685	1.88206
TRINITY_DN111339_c0_g1_i8	2.25761	2.52757	2.38681	2.85439	0.258217	0.674461	0	0.353888	0.994942	1.44414	1.33857	1.53655
TRINITY_DN94044_c0_g7_i1	1.76043	1.28511	2.72705	2.04928	0.302173	0.563646	0	0.286881	0.494672	0.485427	0.615416	0.587845
TRINITY_DN96059_c4_g2_i1	0	0	2.20602	0	7.25717	7.20159	6.64185	7.01946	0	0	0	0
TRINITY_DN92668_c0_g2_i1	0	0	1.81599	0	3.12102	2.60051	2.99494	3.26769	3.32265	2.57119	3.04177	3.34852
TRINITY_DN104536_c3_g1_i1	0	0	0	0	4.00333	3.84679	4.1425	4.32092	4.54523	4.81706	4.48659	4.44943
TRINITY_DN92489_c0_g14_i1	2.46858	3.17967	0	0	0.504875	0.314986	0	0	2.37712	2.38764	0	0.288063
TRINITY_DN78828_c0_g1_i1	2.569	3.16655	3.30042	0	1.8168	0	2.74889	3.31571	0	0	0	0
TRINITY_DN113250_c0_g1_i3	0.884403	0.598365	0.765535	1.08814	0	0.325386	0	0	0	0.773996	1.8801	1.7194
TRINITY_DN109478_c0_g4_i3	3.79494	4.01676	3.81198	4.22982	0	0	0	0	0	0	0	0
TRINITY_DN109889_c2_g8_i3	1.92486	1.28511	2.16157	2.11537	1.70576	2.24702	1.63599	2.11237	0.878921	1.17696	0	0
TRINITY_DN113346_c1_g2_i1	3.22558	3.21272	2.33971	2.43403	1.11969	1.10232	1.02857	0.859174	1.32423	1.334	1.77231	2.40054
TRINITY_DN114109_c8_g9_i5	0	0	0	0	0.323082	0	0.319618	1.25641	0	1.29337	2.02077	3.19077
TRINITY_DN110645_c0_g6_i1	0	0	0	0	2.46597	2.8211	3.559	3.54374	1.45418	1.74932	2.54374	3.12945
TRINITY_DN113712_c1_g2_i4	1.41846	2.00935	1.77737	2.07793	0	0	0	0	0	0	0	0
TRINITY_DN72525_c2_g5_i1	0	0	0	0	5.91495	5.34263	5.91229	5.8895	5.51882	5.89336	5.51267	5.29554
TRINITY_DN97941_c0_g2_i3	0	0	0	0	1.4049	1.44095	1.64478	1.82701	0	0	0	0
TRINITY_DN109442_c3_g2_i1	4.65363	5.41403	3.87578	4.66942	0	0	0	0	0	0	0	0
TRINITY_DN106513_c1_g14_i1	0.722466	0	0	0	2.12168	0.706641	0	0.773152	3.04876	1.80405	2.4117	2.63227
TRINITY_DN116768_c0_g1_i3	0	1.06901	1.01293	1.05658	0	0	0	0	0	0	0	0.288063
TRINITY_DN114103_c0_g1_i2	1.57483	2.17505	1.584	1.19093	0	0	0.297485	0	0	0	0	0
TRINITY_DN113030_c1_g3_i6	1.69153	2.53655	2.30743	2.27232	0.102994	0	0.0143553	0.041243	0	0	0	0
TRINITY_DN100065_c0_g9_i1	6.08234	5.30783	6.00362	5.38343	0	0	0	0	0	0	0	0
TRINITY_DN94302_c0_g1_i1	4.05892	4.31991	4.25739	4.50494	0.715454	0	0.644318	1.5008	0.726831	0	0.686164	1.7566
TRINITY_DN102716_c3_g5_i2	4.77758	4.37379	4.79893	4.98837	0	0	0	0	0	0	0	0
TRINITY_DN99582_c2_g2_i1	0	0	0	0	2.17919	2.57652	1.83794	2.72115	0	0	0	0
TRINITY_DN113471_c0_g1_i3	3.13849	2.96329	3.8536	3.39232	0	0	0	0	1.65947	0.575312	0	1.50589
TRINITY_DN111552_c2_g1_i1	4.31005	4.36156	3.92714	3.9442	2.04229	2.81188	2.94205	2.46754	2.44652	2.11503	2.11603	2.2262
TRINITY_DN98683_c0_g1_i1	0.673556	0.746743	0	0	0.128293	0	0.297485	0.228973	0.516015	0.400538	6.76716	7.20627
TRINITY_DN82223_c0_g9_i1	1.64524	1.68706	0.773996	0	2.24001	2.01507	2.83431	1.87303	2.97929	2.40953	4.10526	3.90381
TRINITY_DN104230_c0_g2_i5	1.918	2.10232	0.580145	0	1.22095	2.27679	0.505891	1.83471	0	1.5612	0	0
TRINITY_DN77441_c0_g1_i1	5.0878	4.98968	5.76166	5.69963	0	0	0	0.689746	4.44506	4.82217	4.00522	3.7241
TRINITY_DN99299_c0_g6_i2	1.82985	1.26424	1.44255	1.16736	3.82904	3.89404	3.42075	3.66414	4.06057	4.03219	4.18737	3.85579
TRINITY_DN112742_c4_g1_i2	1.54794	2.75189	1.24671	1.43242	0	0	0	1.63552	0	0	0	2.44334
TRINITY_DN112807_c2_g3_i1	2.90612	2.851	4.1177	3.77062	0	0	0	0	0	0	0	0
TRINITY_DN108794_c1_g1_i1	1.8488	2.27947	1.82375	1.918	0.334568	0.283329	0	0.276199	0.408168	0	0	0
TRINITY_DN88010_c4_g6_i1	1.76469	1.08542	0	1.92486	0	0	0	0	1.69198	3.15947	5.58138	5.9562
TRINITY_DN105499_c0_g1_i1	0	0	0	0	3.48478	3.5493	3.30859	3.45457	3.43336	3.39053	3.52682	3.5894
TRINITY_DN91284_c0_g2_i1	3.62597	3.56718	3.64004	3.43109	5.014	5.01583	5.57746	5.54813	3.92134	4.09516	3.95764	3.54461
TRINITY_DN94747_c0_g4_i1	0.770618	0.862352	0	1.16736	2.97141	2.7666	3.00863	3.64224	3.52206	2.50665	3.65295	3.08831
TRINITY_DN112760_c0_g4_i1	1.3774	0.925999	0.467801	0.618239	1.48852	1.22959	2.12035	2.03034	2.40245	2.34568	2.45022	3.03104
TRINITY_DN104703_c0_g1_i1	0	0	0	0	0.871055	0	2.26183	2.1903	0	0	1.6036	1.32654
TRINITY_DN105804_c0_g1_i9	0	0.642471	2.04544	1.87853	2.75168	1.8801	1.54893	0.757023	0	0	0.773152	1.08134
TRINITY_DN98708_c0_g1_i3	0	0	1.37128	1.25399	0.246104	0.753605	0.465713	0	0.949348	2.00791	1.02148	0.744161
TRINITY_DN115953_c1_g3_i1	0.445727	0.598365	0.458382	0.618239	0.334568	1.03984	0.56267	0.961994	0	0.163499	2.6081	2.70995
TRINITY_DN89621_c0_g1_i2	3.03756	3.07159	3.80622	3.58892	0	0	0	0	0.536053	0	0	0
TRINITY_DN85085_c1_g1_i2	1.88908	1.30568	0.951588	0.782409	3.30757	3.00917	3.79442	3.80828	3.64397	3.74835	2.80859	2.87578
TRINITY_DN118241_c0_g2_i1	2.8844	2.92163	2.66903	2.38902	0	0	1.40599	1.39451	1.0165	1.4756	0	0
TRINITY_DN94814_c1_g1_i1	0	0	0	0	3.87184	3.51437	4.24039	3.89346	4.02388	3.78125	3.24778	3.05676
TRINITY_DN59820_c0_g1_i1	3.46297	3.86542	4.53462	4.53338	0	0	0	0	0	0	0	0
TRINITY_DN79787_c0_g1_i2	0	0	1.17057	0	6.83269	6.62126	7.08359	7.11198	5.68871	5.67027	5.78296	6.20214
TRINITY_DN90499_c0_g14_i1	4.98991	4.46362	0	1.02432	0	3.28644	3.47988	0	0	0	0	0
TRINITY_DN105727_c2_g4_i3	0	0	0	0	2.67807	2.67987	2.46728	2.28392	2.43029	1.69243	2.30276	1.96606
TRINITY_DN96807_c1_g1_i1	4.78785	4.75082	4.87391	4.75574	0	0.857583	0	0	1.83107	1.25761	0	0
TRINITY_DN111233_c0_g3_i2	0	0	0	0	1.87303	1.68347	1.42653	1.68392	1.34199	1.29924	1.78618	1.92448
TRINITY_DN89285_c0_g1_i2	3.50373	3.06953	3.70764	3.62176	2.19692	2.0597	2.27023	2.65031	1.02361	0	0	1.4678
TRINITY_DN96313_c1_g1_i1	4.23519	3.91991	5.0542	4.88762	0	0	1.55385	1.36793	0	0.464668	0	0
TRINITY_DN101368_c0_g3_i2	0	0	0	0	0.871055	1.06488	2.32077	2.34227	3.23588	3.14323	3.64916	4.0552
TRINITY_DN81978_c0_g1_i1	0	0	0.366252	1.38736	4.63163	4.53375	4.93965	4.99127	3.97113	3.84288	4.04841	3.69977
TRINITY_DN118184_c1_g1_i4	0	0	0	0.609755	0.871055	0.666302	0	0.309176	0	0	0	0.668119
TRINITY_DN75827_c0_g1_i1	0	0.445727	0	0.929791	3.34908	3.15801	2.34795	2.80859	1.47508	1.20852	1.52256	1.65901
TRINITY_DN108162_c0_g1_i6	0.375178	1.1846	0	0	1.0697	2.07211	0.695994	0.933573	1.30042	0.993493	1.44837	1.74071
TRINITY_DN110743_c0_g4_i6	1.33571	1.98805	1.42277	1.37685	2.96975	2.83026	1.71765	2.37462	3.39589	2.98277	4.73254	4.74631
TRINITY_DN105886_c1_g3_i4	0	0	0.334568	0.210389	0.863146	1.20163	0.8024	1.82701	1.48594	1.88049	0.855192	0.316146
TRINITY_DN91803_c0_g1_i2	3.13241	3.37587	3.35938	3.60751	0	0	0	0	0.494672	0	0	0
TRINITY_DN117172_c0_g2_i1	3.31991	3.46258	3.36065	3.47132	0	0	0	0	0	0	0	0
TRINITY_DN95520_c0_g1_i1	3.12928	2.23358	3.29219	3.35769	3.19613	3.39314	2.93678	2.38267	0.662661	0	0.506907	0.599318
TRINITY_DN109069_c0_g6_i7	3.7327	3.94963	3.0966	3.49506	0	0	0	0	0	0	0	0
TRINITY_DN107440_c1_g1_i3	2.81373	2.28303	2.82741	2.7845	0	0	0	0	2.98878	3.00988	3.30714	3.1334
TRINITY_DN95982_c0_g1_i6	1.31441	1.97526	1.30217	0.922959	0.97673	1.99241	1.25278	0	0	0.926759	0	0
TRINITY_DN106311_c0_g1_i2	2.15898	1.98404	1.15898	0.936591	0.426533	0	0.762136	0	0	0.189034	0	1.06419
TRINITY_DN114759_c2_g1_i2	0	0	1.64985	1.54151	3.07073	2.70399	3.0018	3.18349	3.23588	2.5218	3.14666	3.17521
TRINITY_DN111687_c0_g1_i4	3.25686	2.82028	3.04544	2.97104	0	0	0	0	0	0	0	0
TRINITY_DN108735_c0_g3_i1	1.81106	2.57095	2.25761	1.83835	0	0	0	0.205393	2.02503	1.99349	1.54449	1.28392
TRINITY_DN102728_c1_g2_i2	3.15056	3.41278	1.66266	2.02006	0	0	0	0.867106	0	0	0	0.57628
TRINITY_DN115899_c0_g1_i6	0.426533	0.674461	0.992768	1.02432	0	0	0	0	1.40436	0	0	0
TRINITY_DN102657_c0_g6_i1	0	0	0	0	3.55961	3.0616	2.90593	2.9115	3.21537	3.8124	3.59729	3.57918
TRINITY_DN116824_c0_g2_i2	1.67491	1.89142	0.951588	0.463622	0.153157	0.147958	0.275007	0.298658	0.871055	0.575312	0.180148	0.228973
TRINITY_DN92224_c3_g6_i1	0	0	0	0	6.3935	5.72003	6.72589	6.97335	6.96881	6.99115	7.79347	7.0527
TRINITY_DN107174_c0_g1_i3	0	0	0.0129262	0	1.80529	2.17377	2.04544	2.05033	1.30626	0.856787	2.31557	1.95233
TRINITY_DN112997_c0_g1_i8	0	0	0	0	1.29983	0.706641	0	0	0.796598	0.88049	0	0
TRINITY_DN93083_c1_g1_i3	0	0	0	0.627607	0.0786098	0.405992	2.36681	1.19724	1.90381	0.669027	0.365133	0.0690147
TRINITY_DN117347_c0_g1_i5	2.72115	2.24092	2.52907	2.29425	0	0	0	0	0	0	0	0
TRINITY_DN98160_c0_g1_i2	2.6397	2.40572	2.79286	2.67401	1.78994	1.7583	1.25822	0.663572	2.21195	2.22126	2.13816	2.18777
TRINITY_DN82835_c0_g3_i1	0.926759	0	0	0	0	0.961994	0.626673	1.88792	0	0	3.56108	3.33099
TRINITY_DN99627_c0_g2_i2	1.58832	1.36569	2.03914	2.26424	0.116365	0.304511	0.826193	0.298658	0.292782	0	0	0.452068
TRINITY_DN115537_c1_g2_i1	2.34993	2.29337	0	1.80033	0	0	0	0	0	0	0	0
TRINITY_DN102590_c0_g1_i1	1.88908	2.43723	2.06833	2.23327	1.74674	2.39287	0	0.554834	3.66391	3.49531	2.51046	0
TRINITY_DN104720_c1_g7_i2	2.88986	3.4747	3.57713	3.45312	0	0	0	0	0	0	0	0
TRINITY_DN97441_c2_g15_i1	2.97581	3.60928	2.80632	3.23573	0	1.68751	0	0	1.27023	0	1.22033	0.386259
TRINITY_DN115060_c0_g4_i4	2.66107	1.87342	0.827819	0.393965	0	0	0	0	1.99567	2.07451	1.48285	1.5787
TRINITY_DN107278_c1_g5_i1	2.58039	2.48311	2.19724	2.35021	0.810649	0	0.863938	0	0	0.389567	0.365133	0.452068
TRINITY_DN106874_c3_g14_i1	2.41414	0.834307	2.9013	3.08219	1.99241	2.31121	2.12334	1.46624	0	0	0	0
TRINITY_DN94891_c0_g3_i1	0	0.631337	0	0	3.50741	3.66676	3.22712	3.16816	3.3048	3.29366	2.65191	3.03104
TRINITY_DN103919_c0_g5_i5	0	0.421156	0.356144	0	2.79888	2.34767	1.79119	2.41143	1.79327	1.66494	1.90612	2.38377
TRINITY_DN117036_c1_g3_i3	0.41684	0.0496308	0	0	1.43029	1.69955	1.90188	2.20821	1.78492	1.77484	2.03668	1.82334
TRINITY_DN102480_c0_g1_i1	0	0	0	0	0	0.136191	0	0	2.50487	2.36821	0	0.331132
TRINITY_DN96416_c0_g2_i6	1.11836	1.55533	0	0	0	1.17887	2.2299	2.08338	0	0	1.33857	1.22466
TRINITY_DN104646_c0_g3_i2	0.211635	0	0	0	1.23818	1.82619	0.856787	1.20351	0	0.516015	0.60502	0.331132
TRINITY_DN99837_c0_g2_i1	0	0.261832	0	0.7433	2.09051	2.56998	1.45207	2.09322	2.52055	2.68122	1.43029	1.42868
TRINITY_DN113787_c0_g1_i2	0	0	0	0	1.97233	1.91877	1.81476	1.97159	1.55287	1.00791	0.898402	1.20163
TRINITY_DN111458_c0_g3_i6	1.81106	2.61565	0	1.30859	0	0	0	0	0	0.454176	0	0
TRINITY_DN70025_c0_g3_i1	3.17457	2.38984	2.5612	2.76893	0	0	0	0	0	0	0	0
TRINITY_DN103313_c0_g6_i1	0	0.586885	0	0	4.5213	4.38771	4.65237	4.81645	4.57954	4.39876	4.23657	4.08364
TRINITY_DN107293_c0_g6_i2	0	0	0	0	0.495695	0	1.91303	1.70531	0	0	0.782409	0.73292
TRINITY_DN115773_c0_g1_i8	2.28806	1.69198	2.79077	2.73942	0.22404	0	0	0	0	0	0	0
TRINITY_DN98707_c2_g1_i1	3.05866	3.24154	3.28954	3.53468	0.840765	1.33171	1.75489	1.47093	2.56852	2.80405	2.42089	2.5828
TRINITY_DN91209_c0_g6_i1	0.578214	1.64985	0.68437	0.434028	1.00432	1.7966	1.95271	1.52957	0.219091	0	1.17824	0
TRINITY_DN80207_c0_g1_i1	0	0	0	0	4.62673	4.49844	0	4.22219	0	0	3.16463	3.16736
TRINITY_DN99495_c2_g3_i2	0	0	0	0.0398403	2.98514	3.461	3.73574	3.64004	3.51564	3.18682	3.47599	3.5612
TRINITY_DN96965_c0_g1_i2	1.44308	1.02857	0	0	1.16864	0.835924	0.678973	1.24489	3.22959	3.15462	3.46741	3.08627
TRINITY_DN95205_c0_g1_i2	0	0	0	0.289244	5.14539	4.64207	4.65947	4.69416	4.60342	4.70802	4.44168	4.35495
TRINITY_DN80906_c0_g4_i1	0	0	0	0	4.38716	4.32416	4.59658	4.17481	3.98057	3.371	4.8624	4.23128
TRINITY_DN106383_c1_g6_i2	3.77051	3.79795	3.4485	3.49748	1.15056	0.545968	1.19409	0	0.770618	0	1.59837	0
TRINITY_DN102974_c0_g1_i1	0	0	0	0	0	0	2.27888	0	2.98878	2.30247	0	0
TRINITY_DN110753_c0_g3_i6	1.23695	1.78325	0.458382	1.21412	1.63413	0.100305	0.0676387	0.467801	1.20163	0	0	0
TRINITY_DN110671_c0_g7_i1	4.66636	4.50875	4.89487	4.80565	0	0	0	0	2.70598	3.29514	3.05728	3.42129
TRINITY_DN115058_c0_g3_i1	0	0	0.624803	0.482332	0.302173	0.674461	0.285698	0.320773	0.972325	0.565597	2.67469	2.19188
TRINITY_DN100379_c0_g1_i1	2.99621	2.99964	3.84238	3.34852	0	0	0	0.655352	0	0	0	0
TRINITY_DN90923_c0_g1_i1	2.90612	3.1944	3.36597	3.91715	0.323082	0.345964	0.669934	0.748461	1.59741	2.12499	2.08644	2.45312
TRINITY_DN88160_c0_g4_i1	2.78681	2.89025	1.83875	1.79286	0	0	0	0	4.42116	4.01257	5.4486	0
TRINITY_DN115695_c3_g1_i2	1.45312	1.46048	1.55238	1.60407	1.72247	0	0	0	0.386259	0	0.314986	0
TRINITY_DN94236_c0_g13_i1	2.03703	2.07861	3.46205	3.55299	0.739848	0.607863	0.712816	0.396159	0	0	0.40163	0.212881
TRINITY_DN96085_c0_g3_i1	3.65615	3.9594	0	0	0	0	1.26424	0.997112	3.18982	3.30685	1.29396	2.0018
TRINITY_DN96280_c2_g19_i1	0	0	0	0	7.19921	7.29975	7.00081	7.11507	7.44302	7.52478	7.55079	7.46988
TRINITY_DN106744_c0_g1_i4	0	0	0	0	0.513996	0.666302	0.994218	1.461	0.838347	0	0.941106	1.15445
TRINITY_DN108579_c0_g1_i1	2.78869	2.2762	2.11869	1.08814	1.62994	1.29455	0.786596	0.983313	0	0	0	0
TRINITY_DN100215_c2_g3_i1	3.29013	3.54856	3.78	3.70377	0	0	0	0	0.420078	1.35671	0.696884	0.358396
TRINITY_DN74033_c0_g27_i1	6.76164	6.62192	6.76808	7.064	0	0	0	0	0	0	0	0
TRINITY_DN100281_c0_g18_i1	0	0.470927	0	0	2.21132	2.17664	2.45996	2.29807	1.42116	0.536053	1.50538	0.932061
TRINITY_DN74774_c0_g1_i1	4.05892	2.81085	4.68257	4.81895	3.6361	4.51677	3.82487	3.32812	3.35177	3.51816	2.81085	2.88303
TRINITY_DN89382_c0_g1_i2	0	0	0	0	4.00414	4.06876	3.80529	3.61424	4.02024	3.86086	4.76697	4.67192
TRINITY_DN106806_c1_g3_i2	3.72159	3.60229	4.15599	4.01346	0.41684	0.112367	0.0538064	0	1.14209	1.20226	0.449957	1.5787
TRINITY_DN117489_c3_g1_i2	2.8514	1.91839	2.94748	2.73942	0	0.250962	0	0.364012	0.408168	0	0	0
TRINITY_DN70012_c0_g1_i2	0	0	0	0	4.54967	4.39081	4.57598	4.32783	4.41353	0	3.26273	0
TRINITY_DN112506_c1_g1_i2	0	0	1.30743	0	1.90188	2.43216	1.5955	1.68796	0	1.31092	1.86711	1.47405
TRINITY_DN116211_c3_g1_i5	2.22651	1.96236	1.4526	1.86394	0.682573	0	0	0	0.474047	0.704872	0	0
TRINITY_DN106372_c0_g3_i2	0	0	0	0	0	0	0	0	1.97306	2.02928	2.99241	3.5218
TRINITY_DN104916_c0_g1_i2	1.09356	0.756169	1.03914	1.79286	2.26273	0.90766	0	0	0	0.824564	0	0.425459
TRINITY_DN101928_c0_g1_i1	0	0.482332	0	0	1.44996	1.49313	2.40381	2.17792	0	0	0	0
TRINITY_DN118307_c1_g1_i3	0	0	0.200379	0.592636	0.246104	0.293959	0.486457	0.447844	0.699552	0.526069	1.22712	0.805705
TRINITY_DN98434_c0_g2_i5	2.01721	2.41522	0.741575	0.957543	2.35219	1.85519	1.63599	2.16864	1.31267	1.83269	3.2461	3.54015
TRINITY_DN98514_c0_g4_i3	0	0.609755	0.606916	0.592636	3.03844	2.77041	3.1045	3.16044	3.22018	2.51425	3.12664	2.64916
TRINITY_DN110268_c0_g4_i7	0	0	0	0	0.279768	1.83714	0.762136	0	1.76765	1.74932	1.86275	1.88675
TRINITY_DN103298_c0_g6_i1	5.15178	4.8772	4.90795	4.36716	0	0	0	0	0	0	0	0
TRINITY_DN113337_c4_g2_i1	0	1.16993	0.964953	1.41251	4.01667	4.0648	3.76129	3.6255	3.05589	3.0917	2.35671	2.97141
TRINITY_DN113333_c2_g1_i2	1.16092	0.814755	1.37128	1.32998	3.85519	3.71907	4.05745	4.29793	2.50741	1.84077	3.14486	2.8516
TRINITY_DN113762_c0_g3_i2	2.39149	2.38654	1.48646	1.42223	0.334568	0.405992	0.263034	0.194087	1.05242	0.594549	0	0.515006
TRINITY_DN107042_c2_g1_i3	0	0	0	0	0	0	0	0	1.81435	1.31673	0	0
TRINITY_DN113947_c0_g2_i2	0	0	0	0	2.68437	2.39039	2.37212	2.60336	2.73747	2.5541	3.08967	2.78115
TRINITY_DN109010_c0_g2_i2	0.512985	1.22157	1.46728	0.943359	0	0	1.82253	0	0	0.650765	0.449957	0.656268
TRINITY_DN117130_c0_g5_i4	0.83996	0	0	0	0	1.80777	2.21816	0	0.925999	1.09828	1.33857	1.02998
TRINITY_DN114071_c1_g20_i1	3.83117	4.0189	3.51954	3.8522	0	0	0.525067	0.309176	0	0	0	0
TRINITY_DN84181_c0_g5_i1	2.90072	1.51501	2.543	2.33714	5.73525	5.9538	4.18245	4.40231	5.77965	5.07305	6.15929	5.88582
TRINITY_DN99647_c1_g2_i4	2.82314	2.83693	2.52206	2.12763	0.997112	0	2.54003	3.33628	0	0	0	0
TRINITY_DN109844_c0_g3_i1	2.20914	1.40436	2.17951	1.81188	0.366252	0.304511	0	0.298658	0.408168	0	0.207893	0.212881
TRINITY_DN104197_c1_g1_i3	0	0	0.366252	1.61306	0	0	0	0	0	0	0	2.87106
TRINITY_DN92894_c0_g1_i1	0.982583	1.44201	0.200379	0.27739	1.43029	1.58256	1.41088	1.23879	1.21412	2.23051	2.47638	1.90574
TRINITY_DN99752_c1_g1_i1	0.343692	0	0.334568	0.529071	6.92081	6.27296	6.44556	6.47505	6.31739	6.54045	6.33552	6.1983
TRINITY_DN115186_c0_g4_i3	2.18587	2.14111	2.081	2.10299	0.189034	0	0	0	0	0	0	0
TRINITY_DN112165_c0_g4_i1	0	0	0.189034	0.186501	0	0	0	0	3.76617	3.61094	3.89782	4.50894
TRINITY_DN115901_c0_g3_i5	2.50208	2.4526	2.01257	2.68459	0	0	0	0	0	0	0	0
TRINITY_DN90222_c1_g1_i1	1.08066	1.0036	1.52457	1.63459	0.724214	0.835924	1.06143	1.24489	0.605968	0.713696	7.78487	7.66522
TRINITY_DN113389_c0_g2_i2	2.31528	2.33743	0.164786	0.75873	0.189034	0.554834	0.331132	0	1.72814	0	1.09828	0
TRINITY_DN95643_c0_g1_i1	4.76336	4.11736	4.90617	4.31121	4.62293	4.90718	5.28913	5.31074	2.123	2.99186	2.49927	2.21475
TRINITY_DN106376_c0_g1_i1	0.153157	0	0	0.140124	2.31759	2.35021	1.94186	1.67536	0	0	0	0.27262
TRINITY_DN104096_c0_g1_i2	1.03562	0.652601	0.280956	0.31034	3.30626	3.97655	3.89404	3.80725	3.8748	3.9514	3.83875	4.22373
TRINITY_DN105259_c0_g1_i2	0	0	0	0	1.28333	1.85878	2.12035	2.00288	1.81435	1.50131	1.49416	1.41576
TRINITY_DN96524_c0_g1_i2	4.43556	4.36317	4.56913	4.90992	0.524064	0.491597	0.38405	0.427606	3.65581	3.4083	4.15632	4.15494
TRINITY_DN105202_c0_g2_i1	1.21412	0	0	0	2.3202	2.514	1.80694	2.47249	2.89453	2.56633	2.81762	2.9279
TRINITY_DN108394_c0_g3_i7	1.58832	1.71809	2.56365	2.33971	0	0	0.96643	0	0	0.584963	0.763836	0
TRINITY_DN84807_c0_g1_i1	2.21785	2.29337	1.92638	1.44201	0	0	0	0	0	0.687061	0	0
TRINITY_DN109290_c0_g3_i1	0	0	0	0	2.01614	1.75446	1.63599	1.74287	1.03844	1.58544	1.65031	1.63645
TRINITY_DN107411_c0_g3_i1	1.10568	1.33285	1.86869	1.42761	0.189034	0.205393	0	0	1.96938	1.15121	1.38847	1.61353
TRINITY_DN103451_c1_g4_i1	2.34199	1.90497	1.63273	1.83066	0	2.45365	1.76681	1.95717	0	0	2.04824	2.18396
TRINITY_DN107317_c2_g4_i9	0	0	0	0	0	0.590722	0	0	0.941858	1.08474	1.08338	1.42223
TRINITY_DN103922_c2_g2_i1	3.57737	3.06557	2.54745	3.53132	3.58219	3.47275	3.66585	3.93744	3.21381	2.15121	6.47933	6.42873
TRINITY_DN109488_c1_g2_i1	3.36751	3.4064	3.41859	3.63784	0	0	0	0	0	0	0	0
TRINITY_DN107748_c1_g1_i2	0	0	0.701327	1.05033	4.356	5.07771	5.70083	5.56398	6.48612	6.42506	5.20688	5.77386
TRINITY_DN117640_c0_g1_i1	1.42814	1.86869	1.12234	1.53257	0	0.454176	0	0	0.494672	0.941858	0.91533	0
TRINITY_DN118758_c3_g2_i3	0	0	0	0	2.44626	1.72727	1.9771	2.02326	0.231432	0	0.75446	0.855192
TRINITY_DN91895_c0_g3_i1	2.55998	3.04317	2.68167	2.41414	4.55937	4.69125	5.62144	5.61338	4.76908	4.41913	3.84429	3.3963
TRINITY_DN83528_c1_g1_i1	5.45933	5.22551	5.42506	5.33242	0.787432	0.835924	1.67084	0.843984	0	1.02928	1.58785	1.7194
TRINITY_DN100582_c0_g2_i1	1.32481	1.26424	1.70487	1.90034	0	0	0	0	0	0	0	0
TRINITY_DN80719_c0_g1_i1	0	0	0	0	3.01703	3.09694	0	0	0	0	0	0
TRINITY_DN96232_c1_g2_i2	0	0	0	0	5.89659	5.02188	5.45513	4.72219	5.39094	4.87032	4.65214	4.40586
TRINITY_DN97170_c3_g8_i1	5.11007	5.17696	3.56462	3.58892	2.35755	2.9631	3.80137	3.55201	2.68549	2.97177	1.62433	2.55311
TRINITY_DN102038_c1_g1_i2	3.32524	2.91495	3.17935	3.05832	2.89588	3.09085	2.6339	2.90593	0.463622	0.584963	0	0.722466
TRINITY_DN108946_c0_g2_i3	0.934328	0.275007	1.22959	0	1.95159	1.97269	0.352759	0.637842	2.07142	0.594549	0	0
TRINITY_DN54249_c0_g2_i1	0	0	1.05242	1.21971	0	0	0.986957	2.73162	0	0	0	0
TRINITY_DN78873_c0_g1_i1	0	0	0	0	0	0	0	0	4.12292	3.99548	3.86641	4.56979
TRINITY_DN98106_c7_g1_i1	2.27709	2.24793	2.01257	2.04614	0	0	0.205393	0	0	0.226509	0	0.425459
TRINITY_DN108305_c3_g1_i4	2.67356	1.8168	2.26333	1.84559	0	1.50691	0	0.969381	0	0.137504	0	0
TRINITY_DN111817_c0_g8_i4	0.876566	0	0	0	3.06747	3.76967	4.04832	3.64881	2.84197	2.93074	3.58268	3.55974
TRINITY_DN111602_c1_g3_i3	1.59741	2.83935	1.73725	2.82273	0	0	0	0	0	0.411426	0	0
TRINITY_DN99474_c0_g4_i3	0	0	0	0	3.31976	2.24702	2.56584	2.8476	1.43242	1.83673	1.41846	2.0321
TRINITY_DN114732_c0_g2_i10	0	0	0	0.210389	1.47923	1.8516	2.95643	2.94598	2.19566	1.82049	2.36597	2.62363
TRINITY_DN114445_c0_g3_i10	1.23082	1.36569	0.757877	0	0	0	0	0	0	0	0	0
TRINITY_DN106916_c0_g5_i1	3.71754	3.96375	4.77352	4.615	5.68703	5.16888	5.67844	5.65125	5.23936	5.01623	4.4802	4.43236
TRINITY_DN110741_c1_g3_i5	2.09761	2.24793	1.584	1.49978	0	0	0	0.157044	0	0	0	0.228973
TRINITY_DN95058_c1_g3_i3	0.639695	0	0	0	1.89491	1.09559	0	0	3.06126	2.92315	2.89491	2.84418
TRINITY_DN99736_c0_g2_i3	3.25535	3.07159	3.19991	3.1838	1.29983	0.136191	0	0	0	0	1.79992	0
TRINITY_DN111036_c0_g2_i7	0	0	0	0	2.08712	0	1.48697	1.05797	0	0	0.725959	0.678973
TRINITY_DN103957_c0_g2_i1	1.44784	1.31267	3.15072	3.04719	2.5208	2.32682	0.75446	0.90458	2.00288	2.4862	3.17871	3.77146
TRINITY_DN94980_c6_g34_i1	0	0	1.20602	0	7.32081	7.6214	7.61846	7.71618	6.67927	6.71467	7.46445	7.16557
TRINITY_DN97498_c0_g11_i1	0	0	0	0	6.41397	6.72055	7.37662	7.1797	0	0	0	0
TRINITY_DN107939_c2_g1_i1	0	0	0	0	2.34426	2.43456	2.67987	1.90651	2.12994	2.24884	3.16816	3.76373
TRINITY_DN97104_c0_g1_i4	0.485427	0.0172093	0	0	0	0	0	0	0	1.42814	2.0597	1.9568
TRINITY_DN109150_c0_g2_i1	3.70421	3.87125	4.0387	4.07408	4.13988	1.81517	0	0.407081	2.68325	2.4862	0.706641	1.91533
TRINITY_DN110305_c2_g2_i1	1.68751	0	1.82008	2.10601	0	1.96938	2.08508	1.39944	4.07639	3.65512	4.13011	3.81742
TRINITY_DN89546_c1_g1_i4	0	0	1.10367	0.126973	2.30685	2.17089	1.1447	2.28392	2.46545	2.28777	1.83188	2.08338
TRINITY_DN83606_c0_g11_i1	3.8802	3.8884	2.46467	2.25308	0	0	0	0	0	0	0	0
TRINITY_DN109330_c0_g6_i2	0	0	0	0	1.63877	2.86631	2.96347	2.91686	2.34255	2.31121	1.68527	3.14551
TRINITY_DN111098_c2_g1_i3	0.465713	0.609755	0.916094	1.43723	0	0	0	0	0	0	0	0
TRINITY_DN117589_c0_g1_i4	0.755315	0	0.71721	1.03703	0.666302	0.473008	0.721591	0.554834	0	0	0.819668	1.31267
TRINITY_DN81102_c0_g2_i1	5.9435	4.18007	8.47984	8.62505	8.39218	8.01316	8.23599	8.16704	8.41428	8.34008	8.37231	8.30275
TRINITY_DN90560_c0_g2_i3	0	0	0	0	1.3846	1.3471	1.40599	0.715454	0.255803	0.298658	0.656268	0.399445
TRINITY_DN102329_c1_g2_i2	1.11237	1.37907	1.82741	1.35106	3.20351	2.96643	3.21832	3.21054	2.34852	2.7277	2.04439	2.18396
TRINITY_DN78035_c0_g1_i1	0.541019	1.33914	0.894527	0.584	0.85599	0.582074	0.331132	0.983313	4.04457	4.29227	4.37163	4.08992
TRINITY_DN99933_c1_g3_i1	2.68212	3.37587	0	0	0.587845	1.47871	1.86473	1.93584	3.17025	2.22126	1.74846	1.88675
TRINITY_DN84570_c0_g1_i1	0	0	0	0	0.715454	1.06488	1.67942	1.25036	1.43242	1.94186	1.25399	2.04509
TRINITY_DN101544_c1_g2_i3	2.36821	2.20101	2.23205	2.13356	0.640621	1.10836	0.635058	0.706641	1.03844	0.650765	1.01364	0.764686
TRINITY_DN113149_c0_g1_i1	1.7	1.48491	0	0	0.323082	0.90766	0.729444	0.458382	1.81844	1.46519	2.47353	2.08746
TRINITY_DN68444_c0_g4_i1	0.621993	0	1.23511	1.42761	5.11162	3.87814	5.22547	5.20645	3.3032	3.12516	4.25671	3.92267
TRINITY_DN81984_c0_g3_i1	8.23293	7.87178	9.48513	9.27034	2.54176	0	0	0	4.78895	5.4571	3.86086	0
TRINITY_DN94350_c1_g1_i1	0	0	0.992768	0.828632	3.47275	3.41779	3.56255	3.70399	2.55851	2.70797	2.19503	2.42062
TRINITY_DN110053_c0_g3_i2	0	0	0	0	2.89956	2.5656	3.11086	3.09238	3.64513	3.51564	2.9824	3.10283
TRINITY_DN114815_c0_g3_i3	0	0	0	0	1.64708	1.49774	1.09424	1.08474	1.59264	1.26963	0.235114	1.02998
TRINITY_DN115348_c2_g8_i1	0.604071	0	0	0.584	0.504875	0	0	0	5.27642	5.34933	5.02883	5.56551
TRINITY_DN85725_c0_g3_i1	2.32077	2.70354	1.97196	2.82089	7.24553	6.85883	7.04545	6.99767	6.06363	6.22556	6.46401	6.09544
TRINITY_DN118658_c8_g3_i5	0	0	0	0	3.22805	2.92922	3.61624	3.94823	0	0	0	1.334
TRINITY_DN90091_c0_g1_i4	3.21987	3.46401	3.11703	3.53593	0	1.61259	2.71172	2.90227	0	0	0	1.73031
TRINITY_DN115236_c0_g1_i2	0	0	0	0	0.787432	1.39232	1.08746	1.05172	1.52757	1.18333	1.9313	1.848
TRINITY_DN112936_c0_g1_i1	3.03914	3.06953	0	0.413594	0.551885	0.345964	3.21381	3.36485	0.484396	0.526069	1.97269	2.34255
TRINITY_DN91925_c3_g4_i1	4.50214	3.44559	3.09035	2.82089	8.61282	8.91925	8.69625	8.58138	8.75547	8.96131	9.59268	9.23002
TRINITY_DN90533_c1_g1_i1	2.30188	2.6801	2.58159	2.82273	0	0	0	0	2.27411	1.45996	2.80385	1.75146
TRINITY_DN104317_c0_g7_i1	3.04247	2.8673	3.28259	3.52206	0	0	0	0	3.36611	2.71677	3.08202	3.87155
TRINITY_DN113988_c0_g3_i1	0	0	0	0	1.31034	3.02041	3.51765	2.89666	3.32553	3.06091	3.23082	3.14143
TRINITY_DN107265_c0_g5_i3	0	0	1.74545	2.21039	0	0	0	0	2.40817	2.01507	1.98477	2.29631
TRINITY_DN111060_c1_g2_i1	1.5568	1.59503	3.15672	3.1102	4.32819	3.64397	4.12292	4.00189	3.7041	3.49147	2.49927	2.69911
TRINITY_DN99329_c1_g2_i4	0	1.31904	0	0	4.2371	4.50653	4.42015	4.52682	3.75531	3.5493	3.00845	2.81926
TRINITY_DN91636_c0_g2_i1	2.53705	2.6801	1.65855	1.36121	2.47327	1.97269	1.84559	1.46624	2.73531	3.12019	4.04352	4.37893
TRINITY_DN98519_c1_g3_i2	0	0	1.93697	2.2916	5.46966	5.81216	5.52732	5.45983	4.93941	4.57083	4.74626	4.48543
TRINITY_DN102537_c1_g11_i1	2.18301	0.766383	4.03958	4.0291	5.26097	4.76548	2.82273	3.23863	4.86691	4.93404	5.31441	4.8821
TRINITY_DN114300_c0_g1_i4	1.95977	2.81311	3.014	2.27232	0	0	0	0	2.95475	2.35699	2.3505	2.93941
TRINITY_DN103497_c0_g1_i2	0	0	1.07793	0	0.715454	0	1.24123	0.961994	0.397255	0	0	1.06419
TRINITY_DN107926_c1_g2_i6	2.20914	2.07073	2.41495	2.23051	0	0	0	0	0	0	0	0
TRINITY_DN83763_c0_g1_i1	3.86374	3.79306	0	0	3.63285	4.3189	0	3.14339	0	0.298658	0	2.29278
TRINITY_DN95829_c0_g2_i3	2.81373	2.81085	3.06798	2.79036	0.235114	0.335712	0.415759	0.320773	0.484396	0	0.997834	0.386259
TRINITY_DN98169_c0_g1_i3	0	0	0	0	1.3846	2.16221	1.81476	2.12201	1.64062	2.75574	1.92714	0
TRINITY_DN89733_c1_g1_i4	2.81762	1.34596	1.37128	1.34596	0.211635	0	0.308011	0	3.6081	3.2228	3.65924	4.56535
TRINITY_DN109929_c0_g8_i5	0	0	0	0	0.990592	1.21847	1.4916	1.37851	0.770618	0.986229	0.745022	0.795767
TRINITY_DN99045_c0_g7_i8	0	0.458382	2.88869	1.65581	1.12565	1.96606	2.08814	1.80735	2.73747	2.54918	1.09085	0.634129
TRINITY_DN105432_c0_g1_i5	3.59967	3.40953	3.59944	3.58111	0	0	0	0	0	0	0	0
TRINITY_DN92156_c0_g1_i1	2.77315	2.63459	0	0	0	0	0	0	2.08542	0	0	0
TRINITY_DN113223_c1_g15_i8	3.97536	3.93763	3.22172	3.28155	0.772308	0.80653	0.721591	1.0314	0.97966	1.15121	4.91948	4.85848
TRINITY_DN110500_c0_g1_i4	2.03034	1.80735	1.71282	2.22466	0	0	0	0	0	0.949348	0	0
TRINITY_DN98498_c0_g3_i1	3.40586	3.68986	3.74728	3.37573	0	0	1.01436	0	0	0.356144	0.782409	0
TRINITY_DN111099_c2_g2_i2	0	0	0	0	2.05207	2.14763	0.75446	1.64478	2.21195	1.92296	2.62644	3.47483
TRINITY_DN110001_c3_g1_i9	0	0	0	0	1.78199	1.61259	0	2.12499	1.54794	1.54646	1.42438	0.331132
TRINITY_DN82456_c0_g3_i1	1.6107	1.83107	1.46258	1.514	0.476122	0	0	0	0.167358	0	0	0.599318
TRINITY_DN100758_c1_g1_i2	2.52557	2.66698	2.46937	2.53157	0	2.55238	3.26198	3.03122	2.6318	0	0.289244	0
TRINITY_DN84486_c0_g1_i2	4.23733	4.3115	3.92979	4.11228	0	0	0	0	2.89647	3.09508	3.18237	2.26364
TRINITY_DN115196_c0_g1_i3	0	0	0	0	0	0	0	0	0.292782	0.505891	1.24062	1.27679
TRINITY_DN110979_c0_g4_i5	2.46624	0.889863	1.15898	1.80447	0	0	0	0	0.292782	0	0.077243	0
TRINITY_DN78864_c0_g3_i1	3.66982	4.05276	3.8508	3.33671	0	0.865523	0	0.517024	0	0	0.495695	0
TRINITY_DN106884_c0_g1_i1	1.48697	2.07073	1.69243	2.0036	3.97453	4.0757	3.53667	3.71028	3.87784	3.72443	3.67559	3.20038
TRINITY_DN107410_c0_g1_i4	0	0	0	0	0	0	0	0	2.06419	2.12499	1.12829	1.49927
TRINITY_DN87746_c0_g2_i1	6.47787	6.39921	6.77855	6.71083	0	0	0	0	0	0	0	0
TRINITY_DN109768_c0_g1_i1	1.35163	0.852798	0.571434	1.35106	3.67457	3.81844	3.63517	3.64881	3.67548	3.50169	3.51715	3.46519
TRINITY_DN77327_c0_g1_i2	0	0	0	0	0.533065	0	2.29572	3.00558	0	0	0	0
TRINITY_DN98694_c0_g3_i3	0.503858	0.598365	0	0	1.65581	1.81885	1.51096	0	0	1.31673	1.12102	0.884403
TRINITY_DN118852_c12_g1_i1	2.7253	2.73942	3.1278	2.65512	0	0	0	0	0	0.422233	0	0
TRINITY_DN116341_c0_g5_i1	1.99059	2.31034	1.73725	1.47612	2.26544	2.30859	1.61353	1.77947	2.28333	2.80405	3.88596	3.6597
TRINITY_DN110711_c0_g1_i1	2.14078	2.09457	1.24062	0.686164	1.8801	1.66721	1.75061	1.63552	3.36191	2.99548	3.61565	3.50157
TRINITY_DN77851_c0_g2_i1	4.68162	4.50278	5.28836	5.13015	0	0	0	0	0.566572	0	0	0
TRINITY_DN108867_c1_g7_i1	5.45753	5.46032	5.74693	5.78545	0	0	0	0	0	0	0	0
TRINITY_DN110226_c1_g1_i11	1.42814	1.85479	0.9855	0	0.899949	0.865523	0	2.01328	0	0	0	0
TRINITY_DN99408_c0_g1_i1	0	0	0	0	2.93508	2.71787	2.79327	2.63715	1.15575	0.575312	1.05311	1.47405
TRINITY_DN116350_c4_g8_i1	5.41007	5.83423	4.62311	4.72939	1.62106	2.72574	2.87243	2.76469	2.31034	2.17057	3.13027	3.74534
TRINITY_DN97951_c0_g1_i1	5.85547	5.87214	5.64481	5.686	0.485427	0	0.959028	0	0.846393	0	0	0
TRINITY_DN107506_c0_g1_i3	3.53531	3.29057	3.28673	3.07895	0.707525	0.463622	0	0.961994	0	0	1.11303	0
TRINITY_DN84443_c0_g10_i1	0	0	1.38681	0.991318	0	0	0	0	7.54764	7.50314	7.65701	7.30143
TRINITY_DN80389_c0_g1_i2	5.47421	5.4649	5.55854	5.52293	0	0	0	0	0	0	0	0
TRINITY_DN93038_c2_g3_i1	3.77347	3.59538	3.96643	3.67999	1.91991	3.0505	2.44731	2.60122	0	0	0	0
TRINITY_DN94549_c0_g2_i1	4.58994	4.45516	4.2368	4.27523	0	0	0	0.181421	2.97177	3.10685	2.95382	2.73422
TRINITY_DN39402_c0_g1_i1	6.04404	5.71896	0.615416	6.50465	1.24428	0	6.04013	0.228973	6.44571	6.58263	6.40997	6.37603
TRINITY_DN84015_c0_g1_i4	0	0	0	0	0	0	0	0	0	1.47041	1.72465	1.22466
TRINITY_DN107012_c1_g6_i2	0	0	0	0	0.878137	1.10232	0.944858	0	2.04649	1.91915	0	0.243669
TRINITY_DN111647_c1_g5_i3	2.96569	2.28983	2.39204	3.06005	1.03703	1.72334	1.64893	1.08474	0.596458	0	0.340277	0.78576
TRINITY_DN105248_c0_g2_i5	0	0	0	0.362891	2.65489	1.86592	0	0	1.17568	0.555816	0	1.93847
TRINITY_DN110366_c0_g3_i4	2.2549	3.02467	2.32106	1.91456	0	1.98258	1.47197	0	0	0	1.27381	1.93395
TRINITY_DN82445_c0_g1_i1	3.5718	3.16285	3.45339	3.38598	0	0	0.543991	0	0.386259	0	0	0
TRINITY_DN118827_c3_g20_i1	4.7126	6.21636	4.31875	4.39273	0	0	0	0	2.60051	0	2.46205	3.49057
TRINITY_DN101537_c0_g1_i2	0.323082	0.189034	0	0	0.312665	0.682573	0.571434	0.545968	0.516015	0	0.997834	1.23205
TRINITY_DN108588_c0_g1_i3	3.74578	3.5472	3.74921	3.71293	1.60786	1.53854	1.4163	1.48078	0.596458	0.389567	0.615416	0.258217
TRINITY_DN97152_c1_g1_i2	1.16672	0.78576	1.26903	0.943359	0	0	0.352759	0	0	0	0	0
TRINITY_DN111324_c1_g1_i3	0.102994	0	0	0	0.60502	0.616358	0.703987	0.375178	1.34767	1.52657	2.07485	2.51324
TRINITY_DN117569_c5_g11_i1	3.8748	4.08296	4.0098	4.25232	0	0.491597	0	0.583038	0	0	0	0
TRINITY_DN80668_c0_g5_i2	0	0	0	0	0	0	0	0	0	0	1.79077	2.69086
TRINITY_DN75525_c0_g2_i2	3.08423	3.17776	3.21599	3.72203	0	0	0.319618	0.320773	0	0	1.05311	0
TRINITY_DN104790_c1_g3_i1	2.90785	3.33471	2.7148	2.69889	0	0	0	0	0	0	0	0
TRINITY_DN118800_c3_g12_i1	1.95271	2.61565	1.4916	1.35614	2.21723	3.02201	3.22126	3.22697	3.25776	2.50157	2.87971	2.42707
TRINITY_DN107809_c3_g1_i7	1.45786	1.50284	1.26364	1.32998	0	0	0.0799754	0	0.408168	0	0	0
TRINITY_DN115770_c3_g2_i1	0	0	0	0	5.37118	5.13184	5.11503	4.93504	5.28021	5.30801	5.4119	5.168
TRINITY_DN95522_c3_g1_i2	1.36737	1.73855	0	0	0	0	0	0	0	0	0	0
TRINITY_DN112445_c0_g3_i6	0	0	0.972325	1.77357	1.4351	1.05866	0.786596	0.882056	1.53754	1.39012	1.80447	0
TRINITY_DN105554_c0_g4_i3	1.20789	0.88049	1.14078	0.879706	5.79694	5.58382	5.93541	5.9518	5.6844	5.71493	5.61568	5.73053
TRINITY_DN81785_c0_g1_i1	3.15818	2.59335	2.26033	2.01685	0	0	0	0	0	0	0	0
TRINITY_DN91177_c0_g2_i1	0	0	3.35276	3.91179	0	0	3.72017	0	0	3.77389	0	3.514
TRINITY_DN74835_c0_g1_i1	3.55139	3.79431	3.24899	3.17505	0	0	0	0	0	0	0.518031	0
TRINITY_DN100798_c0_g1_i1	2.14405	1.26424	1.39232	1.64754	2.65053	2.53232	3.59132	3.50284	3.23281	3.3584	2.9703	2.69911
TRINITY_DN116634_c0_g3_i2	1.61495	2.13356	0.356144	0	0.631337	0.314986	0.571434	0.896853	3.34454	3.53692	4.38467	4.37037
TRINITY_DN72373_c0_g8_i1	4.00324	3.56291	3.23756	2.96088	0	0	0	0	0	0	0	0
TRINITY_DN113979_c2_g2_i1	1.47249	1.4547	1.40218	0	2.7194	2.91552	3.31962	2.97435	2.75937	2.2759	2.77146	2.90458
TRINITY_DN92850_c1_g1_i1	4.99164	2.49518	3.71578	3.98932	2.61164	0	3.3591	3.87765	6.47205	6.64181	5.68384	5.94561
TRINITY_DN85076_c1_g1_i3	0	0	0	0	0.437228	1.10232	1.47197	1.58592	1.22651	0.782409	0.949348	0.78576
TRINITY_DN114722_c5_g1_i1	4.80328	4.54529	6.25978	6.1456	5.79743	5.83309	4.79004	4.88962	6.70142	6.70378	6.14806	5.80965
TRINITY_DN117470_c0_g2_i4	0.396159	0	0	0	0	0	0.362891	0	0	0	2.99041	3.46845
TRINITY_DN108107_c1_g6_i2	0	0	0	0	0	0	0	0	0	0	4.62585	5.1948
TRINITY_DN82408_c0_g3_i1	3.39698	3.83623	3.21739	4.4493	0	0	0	0	5.24481	4.48832	2.8534	2.9279
TRINITY_DN114455_c0_g1_i4	1.93206	1.96236	2.67965	2.13356	0	0	0	0.228973	2.19251	2.25792	1.76256	2.04963
TRINITY_DN104922_c0_g1_i3	2.87342	2.46493	2.5102	2.59024	0	0	0	0.386259	1.0314	0.464668	0.413594	1.26183
TRINITY_DN111578_c0_g1_i2	0	0	0	0	2.14012	2.03104	1.95271	1.64893	1.64062	1.07793	1.85838	0
TRINITY_DN110815_c1_g3_i1	1.67084	1.31267	2.33171	1.87853	2.41386	2.31904	3.06557	3.18507	1.86394	2.2397	1.17824	1.17057
TRINITY_DN86722_c1_g7_i1	2.22064	2.46179	3.78388	3.67378	0	0	0	0	0	0	0	0
TRINITY_DN113990_c0_g2_i2	0.817214	0	0	0	0.0786098	0.590722	0.552869	0.592636	1.06695	0.604071	0.550901	0.331132
TRINITY_DN82908_c1_g1_i1	3.58749	3.94748	4.556	4.41542	1.43989	1.45523	2.23573	0	0	1.41197	2.40272	2.51324
TRINITY_DN106568_c0_g1_i3	1.52005	0	0	1.51854	0	0.821302	0	0	1.58256	1.32826	0.438293	1.63645
TRINITY_DN101200_c0_g1_i1	2.30451	2.44042	2.02892	2.1306	0.724214	0	0	0.49774	0	0	0.584	0.805705
TRINITY_DN105685_c0_g1_i1	0	0	0	0	0.116365	0	0	0	2.83996	2.85679	0.828632	2.56194
TRINITY_DN68528_c0_g3_i1	0	0	0	0	4.12532	4.15971	3.00342	3.28629	3.48826	3.45378	2.12697	3.28096
TRINITY_DN66055_c0_g2_i1	0	0	0	0	0	0	0	0	0.813114	0.565597	2.55729	2.75253
TRINITY_DN113268_c1_g16_i1	0	0	0	0	6.88727	5.51371	3.38695	2.3774	7.38008	7.51574	6.46166	6.11931
TRINITY_DN83672_c0_g1_i1	0	0	0	0	1.36345	0	0	0.867106	1.16864	0	2.4117	2.49134
TRINITY_DN86599_c0_g1_i1	3.80354	3.66209	3.81773	4.17481	0	0	0.319618	0.458382	0.788268	0.275007	0.735522	0
TRINITY_DN105125_c0_g3_i3	1.23695	1.41738	0.606916	0.627607	1.91991	2.44175	2.00504	1.9855	2.22774	2.13159	2.6107	2.72072
TRINITY_DN51513_c0_g4_i1	4.09314	4.01676	4.21086	4.42848	0	0	0	0	0	0	0	0
TRINITY_DN91639_c0_g31_i1	0	0	0	0	5.37605	4.7271	4.1764	4.40688	4.49499	4.78335	4.77109	4.68712
TRINITY_DN114483_c3_g8_i2	1.72857	2.33743	2.70044	2.43643	5.35124	6.20713	6.49108	6.30825	5.75964	5.41034	5.84629	6.0129
TRINITY_DN117238_c0_g4_i2	0	0.824564	0	0	0	0	0	0	0.662661	0.748461	3.00252	2.52557
TRINITY_DN89329_c2_g2_i1	0	0	0	0	5.10656	5.01141	5.15963	5.09765	5.5812	5.52547	5.50985	5.34167
TRINITY_DN104702_c0_g1_i3	0	0	0	0	2.82741	2.80797	2.55655	2.73379	2.63413	2.52431	0	2.07073
TRINITY_DN100861_c0_g2_i1	0	0	0	0	6.21642	6.30757	5.23132	5.84019	0	0	0	0
TRINITY_DN115737_c0_g2_i12	0.722466	0.88049	0.999278	0.789938	0	0	0	0	0	0	0.166073	0
TRINITY_DN112905_c0_g5_i2	1.13027	1.06074	1.30743	1.81558	0	0	0	0	0	0	0	0
TRINITY_DN105308_c0_g5_i3	2.08202	1.99675	0.725959	0.922959	0	0.228973	0.476122	0.320773	0	0	0	0
TRINITY_DN101966_c0_g2_i1	4.08687	3.73855	4.1254	4.44447	0.60502	0	0	0	0.77905	0	0	0
TRINITY_DN106145_c0_g1_i3	0.689746	1.52657	0.428678	0	0	0.425459	0	0	0	0	0	0
TRINITY_DN103822_c1_g10_i1	3.88567	3.50614	4.33949	4.10224	0	0	0	0	0	0	0	0
TRINITY_DN87113_c0_g3_i1	1.95271	2.69844	0.850399	0.627607	0	0	1.13881	0	0.408168	1.28747	3.61306	3.17521
TRINITY_DN69335_c0_g1_i1	4.3579	4.46205	3.45457	4.12912	1.33743	0	0	0	0	0	0	0
TRINITY_DN91523_c1_g5_i1	2.75531	1.86869	2.13718	2.50131	0	0	0	0	2.56365	2.09491	2.98841	2.43696
TRINITY_DN111218_c1_g1_i1	2.7253	2.56803	2.62152	2.78262	0	0	0	0	0.57628	1.26963	1.7	1.91035
TRINITY_DN83605_c0_g1_i1	1.04893	0	0	0.813114	5.11666	5.21272	4.86181	4.88587	4.52224	4.72558	4.4916	4.24352
TRINITY_DN86223_c0_g1_i1	0.832688	0	0.505891	0	3.57664	3.94308	3.89772	3.5858	3.87381	3.62152	3.94841	4.0816
TRINITY_DN101400_c0_g1_i1	0.801573	0	0	0	1.3051	1.49774	0	1.70929	1.2762	0	4.5022	4.19117
TRINITY_DN86219_c1_g3_i1	3.64224	3.46258	4.24321	4.22551	0	0	0	0	0	0	0	0
TRINITY_DN91220_c0_g1_i1	2.23511	2.26213	2.75724	2.59024	3.94345	3.73194	4.33342	4.07339	2.57337	3.01167	3.25942	3.0268
TRINITY_DN113717_c0_g3_i3	0.128293	0	0.543991	0	1.43989	2.17089	1.53506	0.437228	0.494672	0	0.506907	0
TRINITY_DN115326_c0_g1_i3	2.168	2.28659	2.07793	2.38128	0	0	0	0	0	0	0	0
TRINITY_DN88982_c1_g1_i2	2.24914	1.7433	4.84654	5.10677	5.44457	5.01221	3.23297	3.54609	4.50741	4.82573	3.28096	3.89908
TRINITY_DN105637_c0_g2_i1	0	0	0	0	0.682573	0.519039	1.41088	1.92144	0.690641	1.02928	0	0.228973
TRINITY_DN84585_c0_g3_i1	3.10919	3.84097	1.37128	1.87499	0	0	0	0	0	0	1.51702	0.587845
TRINITY_DN91637_c0_g3_i2	1.89647	2.51879	2.95103	2.70708	1.27202	0	0.863938	0.0799754	1.05242	1.1447	1.98076	2.42707
TRINITY_DN116597_c1_g3_i1	0	0	0	1.40762	0.77989	0	0.96643	0.851999	2.20226	0.986229	2.6107	2.3598
TRINITY_DN106522_c0_g7_i1	0	0.642471	0	0	4.08627	3.51665	2.85738	3.7632	0.854395	0.993493	0.881273	0
TRINITY_DN109690_c0_g1_i1	0.770618	0.642471	1.1884	1.47612	0.569491	0.314986	0	0.276199	0	0.201634	0	0
TRINITY_DN97491_c0_g4_i1	0	0	0	0	2.74975	2.59383	2.42707	2.65031	2.44652	2.59288	2.83794	3.21956
TRINITY_DN97362_c3_g2_i1	1.34653	1.42975	0.212881	0.289244	0	0.112367	0	0	0	0	0	0
TRINITY_DN115425_c8_g4_i7	3.08882	3.28895	3.70764	3.71699	2.09997	1.98914	2.62059	2.32596	0.154454	0	0	0
TRINITY_DN84957_c0_g1_i2	3.25957	2.86275	0.992768	1.37685	0	0	0	0	0	0	0	0
TRINITY_DN107754_c0_g1_i1	2.58712	2.07485	2.61495	2.79036	1.16221	1.28924	1.31499	1.46624	0.863146	0	0.686164	0.78576
TRINITY_DN82743_c0_g1_i1	2.71304	2.59622	2.26873	0	2.50919	0	1.92752	1.84238	0	1.58063	0	0
TRINITY_DN83272_c0_g1_i1	6.12137	6.01944	6.44266	6.34653	0.810649	0	0	0	6.00737	6.16064	5.63512	5.73885
TRINITY_DN90350_c0_g1_i1	4.4442	4.06996	5.47742	5.56206	1.75873	1.20727	0.486457	0.80488	3.64985	3.87765	2.95996	2.68818
TRINITY_DN91101_c0_g1_i4	2.53953	3.02467	2.54745	2.96772	0	0	0	0	0.494672	0	0	0
TRINITY_DN111799_c1_g9_i1	0	0	0	0	0	0	0	0	3.20586	2.6722	2.89918	2.65764
TRINITY_DN107611_c1_g2_i10	2.96901	3.33471	3.40463	3.48916	0	0	0	0	0	0	0.221568	0
TRINITY_DN85533_c1_g1_i1	1.53406	0.652601	2.08746	2.05901	8.17657	8.09965	7.79673	7.78403	7.95127	7.99732	8.0119	7.82676
TRINITY_DN92711_c0_g2_i1	3.24838	3.75617	1.56608	0	0	0	0.729444	1.47612	2.08882	2.05033	0	1.34085
TRINITY_DN115027_c1_g7_i4	0	0	0	0	1.22712	1.92562	1.73422	0.52707	1.21412	0.816395	0.997834	1.34085
TRINITY_DN91906_c0_g5_i1	0	0	0	0	2.56682	3.46218	3.76945	3.22543	3.53866	2.19912	2.70443	0
TRINITY_DN116508_c1_g2_i3	0	0	0	0	0	0	0	0	0.699552	0.356144	0.584	0.764686
TRINITY_DN106142_c0_g4_i1	2.11636	1.89142	1.69644	1.80033	1.64293	1.81885	3.01721	2.59192	2.37156	2.61683	3.99829	3.8023
TRINITY_DN116192_c1_g2_i5	2.04019	2.27262	2.32366	2.09997	1.6036	0.730314	1.15121	0.757023	0.762136	0.356144	0.261832	0.27262
TRINITY_DN103577_c3_g3_i1	4.11728	3.587	4.34944	5.00715	0	0	0.809826	0	0.986957	1.02928	0	1.49927
TRINITY_DN107379_c0_g27_i5	1.9631	2.09862	2.24336	2.03949	0.153157	0	0	0	1.16221	0.978928	1.02148	0.645241
TRINITY_DN83770_c0_g1_i1	2.83269	1.97966	1.31846	2.28629	4.76357	4.27113	4.37246	4.593	2.64131	2.15445	4.40067	3.89084
TRINITY_DN111646_c0_g3_i2	3.59084	3.18158	2.66061	2.38626	0	0	0	0	0	0	0	0
TRINITY_DN109452_c0_g2_i3	1.58832	1.23573	1.52005	0.977463	0	0	0	0	0	0	0	0
TRINITY_DN107369_c3_g1_i2	3.49416	3.7105	3.68784	3.60205	2.17313	3.26634	3.4194	3.17744	1.05242	0	0	0
TRINITY_DN87737_c0_g1_i2	0	0	0	0	0	0	0	0	0	0	2.33142	2.64639
TRINITY_DN118596_c0_g14_i5	1.39287	1.72814	0.302173	1.19724	0.269033	0	0	0.298658	0	0	0	0
TRINITY_DN115299_c4_g13_i1	0	0	0	0	0	0	0	0	0	0	6.11684	6.36812
TRINITY_DN83787_c0_g1_i1	3.95559	3.9594	4.05346	4.2312	0	0	0.395063	0.41684	0	0	0.123004	0
TRINITY_DN88698_c0_g1_i2	3.73476	3.73476	2.63041	2.72334	0	0	0	0.205393	0.556797	0	0.449957	0.258217
TRINITY_DN111052_c0_g1_i1	0	0	0	0	0	1.848	1.04194	1.78743	1.26424	1.1117	2.11237	2.13258
TRINITY_DN108838_c0_g2_i4	0	0	0	0	1.92334	0	1.1447	0.583038	0	0	0	0
TRINITY_DN94134_c0_g1_i1	2.79056	2.89705	3.24184	3.2857	0	0	0	0	0	0	0	0
TRINITY_DN98040_c0_g1_i1	0	0	0	0	4.09415	4.0492	4.14877	4.17401	4.24161	4.37879	4.25422	4.26394
TRINITY_DN90000_c0_g1_i1	0	0	0.487486	0	2.07142	2.62176	2.73877	2.41414	2.95103	2.71458	2.77863	3.00054
TRINITY_DN112294_c0_g1_i3	0	1.40436	0	0.592636	1.32135	1.02715	1.74244	2.61235	0	0.594549	0	0
TRINITY_DN80798_c1_g1_i1	0.0398403	2.41522	0	0.299831	3.23665	2.89122	3.38031	3.77537	3.49224	3.31267	3.34056	2.91629
TRINITY_DN80073_c0_g1_i1	2.98258	2.91953	4.0181	4.30517	0	1.53854	0.994218	1.91762	3.35896	3.85689	3.35938	1.96606
TRINITY_DN112415_c0_g1_i1	0	0	0	0	1.97233	1.84077	1.23511	1.69688	1.00216	1.09828	1.08338	0.77484
TRINITY_DN99244_c0_g2_i1	2.27709	2.28303	2.49825	2.05242	0.863146	0	0	0	3.38474	3.44586	1.41846	1.48078
TRINITY_DN97686_c0_g4_i1	0	0	0	0	5.20379	5.25119	5.13791	5.11728	5.12048	5.01534	4.96629	4.83885
TRINITY_DN116871_c0_g7_i1	2.93093	3.07553	1.26903	1.60881	0.54201	0.171207	0.841571	0.194087	1.25822	1.32826	1.07587	1.05589
TRINITY_DN112213_c0_g2_i1	1.79202	2.26213	1.90149	2.66357	2.41657	2.4489	2.01507	2.20821	0	0	1.03773	0
TRINITY_DN108094_c0_g2_i5	0.968644	1.91839	1.03914	0.84318	0	0	0	0	1.00935	0.464668	0.550901	0.913033
TRINITY_DN101018_c2_g1_i7	0	0	0	0	3.24808	2.99603	2.93489	2.97085	0	0	0	0
TRINITY_DN118154_c3_g1_i1	4.17041	4.18927	3.55667	3.67999	1.05033	0.994942	1.40599	1.50538	1.67807	1.80818	2.08236	2.21475
TRINITY_DN103525_c1_g1_i2	0	0	0	0	0	0	1.77905	1.61777	1.34199	2.41224	0	0
TRINITY_DN108633_c1_g2_i2	4.75296	4.37212	4.85305	4.82411	2.52557	2.08746	2.08814	2.55483	4.63767	4.87179	4.74152	4.60656
TRINITY_DN101072_c0_g2_i2	2.95177	2.88343	0	0.393965	1.39999	0.590722	0.669934	0.655352	2.00288	2.09153	2.6722	2.62947
TRINITY_DN113202_c0_g2_i5	2.34738	2.33056	2.59503	2.40409	0	0	0	0	0	0	0	0
TRINITY_DN101165_c1_g1_i1	0	0	1.74157	1.70177	6.30113	6.51061	6.1291	6.16595	5.32546	5.41782	5.86094	5.64227
TRINITY_DN117401_c0_g1_i1	2.08814	2.96772	0	0	0	0	0	0.24123	0.903038	0.565597	0.352759	1.05589
TRINITY_DN103100_c1_g1_i16	0	0	0	0	1.36905	1.69955	1.41088	1.09085	1.74114	2.42573	2.05589	1.26183
TRINITY_DN98408_c1_g4_i1	0	0	0	0	0	0	0	0	0	0	3.62854	3.79077
TRINITY_DN115282_c0_g1_i2	2.15607	1.72814	1.94411	2.32654	0	1.44095	1.18777	1.43563	0.100305	0.0703893	1.46571	1.72509
TRINITY_DN109730_c1_g1_i5	0	0	0	0	2.79306	0.698663	1.69644	1.95382	1.20789	0	1.22033	0
TRINITY_DN96266_c0_g1_i8	0	0	0	0	0.631337	1.58688	2.13291	1.4957	0.452068	0	0.872632	0
TRINITY_DN95195_c0_g7_i1	0	0	1.33971	0	0	0	0	0	5.88509	5.49313	6.95372	6.70761
TRINITY_DN99442_c0_g1_i1	0.176323	0	0	0.186501	4.39609	4.39335	4.47444	4.37121	3.53742	3.50424	3.77357	3.78052
TRINITY_DN94480_c0_g8_i1	6.0412	6.0223	6.51087	6.56961	0	0	0	0	0	0.949348	0	0
TRINITY_DN83611_c0_g1_i2	0	0	0	0	0	0	0	0	3.94748	3.60027	2.66971	1.60217
TRINITY_DN116089_c0_g1_i1	0	0	0	0.332278	0	0	0	0	0.830255	1.17696	1.16414	1.40926
TRINITY_DN117469_c1_g3_i1	1.91418	1.05311	2.15543	2.62971	0.200379	0	0	0	0	0	0	0
TRINITY_DN112042_c0_g1_i2	0.884403	1.02857	0.909197	0.805705	1.08202	1.62527	1.73031	1.33514	0	0	0	0
TRINITY_DN99048_c0_g1_i4	0	0	0	0	3.1696	2.91724	2.99313	3.02786	3.02006	2.97177	3.08576	3.18888
TRINITY_DN102371_c0_g5_i3	3.13849	3.47314	3.58604	3.43976	0	0.935083	0	1.23879	0	0.669027	1.52256	1.32654
TRINITY_DN78205_c0_g8_i1	5.86584	5.86057	6.94873	6.85852	0	0	0	0	0	0	0	0
TRINITY_DN115659_c3_g6_i1	0	0	0	0	4.80596	4.2322	4.29822	4.90304	0	1.64662	0	1.51197
TRINITY_DN102889_c0_g4_i3	1.51551	0.506907	2.88675	3.16768	0.756169	1.04614	0.908429	1.123	1.8679	1.65122	0.276199	0.243669
TRINITY_DN93783_c0_g16_i1	6.00491	5.83335	6.20861	6.27352	1.28333	0	0	1.3835	5.80893	6.10026	7.12726	6.53976
TRINITY_DN97953_c0_g3_i2	1.42331	1.62246	2.42492	2.1903	0	0	0	0	0	0	0	0
TRINITY_DN104868_c1_g1_i1	3.25111	4.53879	4.69977	4.0027	0	0	0	0	2.74846	0	0	1.02998
TRINITY_DN109157_c0_g2_i3	0	0	1.10367	1.94261	0	0	1.69243	0.757023	0	0	0	0
TRINITY_DN99005_c0_g3_i1	4.83557	4.60051	4.37629	4.27523	2.97655	2.97306	3.02059	2.89472	3.1784	2.97911	2.29602	1.97049
TRINITY_DN111737_c1_g3_i4	0	0	0	0	0	0	0	0	2.12631	2.50919	2.56828	2.618
TRINITY_DN113048_c0_g7_i1	2.71501	5.46793	1.85758	1.96975	2.88499	2.97801	4.07963	4.061	3.93206	3.69577	2.81311	4.67604
TRINITY_DN104778_c0_g2_i1	1.00935	1.04474	0.999278	1.45207	4.05918	4.16768	4.27493	4.2163	3.15704	3.57131	3.3703	3.18301
TRINITY_DN91303_c1_g1_i2	0	0	0	0	2.84258	3.14045	3.53556	3.56961	3.44559	3.45641	3.28096	3.15348
TRINITY_DN102091_c0_g1_i1	0	0	0	0	1.75061	2.59837	2.73444	2.88538	2.96625	3.02591	3.15931	2.7914
TRINITY_DN113630_c0_g2_i2	4.11187	4.42801	2.6017	2.61447	0	0	0	0	0	0	0	0
TRINITY_DN109049_c1_g3_i1	0	0	0	0	1.33743	2.52105	2.7914	2.51425	0.474047	0.411426	0.881273	0.27262
TRINITY_DN102880_c0_g2_i2	0	2.98896	3.27977	2.91571	0	2.12367	0	1.31846	0	0	0	0
TRINITY_DN86706_c0_g4_i1	3.96338	4.17353	4.51828	4.41853	0.269033	0	0	0	0.420078	0.584963	0.425459	0.399445
TRINITY_DN97392_c0_g6_i3	3.75969	4.57459	3.59729	3.59658	0.45628	0.572405	1.00791	0.536053	1.50182	0.678072	0.615416	1.4547
TRINITY_DN83713_c0_g1_i1	1.52907	0	0	0.0129262	0	0	0	1.36793	0	0.0143553	1.65031	1.95233
TRINITY_DN86195_c1_g1_i1	4.50392	4.66169	4.61218	4.30517	0	0	0	0	1.10165	0	0	1.0895
TRINITY_DN119005_c2_g3_i3	1.09963	1.95382	0	0.0524159	0.140124	0	0	0	0.231432	0.250962	0	0.464668
TRINITY_DN100852_c0_g1_i2	0.738984	1.1846	2.54745	1.77357	3.07073	2.80612	2.71787	2.77463	3.49352	3.11853	1.06074	0.452068
TRINITY_DN77239_c0_g3_i1	0	0	0	0	0	0	0	0	3.70077	3.75585	2.49927	0
TRINITY_DN92593_c1_g2_i6	2.01042	2.52757	2.49365	2.09356	0	0.714575	0	0	0	0	0	0
TRINITY_DN99691_c3_g1_i1	5.29902	4.90444	6.06206	5.41498	0	0	0	0	0	0	0	0
TRINITY_DN109068_c0_g2_i1	0.847195	0.598365	1.48646	1.23143	0	0	0	0	1.32423	0	0	0.386259
TRINITY_DN44864_c0_g1_i1	4.68891	3.34469	1.1884	1.55533	4.00333	4.08185	5.40569	4.90814	1.72334	1.40654	5.99682	5.93956
TRINITY_DN108593_c5_g1_i2	0	0	0	0	0	0	0	0	1.1884	1.8844	2.16318	2.92562
TRINITY_DN115532_c0_g4_i2	0	0	0	0	1.95829	1.9222	1.1003	0.990592	1.65031	1.52155	1.02998	0.950095
TRINITY_DN113033_c3_g1_i1	2.8213	2.76681	1.64155	1.75788	0.485427	1.52957	1.24123	1.66221	0.505891	0.926759	1.31962	1.67582
TRINITY_DN100025_c5_g7_i1	2.03034	1.87774	1.57966	1.25942	0	1.42653	0	0.681674	0.43082	0	0	0
TRINITY_DN115786_c3_g25_i1	0	0	0	0	1.68122	3.52118	3.80333	3.27769	0	2.49646	2.4117	1.86275
TRINITY_DN112339_c2_g6_i4	1.36177	1.82171	1.44784	2.13652	0	0	0	0	0	0	0	0
TRINITY_DN112186_c0_g3_i1	0	0	0	0	1.39451	0	0.778209	0	0	2.04334	0.686164	1.85758
TRINITY_DN104217_c0_g1_i1	2.23205	1.19219	3.14926	3.04072	1.46467	1.15575	1.24671	1.33514	0.351628	1.82456	0.573375	1.14666
TRINITY_DN99345_c0_g8_i1	0	0	0	0.84318	2.67604	2.57652	2.40381	2.9813	1.64062	2.26394	1.98914	2.01935
TRINITY_DN109670_c1_g2_i1	2.85878	2.25852	2.559	2.66152	1.07587	0	0	1.39944	0.886745	0.356144	0.625738	0.102994
TRINITY_DN40099_c0_g2_i1	2.24062	2.53655	0	0	6.26036	6.50489	7.2844	7.77453	6.93904	7.52211	7.54266	7.07149
TRINITY_DN99058_c0_g1_i2	1.95643	1.8168	1.76935	1.87145	2.56462	3.55704	3.79348	3.20163	3.53232	3.43256	3.44996	2.96698
TRINITY_DN111005_c1_g1_i1	0	0	0	0	0	0	0	0	0	0	2.07861	2.51954
TRINITY_DN80398_c0_g2_i1	5.53531	5.49736	6.11414	6.0461	1.12565	0	0	0	1.09491	0.964214	0	0
TRINITY_DN101508_c0_g3_i7	2.35783	2.94804	1.21785	1.28688	0	0.27262	0	0	0	0	0	0.515006
TRINITY_DN112536_c0_g1_i2	0	0	0	0	1.05033	1.21288	0.96643	0.646163	2.11636	1.44943	1.06074	2.04963
TRINITY_DN101439_c0_g2_i1	4.01979	4.21311	4.03378	5.01212	0	0	0	0	0	0	0	0
TRINITY_DN110009_c0_g5_i2	0.689746	0.90766	0.428678	0.865523	0.682573	0.599318	0.626673	0.536053	0	0	0.906891	1.29807
TRINITY_DN100614_c1_g1_i2	2.92029	2.90381	2.64985	2.92086	3.31165	3.54597	4.2455	4.02751	2.19251	0	1.05311	1.62527
TRINITY_DN118804_c0_g1_i7	0	0	0	0	2.00612	1.61683	2.02538	1.71765	0	1.58063	0.889863	1.72509
TRINITY_DN100756_c0_g1_i1	2.26333	2.43403	2.70244	2.7632	2.54176	2.09051	2.13586	1.84639	0	0	0.573375	0
TRINITY_DN95189_c0_g6_i1	4.40047	4.25081	4.03378	4.19172	3.29263	3.24443	3.13619	3.18951	2.17313	2.51929	2.6133	2.83673
TRINITY_DN111751_c4_g13_i2	3.58856	3.35628	2.74524	2.62737	4.61853	4.38709	4.9619	4.87367	4.56651	4.68016	4.75814	4.33314
TRINITY_DN94632_c0_g6_i1	3.58532	4.08593	2.54745	2.48233	0	0	0	0	0.871055	0	0	0
TRINITY_DN112347_c0_g1_i6	0	0.369606	0.212881	0	1.10098	1.29455	2.01507	1.29042	0.545968	0	0.473008	0.331132
TRINITY_DN102750_c1_g2_i2	4.5128	4.30042	4.6416	4.66101	1.6893	1.44095	1.86829	1.63134	1.37072	1.57095	0.83754	1.60786
TRINITY_DN111732_c2_g3_i6	3.10618	2.83451	3.18666	3.09778	3.59562	3.1167	3.03404	3.62889	1.0165	0.464668	1.55533	1.48078
TRINITY_DN107381_c2_g2_i1	0	0	0	0	5.83698	5.46087	5.39756	6.1062	6.05435	5.16326	5.7616	5.26918
TRINITY_DN118513_c2_g1_i1	2.95866	2.6427	2.96144	2.83026	0.97673	0	0	0	2.55606	2.1447	2.49365	1.96606
TRINITY_DN112371_c5_g8_i3	5.69368	5.23001	4.99376	5.02361	0	0	0	0	0	0.757023	0.656268	1.81803
TRINITY_DN81317_c0_g1_i1	0	0	0.615416	0.520045	2.5509	3.11819	1.70088	2.66357	3.63448	4.1384	4.18206	4.32524
TRINITY_DN86019_c2_g1_i3	0	0	0	0	6.18907	6.30641	5.89644	5.63633	5.43393	5.55373	6.00106	6.25614
TRINITY_DN110508_c0_g1_i1	2.64824	2.59048	3.09035	2.95047	1.09491	1.23511	0.66175	0.706641	2.55361	2.20226	1.99313	1.59024
TRINITY_DN95876_c0_g3_i1	3.69287	3.27158	3.87765	3.67694	3.50627	3.59419	2.94035	2.98313	1.30626	1.31673	1.59311	1.25459
TRINITY_DN115113_c0_g1_i1	0	0	0	0	2.04229	1.82253	1.84559	2.31208	1.43242	1.53157	1.82253	1.25459
TRINITY_DN114997_c0_g19_i2	0	0	0	0	1.54942	2.00216	1.77104	1.7137	3.49352	3.38211	1.46571	1.16285
TRINITY_DN95297_c0_g2_i2	0	0	0	0.84318	2.59383	3.0156	2.62293	2.48259	2.75724	2.90766	3.06695	2.49467
TRINITY_DN96789_c0_g4_i3	0.898402	0	0	0.789938	2.22002	2.50487	2.03879	1.58159	1.20163	1.71896	4.61023	4.68913
TRINITY_DN115956_c2_g1_i2	0	1.33914	1.17696	0.718964	0.22404	0.491597	0	0	0.397255	0.454176	0.725959	0.302173
TRINITY_DN102136_c0_g2_i2	1.23082	1.67129	2.6017	2.46336	1.97563	2.15931	2.02538	2.00648	0.994942	0	0.855192	0.599318
TRINITY_DN89445_c1_g1_i1	0.706641	0.652601	1.33971	0	5.85865	5.75542	5.68381	5.71554	6.08642	6.12385	5.91413	5.88162
TRINITY_DN117488_c0_g3_i1	1.1903	1.46676	1.39726	1.13159	0	0	0	0	0.788268	0	0	0
TRINITY_DN118392_c3_g2_i1	0	0	0	0	1.38957	0.649845	1.36905	1.38902	0.474047	1.20852	0.809826	1.44201
TRINITY_DN98750_c0_g1_i2	2.08814	1.55533	2.74932	3.22712	0	0	0	0	0	0	0	0
TRINITY_DN105014_c0_g1_i6	1.92144	1.63366	2.01578	0.27739	0	0	0	0	0.219091	0	0	0
TRINITY_DN101841_c0_g14_i1	4.87401	4.19022	6.11996	5.85385	0	0	0	0	0	0	0	0
TRINITY_DN98893_c2_g1_i2	2.99277	2.72159	3.47897	3.33013	2.9594	3.16832	3.63749	3.57652	2.63413	2.61683	1.52256	1.24732
TRINITY_DN118216_c0_g1_i3	2.10098	1.97966	1.98878	1.62574	1.02361	0	0.608809	0.90458	0	0	0	0
TRINITY_DN108400_c0_g8_i1	3.02112	2.86037	4.56456	4.33256	3.4691	3.80643	2.30129	2.37462	2.99982	3.15785	3.95875	3.68201
TRINITY_DN53143_c2_g2_i1	1.1903	0	0	0.601221	6.55579	6.36431	6.32133	6.12178	5.73628	5.6	5.4453	5.50408
TRINITY_DN99345_c0_g4_i1	0	0	0	0	2.39369	2.2135	1.02857	0.90458	2.3251	2.88049	3.40993	2.44334
TRINITY_DN104115_c0_g3_i5	0	0	0.397255	0	0	0	0	0	1.81844	1.03633	0	0
TRINITY_DN107025_c0_g2_i4	1.90728	1.54399	1.88323	1.81558	0	0.27262	0	0	0	0	0	0
TRINITY_DN118855_c0_g1_i1	0.689746	0.329985	0	0.0648829	0.116365	0	0	0.157044	0.662661	0.978928	1.57143	1.53655
TRINITY_DN117166_c1_g8_i1	0.301002	0	0.313826	0	1.66403	1.66721	2.23266	2.11237	1.51197	2.06074	1.00576	1.00432
TRINITY_DN98619_c0_g5_i1	5.39039	5.36047	5.83405	5.79533	4.5525	5.27191	5.99982	6.23674	0	0	0	0
TRINITY_DN92025_c0_g1_i3	2.58039	2.28303	3.27292	3.23848	2.62035	1.29983	0.833497	0.947853	0	1.25761	0	0
TRINITY_DN115425_c8_g4_i6	1.10568	1.10098	0.750178	0.908429	1.8801	2.29543	2.85539	3.07125	1.28274	1.5064	1.36345	2.02361
TRINITY_DN114961_c0_g8_i1	0.541019	0	0	0.424385	0.41684	0	0	0	0.878921	0.808179	0	0
TRINITY_DN98841_c0_g1_i3	2.22928	2.40898	2.62387	2.46806	0	0.147958	0	0	0	0	0	0
TRINITY_DN95605_c0_g1_i1	3.37128	2.88557	3.05346	3.09322	0	0	0	0	0	0	0	0
TRINITY_DN107822_c1_g5_i1	0	0	0	0	0	0	0	0	3.10299	2.52932	3.35938	3.43443
TRINITY_DN86159_c0_g1_i1	0.153157	0	0	0	0.0524159	0.124328	0	0.119024	0.167358	0.367371	1.6036	2.08338
TRINITY_DN118304_c0_g1_i4	2.71721	2.71392	1.78115	2.39149	0	0	0	0	0	0	0	0
TRINITY_DN101209_c0_g8_i2	1.33571	2.01328	2.59956	2.94017	0	0	0	0	1.57289	1.3846	0.846393	1.62527
TRINITY_DN92596_c1_g1_i2	2.26604	1.97966	1.40762	1.75788	3.67773	3.09997	3.76235	2.94598	4.2854	4.13595	1.44201	2.25972
TRINITY_DN110952_c0_g2_i1	0	0	0	0	0	0.519039	0.404903	0.681674	0.994942	0.286881	1.17824	1.53057
TRINITY_DN108617_c0_g1_i3	0	0	0.894527	0.857583	2.80839	3.0939	3.6207	3.19708	1.73682	1.4547	1.96051	1.90111
TRINITY_DN115411_c1_g1_i5	2.11337	2.97416	2.30743	1.13159	0	0	0	0	0	0	0	0
TRINITY_DN118243_c1_g1_i3	1.97673	1.53257	1.89414	1.75403	0.302173	1.25157	0.75446	0	0	1.02928	0.327687	0.243669
TRINITY_DN76887_c1_g1_i1	0	0.316146	0	0	5.32535	5.46415	5.69819	5.68283	4.97412	5.05494	5.50494	5.48601
TRINITY_DN96438_c4_g1_i1	5.30071	5.18717	5.9313	5.74357	7.24208	6.99677	7.7167	7.71368	8.32564	8.46054	5.71732	5.50833
TRINITY_DN112098_c1_g5_i1	0.45628	0	0.313826	0.342555	5.37799	4.80188	4.70714	4.73265	3.78879	3.85987	4.23312	4.44943
TRINITY_DN108581_c0_g2_i1	0	0	0	0	0	0	0	0	1.42653	1.71896	2.97838	2.57701
TRINITY_DN82507_c2_g6_i1	1.42331	0	1.40218	1.08202	0.748461	2.01185	1.36401	2.02326	1.30626	2.53182	5.76102	5.44761
TRINITY_DN88590_c0_g5_i1	0	0	0	0	7.18617	6.75966	5.32113	5.34038	5.24092	5.28932	3.80364	3.43443
TRINITY_DN93952_c0_g3_i1	1.86711	1.81229	2.38681	1.91456	4.02077	3.64605	3.72541	3.95894	2.99059	3.42854	3.36401	3.65558
TRINITY_DN88914_c2_g5_i1	0	0	0	0	0	0	0	0	3.6487	4.14086	0	1.29101
TRINITY_DN93221_c0_g2_i2	0	0	0	0	3.48723	3.47742	3.17473	3.2225	2.06074	2.60478	1.74373	2.07073
TRINITY_DN87046_c0_g3_i2	3.21412	3.25927	2.87027	2.89976	0	0	0	0	0	0	0	0
TRINITY_DN90247_c0_g1_i1	0	1.97966	0	0	4.37615	4.42398	4.3238	4.05936	3.78021	3.62387	2.79929	2.70995
TRINITY_DN81418_c0_g13_i1	0	0	0	0	0	0	0	0	0	0	4.72165	5.19963
TRINITY_DN99352_c0_g3_i2	0	0	0	0	0	0.988412	1.37462	1.4098	2.01042	2.12829	0.735522	1.4678
TRINITY_DN109693_c0_g1_i4	1.62387	1.49672	1.37685	1.57773	2.52557	0.582074	0	0	0	0.389567	0	0
TRINITY_DN106856_c1_g1_i4	3.45075	3.44864	2.87224	3.09322	0	0	0	0	0	0	0	0
TRINITY_DN101477_c1_g7_i1	0	1.92752	0	0	0	0	0.425459	0	2.71743	2.43109	4.4351	4.45187
TRINITY_DN112424_c6_g7_i11	3.15056	2.61565	3.51602	3.67276	2.10299	2.03104	2.71589	1.67536	1.23327	1.20226	2.94561	2.64363
TRINITY_DN94281_c0_g3_i2	1.91073	2.16382	0.812293	2.06212	0	0	0	0	0	0	0	0
TRINITY_DN115433_c0_g3_i3	2.51374	2.54226	2.89414	2.91035	1.23818	1.66312	1.60881	1.78367	0.690641	0.816395	0.898402	0.77484
TRINITY_DN104145_c3_g2_i3	2.80219	3.57143	0.857583	0	0.997112	1.00791	0.871844	1.45101	2.37712	0	3.36877	3.28096
TRINITY_DN110733_c3_g1_i4	0.541019	0	0.334568	0.574344	1.88753	2.1447	1.93093	2.05693	2.76808	2.62854	2.22959	2.35276
TRINITY_DN114951_c0_g3_i7	1.92144	1.27143	1.90497	1.75788	0	0	0	0	1.14209	0.731183	0	0
TRINITY_DN100026_c0_g3_i1	2.81762	2.43723	2.47197	2.42169	1.67265	0.435095	0	0	2.55361	3.01881	3.18412	2.8168
TRINITY_DN116213_c1_g3_i2	1.28155	1.38515	0.901494	1.08814	0.37629	0.590722	1.63134	1.31846	0	0	0	0
TRINITY_DN107757_c0_g3_i1	4.64887	4.37455	4.71578	4.58538	4.36576	4.58785	4.42533	4.27955	0	0	0	0
TRINITY_DN75626_c0_g3_i1	0	0	0	0	0	0	0	0.144046	0	0	2.34426	2.16832
TRINITY_DN118168_c0_g19_i1	0	0	0	0	0	0	0	0	0	1.31092	6.28166	5.90663
TRINITY_DN94681_c1_g2_i1	0	0	0	0	0	0	0	0	2.5509	2.92125	2.8534	3.03333
TRINITY_DN61023_c0_g1_i1	0	0	4.8867	5.8497	5.98238	5.27426	5.24081	4.77716	6.4273	0	5.61406	0
TRINITY_DN94684_c0_g1_i13	0	0	0	0.0257376	1.23818	1.66721	1.09424	1.06488	1.9313	1.13816	0.194087	1.38902
TRINITY_DN77184_c0_g1_i1	5.15441	5.06613	5.36978	5.17616	2.87774	4.16623	4.70504	4.4454	1.57773	2.58328	2.54646	1.26183
TRINITY_DN110492_c3_g1_i1	0.681674	0.54201	0.909197	0	0.533065	0	4.44883	4.41271	0.43082	0.641546	7.48011	7.34279
TRINITY_DN112417_c0_g4_i1	2.6884	2.26574	2.88675	2.54992	0	0	0	0	0	0.298658	0	0
TRINITY_DN4862_c0_g1_i1	0	0	0	0	0	0	0	0	0	0	5.72036	5.01279
TRINITY_DN85041_c0_g1_i1	0.714575	0.736388	0	0	4.84293	4.65295	4.47502	4.74712	5.03029	4.74728	4.40067	4.3048
TRINITY_DN93378_c1_g3_i2	3.15656	3.24154	3.46689	3.25263	0	0	0	0	1.12895	1.75788	1.74846	1.97929
TRINITY_DN115393_c2_g2_i4	2.19156	1.33914	2.07451	1.55974	1.65122	0.500802	0.168642	0	1.23327	1.71017	1.46571	1.54844
TRINITY_DN104387_c0_g2_i2	0	0	0.588805	0.372952	3.36219	2.8502	3.32783	3.55078	3.27158	3.93923	3.54893	3.53556
TRINITY_DN118591_c0_g1_i2	1.1551	1.19975	1.41738	1.27083	0.682573	0.136191	0.952334	0.961994	0	0	0.166073	0
TRINITY_DN113037_c1_g4_i5	0	0.776525	0.258217	0	2.09051	1.94598	1.87971	2.23205	1.78031	1.00072	2.4678	2.04089
TRINITY_DN105310_c0_g4_i2	0.982583	0.805705	2.46467	2.76107	0.302173	0	0	0	0	0.565597	0	0
TRINITY_DN117375_c1_g9_i1	4.26266	4.22126	4.35276	4.22628	2.62901	0	0.425459	0	0	0	0	0
TRINITY_DN88641_c0_g1_i3	0	0	0	0	0	0	0	0	0	0	5.40286	5.55612
TRINITY_DN112315_c5_g2_i3	3.53406	3.76988	2.99729	3.12862	4.2371	4.23358	4.59317	4.34362	4.87647	4.92362	5.5325	5.24184
TRINITY_DN110373_c0_g1_i3	2.38377	1.81229	2.03245	2.30247	0	0	0	0	0	0	0	0
TRINITY_DN97931_c0_g8_i1	4.66374	4.14617	4.68991	4.51197	0	0	0	0	2.33685	1.80818	1.12102	2.57095
TRINITY_DN103924_c0_g2_i2	0	0	0	0	1.52657	1.38239	0.75446	1.34596	0.941858	0	0.015783	1.20914
TRINITY_DN114732_c0_g2_i9	2.74932	2.82518	2.25187	2.32654	0.128293	0	0	0	0	0	0	0
TRINITY_DN117495_c0_g2_i1	2.8532	3.14958	5.41691	4.87175	6.47866	6.05089	6.31185	6.1172	5.36359	5.09521	4.17505	4.0584
TRINITY_DN98635_c0_g1_i1	0	0.642471	0	0.711054	2.81414	2.27411	2.79327	2.85718	2.97379	2.93263	3.19456	3.15153
TRINITY_DN98821_c2_g1_i2	0	0	0	0	0.963474	1.51147	1.6663	1.14861	1.59264	0.949348	2.23634	2.08746
TRINITY_DN118481_c2_g1_i3	1.93546	2.45891	0.487486	1.09491	0	0	0	0	0	0	0	0
TRINITY_DN105840_c0_g2_i1	3.01952	2.67491	2.54992	2.90497	0	0.182692	0	0	2.77231	2.22435	2.30918	2.47249
TRINITY_DN109718_c0_g1_i1	2.35783	2.75937	2.5008	2.12466	0	0	0.374066	0	1.88401	1.36793	1.70973	1.84318
TRINITY_DN98718_c1_g1_i2	2.5208	1.85957	0.0524159	0	0.290424	0.500802	1.92029	2.13455	2.0993	0	2.36289	2.98039
TRINITY_DN102_c3_g4_i1	0	0	0	0	6.86692	6.72104	7.59317	7.51532	1.67356	0	0	0
TRINITY_DN99793_c0_g1_i1	8.22426	8.04297	7.73823	7.00476	0	0	0	0	0	0	0	0
TRINITY_DN117078_c0_g1_i6	0	0	0	0	0.0524159	1.03351	1.23511	1.75916	0	0	0	0
TRINITY_DN109087_c0_g1_i1	2.60051	2.70885	1.82375	2.32654	0.690641	0.948601	1.52557	1.55827	0.1137	0	0	0.551885
TRINITY_DN104593_c0_g3_i2	0	0	0	0	1.04334	0.463622	0.712816	0.407081	3.3048	3.98185	0.791606	1.17824
TRINITY_DN113596_c0_g2_i9	1.04194	0.0813396	0	0.703101	0	0	0	0	1.18206	1.99711	2.45917	1.64247
TRINITY_DN94876_c2_g4_i1	1.57046	1.1551	1.57966	0.669934	9.83474	9.55445	9.43538	9.49533	8.72477	8.75391	8.72605	8.70687
TRINITY_DN99949_c0_g2_i1	2.4782	1.67627	2.05207	2.1306	0	0	0	0	0	0	0	0
TRINITY_DN101570_c0_g6_i2	2.82314	2.44652	3.31673	3.31687	0	0	0	0	0	0	0	0
TRINITY_DN107647_c4_g5_i2	3.37002	3.13816	2.31296	2.15186	0.45628	0.784085	0.38405	1.29631	0.605968	0	0.791606	0
TRINITY_DN105306_c0_g3_i1	5.79155	5.85651	4.74017	5.04837	1.5724	0.649845	1.21164	2.0165	0.80488	0.964214	0.656268	0
TRINITY_DN111838_c0_g1_i7	0	0	0	0	1.86196	1.66312	1.22959	1.30743	2.58087	2.53431	1.809	1.80818
TRINITY_DN83954_c0_g1_i1	1.52457	1.20664	1.77357	2.05554	0	0	1.84559	0	0	0	0	0
TRINITY_DN36398_c0_g1_i1	2.99783	2.35727	2.70044	0	0	0	0	0	2.90651	2.7277	0	0
TRINITY_DN117489_c2_g2_i1	0.512985	0	0	0	2.23726	1.76977	2.26183	1.81147	1.16864	1.84077	2.85778	1.97929
TRINITY_DN74717_c0_g2_i1	2.39397	1.85957	2.75339	2.44122	4.44811	4.18357	4.83167	5.04334	4.19077	4.40013	2.5656	2.37016
TRINITY_DN111896_c0_g1_i1	2.07553	1.97122	2.27172	2.46074	1.55434	0.941858	1.55876	1.08474	0.788268	1.36233	0.473008	0.228973
TRINITY_DN93944_c0_g2_i1	4.43616	4.12027	4.02228	4.14127	0	0.528071	2.30976	1.4957	0	0	0	0
TRINITY_DN95863_c0_g1_i2	0.541019	1.20664	2.20602	2.46336	4.868	4.01739	4.09424	4.74351	0	1.28747	0.123004	1.02148
TRINITY_DN92782_c0_g1_i1	3.87843	3.62023	3.78492	3.77062	5.78115	5.84449	5.93833	5.93899	5.87757	5.97526	6.10645	5.93031
TRINITY_DN90640_c0_g5_i2	4.80565	5.10043	1.70044	2.48491	0	0	0	0	0	0	0	0
TRINITY_DN88381_c2_g2_i1	0	0	0	0	1.27202	0	0	0	5.45325	5.50239	5.40286	5.15514
TRINITY_DN101335_c2_g2_i6	1.67084	2.30012	1.65855	2.30247	0	0	0	0	0	0	0	0
TRINITY_DN92042_c1_g1_i1	3.8802	3.83147	4.39561	3.91447	0	0	0	0.797428	0.57628	0	1.87578	0
TRINITY_DN129730_c0_g1_i1	5.83071	5.60134	3.20727	0	4.45976	5.08155	6.46858	6.67399	0	0	4.60431	4.41752
TRINITY_DN111358_c0_g11_i2	3.15818	3.51954	0.676267	1.95606	0	0.813935	1.60881	0	0	0	0	0
TRINITY_DN105999_c0_g1_i8	0	0	0	0	2.05207	1.72727	1.23511	2.05693	0	0	0	0.27262
TRINITY_DN93193_c0_g2_i1	3.71238	4.03333	3.6368	3.93988	3.36345	3.39191	2.24154	2.35332	1.62621	1.66038	1.75318	1.67039
TRINITY_DN115262_c0_g6_i1	0.323082	0	0	0	0	0	0	0	0	0	2.3846	2.1447
TRINITY_DN88161_c0_g2_i2	1.98696	2.55949	2.56365	2.83956	2.00612	1.27322	0.826193	0.78073	2.28924	0	2.25308	3.12945
TRINITY_DN97293_c1_g4_i1	2.98441	3.371	2.87224	3.14975	0	0.250962	0	0	0.886745	0.594549	0.506907	0
TRINITY_DN104126_c1_g1_i6	2.39149	2.2228	1.40762	1.71809	0.871055	1.21288	0.695994	1.9749	0	0	1.12829	1.44837
TRINITY_DN89657_c0_g2_i1	3.82355	3.62164	2.92467	2.56584	4.24846	3.87017	4.65237	4.59132	3.69053	3.81445	3.40395	3.30787
TRINITY_DN89733_c1_g1_i3	0.578214	2.2762	0	0	0	0	0	0	0	0	0	0
TRINITY_DN106603_c0_g5_i6	0.436162	0	0	0	0	2.16221	2.67987	2.23787	0	0	0	0.477159
TRINITY_DN109228_c1_g1_i4	0	0	0	0	0	0	0	0	1.71458	2.11836	2.25641	2.46284
TRINITY_DN108133_c0_g3_i3	0	0	0.22404	0	0	0	0	0	2.73075	2.6722	2.84238	2.88538
TRINITY_DN96249_c0_g6_i1	0	0	0	0	1.67265	2.33457	3.49211	2.79473	1.39342	0	0.540027	1.87224
TRINITY_DN92733_c0_g1_i1	0.906121	0.986229	0.141433	0	0.116365	0.304511	0.130931	0.386259	0.744161	0.941858	2.10501	2.26364
TRINITY_DN100746_c1_g2_i1	4.46015	4.25965	5.01431	4.93192	1.06281	0.345964	0	0.536053	3.93007	3.32423	2.82436	2.3598
TRINITY_DN102783_c0_g2_i1	0.673556	0	0	0	0	0	0	0	0	0	4.5684	4.68156
TRINITY_DN95866_c0_g1_i1	3.25686	3.4822	3.776	3.86691	2.88323	1.29983	1.73855	1.87696	1.58785	0.748461	2.2397	1.70354
TRINITY_DN87685_c3_g2_i1	10.945	10.8186	9.83409	9.80429	5.04361	5.15429	2.33999	2.63715	4.21723	3.77284	4.00126	3.98768
TRINITY_DN92378_c2_g1_i1	2.49978	2.36373	2.9631	3.05189	7.12118	6.5491	6.00818	6.06449	5.14991	5.20731	4.63361	4.43069
TRINITY_DN104890_c0_g1_i1	0	0	0	0.266637	2.31759	2.69599	2.03562	2.02006	1.80612	2.1447	2.70199	2.618
TRINITY_DN111948_c0_g1_i3	2.88069	2.75681	3.15834	2.72944	2.16124	2.25248	2.60478	2.67446	0	0.748461	0.302173	0.678973
TRINITY_DN117518_c2_g7_i1	3.9982	3.56718	3.21304	3.38984	0	0.0129262	0.425459	0.882056	0.545968	0	1.79535	0
TRINITY_DN105721_c5_g1_i5	3.69388	3.68066	3.65191	3.31947	0	0	0	0	1.76299	0	0	0
TRINITY_DN107772_c0_g4_i2	4.27516	4.18094	4.14004	4.08975	2.99349	2.37295	2.06523	2.39835	2.28629	2.33428	1.49416	2.86612
TRINITY_DN75458_c0_g2_i1	6.02441	5.96761	0	0	0	0	0	0	0	0	2.00899	0
TRINITY_DN104383_c0_g1_i3	0.187768	0	0	0.199123	2.13389	1.95606	2.49697	2.47508	2.58832	2.07108	1.50538	1.98404
TRINITY_DN89573_c1_g3_i2	0	0	0.709291	0	0	1.2461	0	0	1.59741	2.17057	2.58159	2.48207
TRINITY_DN108241_c0_g5_i1	2.31267	2.68527	2.43483	2.6783	0	0	0	0	2.59574	1.55631	1.35106	1.334
TRINITY_DN105007_c0_g8_i1	4.02396	3.97343	3.89404	4.05736	0	0	0	0	1.56803	1.8844	2.88616	2.26364
TRINITY_DN109754_c0_g3_i5	2.43909	1.48491	3.13553	2.28629	1.20351	1.13225	0	0	1.21412	0	2.47067	0.182692
TRINITY_DN87772_c1_g16_i1	4.30604	3.5121	4.21444	3.92856	0	0	0	0	0	0	0	0
TRINITY_DN115145_c0_g3_i1	1.47716	1.61164	1.64985	1.52757	1.67265	0	0	0	1.2762	0.926759	0.763836	0.78576
TRINITY_DN115288_c0_g2_i4	0.153157	0	0	0.453122	0.614474	0.537048	1.20602	1.58592	0	0.824564	0.846393	0.75446
TRINITY_DN95760_c0_g34_i1	4.38253	3.73097	5.56538	5.51273	0	0	0	0	0	0	0	0
TRINITY_DN116107_c0_g3_i3	0	0.303342	0	0.66175	2.92086	2.06901	1.77905	2.1157	1.08814	0.565597	0	0.563646
TRINITY_DN109946_c1_g3_i1	3.13996	3.07159	2.08746	2.48491	0.578214	0.666302	0.192825	0.545968	2.21195	1.71896	2.01293	2.1447
TRINITY_DN97414_c1_g3_i1	0	0	0	0	0.495695	0	0	0	3.29131	3.73205	3.29734	3.36233
TRINITY_DN118658_c6_g3_i3	2.11936	1.92752	1.15898	1.40218	4.14217	3.65958	3.80828	3.93659	3.09626	3.35135	3.08015	2.80674
TRINITY_DN103598_c0_g1_i1	1.90728	1.68706	0.408168	0	0	1.14405	0	0	1.50691	1.46519	2.06729	1.68122
TRINITY_DN107680_c0_g2_i1	1.54794	1.77821	1.31325	1.24853	0	0.405992	0.192825	0.194087	0.80488	0.748461	0	0.27262
TRINITY_DN91193_c2_g5_i1	4.38384	4.50653	0	0	0	0.194087	4.53381	4.67536	1.99567	1.80405	5.1427	5.24743
TRINITY_DN111988_c0_g3_i1	0	0	0	0	0	0	0	0	0.43082	0	4.56639	5.33728
TRINITY_DN77391_c0_g1_i1	8.66904	8.58606	1.82008	1.70576	3.22234	3.11053	7.73716	7.94355	6.31776	6.2114	8.16767	8.28845
TRINITY_DN97760_c0_g12_i1	0	0	0	0	4.77731	3.4117	3.49953	2.89103	3.83086	3.30393	4.13734	3.47158
TRINITY_DN110444_c2_g14_i1	4.69722	4.10073	4.52237	4.43216	0	0	0	0	0.545968	0	0	0
TRINITY_DN114422_c0_g9_i1	2.90612	2.77189	0	0.574344	1.17441	1.50691	0.38405	1.22712	2.61753	2.91342	2.83794	2.72356
TRINITY_DN98789_c0_g1_i1	3.01114	2.93489	3.21304	3.2371	0	0.435095	0	0	0	0	0	0
TRINITY_DN117694_c2_g1_i1	4.60987	4.47729	4.73509	4.63017	4.32077	3.71116	4.15494	3.79442	2.01757	1.65581	3.74878	3.38114
TRINITY_DN95877_c0_g2_i1	1.92144	2.00072	1.3505	1.92486	0	0.0758749	2.06867	1.74287	1.25822	0	0	0
TRINITY_DN105454_c1_g1_i2	0.235114	0	0.212881	0.210389	0	0	0	0	0.972325	0	3.92647	4.32171
TRINITY_DN90514_c0_g2_i1	0	0	0	0	4.03562	4.18713	3.6874	3.53306	3.834	3.94767	3.99829	3.96855
TRINITY_DN116039_c0_g2_i1	2.69666	2.70885	1.21226	0.977463	0.533065	0.261832	0	0.228973	0.863146	0	2.57628	2.02361
TRINITY_DN111297_c1_g3_i11	0	0	0	0.244887	0.0129262	0.27262	1.39012	1.45101	0.726831	0.0976108	1.81803	0.0854247
TRINITY_DN102095_c1_g1_i2	4.12805	3.76988	2.01257	2.17249	3.81281	3.8746	3.09963	4.00612	4.42734	4.86933	4.39917	3.8124
TRINITY_DN118284_c1_g2_i1	1.74071	1.73335	1.43776	1.19093	0	0	0.45628	0	0.624803	0.378512	0	0
TRINITY_DN109905_c0_g6_i1	0	0	0	0	1.05658	1.9222	1.38515	1.21537	0.708408	0	1.74373	1.69243
TRINITY_DN92784_c0_g1_i1	2.9042	3.07946	0.24732	0.453122	0.200379	0.304511	0.252173	0.583038	1.37629	1.55631	0.276199	0
TRINITY_DN115968_c0_g1_i2	1.25399	1.35896	1.5888	1.38736	0	0	0	0	0	0	0	0
TRINITY_DN88569_c0_g7_i1	3.52945	3.50475	0.944109	0.7433	0	0	0	0	3.69955	3.8124	2.54646	2.05381
TRINITY_DN97551_c6_g2_i1	4.39979	0.0328061	5.49426	3.65913	8.0297	7.03818	0	6.84219	7.60199	7.6	0.015783	1.14666
TRINITY_DN109174_c0_g1_i1	4.26266	4.80426	3.1614	3.59108	0.0662614	0.0758749	0.308011	0.217851	0.1137	0	0	0
TRINITY_DN104601_c2_g1_i4	1.97343	1.58928	1.79286	2.43883	0	0	0	0	0	0	0	0
TRINITY_DN73356_c0_g3_i1	3.09204	3.14012	4.65661	4.00351	1.01721	0	0	0	1.44837	1.20226	0	0
TRINITY_DN68151_c0_g2_i1	0	0	0	1.72988	0	0	0	0	6.51531	6.73501	5.65524	6.20238
TRINITY_DN109875_c3_g3_i8	0	0.776525	0	0	1.00432	1.28924	1.9771	2.51425	2.17632	1.99349	1.04544	0.968644
TRINITY_DN90250_c1_g2_i1	2.15607	2.02609	5.10677	5.27064	0.446786	0	0	0	0.340277	0	0	0
TRINITY_DN96000_c0_g1_i1	0	0	0	0.27739	3.8534	3.6049	1.93093	2.32308	2.86849	2.99548	2.03668	1.9749
TRINITY_DN91434_c3_g7_i1	3.4907	3.33971	3.66471	3.74707	0	0	0	0	3.53356	3.70133	3.25444	3.26439
TRINITY_DN88000_c0_g1_i1	0	0	3.4448	0	0	0	0	0	4.60526	4.32862	4.08091	4.07528
TRINITY_DN93565_c0_g2_i4	0	0	0	0	0	0	0	0	3.05415	3.18047	2.9824	2.57701
TRINITY_DN80264_c0_g2_i1	0	0	0	0	1.05658	0	0	0	0	0	4.63807	5.28696
TRINITY_DN94446_c0_g1_i2	1.90728	2.60455	2.9013	2.68863	3.21226	2.81742	2.559	2.32855	0	0	0	0
TRINITY_DN100089_c2_g4_i3	2.73335	2.8486	2.559	2.70907	0	0	0	0	0	0	0.180148	0
TRINITY_DN108002_c1_g1_i6	0	0	0	0	0	0	1.53007	0	0	0	2.12334	1.18587
TRINITY_DN114571_c1_g2_i3	0	0	0	0	0	0	0	0	1.85997	1.65122	1.22712	0.399445
TRINITY_DN115104_c4_g4_i5	0	0	0	0	0	0	0	0	0	0	1.27381	1.75146
TRINITY_DN112547_c0_g3_i3	1.39835	1.23573	0.894527	1.12565	0	1.17887	0.687061	1.00432	0	0.941858	0	0
TRINITY_DN105445_c0_g3_i5	2.80033	0	3.49108	2.89608	0	0.21661	0	2.06695	1.25822	0	0	0
TRINITY_DN98346_c0_g5_i1	2.69243	4.02299	3.49224	3.55643	0	0	0	0	0	0	0	0
TRINITY_DN102516_c0_g1_i1	0	0	0	0	2.52306	2.1147	1.8339	1.55336	2.23695	2.21164	1.71501	2.16832
TRINITY_DN106239_c0_g3_i2	0.445727	0.506907	0.667211	0.991318	4.22997	4.6514	4.72803	4.84026	4.75985	4.90063	4.12367	4.15097
TRINITY_DN91204_c2_g1_i2	0	0	0	0	1.4547	2.18808	2.55655	2.04369	0.662661	0	0.828632	0.57628
TRINITY_DN113812_c1_g1_i1	3.81506	3.92324	3.03721	3.12549	2.49493	2.48646	3.91332	3.73335	2.40545	2.40136	1.62947	1.74631
TRINITY_DN108047_c0_g3_i3	2.53007	2.39616	2.12796	2.32135	0	0	0	0	0	0.238787	0	0
TRINITY_DN115493_c1_g2_i1	0	0.78576	0.0524159	1.17377	1.86552	2.22188	3.29042	2.68527	2.54077	2.97911	2.34738	2.65214
TRINITY_DN91692_c0_g1_i1	1.82253	1.55533	1.54794	1.52306	4.68896	5.1645	5.05259	4.88962	4.33528	4.17409	4.47658	4.19022
TRINITY_DN115786_c3_g7_i1	0	0	0	0	4.02405	4.13545	4.38239	4.29234	2.24031	0.964214	2.30597	1.84318
TRINITY_DN93175_c0_g2_i2	0	0	0	0	5.00814	4.7083	4.9972	5.13508	5.14739	5.01351	5.22751	5.168
TRINITY_DN116198_c0_g1_i2	1.98696	2.16382	1.17696	0.163499	0	0	0	0	0	0	0	0
TRINITY_DN117525_c11_g7_i3	3.5741	3.338	3.06005	3.62597	0	0	0.552869	0.276199	0	0.993493	0	0.795767
TRINITY_DN98180_c1_g9_i1	3.50373	3.30772	4.85539	4.68398	0	0	0	0	0	0	0	0.678973
TRINITY_DN23064_c0_g1_i1	4.33685	3.99792	3.49467	4.11994	7.21068	7.20248	7.77698	7.65723	6.20801	6.08398	7.09442	6.9484
TRINITY_DN97262_c0_g2_i1	0	0	0	0	0	0	0	0	0	0	3.37796	5.51456
TRINITY_DN97551_c6_g2_i2	8.17046	7.93472	8.62905	8.54191	4.07442	3.80643	3.50792	3.79338	3.74653	3.92979	3.51992	3.62574
TRINITY_DN115760_c1_g1_i1	0	0.128293	0	0	0	0	0	0	2.02857	2.28481	2.09018	2.20727
TRINITY_DN46477_c0_g1_i1	4.33885	3.94308	6.09986	5.78715	0	0	0	0	0	0	0	0
TRINITY_DN105077_c0_g2_i4	1.42331	1.76341	0.291604	0	0	0	0	0	0.596458	0.526069	0	0.941106
TRINITY_DN104698_c0_g3_i3	0	0	0	0	0	0	0	0	5.73655	5.71959	4.85469	4.79426
TRINITY_DN105295_c0_g5_i1	3.95559	3.30437	3.07929	2.86354	1.92676	0	0	1.69243	0	0.791606	0	0
TRINITY_DN115563_c3_g8_i2	0	0	0.408168	0	2.71545	2.01507	2.37212	1.76341	1.9542	2.24275	1.51096	1.51803
TRINITY_DN114586_c0_g1_i1	0	0	0	0	3.56535	3.6739	2.88928	2.63715	2.58592	2.60975	1.7	1.53057
TRINITY_DN116224_c0_g2_i1	2.73531	2.53655	2.37657	2.66789	1.09491	0.968644	1.67084	0	0	0	0	0
TRINITY_DN95027_c0_g5_i1	3.08576	3.26634	3.0616	3.24138	0	0	0	0	0	0	0	0
TRINITY_DN113015_c0_g1_i10	2.71501	2.6931	2.89763	3.15429	0	0	0	0	0	0.214125	0.0922074	0.599318
TRINITY_DN118911_c0_g2_i1	1.74071	0.969381	1.64985	1.78534	0	0.250962	0.525067	0	2.00684	2.25792	2.1846	2.37016
TRINITY_DN103695_c0_g1_i6	1.57046	2.23726	0.922959	1.42223	0	0	0	0	0	0	0	0
TRINITY_DN112672_c1_g9_i1	4.31412	4.00953	4.24466	4.19676	0.60502	2.698	2.10434	2.33142	2.42196	1.37351	0.91533	1.60786
TRINITY_DN109317_c0_g1_i1	3.05866	2.96329	2.49108	2.19598	0.587845	0	0	0.732052	0.243669	0.964214	0	0
TRINITY_DN105039_c1_g1_i2	0.503858	1.16221	0	0.0129262	0.863146	1.51602	1.26963	1.59979	2.06798	1.52657	1.66539	1.59646
TRINITY_DN113121_c6_g9_i1	4.46316	10.2469	0	1.51854	3.31296	3.65031	2.26754	2.8534	3.36905	0	3.32955	6.77071
TRINITY_DN98838_c0_g2_i1	0	0	0	0	1.26664	1.15575	1.02148	1.64478	1.94298	2.00072	2.81311	2.95327
TRINITY_DN95643_c0_g7_i1	3.95559	3.58832	3.92628	3.27471	0	0.714575	0	0	0	0	0	0
TRINITY_DN91952_c0_g13_i1	0	0	0	0	0	4.13175	3.28614	3.62328	3.752	0.526069	3.27277	2.86136
TRINITY_DN107734_c0_g3_i3	0	0	0	1.0115	1.20977	0.582074	0	0.0143553	0.340277	1.6234	2.20883	2.07485
TRINITY_DN111369_c3_g1_i1	0	0	0	0	5.36922	5.31114	4.77252	4.6667	0	1.1117	2.04439	0
TRINITY_DN107294_c0_g1_i4	0	0	0	0	0	0.21661	1.25822	0.407081	2.16318	0	2.52155	1.19409
TRINITY_DN98453_c0_g5_i1	0	0	0	0	1.3846	0.666302	1.59072	1.16672	3.08746	3.13832	1.18523	0.795767
TRINITY_DN93322_c1_g2_i1	3.65295	4.71529	2.61941	2.79223	4.123	4.9972	5.36321	5.14372	2.41927	3.83279	1.48285	0
TRINITY_DN80554_c1_g8_i1	4.10173	1.82171	5.02967	4.31658	0	0	0	0	0	0	0	0
TRINITY_DN103430_c1_g4_i2	2.72312	2.70088	1.43242	1.86037	0.485427	0.491597	0	0	0	0.526069	0	0
TRINITY_DN98186_c0_g1_i2	0.77905	0.889863	3.00234	2.65947	0.513996	0	0	0	0	0	0	0
TRINITY_DN114882_c0_g2_i1	0.532068	0.814755	0.269033	0	0.22404	0.784085	0	0	0	0	2.39369	3.22712
TRINITY_DN113852_c0_g1_i2	3.00791	3.14763	0	0.0524159	0.85599	0.528071	1.23511	0.828632	2.926	2.78743	1.19912	0
TRINITY_DN109569_c1_g2_i1	3.39575	3.14958	3.68055	3.68212	3.37002	3.04893	2.80323	3.35938	2.02503	0.687061	1.16414	1.38902
TRINITY_DN103191_c0_g2_i1	0	0	0.709291	0	1.7264	2.28747	2.6581	2.65031	2.12631	1.23327	1.614	1.36849
TRINITY_DN100457_c0_g1_i2	3.42223	3.38888	3.41859	3.38847	0	0	0	0.298658	2.78534	2.2397	2.58952	2.37685
TRINITY_DN116498_c2_g3_i1	1.43349	0.925999	0.552869	0.703101	0	0	0.240009	0	0	0	0.529071	0
TRINITY_DN105450_c1_g2_i6	2.64616	2.2302	2.45733	2.55459	0	0	0	0	0	0	0	0
TRINITY_DN53550_c0_g2_i1	0	0	0	0.627607	4.08151	3.31687	4.07553	4.79171	4.45385	4.77653	4.04937	3.74006
TRINITY_DN112366_c1_g14_i1	2.27441	2.25852	2.23205	2.20477	0.116365	0	0.21661	0.0935602	0.140124	0	0	0.119024
TRINITY_DN87530_c1_g1_i1	2.80612	2.79867	1.70885	2.51299	0.803227	0	0	0	0	0	0	2.55311
TRINITY_DN111107_c0_g4_i1	5.86493	5.61927	1.2969	2.29425	2.10601	1.7583	4.01042	3.59729	2.31325	2.42304	5.89169	5.96074
TRINITY_DN104619_c0_g1_i2	0	0	0	0	2.87774	2.86453	2.64501	3.4355	3.62141	3.42854	3.0045	2.42385
TRINITY_DN104025_c2_g3_i4	0	0.652601	4.46068	4.14053	0	0	0.168642	0	0	0.226509	0	0.197865
TRINITY_DN85971_c1_g2_i1	0	0	2.21475	1.88245	0	0	0	0.0143553	0	3.30976	0.0922074	4.28858
TRINITY_DN108790_c0_g1_i4	2.57362	2.83693	0	0.413594	1.89103	1.80033	0	2.17792	3.27917	3.4747	2.40272	1.08134
TRINITY_DN101145_c0_g1_i2	2.52331	2.89705	1.82375	0.618239	1.73466	3.37573	2.97233	3.14029	3.30772	3.1643	4.47444	4.16976
TRINITY_DN82091_c0_g2_i2	3.64328	3.98094	1.91953	1.55974	1.64293	2.01828	2.51374	0.715454	4.27784	4.39739	3.57325	3.97306
TRINITY_DN92301_c0_g3_i1	3.26664	2.55949	2.80632	2.93489	1.33743	0.396159	0.794104	1.19724	3.14209	2.92505	2.94972	2.55606
TRINITY_DN115274_c0_g1_i1	0	0	0.366252	0.434028	0.45628	0.454176	0	0.583038	0.97966	0.765535	0.745022	0.540027
TRINITY_DN112422_c0_g2_i1	0.698663	0	0.909197	0.424385	0	0.415759	0.285698	0.276199	0.556797	1.07793	2.89918	2.9092
TRINITY_DN118707_c0_g1_i4	0	1.10903	0	0	0.0786098	0	0.476122	0.332278	0	0.832688	0.506907	1.00432
TRINITY_DN80029_c2_g6_i1	7.9788	7.34118	8.105	8.16544	0	0	0	0	0	0	0	0
TRINITY_DN113052_c2_g1_i1	0	0	0	0	0	0	2.16704	0	0	0	7.28851	7.35224
TRINITY_DN111386_c0_g1_i3	3.29278	3.07758	3.26303	3.30743	0	0	0	0	0	0.816395	0.461529	0.599318
TRINITY_DN87333_c0_g1_i1	5.84524	5.73993	6.22743	6.23797	0.772308	1.27858	0	0	4.5203	3.31846	5.61536	5.71951
TRINITY_DN117367_c4_g6_i1	6.30162	8.442	5.25769	3.9528	5.4495	6.5599	7.9497	7.68985	7.0786	6.92781	6.1127	8.24997
TRINITY_DN115988_c0_g3_i3	0	0	0	0	1.99603	1.81517	1.21785	1.123	1.35952	0.808179	1.6951	1.92903
TRINITY_DN91441_c0_g2_i2	0	0.57628	0.235114	0	4.85504	4.91886	4.91112	4.94939	3.89976	4.14657	4.07707	4.12482
TRINITY_DN111959_c0_g2_i5	0	0	0	0	3.37128	3.61883	3.3029	3.55557	1.39342	3.17568	2.68212	3.16928
TRINITY_DN118095_c0_g4_i2	2.38626	2.5218	2.34511	2.49185	0	0	0	0	1.2762	1.13816	0.302173	1.07313
TRINITY_DN97477_c4_g2_i1	3.23695	2.73682	2.66061	3.01614	0	0	0	0	0	0	0	0
TRINITY_DN118630_c1_g2_i3	1.60597	0	0	0	0.533065	0.745883	0.826193	0.601221	0	0	0	0
TRINITY_DN79380_c0_g1_i1	4.87632	4.54961	5.61489	5.51099	0	0	0.228973	0	4.21723	4.45773	4.02112	3.73877
TRINITY_DN82540_c0_g1_i1	0	0	0	0	0.235114	0.356144	0	0	1.55778	1.20852	2.37823	2.2854
TRINITY_DN112069_c1_g3_i2	0	0	0	0	0	0	0	0	2.33113	2.58328	3.35783	2.7966
TRINITY_DN111564_c1_g2_i4	0	0	0	0	0	0	0	0	2.78534	1.9115	2.73357	2.71809
TRINITY_DN86400_c0_g1_i1	3.29013	3.0018	3.48259	3.24975	0	0	0.0143553	0	0.536053	1.09153	0.91533	0.805705
TRINITY_DN103668_c0_g1_i1	4.85609	4.72492	5.52001	5.48298	3.99404	3.67084	3.55557	3.52707	2.36569	2.03633	2.74308	2.50386
TRINITY_DN87693_c1_g1_i1	5.03439	4.74454	6.03909	6.14258	3.95652	3.97902	2.20006	2.46493	4.65998	4.71078	4.22118	4.02077
TRINITY_DN98699_c1_g1_i2	2.45154	1.38515	2.6173	2.17856	3.49914	3.38571	3.63633	3.6783	3.39589	3.38488	4.78099	4.3687
TRINITY_DN84906_c0_g2_i1	2.43429	2.37351	1.57046	1.73422	0	0	0.105678	0	0.280956	0	0	0
TRINITY_DN107950_c4_g1_i1	3.21987	3.13439	3.24747	3.01293	0	0	0	0	0.585924	0.695994	0	0.49057
TRINITY_DN114740_c1_g6_i1	1.87106	1.64985	0.827819	0.255803	2.00252	1.77357	3.22419	3.07776	2.01757	1.74502	2.05589	1.85758
TRINITY_DN105845_c0_g1_i1	0	0	0	0	2.06833	1.92903	1.97012	1.43563	1.32423	1.05033	0.75446	1.29101
TRINITY_DN96259_c0_g3_i4	0	0	0	0	1.0697	0.658097	1.00072	1.02503	0	0	0.941106	0.634129
TRINITY_DN106289_c1_g1_i2	1.11836	1.22157	3.776	3.70266	0	0	0	0	2.8482	2.48104	1.33857	1.18587
TRINITY_DN88725_c0_g8_i1	0	0	0	0.510962	5.28629	4.72367	5.28488	5.33389	4.05441	4.18206	4.17505	4.3781
TRINITY_DN105734_c1_g11_i6	2.10702	0	0	0	0	0.753605	0	0.49774	1.47508	2.52682	1.12102	1.47405
TRINITY_DN114023_c2_g5_i1	0	0	1.4526	0	2.36008	2.12367	3.10299	2.24062	0	1.71017	1.78618	2.75788
TRINITY_DN103460_c0_g3_i1	2.06936	2.2228	2.01578	1.97673	0	0	0	0	0	0.475085	0	0
TRINITY_DN22930_c0_g2_i1	0	0	0	0	0	0	0	0	7.21928	6.94444	7.41379	6.97775
TRINITY_DN116825_c0_g4_i4	1.3774	2.07861	1.72509	1.76977	0	0	0	0	1.31846	1.67446	1.854	1.63087
TRINITY_DN105578_c10_g22_i1	5.48919	5.11266	4.43849	3.749	3.96597	3.75916	4.00962	4.20961	1.93508	0	2.27322	1.7566
TRINITY_DN98736_c2_g1_i4	0	2.3274	1.86869	3.03738	0	0	0.626673	0	1.8516	1.32251	1.31962	0.6107
TRINITY_DN97594_c0_g1_i6	0	0	0	0	0	0.0635029	0.786596	0	2.39122	2.25187	1.8496	1.90574
TRINITY_DN106578_c0_g1_i5	1.86354	1.584	3.21739	2.61871	0	0	0	0	0	0	0	0
TRINITY_DN111851_c1_g2_i7	0.290424	1.33285	1.74157	1.45681	0.495695	0.444667	0	0.276199	0.910733	0.765535	0.123004	0
TRINITY_DN119040_c1_g1_i2	0	0	0	0	0.437228	1.21847	1.95977	1.39944	1.80612	1.66494	0.615416	1.17057
TRINITY_DN109648_c0_g1_i1	1.74459	1.56706	1.51501	1.77357	0	0	0	0	0	0	0.207893	0
TRINITY_DN92846_c1_g1_i3	5.55084	5.31121	5.58096	5.56685	0	0	0	0.78073	1.38791	0.748461	0	0
TRINITY_DN98777_c3_g1_i1	0.746743	0	0	0	4.43636	3.82863	4.10064	4.14543	3.37184	2.62152	3.83421	4.28496
TRINITY_DN97937_c0_g1_i2	1.65398	2.34398	1.69243	1.57337	0	0.205393	0	0	0	0	0	0
TRINITY_DN97529_c0_g1_i1	3.10148	1.41088	2.4098	1.26484	0	1.80777	1.22959	0.601221	0.474047	0.993493	0	0
TRINITY_DN95479_c1_g3_i17	0	0	0	0	3.14241	2.77041	2.40108	2.87046	2.07142	2.31412	2.40871	2.76575
TRINITY_DN113322_c1_g1_i1	0	0	0	0	0.211635	0.0758749	0	0	0.269033	0.356144	2.63668	3.93772
TRINITY_DN97642_c0_g1_i2	1.76469	1.47871	2.19724	2.18142	2.23143	2.38543	0.436162	0.194087	2.95103	3.17409	1.52807	2.17632
TRINITY_DN97219_c0_g1_i1	1.12433	0.369606	1.10969	1.39726	3.07861	2.7	3.37907	3.59837	2.73963	2.4862	1.56071	0.656268
TRINITY_DN108825_c3_g1_i3	0.343692	0.356144	0.302173	0.163499	1.61683	1.68751	2.09795	2.0268	2.44122	2.78325	1.92714	2.19188
TRINITY_DN109079_c2_g2_i7	0	0	3.30042	2.98623	0	0.893751	0	0	1.58256	0	0	0
TRINITY_DN99039_c0_g4_i1	0	0	0	0	4.08074	3.52795	3.90689	3.87951	4.34255	4.32718	4.51557	4.48626
TRINITY_DN118334_c2_g1_i3	0	0	0	0.342555	0.885184	1.70354	1.72596	1.63552	1.62152	2.19283	1.76256	2.33199
TRINITY_DN91496_c0_g2_i1	3.03263	3.16285	5.5571	5.51305	6.07773	5.90007	4.38571	4.27172	5.96477	6.08992	4.83522	4.66914
TRINITY_DN104380_c0_g11_i4	3.68032	3.42385	2.33428	2.05554	0.116365	0	1.93093	2.24062	2.35727	1.52657	4.5704	4.0584
TRINITY_DN86622_c0_g4_i1	0	0	0	0	3.61988	0	4.41441	4.16864	0	0	0	2.51324
TRINITY_DN108218_c0_g1_i2	0	0	0	0.453122	0	0	0	0	1.7761	0	4.02698	3.8472
TRINITY_DN112055_c0_g2_i4	0	0	0	0	1.93055	1.53854	1.94561	2.30918	1.89608	0.594549	2.26664	1.8675
TRINITY_DN115664_c0_g1_i2	0	0	0	0	2.24001	2.48182	1.67942	2.16864	1.48594	2.06419	2.24975	1.95233
TRINITY_DN87981_c0_g1_i2	0	0	0	0	0.921436	0.961994	0	0	0	0	1.81352	1.17057
TRINITY_DN104490_c0_g4_i1	4.51803	4.50131	5.1304	5.08691	0	0	0	0	0	0	0	0
TRINITY_DN114324_c0_g3_i1	0.934328	1.1846	1.01935	0.718964	0	0	0	0	1.0314	0	0	0.587845
TRINITY_DN92265_c0_g3_i2	0	0	0	0	1.95494	2.36289	2.67762	2.73379	0	0	0	0
TRINITY_DN117704_c1_g3_i1	2.17696	2.01757	2.00252	2.04264	0	0.293959	0.041243	0.467801	0	0.896078	0	0
TRINITY_DN116864_c3_g2_i1	0	0	0	0	1.48388	1.81885	1.71765	1.80735	4.0597	4.0036	1.59837	1.67039
TRINITY_DN91680_c0_g5_i1	0	0	0	0	0	0	0	0	1.99204	1.68347	2.6597	1.68706
TRINITY_DN116123_c10_g1_i4	0.862352	1.43616	0.598365	0.434028	0.279768	0.537048	0.626673	0.517024	1.96938	1.614	2.52155	3.43109
TRINITY_DN90955_c0_g2_i1	1.56608	1.66038	1.87224	1.73422	0	0	0	0	0	0	0	0
TRINITY_DN102658_c0_g3_i4	1.17887	1.50284	0.324235	0	1.89103	2.02148	2.00504	2.19629	1.22033	0.731183	1.02148	1.78241
TRINITY_DN100098_c1_g1_i1	1.12433	0.736388	0.659011	0.669934	3.28983	3.2499	3.60051	3.83178	1.62152	1.54646	2.6722	2.87106
TRINITY_DN109151_c4_g3_i2	1.33571	1.584	0.366252	0.908429	2.64201	2.49339	2.86493	2.9115	2.52306	2.39862	1.854	2.18777
TRINITY_DN91338_c0_g1_i1	0	0	0	0	2.13389	1.98914	1.98076	2.02006	0.735522	1.25157	0.997834	0.49057
TRINITY_DN116309_c1_g1_i2	0	0	0	0	1.10098	1.10836	0.944858	0.386259	0.770618	1.02928	0.625738	0.167358
TRINITY_DN109509_c1_g1_i2	1.21412	1.53257	0	0	2.69688	2.47716	2.2032	1.80735	0.813114	1.3051	1.57676	1.78785
TRINITY_DN118390_c1_g1_i1	2.569	1.5612	2.49595	2.26424	0	0	0	0	0	0	0.594549	0
TRINITY_DN88511_c0_g5_i2	6.11655	6.37808	6.80939	6.90738	5.07421	4.72121	3.2345	3.98541	6.07923	5.89893	6.60091	5.85651
TRINITY_DN102998_c1_g3_i4	4.81997	4.52049	4.85773	4.76803	0	0	0	0	0	0	0	0
TRINITY_DN74319_c0_g2_i2	4.88811	4.8482	3.78094	3.89579	3.3238	3.64708	3.62632	3.15429	3.1914	3.17728	2.45917	1.92903
TRINITY_DN100889_c0_g2_i1	4.23373	4.11445	4.36394	4.58922	1.62574	2.61542	1.5064	1.81926	1.97306	1.59024	2.27977	2.35276
TRINITY_DN117524_c0_g1_i1	0	0	1.12234	1.13159	2.43162	1.65901	2.39589	2.61918	3.3048	3.1643	5.84629	5.76283
TRINITY_DN89016_c0_g1_i3	2.52331	2.0545	2.54992	2.34767	0.258217	0	0	0	1.8922	0.840765	0	0.228973
TRINITY_DN91527_c0_g6_i1	0.722466	0	0.313826	1.51854	4.01578	4.18499	4.31767	4.40095	4.00558	4.15559	4.32056	3.55827
TRINITY_DN99713_c0_g2_i1	1.1903	2.14503	0.999278	1.63459	0	0	0	0	0	0.773996	0	0
TRINITY_DN113988_c0_g3_i3	0	0	0	0	0.840765	1.88362	1.82253	2.20226	1.65031	1.60928	1.81803	1.60786
TRINITY_DN101132_c1_g2_i1	0	0	0	0	2.618	1.8335	2.33457	2.13159	1.28865	0	0	0
TRINITY_DN105379_c1_g3_i1	0	0	0	0	0	0	0	0	5.35209	4.99643	5.79423	4.96828
TRINITY_DN109536_c1_g1_i6	0	0	0	0	1.7264	0.582074	1.64478	2.63041	0.699552	1.61871	3.11003	3.06316
TRINITY_DN89541_c0_g3_i9	0	0	0	0	3.32106	3.59848	3.62971	3.62667	3.47638	3.53692	3.99928	3.82242
TRINITY_DN108171_c0_g10_i2	1.35671	2.00935	1.96162	1.89297	0	0	0	0	0	0	0	0
TRINITY_DN118386_c0_g4_i2	1.32481	0.916859	0	0.520045	0	0	0	0	0	0	0.60502	0
TRINITY_DN95867_c0_g8_i1	0	0	0	0	4.77731	3.26634	4.51166	3.67503	0	0	0	0
TRINITY_DN95746_c2_g1_i1	1.8488	2.26574	1.14666	1.53257	0	0	0	0	0.596458	0	0	0
TRINITY_DN103539_c0_g3_i4	0.312665	0	0	0	0	0	0	0	1.89995	1.98258	1.97269	2.21475
TRINITY_DN93524_c1_g23_i1	4.36184	3.776	5.46097	5.34099	0	0	0	0	0	0	0	0.90381
TRINITY_DN117166_c0_g1_i1	3.83582	3.75114	5.75494	5.21436	0.495695	0	0	0	4.98067	5.12362	5.32164	5.60021
TRINITY_DN99076_c2_g2_i3	0	0	0.773996	1.62152	2.43403	2.65306	1.86829	2.91686	0.516015	0	0.540027	0
TRINITY_DN112530_c4_g3_i7	0.586885	0	0.641546	0	5.72765	6.69338	7.078	6.93839	7.32314	7.14829	5.61668	5.86076
TRINITY_DN106062_c0_g9_i1	2.53705	2.43403	2.99041	2.8526	0	0	0	0	0	0	0	0
TRINITY_DN95055_c3_g7_i1	4.44235	4.31317	4.19771	4.17848	1.12565	0	0	0.740712	4.50805	4.24808	3.64789	3.52632
TRINITY_DN79364_c0_g1_i1	4.03378	3.22188	4.61271	4.39273	0.426533	0.554834	0	0	0.854395	0.565597	0	0.464668
TRINITY_DN117094_c0_g10_i2	4.05892	3.99159	4.31194	4.038	0	0.563646	0	0	0	0	0	0
TRINITY_DN93512_c0_g1_i1	1.17313	1.81229	0	1.03069	3.9364	3.67593	3.97324	3.9607	3.28969	3.2549	3.4264	3.48272
TRINITY_DN113142_c1_g2_i3	1.94598	1.86869	0.857583	1.64293	0.246104	0	0.395063	0	0	0	0	0.27262
TRINITY_DN95982_c0_g1_i3	0	0	0.496718	1.92144	2.10936	1.40708	1.35332	1.24489	1.52256	0.0143553	1.06074	1.78785
TRINITY_DN108867_c1_g1_i1	6.18061	6.18194	8.1627	7.69945	0	0	0	0	0	0	0	0
TRINITY_DN114096_c0_g2_i2	1.53406	1.89608	0.865523	0.711054	0.0786098	0	1.00072	0	0.375178	0	0.819668	1.4547
TRINITY_DN55952_c0_g1_i1	1.48697	3.49134	1.79701	3.06316	0.211635	0	1.95271	0	3.41549	0.0143553	4.99059	3.44586
TRINITY_DN96300_c0_g10_i1	4.09862	3.39204	3.7995	4.10534	5.63529	5.1348	6.27625	6.17171	3.93499	3.14812	4.80467	4.67395
TRINITY_DN106251_c0_g1_i2	4.80952	4.10073	5.45579	5.27717	2.96975	1.48852	2.50894	2.47015	3.58736	3.51816	2.34738	2.98039
TRINITY_DN108302_c0_g1_i4	0	0	0	0	2.9013	1.9115	1.93093	2.36121	3.18158	2.35417	3.27441	3.05259
TRINITY_DN87578_c3_g2_i2	3.67615	3.46715	4.25316	4.24115	0.772308	0.730314	0	0	3.45365	2.61918	3.3215	2.7761
TRINITY_DN107467_c0_g2_i4	2.81558	2.42787	2.584	2.57483	0	0	0	0	0	0	0	0
TRINITY_DN91908_c0_g4_i1	0	0	1.86869	0	2.11537	0	0	0	0	0	2.54102	1.69243
TRINITY_DN91354_c2_g21_i1	4.68055	5.25142	5.72061	5.93357	0	0	0	0	0	0	0	0
TRINITY_DN94903_c1_g2_i1	0	0	0	0.266637	4.16326	4.22103	4.37976	3.9845	5.31734	5.14339	5.84268	5.69649
TRINITY_DN76555_c0_g3_i1	0	0	0	0	0	0	0	0	4.04186	4.44188	3.05728	4.00432
TRINITY_DN104600_c0_g1_i2	2.24367	1.44837	1.74932	1.51854	0.102994	0.356144	0.192825	0.332278	0.681674	0	0.763836	0.399445
TRINITY_DN92879_c0_g3_i1	0	0	0	0	3.32783	2.84479	1.55385	1.36233	3.51172	2.73639	1.84077	0.835924
TRINITY_DN106813_c0_g1_i9	2.014	1.89142	1.41738	1.15575	1.13816	0.293959	2.24154	1.854	0	0	1.38847	0
TRINITY_DN113151_c1_g2_i1	2.88069	3.01632	3.5623	3.54622	0	1.73898	0.721591	0	0	0	0.676267	0
TRINITY_DN91962_c2_g21_i1	2.93621	2.17887	3.28954	3.14372	6.0967	6.1689	6.10413	6.11761	3.54251	3.04701	4.60235	4.47671
TRINITY_DN95744_c0_g3_i5	1.04194	0	0	0	1.8984	1.98258	0.826193	1.28511	2.10266	2.34852	1.31325	0.959028
TRINITY_DN82320_c0_g1_i1	0	0	0	0	0	0	0	0	0	0	3.45141	3.20226
TRINITY_DN105701_c2_g4_i3	2.31528	2.23358	2.10299	2.32135	0	0	0.96643	0	0	0	2.05207	0.0524159
TRINITY_DN83211_c0_g2_i1	3.65076	3.50169	3.64432	3.52093	3.01203	0	0.635058	0	0.671746	0.545968	0	2.80674
TRINITY_DN117381_c4_g1_i4	2.38626	2.30363	2.7966	3.11636	0.513996	0.941858	0.38405	0.264236	1.05242	1.63738	0.235114	0.302173
TRINITY_DN110020_c1_g1_i1	2.84398	3.08746	2.32912	2.5477	3.45812	3.8984	4.20727	3.91753	4.10417	3.8338	4.29389	4.96657
TRINITY_DN119008_c3_g2_i1	0	0	0	0	2.82944	1.3471	1.82253	1.05797	1.02361	0	0.261832	1.92448
TRINITY_DN99709_c0_g1_i1	1.00935	1.31267	0.992768	0.482332	0	0	0	0.506907	0	0	0	0
TRINITY_DN102146_c1_g3_i3	0.290424	0.994942	0	0	1.24975	1.91877	0.181421	1.05172	3.53618	3.0798	2.31237	1.73031
TRINITY_DN114485_c0_g1_i1	0	0.609755	0	0	0	0.325386	1.19409	0	1.67807	0.695994	1.95233	1.5787
TRINITY_DN97470_c1_g3_i4	3.6368	3.63796	3.34355	3.57555	0	0	0	0.797428	0.994942	0.799916	0.696884	0
TRINITY_DN93280_c0_g3_i1	2.84197	3.25927	2.96477	2.86711	1.76638	0	0	0	0	0	0	0
TRINITY_DN81147_c0_g3_i1	2.83451	2.41522	3.49825	3.2857	0	0	0	0	0	0	0	0
TRINITY_DN114441_c4_g1_i2	3.3051	2.6774	3.07758	2.97618	0	0	0	0	0	0	0	0
TRINITY_DN110844_c0_g2_i4	0.176323	0.343692	0.356144	0.255803	0	0	1.01436	1.11703	0	0	0	0
TRINITY_DN118826_c0_g1_i7	0.762987	0.598365	0.313826	1.17377	0	0	0	0	0	0	0	0
TRINITY_DN84013_c0_g2_i1	5.48411	5.64746	5.58066	5.3783	0	0	0	0	0	0	0	1.30568
TRINITY_DN99913_c5_g9_i3	0	0	0.153157	0	2.87224	2.0966	2.74889	2.78889	5.2284	5.3518	5.75601	5.53646
TRINITY_DN108039_c4_g3_i3	0.968644	0.994942	0.269033	0.372952	0	0.0881416	0.285698	0	0	0	0.625738	0.464668
TRINITY_DN115459_c1_g1_i4	0	0	0	0	0	0	0	0	0	0	1.63459	2.31063
TRINITY_DN94604_c0_g1_i1	0.891419	0	1.7891	0	4.52011	4.45753	4.13159	4.16406	2.38018	3.02768	1.09828	1.32654
TRINITY_DN117546_c9_g3_i2	4.30736	4.14617	4.20571	4.21482	0	0	0	0	2.06798	2.559	2.93923	2.07895
TRINITY_DN117397_c0_g8_i1	3.61836	3.50029	3.05189	2.69064	0.476122	0	0	0	0	0	0	0
TRINITY_DN106530_c0_g3_i11	0	0	0.543991	1.24245	0	0	0	0	0	0	0	0
TRINITY_DN101338_c0_g2_i1	3.68661	3.59252	3.42613	3.69755	2.17025	0.975263	1.33113	1.57676	1.19472	0	0.625738	0.399445
TRINITY_DN105001_c3_g1_i1	1.58832	2.28983	1.82741	2.02006	2.87401	3.9114	3.80426	3.59837	2.97379	1.26364	3.25444	2.57701
TRINITY_DN108134_c1_g2_i1	1.95643	1.06901	0.887525	0.857583	1.1564	0.27262	0.794104	1.71765	0	0	0.151859	0.344828
TRINITY_DN102264_c0_g2_i3	0	0	0	0	0	0	0	0	1.9542	2.54671	2.20883	2.92562
TRINITY_DN92825_c0_g2_i2	3.12928	2.82985	3.31136	3.73411	0.707525	0	0	0.874207	0	1.49621	1.12829	0
TRINITY_DN114153_c0_g1_i2	0	0	0	0	2.57143	2.31383	2.49697	2.51904	1.8516	1.58544	1.60881	2.24884
TRINITY_DN96072_c1_g15_i1	0	0	0	0	5.23657	5.43102	5.05507	4.8523	5.50846	5.94043	5.54145	5.32409
TRINITY_DN89893_c0_g1_i1	0.83996	0	0	0	1.08882	1.26784	1.18777	1.33514	0.964953	0.941858	0.863938	0.805705
TRINITY_DN114798_c1_g1_i4	0	0	0	0	0	0	0	0	0	0	4.43363	4.83451
TRINITY_DN93524_c1_g24_i1	1.52907	1.22836	2.37128	2.74545	0	0	0	0	0	0	0	0
TRINITY_DN95230_c4_g7_i3	0	0	0	0	0	0	0	0	1.88792	0	2.29924	1.98841
TRINITY_DN103288_c0_g1_i2	1.11237	1.63366	0.820485	0	1.88401	2.13849	2.13586	1.99928	3.40993	3.58352	3.82416	3.55974
TRINITY_DN98928_c0_g1_i1	3.15818	2.87657	2.66266	2.9279	0.246104	0	0	0	0.397255	0	0	0
TRINITY_DN98662_c1_g3_i2	2.73531	2.91054	3.46937	3.23848	0.674461	1.12035	0	0.24123	0.408168	0.594549	0.495695	0.197865
TRINITY_DN97713_c0_g1_i10	3.43843	2.81803	3.81291	3.69042	3.99494	3.6534	3.60502	3.82395	0.1137	0.31034	1.43029	1.99277
TRINITY_DN105391_c0_g1_i2	2.22064	2.2228	4.29631	4.08899	2.57143	2.68796	1.46676	1.55827	1.37629	2.19598	0.377401	0.399445
TRINITY_DN102504_c0_g2_i1	1.9668	0.889863	2.56365	3.30612	2.92277	3.32077	1.81065	3.00396	4.3989	3.77284	3.61695	2.65214
TRINITY_DN116998_c0_g2_i2	0.919912	0.695103	0	0.221568	0.935083	1.94261	1.52557	0.828632	1.86394	1.48594	1.52256	1.63087
TRINITY_DN109267_c2_g2_i3	2.14698	1.49108	2.24062	2.18428	0	0.828632	0	0.574344	0	0	0	0
TRINITY_DN97089_c0_g1_i1	3.35699	3.51652	2.37907	0	0	0	0	0	0	0	0	0
TRINITY_DN107786_c0_g10_i2	4.43182	4.18285	4.47106	4.78409	0	0	0	0	0	0	0	0
TRINITY_DN112678_c1_g5_i1	2.20038	2.8486	0	0.443607	0.748461	0.961994	1.17568	1.87303	2.43296	2.65168	1.81803	1.87696
TRINITY_DN106778_c0_g2_i3	2.57362	3.01436	2.39451	2.30247	0.578214	0.753605	0.168642	0.843984	0.97966	0.824564	0.0621217	0.941106
TRINITY_DN105964_c0_g2_i1	0.595504	0.432959	0	0	0	0	0	0	0.386259	0.422233	3.58796	3.51096
TRINITY_DN115863_c0_g1_i2	1.30334	0.445727	1.03281	1.46153	0.949348	0.194087	0	0.0935602	0.918386	1.71017	0.92448	1.21661
TRINITY_DN96228_c0_g3_i2	0	0	0	0	3.86354	3.67186	3.70122	3.37156	3.86473	4.58832	4.08466	4.39328
TRINITY_DN104594_c2_g1_i2	2.38377	2.36065	0.477159	0.957543	0.485427	0.941858	0.695994	0.49774	1.05242	0.422233	0.438293	0.439357
TRINITY_DN113521_c0_g1_i4	1.73249	2.2302	2.52431	2.56365	0	0.500802	0	0	0	0	0	0.835924
TRINITY_DN114106_c1_g1_i1	0	0.0328061	0	0	0	0.345964	0	0.663572	0.545968	1.71458	1.35727	1.76723
TRINITY_DN77930_c0_g2_i3	0	0	0	0	2.48052	2.45602	0	2.33971	0	0	0	0
TRINITY_DN116170_c1_g4_i2	0.52306	0.695103	0.78157	0.767231	0.140124	0	0.205393	0	0.1137	0.411426	0	0
TRINITY_DN102377_c0_g4_i2	1.41305	0.518031	1.64985	1.43242	3.9991	4.29719	4.17105	4.16019	3.70973	2.05728	2.81085	2.65214
TRINITY_DN101106_c0_g7_i3	1.82619	1.05311	2.081	1.918	3.73021	4.36702	3.93055	3.80828	4.28392	4.17967	4.23312	4.08262
TRINITY_DN110614_c0_g2_i2	1.52457	0.84318	2.08406	1.27083	0.176323	0.335712	0	0	0	0.464668	0	0
TRINITY_DN74287_c1_g1_i1	0	0	0	0	0	0	0	0	5.75964	6.18267	7.77337	7.5877
TRINITY_DN115790_c0_g8_i1	0	0	0	0	1.3584	1.16736	0	0.757023	4.27172	4.49538	5.07506	4.49096
TRINITY_DN113293_c0_g1_i1	0	0	0	0	1.44996	2.52782	2.16382	1.77947	3.15202	2.65398	3.42196	3.30976
TRINITY_DN106146_c2_g21_i2	0	0	0	0	2.618	2.35276	1.46676	1.36793	1.68257	1.5758	1.67536	1.69777
TRINITY_DN92072_c0_g3_i1	0	0	0	0	6.85931	6.34586	7.13901	6.44158	5.85147	4.83284	5.40739	5.4781
TRINITY_DN115766_c2_g1_i1	3.23281	3.37587	2.03914	2.07485	0	0	0	1.29042	1.06005	0.659925	0.92448	0
TRINITY_DN109035_c1_g2_i6	0	0	0	0	0.200379	0.124328	0	0	0.43082	0.389567	5.19294	4.96148
TRINITY_DN118277_c3_g2_i1	3.95299	3.55434	2.14339	1.93206	1.28333	1.61259	6.43351	6.46336	2.22435	1.71017	11.3559	11.0981
TRINITY_DN65668_c0_g5_i1	7.3892	7.15173	7.71879	7.75631	0	0	0	0	0	0	0	0
TRINITY_DN111823_c0_g9_i2	4.0165	4.16696	3.57034	3.64536	2.78325	3.335	2.04893	2.53829	0.566572	0	0	0
TRINITY_DN109084_c0_g1_i5	1.48182	1.8024	0.887525	0.922959	0.290424	0.261832	0	0.169925	0.408168	0.782409	0	0
TRINITY_DN99599_c2_g1_i2	0	0.204141	0	0	1.61259	1.3471	1.89103	1.7995	0.796598	0	1.92714	2.93017
TRINITY_DN116503_c1_g3_i6	0	0	1.52907	1.91073	2.38073	2.54572	3.29322	3.35671	0.910733	1.37907	2.7761	2.01471
TRINITY_DN97171_c0_g3_i1	0	0	0	0	4.41886	3.76681	4.00791	3.50526	1.0165	1.13159	1.24062	2.21878
TRINITY_DN115053_c0_g2_i1	0.257011	0	0.212881	0.434028	1.41522	2.15056	1.92029	1.90304	1.90804	1.5758	2.2262	2.41061
TRINITY_DN112286_c1_g2_i2	3.95559	3.98413	3.65512	3.80436	4.59759	4.20774	4.42533	4.28525	3.98523	4.58352	5.79166	5.66161
TRINITY_DN97285_c1_g1_i1	3.33857	2.73682	3.46323	3.65489	4.97136	4.29587	3.62632	4.16559	0.596458	1.59979	1.14274	1.51803
TRINITY_DN63231_c0_g4_i1	0	0	0	0	0	1.45049	0	0.24123	1.26424	2.35699	4.22118	4.66704
TRINITY_DN110249_c1_g1_i1	5.33299	5.24963	5.35899	5.22793	0.963474	3.84499	2.7366	2.90034	2.97563	2.71238	3.35473	2.50716
TRINITY_DN112585_c0_g1_i4	0.405992	1.88245	0.879706	0.529071	0	0	0	0	0	0	0	0
TRINITY_DN111568_c1_g6_i1	3.69599	3.61341	4.46682	4.29572	0.54201	0	0	0	0.653519	0	0	0
TRINITY_DN109284_c1_g1_i1	3.08423	2.87873	3.15672	2.60999	0	0.051024	0	0	2.86235	2.41224	2.96606	2.12433
TRINITY_DN100672_c1_g2_i3	3.57966	3.57289	3.2461	3.29116	1.29983	1.42169	0.762136	1.39944	2.44917	3.30976	2.77379	2.52557
TRINITY_DN111571_c4_g17_i1	5.92948	4.85927	6.23318	5.72203	12.3495	11.6347	11.4453	11.3982	11.4882	11.5089	11.0508	10.9379
TRINITY_DN93536_c1_g1_i4	0	0	0.313826	0	1.86948	2.22188	2.53306	2.18396	2.19566	2.49902	2.72879	4.38232
TRINITY_DN112058_c2_g5_i1	2.60051	2.58496	3.03879	2.96938	0.344828	0.761285	0	0.41684	0.516015	0	0.518031	0.452068
TRINITY_DN111006_c4_g1_i1	2.66517	2.1564	0	0	2.40626	2.58736	1.35332	1.44095	4.43962	4.41643	2.74308	3.10283
TRINITY_DN112668_c1_g1_i1	2.69443	2.70088	2.45733	2.36597	1.33228	0.454176	0.308011	0	2.18935	1.64662	2.0635	2.45312
TRINITY_DN115776_c0_g1_i4	0	0	0.258217	0	1.6893	1.81885	1.43189	1.84238	1.07382	0.650765	1.36345	1.24732
TRINITY_DN18252_c0_g1_i1	0	0	0	0	0	0	0.404903	0.332278	0	0	3.2561	2.976
TRINITY_DN90565_c1_g1_i2	5.40565	5.21284	5.449	5.55133	0	0	0	0	0.662661	0.739848	0.828632	0.371838
TRINITY_DN93934_c0_g1_i4	0.714575	0	0.709291	0.950095	0.921436	0.554834	0	0	0.653519	0	0.646163	0.6107
TRINITY_DN114585_c0_g1_i1	2.15316	1.96236	0.212881	0	0	0	0.778209	1.18523	0.292782	0.888305	1.69019	1.18587
TRINITY_DN86030_c0_g1_i1	0	0	0	0	0	0	0	0	3.74438	4.03659	3.75243	2.9279
TRINITY_DN113867_c0_g1_i1	0.604071	0.159629	0.24732	0.393965	1.52657	1.21288	1.9668	1.47612	1.54794	1.73639	2.4678	2.33885
TRINITY_DN108498_c1_g4_i1	5.50405	5.26858	4.5634	4.82838	0	0.914565	0	0	0	2.13488	0	0
TRINITY_DN94611_c0_g1_i1	0	0	0	0	4.2371	4.47463	5.29649	5.90135	4.75873	4.5043	3.47028	3.48749
TRINITY_DN110568_c3_g3_i3	3.43723	3.70277	3.82151	3.88772	0	0.171207	0	0	0	0	0	0
TRINITY_DN115400_c4_g10_i1	4.11187	3.95615	3.00737	2.14274	0	0	0	0	0	0	0	0
TRINITY_DN109803_c0_g1_i1	1.40817	1.6173	1.98878	1.52306	0.344828	0.722466	0.252173	0.276199	0.744161	0	0.573375	0.78576
TRINITY_DN95115_c0_g5_i1	5.52165	5.19594	5.94579	5.9222	1.26664	0	0	0	0	0	0	0
TRINITY_DN90111_c0_g1_i1	4.36121	4.12895	5.01391	4.78262	0.871055	0.599318	1.26963	1.5008	1.58785	1.25761	0	0.711935
TRINITY_DN87061_c0_g2_i1	4.24512	3.9442	4.30859	0	0	0	0	0	0	0	0	0
TRINITY_DN109052_c1_g2_i3	0	0	0	0	3.44586	3.59634	3.28333	3.43683	3.15202	2.77905	3.48182	3.28821
TRINITY_DN102066_c0_g1_i16	0.604071	0	0.334568	0.266637	1.36905	1.12631	2.05866	1.60407	0	0	0	0
TRINITY_DN111202_c2_g3_i2	0	1.13225	1.69644	2.2558	3.08508	2.79494	2.13914	1.83107	1.8922	2.26093	0	0.6107
TRINITY_DN100883_c0_g6_i1	0.343692	0	0	0	4.43202	4.27657	3.83157	4.11462	3.84539	4.17329	4.74093	4.47275
TRINITY_DN111802_c0_g19_i1	4.24648	3.39369	2.91571	2.96938	0	0	0	0	0	0	0	0
TRINITY_DN87328_c0_g31_i1	0	0	0	0	5.36695	4.65449	5.35583	5.10811	3.15866	0	0	0
TRINITY_DN77690_c0_g3_i1	4.0884	3.48826	3.37114	3.53132	0	0	0	0	0	0	0	0
TRINITY_DN110632_c0_g1_i1	2.12267	2.18269	2.35811	2.72334	0	0	0	0	0	0.250962	0	0
TRINITY_DN103682_c1_g5_i5	0	0	0	1.27083	0	0	0	0	5.58764	4.92077	4.84358	4.52212
TRINITY_DN111187_c0_g1_i1	0	0	0	0	1.05033	1.45523	1.24123	1.29631	1.85559	1.75788	2.33771	2.2561
TRINITY_DN106853_c0_g1_i2	3.80643	3.5399	3.91648	4.02414	0	0	0	0	0.949348	1.87657	1.36961	0
TRINITY_DN97063_c0_g1_i1	0	0.674461	1.23511	0.726831	0	0	0	0	4.04186	3.8479	0	1.06419
TRINITY_DN108842_c0_g1_i2	3.15656	3.66607	4.09736	4.22273	0	0	0	0	3.37754	1.17696	3.50589	3.5552
TRINITY_DN88307_c0_g5_i1	0	0	0.84318	0	0	0	1.67942	0	0	0	6.78308	6.77685
TRINITY_DN112740_c1_g1_i1	3.23557	3.13044	1.44784	2.0036	0	0	0	0	0	0	0	0
TRINITY_DN114132_c0_g12_i1	0	0	0	0	3.35685	4.02618	3.86037	3.97838	0	0	0.809826	0
TRINITY_DN102266_c2_g8_i1	4.98527	5.11607	7.80052	7.68787	5.67262	4.89409	3.00522	3.81127	6.09767	6.31404	5.49717	5.57074
TRINITY_DN86132_c0_g1_i3	4.53088	4.37705	4.6534	4.64143	4.1944	4.55109	4.27135	4.06514	0	0	0	0
TRINITY_DN93735_c0_g9_i1	0	0	0	0	6.71257	6.27631	5.868	6.02768	0	0	0	0
TRINITY_DN118712_c0_g1_i4	1.97673	1.56706	1.97526	2.48491	0	0	0	0	0	0	0	0
TRINITY_DN107152_c1_g3_i1	5.68066	5.24789	5.02055	4.93367	1.62994	1.93584	0.848798	0.698663	1.74114	1.42277	1.31962	1.40926
TRINITY_DN104049_c0_g1_i1	0	0	4.61712	4.78456	0	0	0	0	2.40545	4.45246	1.71501	3.28629
TRINITY_DN77477_c0_g1_i1	4.37483	4.04466	4.27001	4.46571	0	0	0	0	2.81291	3.68235	3.26784	2.97361
TRINITY_DN100946_c0_g2_i1	3.13849	2.70088	2.76914	3.31687	0.504875	0	0.809826	0	0	0	0	0.656268
TRINITY_DN115754_c0_g3_i3	0	0	0	0	2.94561	2.88069	2.81291	2.83026	1.16221	1.11836	1.54992	0.795767
TRINITY_DN90904_c0_g1_i1	3.33056	3.05745	2.9631	2.86908	0	0	0	0.320773	0	0.9115	0.529071	0
TRINITY_DN93797_c2_g3_i2	0	2.51602	2.1884	0	0	0	0	0	4.31245	4.10693	4.01221	3.79202
TRINITY_DN89465_c0_g1_i1	4.20711	4.08984	3.52532	3.63145	4.02574	3.62621	4.69866	4.67864	3.64166	3.83279	5.66283	5.67759
TRINITY_DN78582_c0_g13_i1	0	0	0	0	0	0	0	0	0	0	3.8675	3.75585
TRINITY_DN111683_c0_g1_i2	0	0	0	0	1.47405	2.63227	1.55876	2.02006	2.58592	2.37379	2.47923	0
TRINITY_DN94816_c0_g1_i2	3.89025	3.62023	3.90217	3.52557	0.446786	0.633199	0	0	1.9542	1.614	1.809	1.73552
TRINITY_DN98075_c0_g1_i1	2.88264	2.96772	2.93697	2.7433	0	0	0	0	0	0	0	0
TRINITY_DN77081_c1_g1_i1	4.97636	4.88235	5.61844	5.75074	0.37629	0	0	0	0	0	0	0
TRINITY_DN110255_c0_g2_i2	3.58856	3.46858	2.86295	2.82273	0	0	0	0	0	0	0	0.795767
TRINITY_DN102739_c0_g5_i1	0	0	0	0	3.62422	3.76871	4.05996	3.852	2.72181	2.42841	3.62597	2.70177
TRINITY_DN112158_c0_g1_i2	0	0	0.22404	0.751035	2.13389	1.98586	2.24154	2.41143	1.84358	2.04684	2.39972	2.41061
TRINITY_DN101499_c0_g4_i2	1.81885	2.20101	1.56169	1.41738	0	0	0	0	0	1.18333	0.438293	0
TRINITY_DN116965_c1_g1_i2	2.52557	2.87421	1.52005	2.48723	1.37407	3.17696	3.39342	2.9813	1.25822	0.808179	1.53903	1.03914
TRINITY_DN110160_c0_g3_i3	2.61353	2.12598	0.922959	1.76977	0	0	0	0	0	0	0	0
TRINITY_DN99267_c0_g2_i5	1.87106	2.05068	1.23511	1.08814	1.15056	1.59979	2.57749	2.48491	0	0	1.01364	2.38709
TRINITY_DN99181_c0_g7_i1	3.65718	3.96809	4.20649	3.74803	0	0	0	0	0	0	0	0
TRINITY_DN114362_c2_g9_i1	5.47479	6.41212	2.54745	6.11747	0	0	0	0	1.9542	1.97526	1.90188	0
TRINITY_DN82170_c0_g1_i1	0	0	0	0	1.99603	2.20789	1.1003	2.02006	0	0	0	0
TRINITY_DN104302_c2_g10_i1	0.989139	2.70354	0	1.26484	0	0	0	0	5.01716	5.10739	5.12035	5.10152
TRINITY_DN113156_c1_g2_i1	0	2.57362	0	0	2.28777	0.80653	0	2.09626	0	0	0	1.88675
TRINITY_DN86966_c0_g1_i1	9.74479	9.55611	9.12389	9.14531	0	0	0	0	2.99241	1.31673	0	0
[truncated: 28,792 more rows]
