# Supplementary material for: De novo transcriptome assembly from flower buds of dioecious, gynomonoecious and chemically masculinized female Coccinia grandis reveals genes associated with sex expression and modification
Source: BMC Plant Biol. 2017 Dec 12;17:241. doi: 10.1186/s12870-017-1187-z (PMC5727884; doi:10.1186/s12870-017-1187-z)
Supplement: Supplementary file 9 — Gene ontology (GO) enrichment analysis for differentially expressed transcripts in each pairwise comparison. (XLSX 1509 kb) [file 12870_2017_1187_MOESM9_ESM.xlsx]

## Sheet: Ag_Early_vs_Female_Early
category	over_represented_pvalue	under_represented_pvalue	numDEInCat	numInCat	term	ontology	over_represented_FDR	go_term	gene_ids
GO:0010208	1.3392e-29	1	35	97	pollen wall assembly	BP	1.50352e-25	BP pollen wall assembly	TRINITY_DN101413_c0_g3_i1, TRINITY_DN101429_c1_g1_i2, TRINITY_DN101903_c1_g2_i1, TRINITY_DN109512_c4_g3_i1, TRINITY_DN113149_c0_g1_i1, TRINITY_DN114589_c0_g3_i1, TRINITY_DN115137_c0_g1_i1, TRINITY_DN115137_c0_g4_i1, TRINITY_DN115533_c0_g1_i1, TRINITY_DN118580_c6_g1_i1, TRINITY_DN50037_c0_g1_i1, TRINITY_DN53612_c0_g1_i1, TRINITY_DN53678_c0_g2_i1, TRINITY_DN68943_c0_g1_i1, TRINITY_DN70169_c0_g3_i1,…
GO:0010927	1.23294e-26	1	36	124	cellular component assembly involved in morphogenesis	BP	6.92111e-23	BP cellular component assembly involved in morphogenesis	TRINITY_DN101413_c0_g3_i1, TRINITY_DN101429_c1_g1_i2, TRINITY_DN101903_c1_g2_i1, TRINITY_DN109512_c4_g3_i1, TRINITY_DN113149_c0_g1_i1, TRINITY_DN114589_c0_g3_i1, TRINITY_DN115137_c0_g1_i1, TRINITY_DN115137_c0_g4_i1, TRINITY_DN115533_c0_g1_i1, TRINITY_DN118580_c6_g1_i1, TRINITY_DN50037_c0_g1_i1, TRINITY_DN53612_c0_g1_i1, TRINITY_DN53678_c0_g2_i1, TRINITY_DN68943_c0_g1_i1, TRINITY_DN70169_c0_g3_i1,…
GO:0080110	1.96761e-22	1	19	31	sporopollenin biosynthetic process	BP	7.36345e-19	BP sporopollenin biosynthetic process	TRINITY_DN101429_c1_g1_i2, TRINITY_DN114605_c1_g1_i1, TRINITY_DN118287_c9_g2_i1, TRINITY_DN118287_c9_g3_i1, TRINITY_DN118580_c6_g1_i1, TRINITY_DN53612_c0_g1_i1, TRINITY_DN70169_c0_g3_i1, TRINITY_DN77391_c0_g1_i1, TRINITY_DN83034_c0_g2_i1, TRINITY_DN83458_c1_g1_i1, TRINITY_DN87122_c3_g2_i1, TRINITY_DN89608_c3_g2_i1, TRINITY_DN89676_c4_g1_i1, TRINITY_DN92316_c1_g1_i1, TRINITY_DN94099_c0_g1_i1, TRIN…
GO:0010584	3.93721e-22	1	27	81	pollen exine formation	BP	1.10508e-18	BP pollen exine formation	TRINITY_DN101413_c0_g3_i1, TRINITY_DN101429_c1_g1_i2, TRINITY_DN101903_c1_g2_i1, TRINITY_DN115533_c0_g1_i1, TRINITY_DN118580_c6_g1_i1, TRINITY_DN50037_c0_g1_i1, TRINITY_DN53612_c0_g1_i1, TRINITY_DN53678_c0_g2_i1, TRINITY_DN68943_c0_g1_i1, TRINITY_DN70169_c0_g3_i1, TRINITY_DN70221_c0_g2_i1, TRINITY_DN72136_c0_g2_i1, TRINITY_DN74585_c1_g5_i2, TRINITY_DN77391_c0_g1_i1, TRINITY_DN83034_c0_g2_i1, TRIN…
GO:0010200	9.06443e-21	1	38	209	response to chitin	BP	2.03533e-17	BP response to chitin	TRINITY_DN101093_c0_g2_i1, TRINITY_DN102355_c3_g15_i2, TRINITY_DN102355_c3_g4_i1, TRINITY_DN102587_c0_g9_i1, TRINITY_DN105765_c0_g4_i1, TRINITY_DN106289_c1_g1_i2, TRINITY_DN106897_c0_g2_i1, TRINITY_DN108413_c1_g1_i1, TRINITY_DN110050_c0_g1_i1, TRINITY_DN110166_c2_g10_i1, TRINITY_DN110166_c2_g15_i1, TRINITY_DN110166_c2_g18_i1, TRINITY_DN110166_c2_g5_i1, TRINITY_DN110331_c0_g1_i1, TRINITY_DN111398_…
GO:0010243	2.63606e-16	1	43	353	response to organonitrogen compound	BP	4.93251e-13	BP response to organonitrogen compound	TRINITY_DN101093_c0_g2_i1, TRINITY_DN102355_c3_g15_i2, TRINITY_DN102355_c3_g4_i1, TRINITY_DN102587_c0_g9_i1, TRINITY_DN105765_c0_g4_i1, TRINITY_DN106289_c1_g1_i2, TRINITY_DN106897_c0_g2_i1, TRINITY_DN108413_c1_g1_i1, TRINITY_DN110050_c0_g1_i1, TRINITY_DN110166_c2_g10_i1, TRINITY_DN110166_c2_g15_i1, TRINITY_DN110166_c2_g18_i1, TRINITY_DN110166_c2_g5_i1, TRINITY_DN110331_c0_g1_i1, TRINITY_DN111398_…
GO:1901698	2.12956e-15	1	47	440	response to nitrogen compound	BP	3.41551e-12	BP response to nitrogen compound	TRINITY_DN101093_c0_g2_i1, TRINITY_DN102355_c3_g15_i2, TRINITY_DN102355_c3_g4_i1, TRINITY_DN102587_c0_g9_i1, TRINITY_DN105765_c0_g4_i1, TRINITY_DN106289_c1_g1_i2, TRINITY_DN106847_c0_g1_i1, TRINITY_DN106897_c0_g2_i1, TRINITY_DN108413_c1_g1_i1, TRINITY_DN109842_c1_g3_i1, TRINITY_DN110050_c0_g1_i1, TRINITY_DN110166_c2_g10_i1, TRINITY_DN110166_c2_g15_i1, TRINITY_DN110166_c2_g18_i1, TRINITY_DN110166_…
GO:0045229	1.96748e-13	1	71	996	external encapsulating structure organization	BP	2.76111e-10	BP external encapsulating structure organization	TRINITY_DN10013_c0_g1_i1, TRINITY_DN100488_c0_g15_i1, TRINITY_DN100488_c0_g1_i1, TRINITY_DN101413_c0_g3_i1, TRINITY_DN101429_c1_g1_i2, TRINITY_DN101480_c2_g1_i1, TRINITY_DN101484_c0_g11_i1, TRINITY_DN101903_c1_g2_i1, TRINITY_DN103304_c0_g1_i1, TRINITY_DN104173_c1_g2_i1, TRINITY_DN104390_c2_g2_i1, TRINITY_DN105140_c0_g2_i1, TRINITY_DN106929_c0_g1_i3, TRINITY_DN106929_c0_g1_i4, TRINITY_DN107152_c1_…
GO:0004553	4.66474e-11	1	59	840	hydrolase activity, hydrolyzing O-glycosyl compounds	MF	5.30873e-08	MF hydrolase activity, hydrolyzing O-glycosyl compounds	TRINITY_DN100436_c1_g5_i1, TRINITY_DN103469_c1_g3_i1, TRINITY_DN103729_c2_g1_i1, TRINITY_DN104360_c2_g1_i2, TRINITY_DN104593_c0_g1_i1, TRINITY_DN104593_c0_g1_i2, TRINITY_DN105140_c0_g2_i1, TRINITY_DN105754_c0_g1_i1, TRINITY_DN107560_c0_g1_i1, TRINITY_DN107560_c0_g1_i2, TRINITY_DN109574_c0_g1_i1, TRINITY_DN110085_c0_g3_i1, TRINITY_DN111202_c2_g3_i4, TRINITY_DN112918_c2_g1_i7, TRINITY_DN115014_c0_g…
GO:0016798	4.97349e-11	1	64	953	hydrolase activity, acting on glycosyl bonds	MF	5.30873e-08	MF hydrolase activity, acting on glycosyl bonds	TRINITY_DN100436_c1_g5_i1, TRINITY_DN103469_c1_g3_i1, TRINITY_DN103729_c2_g1_i1, TRINITY_DN104360_c2_g1_i2, TRINITY_DN104593_c0_g1_i1, TRINITY_DN104593_c0_g1_i2, TRINITY_DN105140_c0_g2_i1, TRINITY_DN105754_c0_g1_i1, TRINITY_DN107560_c0_g1_i1, TRINITY_DN107560_c0_g1_i2, TRINITY_DN109574_c0_g1_i1, TRINITY_DN110085_c0_g3_i1, TRINITY_DN111202_c2_g3_i4, TRINITY_DN112918_c2_g1_i7, TRINITY_DN115014_c0_g…
GO:0008235	5.2014e-11	1	14	52	metalloexopeptidase activity	MF	5.30873e-08	MF metalloexopeptidase activity	TRINITY_DN84719_c0_g2_i1, TRINITY_DN84719_c0_g2_i2, TRINITY_DN92542_c2_g12_i1, TRINITY_DN92542_c2_g13_i1, TRINITY_DN92542_c2_g16_i1, TRINITY_DN92542_c2_g2_i1, TRINITY_DN92542_c2_g5_i1, TRINITY_DN92542_c2_g9_i1, TRINITY_DN93359_c0_g2_i1, TRINITY_DN93359_c0_g6_i1, TRINITY_DN94598_c0_g1_i1, TRINITY_DN94598_c0_g1_i2, TRINITY_DN94598_c0_g2_i1, TRINITY_DN94598_c0_g2_i2
GO:0048646	9.92259e-11	1	43	515	anatomical structure formation involved in morphogenesis	BP	9.28341e-08	BP anatomical structure formation involved in morphogenesis	TRINITY_DN101413_c0_g3_i1, TRINITY_DN101429_c1_g1_i2, TRINITY_DN101462_c2_g2_i4, TRINITY_DN101903_c1_g2_i1, TRINITY_DN109512_c4_g3_i1, TRINITY_DN109680_c0_g2_i5, TRINITY_DN109960_c0_g2_i1, TRINITY_DN113149_c0_g1_i1, TRINITY_DN113993_c5_g3_i4, TRINITY_DN114589_c0_g3_i1, TRINITY_DN115137_c0_g1_i1, TRINITY_DN115137_c0_g4_i1, TRINITY_DN115533_c0_g1_i1, TRINITY_DN118580_c6_g1_i1, TRINITY_DN50037_c0_g1…
GO:0048658	5.23801e-10	1	9	19	anther wall tapetum development	BP	4.52363e-07	BP anther wall tapetum development	TRINITY_DN102146_c1_g3_i1, TRINITY_DN102146_c2_g2_i3, TRINITY_DN102146_c2_g3_i1, TRINITY_DN102146_c2_g3_i2, TRINITY_DN104703_c0_g1_i2, TRINITY_DN90970_c0_g2_i1, TRINITY_DN92649_c0_g7_i1, TRINITY_DN97604_c0_g2_i2, TRINITY_DN99559_c0_g2_i1
GO:0004177	1.12134e-09	1	17	98	aminopeptidase activity	MF	8.99231e-07	MF aminopeptidase activity	TRINITY_DN106325_c3_g1_i4, TRINITY_DN35726_c0_g4_i1, TRINITY_DN84719_c0_g2_i1, TRINITY_DN84719_c0_g2_i2, TRINITY_DN92542_c2_g12_i1, TRINITY_DN92542_c2_g13_i1, TRINITY_DN92542_c2_g16_i1, TRINITY_DN92542_c2_g2_i1, TRINITY_DN92542_c2_g5_i1, TRINITY_DN92542_c2_g9_i1, TRINITY_DN93359_c0_g2_i1, TRINITY_DN93359_c0_g6_i1, TRINITY_DN94598_c0_g1_i1, TRINITY_DN94598_c0_g1_i2, TRINITY_DN94598_c0_g2_i1, TRINI…
GO:0030145	1.31198e-09	1	16	88	manganese ion binding	MF	9.81974e-07	MF manganese ion binding	TRINITY_DN84719_c0_g2_i1, TRINITY_DN84719_c0_g2_i2, TRINITY_DN92542_c2_g12_i1, TRINITY_DN92542_c2_g13_i1, TRINITY_DN92542_c2_g16_i1, TRINITY_DN92542_c2_g2_i1, TRINITY_DN92542_c2_g5_i1, TRINITY_DN92542_c2_g9_i1, TRINITY_DN93359_c0_g2_i1, TRINITY_DN93359_c0_g6_i1, TRINITY_DN94598_c0_g1_i1, TRINITY_DN94598_c0_g1_i2, TRINITY_DN94598_c0_g2_i1, TRINITY_DN94598_c0_g2_i2, TRINITY_DN96773_c0_g2_i3, TRINIT…
GO:0003674	2.00732e-09	1	1125	37141	molecular_function	MF	1.40851e-06	MF molecular_function	TRINITY_DN100035_c0_g1_i1, TRINITY_DN100091_c1_g1_i1, TRINITY_DN10013_c0_g1_i1, TRINITY_DN100143_c0_g7_i4, TRINITY_DN100187_c0_g1_i4, TRINITY_DN100233_c0_g1_i1, TRINITY_DN100304_c1_g2_i2, TRINITY_DN100304_c1_g2_i3, TRINITY_DN100332_c0_g5_i3, TRINITY_DN100386_c0_g1_i13, TRINITY_DN100429_c0_g1_i1, TRINITY_DN100436_c1_g5_i1, TRINITY_DN100451_c0_g1_i4, TRINITY_DN100488_c0_g15_i1, TRINITY_DN100488_c0_…
GO:0005576	2.31878e-09	1	96	1911	extracellular region	CC	1.53135e-06	CC extracellular region	TRINITY_DN100063_c0_g3_i2, TRINITY_DN100453_c4_g9_i1, TRINITY_DN103102_c1_g4_i1, TRINITY_DN103729_c2_g1_i1, TRINITY_DN104137_c0_g1_i1, TRINITY_DN104173_c1_g2_i1, TRINITY_DN104210_c1_g22_i1, TRINITY_DN104210_c1_g23_i1, TRINITY_DN104380_c0_g11_i2, TRINITY_DN105140_c0_g2_i1, TRINITY_DN105162_c1_g1_i1, TRINITY_DN105754_c0_g1_i1, TRINITY_DN106451_c0_g1_i1, TRINITY_DN107139_c0_g4_i3, TRINITY_DN107713_c…
GO:0047714	3.11482e-09	1	8	16	galactolipase activity	MF	1.94278e-06	MF galactolipase activity	TRINITY_DN106339_c0_g1_i1, TRINITY_DN106339_c0_g1_i2, TRINITY_DN108147_c0_g1_i2, TRINITY_DN108951_c3_g1_i1, TRINITY_DN108951_c3_g1_i2, TRINITY_DN114360_c0_g3_i1, TRINITY_DN65047_c0_g1_i1, TRINITY_DN97457_c2_g2_i2
GO:0008970	4.18727e-09	1	11	38	phosphatidylcholine 1-acylhydrolase activity	MF	2.47423e-06	MF phosphatidylcholine 1-acylhydrolase activity	TRINITY_DN106339_c0_g1_i1, TRINITY_DN106339_c0_g1_i2, TRINITY_DN108147_c0_g1_i2, TRINITY_DN108951_c3_g1_i1, TRINITY_DN108951_c3_g1_i2, TRINITY_DN114360_c0_g3_i1, TRINITY_DN118881_c3_g9_i1, TRINITY_DN118881_c3_g9_i2, TRINITY_DN118916_c0_g2_i1, TRINITY_DN65047_c0_g1_i1, TRINITY_DN97457_c2_g2_i2
GO:0019438	6.44578e-09	1	247	6393	aromatic compound biosynthetic process	BP	3.61834e-06	BP aromatic compound biosynthetic process	TRINITY_DN100035_c0_g1_i1, TRINITY_DN100143_c0_g7_i4, TRINITY_DN100488_c0_g15_i1, TRINITY_DN100488_c0_g1_i1, TRINITY_DN100666_c0_g1_i1, TRINITY_DN100749_c2_g5_i1, TRINITY_DN100859_c0_g1_i2, TRINITY_DN100859_c0_g1_i3, TRINITY_DN100859_c1_g1_i3, TRINITY_DN100957_c0_g1_i2, TRINITY_DN101093_c0_g2_i1, TRINITY_DN101211_c0_g5_i4, TRINITY_DN101346_c0_g2_i1, TRINITY_DN101349_c0_g4_i2, TRINITY_DN101368_c0_…
GO:0046622	7.11958e-09	1	6	8	positive regulation of organ growth	BP	3.80626e-06	BP positive regulation of organ growth	TRINITY_DN102323_c0_g2_i1, TRINITY_DN114869_c1_g5_i1, TRINITY_DN83389_c0_g1_i1, TRINITY_DN99635_c1_g1_i1, TRINITY_DN99635_c2_g1_i1, TRINITY_DN99635_c2_g8_i1
GO:0006952	1.42758e-08	1	113	2436	defense response	BP	7.2852e-06	BP defense response	TRINITY_DN100063_c0_g3_i2, TRINITY_DN10013_c0_g1_i1, TRINITY_DN100205_c1_g1_i1, TRINITY_DN100429_c0_g1_i1, TRINITY_DN100436_c1_g5_i1, TRINITY_DN101346_c0_g2_i1, TRINITY_DN101429_c1_g1_i1, TRINITY_DN101728_c0_g2_i6, TRINITY_DN101899_c1_g2_i1, TRINITY_DN102266_c2_g3_i1, TRINITY_DN102266_c2_g4_i1, TRINITY_DN102266_c2_g8_i1, TRINITY_DN102266_c2_g9_i1, TRINITY_DN102355_c3_g13_i1, TRINITY_DN102474_c2_g…
GO:0005975	2.07273e-08	1	126	2807	carbohydrate metabolic process	BP	1.01176e-05	BP carbohydrate metabolic process	TRINITY_DN10013_c0_g1_i1, TRINITY_DN100436_c1_g5_i1, TRINITY_DN100488_c0_g15_i1, TRINITY_DN100488_c0_g1_i1, TRINITY_DN100859_c0_g1_i2, TRINITY_DN100859_c0_g1_i3, TRINITY_DN100859_c1_g1_i3, TRINITY_DN101484_c0_g11_i1, TRINITY_DN103304_c0_g1_i1, TRINITY_DN103469_c1_g3_i1, TRINITY_DN103729_c2_g1_i1, TRINITY_DN103737_c0_g2_i1, TRINITY_DN104173_c1_g2_i1, TRINITY_DN104360_c2_g1_i2, TRINITY_DN104593_c0_…
GO:1901700	3.18202e-08	1	107	2292	response to oxygen-containing compound	BP	1.48852e-05	BP response to oxygen-containing compound	TRINITY_DN101093_c0_g2_i1, TRINITY_DN101413_c0_g3_i1, TRINITY_DN102266_c2_g9_i1, TRINITY_DN102355_c3_g15_i2, TRINITY_DN102355_c3_g4_i1, TRINITY_DN102474_c2_g2_i4, TRINITY_DN102587_c0_g9_i1, TRINITY_DN102872_c1_g1_i1, TRINITY_DN103737_c0_g2_i1, TRINITY_DN103909_c0_g1_i1, TRINITY_DN104349_c0_g1_i2, TRINITY_DN105605_c1_g2_i2, TRINITY_DN105765_c0_g4_i1, TRINITY_DN106289_c1_g1_i2, TRINITY_DN106586_c0_…
GO:0044550	6.23454e-08	1	32	401	secondary metabolite biosynthetic process	BP	2.79981e-05	BP secondary metabolite biosynthetic process	TRINITY_DN100688_c0_g2_i1, TRINITY_DN100688_c0_g4_i1, TRINITY_DN101429_c1_g1_i1, TRINITY_DN102323_c0_g2_i1, TRINITY_DN105925_c0_g7_i1, TRINITY_DN106289_c1_g1_i2, TRINITY_DN106986_c1_g2_i1, TRINITY_DN111202_c2_g4_i1, TRINITY_DN113605_c1_g1_i1, TRINITY_DN113993_c5_g3_i4, TRINITY_DN114589_c0_g4_i1, TRINITY_DN114869_c1_g5_i1, TRINITY_DN115972_c0_g2_i1, TRINITY_DN118231_c2_g2_i8, TRINITY_DN71628_c0_g1…
GO:0003700	6.90849e-08	1	112	2481	transcription factor activity, sequence-specific DNA binding	MF	2.9812e-05	MF transcription factor activity, sequence-specific DNA binding	TRINITY_DN100035_c0_g1_i1, TRINITY_DN100233_c0_g1_i1, TRINITY_DN100749_c2_g5_i1, TRINITY_DN101093_c0_g2_i1, TRINITY_DN101509_c0_g2_i8, TRINITY_DN102146_c1_g3_i1, TRINITY_DN102146_c2_g2_i3, TRINITY_DN102146_c2_g3_i1, TRINITY_DN102146_c2_g3_i2, TRINITY_DN102355_c3_g13_i1, TRINITY_DN102355_c3_g15_i2, TRINITY_DN102355_c3_g4_i1, TRINITY_DN102488_c0_g1_i1, TRINITY_DN102587_c0_g9_i1, TRINITY_DN102917_c1…
GO:0001071	7.16954e-08	1	112	2483	nucleic acid binding transcription factor activity	MF	2.9812e-05	MF nucleic acid binding transcription factor activity	TRINITY_DN100035_c0_g1_i1, TRINITY_DN100233_c0_g1_i1, TRINITY_DN100749_c2_g5_i1, TRINITY_DN101093_c0_g2_i1, TRINITY_DN101509_c0_g2_i8, TRINITY_DN102146_c1_g3_i1, TRINITY_DN102146_c2_g2_i3, TRINITY_DN102146_c2_g3_i1, TRINITY_DN102146_c2_g3_i2, TRINITY_DN102355_c3_g13_i1, TRINITY_DN102355_c3_g15_i2, TRINITY_DN102355_c3_g4_i1, TRINITY_DN102488_c0_g1_i1, TRINITY_DN102587_c0_g9_i1, TRINITY_DN102917_c1…
GO:0004794	1.65428e-07	1	6	11	L-threonine ammonia-lyase activity	MF	6.58418e-05	MF L-threonine ammonia-lyase activity	TRINITY_DN70139_c0_g1_i1, TRINITY_DN70811_c0_g1_i1, TRINITY_DN71908_c0_g2_i1, TRINITY_DN79625_c0_g1_i1, TRINITY_DN80902_c0_g1_i1, TRINITY_DN80903_c2_g1_i1
GO:0009607	1.70073e-07	1	88	1848	response to biotic stimulus	BP	6.58418e-05	BP response to biotic stimulus	TRINITY_DN100205_c1_g1_i1, TRINITY_DN100429_c0_g1_i1, TRINITY_DN100957_c0_g1_i2, TRINITY_DN101346_c0_g2_i1, TRINITY_DN101728_c0_g2_i6, TRINITY_DN101899_c1_g2_i1, TRINITY_DN102266_c2_g9_i1, TRINITY_DN102474_c2_g2_i4, TRINITY_DN103477_c1_g1_i1, TRINITY_DN104390_c2_g2_i1, TRINITY_DN105364_c0_g1_i2, TRINITY_DN105605_c1_g2_i2, TRINITY_DN106289_c1_g1_i2, TRINITY_DN106765_c0_g11_i11, TRINITY_DN106897_c0…
GO:0019748	2.67322e-07	1	37	541	secondary metabolic process	BP	9.90109e-05	BP secondary metabolic process	TRINITY_DN100688_c0_g2_i1, TRINITY_DN100688_c0_g4_i1, TRINITY_DN101429_c1_g1_i1, TRINITY_DN102323_c0_g2_i1, TRINITY_DN103744_c2_g2_i1, TRINITY_DN105925_c0_g7_i1, TRINITY_DN106289_c1_g1_i2, TRINITY_DN106986_c1_g2_i1, TRINITY_DN111202_c2_g4_i1, TRINITY_DN113605_c1_g1_i1, TRINITY_DN113821_c1_g1_i5, TRINITY_DN113821_c1_g2_i1, TRINITY_DN113993_c5_g3_i4, TRINITY_DN114589_c0_g4_i1, TRINITY_DN114869_c1_g…
GO:0040009	2.73389e-07	1	6	12	regulation of growth rate	BP	9.90109e-05	BP regulation of growth rate	TRINITY_DN102323_c0_g2_i1, TRINITY_DN114869_c1_g5_i1, TRINITY_DN83389_c0_g1_i1, TRINITY_DN99635_c1_g1_i1, TRINITY_DN99635_c2_g1_i1, TRINITY_DN99635_c2_g8_i1
GO:0009555	4.30928e-07	1	25	283	pollen development	BP	0.000146617	BP pollen development	TRINITY_DN101429_c1_g1_i2, TRINITY_DN101903_c1_g2_i1, TRINITY_DN102146_c1_g3_i1, TRINITY_DN102146_c2_g2_i3, TRINITY_DN102146_c2_g3_i1, TRINITY_DN102146_c2_g3_i2, TRINITY_DN103822_c0_g1_i2, TRINITY_DN109158_c1_g5_i1, TRINITY_DN118023_c0_g2_i3, TRINITY_DN118580_c6_g1_i1, TRINITY_DN118664_c0_g1_i2, TRINITY_DN53612_c0_g1_i1, TRINITY_DN53678_c0_g2_i1, TRINITY_DN68943_c0_g1_i1, TRINITY_DN70169_c0_g3_i1…
GO:0046593	4.34594e-07	1	7	19	mandelonitrile lyase activity	MF	0.000146617	MF mandelonitrile lyase activity	TRINITY_DN109960_c0_g2_i1, TRINITY_DN109960_c0_g2_i4, TRINITY_DN113655_c0_g13_i1, TRINITY_DN113655_c0_g6_i1, TRINITY_DN113732_c0_g13_i1, TRINITY_DN113732_c0_g1_i1, TRINITY_DN58544_c0_g1_i1
GO:0009873	4.44016e-07	1	30	391	ethylene-activated signaling pathway	BP	0.000146617	BP ethylene-activated signaling pathway	TRINITY_DN102355_c3_g13_i1, TRINITY_DN102355_c3_g15_i2, TRINITY_DN102355_c3_g4_i1, TRINITY_DN102587_c0_g9_i1, TRINITY_DN103909_c0_g1_i1, TRINITY_DN107092_c0_g1_i1, TRINITY_DN107092_c0_g5_i1, TRINITY_DN108219_c0_g3_i6, TRINITY_DN109134_c0_g1_i5, TRINITY_DN113277_c2_g1_i1, TRINITY_DN113298_c3_g5_i1, TRINITY_DN113337_c1_g15_i1, TRINITY_DN114293_c1_g2_i1, TRINITY_DN118006_c1_g1_i2, TRINITY_DN80749_c0…
GO:0003824	9.97684e-07	0.999999	685	21688	catalytic activity	MF	0.000320029	MF catalytic activity	TRINITY_DN100091_c1_g1_i1, TRINITY_DN10013_c0_g1_i1, TRINITY_DN100143_c0_g7_i4, TRINITY_DN100187_c0_g1_i4, TRINITY_DN100304_c1_g2_i2, TRINITY_DN100304_c1_g2_i3, TRINITY_DN100436_c1_g5_i1, TRINITY_DN100488_c0_g15_i1, TRINITY_DN100488_c0_g1_i1, TRINITY_DN100615_c0_g5_i2, TRINITY_DN100666_c0_g1_i1, TRINITY_DN100688_c0_g2_i1, TRINITY_DN100688_c0_g4_i1, TRINITY_DN100721_c5_g4_i1, TRINITY_DN100855_c1_g…
GO:0005976	2.01229e-06	0.999999	53	973	polysaccharide metabolic process	BP	0.000627557	BP polysaccharide metabolic process	TRINITY_DN10013_c0_g1_i1, TRINITY_DN100488_c0_g15_i1, TRINITY_DN100488_c0_g1_i1, TRINITY_DN101484_c0_g11_i1, TRINITY_DN103304_c0_g1_i1, TRINITY_DN103469_c1_g3_i1, TRINITY_DN103729_c2_g1_i1, TRINITY_DN104173_c1_g2_i1, TRINITY_DN104360_c2_g1_i2, TRINITY_DN104593_c0_g1_i1, TRINITY_DN104593_c0_g1_i2, TRINITY_DN107152_c1_g4_i1, TRINITY_DN107560_c0_g1_i1, TRINITY_DN107560_c0_g1_i2, TRINITY_DN107681_c0_…
GO:0000160	2.22366e-06	0.999999	34	510	phosphorelay signal transduction system	BP	0.000674732	BP phosphorelay signal transduction system	TRINITY_DN102355_c3_g13_i1, TRINITY_DN102355_c3_g15_i2, TRINITY_DN102355_c3_g4_i1, TRINITY_DN102587_c0_g9_i1, TRINITY_DN103909_c0_g1_i1, TRINITY_DN107092_c0_g1_i1, TRINITY_DN107092_c0_g5_i1, TRINITY_DN108219_c0_g3_i6, TRINITY_DN109134_c0_g1_i5, TRINITY_DN113277_c2_g1_i1, TRINITY_DN113298_c3_g5_i1, TRINITY_DN113337_c1_g15_i1, TRINITY_DN114293_c1_g2_i1, TRINITY_DN115234_c1_g6_i3, TRINITY_DN118006_c…
GO:0004620	4.06792e-06	0.999999	17	165	phospholipase activity	MF	0.00120186	MF phospholipase activity	TRINITY_DN106339_c0_g1_i1, TRINITY_DN106339_c0_g1_i2, TRINITY_DN108147_c0_g1_i2, TRINITY_DN108951_c3_g1_i1, TRINITY_DN108951_c3_g1_i2, TRINITY_DN110591_c0_g5_i1, TRINITY_DN114360_c0_g3_i1, TRINITY_DN115315_c0_g1_i9, TRINITY_DN118881_c3_g9_i1, TRINITY_DN118881_c3_g9_i2, TRINITY_DN118916_c0_g2_i1, TRINITY_DN65047_c0_g1_i1, TRINITY_DN86463_c0_g1_i1, TRINITY_DN88119_c1_g14_i1, TRINITY_DN96730_c1_g3_i…
GO:0046620	4.48834e-06	1	7	26	regulation of organ growth	BP	0.00129207	BP regulation of organ growth	TRINITY_DN102323_c0_g2_i1, TRINITY_DN114869_c1_g5_i1, TRINITY_DN116473_c0_g2_i3, TRINITY_DN83389_c0_g1_i1, TRINITY_DN99635_c1_g1_i1, TRINITY_DN99635_c2_g1_i1, TRINITY_DN99635_c2_g8_i1
GO:0015926	5.04263e-06	0.999998	24	309	glucosidase activity	MF	0.00141534	MF glucosidase activity	TRINITY_DN100436_c1_g5_i1, TRINITY_DN105140_c0_g2_i1, TRINITY_DN109574_c0_g1_i1, TRINITY_DN115745_c2_g2_i16, TRINITY_DN115745_c2_g2_i22, TRINITY_DN116193_c0_g1_i1, TRINITY_DN116245_c4_g1_i1, TRINITY_DN116388_c0_g7_i1, TRINITY_DN54092_c0_g1_i1, TRINITY_DN61497_c0_g2_i1, TRINITY_DN70221_c0_g2_i1, TRINITY_DN77656_c0_g1_i1, TRINITY_DN83050_c1_g10_i1, TRINITY_DN83050_c1_g1_i1, TRINITY_DN83050_c1_g2_i1…
GO:0016787	5.91355e-06	0.999996	286	8149	hydrolase activity	MF	0.0016193	MF hydrolase activity	TRINITY_DN100091_c1_g1_i1, TRINITY_DN100187_c0_g1_i4, TRINITY_DN100436_c1_g5_i1, TRINITY_DN100864_c5_g1_i1, TRINITY_DN100876_c1_g4_i1, TRINITY_DN101072_c0_g2_i2, TRINITY_DN101097_c0_g4_i5, TRINITY_DN101130_c0_g1_i1, TRINITY_DN101211_c0_g5_i4, TRINITY_DN101346_c0_g2_i1, TRINITY_DN101728_c0_g2_i6, TRINITY_DN101748_c0_g1_i3, TRINITY_DN101770_c0_g1_i4, TRINITY_DN101903_c1_g2_i1, TRINITY_DN102195_c1_g…
GO:0030638	7.1479e-06	1	4	6	polyketide metabolic process	BP	0.00182385	BP polyketide metabolic process	TRINITY_DN77391_c0_g1_i1, TRINITY_DN83034_c0_g2_i1, TRINITY_DN92316_c1_g1_i1, TRINITY_DN99305_c2_g3_i1
GO:0030639	7.1479e-06	1	4	6	polyketide biosynthetic process	BP	0.00182385	BP polyketide biosynthetic process	TRINITY_DN77391_c0_g1_i1, TRINITY_DN83034_c0_g2_i1, TRINITY_DN92316_c1_g1_i1, TRINITY_DN99305_c2_g3_i1
GO:0090439	7.1479e-06	1	4	6	tetraketide alpha-pyrone synthase activity	MF	0.00182385	MF tetraketide alpha-pyrone synthase activity	TRINITY_DN77391_c0_g1_i1, TRINITY_DN83034_c0_g2_i1, TRINITY_DN92316_c1_g1_i1, TRINITY_DN99305_c2_g3_i1
GO:0016298	7.62158e-06	0.999998	21	249	lipase activity	MF	0.0019015	MF lipase activity	TRINITY_DN106339_c0_g1_i1, TRINITY_DN106339_c0_g1_i2, TRINITY_DN108147_c0_g1_i2, TRINITY_DN108951_c3_g1_i1, TRINITY_DN108951_c3_g1_i2, TRINITY_DN110591_c0_g5_i1, TRINITY_DN114360_c0_g3_i1, TRINITY_DN115216_c0_g1_i1, TRINITY_DN115221_c1_g2_i1, TRINITY_DN115315_c0_g1_i9, TRINITY_DN117041_c1_g21_i1, TRINITY_DN117041_c1_g25_i1, TRINITY_DN118881_c3_g9_i1, TRINITY_DN118881_c3_g9_i2, TRINITY_DN118916_c0…
GO:0004806	9.72561e-06	0.999999	10	64	triglyceride lipase activity	MF	0.00237368	MF triglyceride lipase activity	TRINITY_DN106339_c0_g1_i1, TRINITY_DN106339_c0_g1_i2, TRINITY_DN108147_c0_g1_i2, TRINITY_DN108951_c3_g1_i1, TRINITY_DN108951_c3_g1_i2, TRINITY_DN114360_c0_g3_i1, TRINITY_DN115216_c0_g1_i1, TRINITY_DN115221_c1_g2_i1, TRINITY_DN65047_c0_g1_i1, TRINITY_DN97457_c2_g2_i2
GO:0008422	1.15951e-05	0.999997	20	242	beta-glucosidase activity	MF	0.00276974	MF beta-glucosidase activity	TRINITY_DN100436_c1_g5_i1, TRINITY_DN105140_c0_g2_i1, TRINITY_DN109574_c0_g1_i1, TRINITY_DN115745_c2_g2_i16, TRINITY_DN115745_c2_g2_i22, TRINITY_DN116193_c0_g1_i1, TRINITY_DN116245_c4_g1_i1, TRINITY_DN116388_c0_g7_i1, TRINITY_DN54092_c0_g1_i1, TRINITY_DN61497_c0_g2_i1, TRINITY_DN70221_c0_g2_i1, TRINITY_DN83050_c1_g10_i1, TRINITY_DN83050_c1_g1_i1, TRINITY_DN83050_c1_g2_i1, TRINITY_DN83050_c1_g7_i1…
GO:0005783	1.31659e-05	0.999993	63	1307	endoplasmic reticulum	CC	0.00302826	CC endoplasmic reticulum	TRINITY_DN101097_c0_g4_i5, TRINITY_DN101429_c1_g1_i2, TRINITY_DN102323_c0_g2_i1, TRINITY_DN102474_c2_g2_i4, TRINITY_DN103304_c0_g1_i1, TRINITY_DN106730_c1_g1_i2, TRINITY_DN106730_c1_g1_i5, TRINITY_DN107314_c5_g1_i9, TRINITY_DN109157_c0_g2_i3, TRINITY_DN110556_c0_g4_i1, TRINITY_DN110556_c0_g4_i2, TRINITY_DN110556_c0_g4_i4, TRINITY_DN112211_c2_g1_i1, TRINITY_DN113870_c0_g1_i8, TRINITY_DN114503_c0_g…
GO:0035265	1.32593e-05	0.999999	6	21	organ growth	BP	0.00302826	BP organ growth	TRINITY_DN102323_c0_g2_i1, TRINITY_DN114869_c1_g5_i1, TRINITY_DN83389_c0_g1_i1, TRINITY_DN99635_c1_g1_i1, TRINITY_DN99635_c2_g1_i1, TRINITY_DN99635_c2_g8_i1
GO:0048229	1.34865e-05	0.999995	28	410	gametophyte development	BP	0.00302826	BP gametophyte development	TRINITY_DN101429_c1_g1_i2, TRINITY_DN101903_c1_g2_i1, TRINITY_DN102146_c1_g3_i1, TRINITY_DN102146_c2_g2_i3, TRINITY_DN102146_c2_g3_i1, TRINITY_DN102146_c2_g3_i2, TRINITY_DN103822_c0_g1_i2, TRINITY_DN109158_c1_g5_i1, TRINITY_DN109960_c0_g2_i1, TRINITY_DN109960_c0_g2_i4, TRINITY_DN118023_c0_g2_i3, TRINITY_DN118580_c6_g1_i1, TRINITY_DN118664_c0_g1_i2, TRINITY_DN53612_c0_g1_i1, TRINITY_DN53678_c0_g2_…
GO:0034654	1.39523e-05	0.99999	206	5636	nucleobase-containing compound biosynthetic process	BP	0.00307141	BP nucleobase-containing compound biosynthetic process	TRINITY_DN100035_c0_g1_i1, TRINITY_DN100488_c0_g15_i1, TRINITY_DN100488_c0_g1_i1, TRINITY_DN100749_c2_g5_i1, TRINITY_DN100859_c0_g1_i2, TRINITY_DN100859_c0_g1_i3, TRINITY_DN100859_c1_g1_i3, TRINITY_DN100957_c0_g1_i2, TRINITY_DN101093_c0_g2_i1, TRINITY_DN101211_c0_g5_i4, TRINITY_DN101346_c0_g2_i1, TRINITY_DN101349_c0_g4_i2, TRINITY_DN101368_c0_g3_i1, TRINITY_DN101368_c0_g3_i3, TRINITY_DN101484_c0_…
GO:0032774	1.64452e-05	0.999989	182	4885	RNA biosynthetic process	BP	0.00355059	BP RNA biosynthetic process	TRINITY_DN100035_c0_g1_i1, TRINITY_DN100749_c2_g5_i1, TRINITY_DN100957_c0_g1_i2, TRINITY_DN101093_c0_g2_i1, TRINITY_DN101346_c0_g2_i1, TRINITY_DN101349_c0_g4_i2, TRINITY_DN101368_c0_g3_i1, TRINITY_DN101368_c0_g3_i3, TRINITY_DN101509_c0_g2_i8, TRINITY_DN102146_c1_g3_i1, TRINITY_DN102146_c2_g2_i3, TRINITY_DN102146_c2_g3_i1, TRINITY_DN102146_c2_g3_i2, TRINITY_DN102195_c1_g1_i1, TRINITY_DN102355_c3_g…
GO:0019029	2.52945e-05	1	3	3	helical viral capsid	CC	0.00498213	CC helical viral capsid	TRINITY_DN118853_c0_g1_i1, TRINITY_DN118872_c0_g1_i1, TRINITY_DN118872_c0_g1_i3
GO:0033644	2.52945e-05	1	3	3	host cell membrane	CC	0.00498213	CC host cell membrane	TRINITY_DN118853_c0_g1_i1, TRINITY_DN118872_c0_g1_i1, TRINITY_DN118872_c0_g1_i3
GO:0044167	2.52945e-05	1	3	3	host cell endoplasmic reticulum membrane	CC	0.00498213	CC host cell endoplasmic reticulum membrane	TRINITY_DN118853_c0_g1_i1, TRINITY_DN118872_c0_g1_i1, TRINITY_DN118872_c0_g1_i3
GO:0044218	2.52945e-05	1	3	3	other organism cell membrane	CC	0.00498213	CC other organism cell membrane	TRINITY_DN118853_c0_g1_i1, TRINITY_DN118872_c0_g1_i1, TRINITY_DN118872_c0_g1_i3
GO:0044279	2.52945e-05	1	3	3	other organism membrane	CC	0.00498213	CC other organism membrane	TRINITY_DN118853_c0_g1_i1, TRINITY_DN118872_c0_g1_i1, TRINITY_DN118872_c0_g1_i3
GO:1901362	2.85594e-05	0.999979	238	6749	organic cyclic compound biosynthetic process	BP	0.00552821	BP organic cyclic compound biosynthetic process	TRINITY_DN100035_c0_g1_i1, TRINITY_DN100143_c0_g7_i4, TRINITY_DN100488_c0_g15_i1, TRINITY_DN100488_c0_g1_i1, TRINITY_DN100666_c0_g1_i1, TRINITY_DN100749_c2_g5_i1, TRINITY_DN100859_c0_g1_i2, TRINITY_DN100859_c0_g1_i3, TRINITY_DN100859_c1_g1_i3, TRINITY_DN100957_c0_g1_i2, TRINITY_DN101093_c0_g2_i1, TRINITY_DN101211_c0_g5_i4, TRINITY_DN101346_c0_g2_i1, TRINITY_DN101349_c0_g4_i2, TRINITY_DN101368_c0_…
GO:0020037	2.99461e-05	0.999988	33	563	heme binding	MF	0.00569839	MF heme binding	TRINITY_DN100688_c0_g2_i1, TRINITY_DN100688_c0_g4_i1, TRINITY_DN102323_c0_g2_i1, TRINITY_DN106986_c1_g2_i1, TRINITY_DN107978_c0_g2_i1, TRINITY_DN107978_c0_g3_i1, TRINITY_DN107978_c0_g7_i1, TRINITY_DN108759_c0_g6_i1, TRINITY_DN113268_c1_g15_i1, TRINITY_DN113268_c1_g7_i1, TRINITY_DN113268_c1_g8_i1, TRINITY_DN113630_c0_g1_i2, TRINITY_DN114869_c1_g5_i1, TRINITY_DN114931_c0_g2_i1, TRINITY_DN115437_c0_…
GO:0052689	3.10188e-05	0.999988	28	434	carboxylic ester hydrolase activity	MF	0.00580413	MF carboxylic ester hydrolase activity	TRINITY_DN104173_c1_g2_i1, TRINITY_DN106339_c0_g1_i1, TRINITY_DN106339_c0_g1_i2, TRINITY_DN108147_c0_g1_i2, TRINITY_DN108951_c3_g1_i1, TRINITY_DN108951_c3_g1_i2, TRINITY_DN110208_c0_g1_i2, TRINITY_DN110591_c0_g5_i1, TRINITY_DN112936_c0_g1_i1, TRINITY_DN114360_c0_g3_i1, TRINITY_DN114367_c1_g5_i1, TRINITY_DN114585_c0_g1_i1, TRINITY_DN115216_c0_g1_i1, TRINITY_DN115221_c1_g2_i1, TRINITY_DN118881_c3_g…
GO:0043207	3.53156e-05	0.99998	77	1758	response to external biotic stimulus	BP	0.0064998	BP response to external biotic stimulus	TRINITY_DN100205_c1_g1_i1, TRINITY_DN100429_c0_g1_i1, TRINITY_DN100957_c0_g1_i2, TRINITY_DN101346_c0_g2_i1, TRINITY_DN101728_c0_g2_i6, TRINITY_DN102266_c2_g9_i1, TRINITY_DN102474_c2_g2_i4, TRINITY_DN103477_c1_g1_i1, TRINITY_DN104390_c2_g2_i1, TRINITY_DN105364_c0_g1_i2, TRINITY_DN105605_c1_g2_i2, TRINITY_DN106289_c1_g1_i2, TRINITY_DN106897_c0_g2_i1, TRINITY_DN106929_c0_g1_i3, TRINITY_DN106929_c0_g…
GO:0006351	3.61002e-05	0.999975	173	4671	transcription, DNA-templated	BP	0.00653704	BP transcription, DNA-templated	TRINITY_DN100035_c0_g1_i1, TRINITY_DN100749_c2_g5_i1, TRINITY_DN100957_c0_g1_i2, TRINITY_DN101093_c0_g2_i1, TRINITY_DN101346_c0_g2_i1, TRINITY_DN101349_c0_g4_i2, TRINITY_DN101368_c0_g3_i1, TRINITY_DN101368_c0_g3_i3, TRINITY_DN101509_c0_g2_i8, TRINITY_DN102146_c1_g3_i1, TRINITY_DN102146_c2_g2_i3, TRINITY_DN102146_c2_g3_i1, TRINITY_DN102146_c2_g3_i2, TRINITY_DN102195_c1_g1_i1, TRINITY_DN102355_c3_g…
GO:0097659	3.97336e-05	0.999972	173	4679	nucleic acid-templated transcription	BP	0.00701832	BP nucleic acid-templated transcription	TRINITY_DN100035_c0_g1_i1, TRINITY_DN100749_c2_g5_i1, TRINITY_DN100957_c0_g1_i2, TRINITY_DN101093_c0_g2_i1, TRINITY_DN101346_c0_g2_i1, TRINITY_DN101349_c0_g4_i2, TRINITY_DN101368_c0_g3_i1, TRINITY_DN101368_c0_g3_i3, TRINITY_DN101509_c0_g2_i8, TRINITY_DN102146_c1_g3_i1, TRINITY_DN102146_c2_g2_i3, TRINITY_DN102146_c2_g3_i1, TRINITY_DN102146_c2_g3_i2, TRINITY_DN102195_c1_g1_i1, TRINITY_DN102355_c3_g…
GO:0009700	4.18836e-05	0.999998	5	16	indole phytoalexin biosynthetic process	BP	0.00701832	BP indole phytoalexin biosynthetic process	TRINITY_DN106289_c1_g1_i2, TRINITY_DN113605_c1_g1_i1, TRINITY_DN71628_c0_g1_i1, TRINITY_DN98139_c0_g1_i1, TRINITY_DN98968_c0_g2_i1
GO:0010120	4.18836e-05	0.999998	5	16	camalexin biosynthetic process	BP	0.00701832	BP camalexin biosynthetic process	TRINITY_DN106289_c1_g1_i2, TRINITY_DN113605_c1_g1_i1, TRINITY_DN71628_c0_g1_i1, TRINITY_DN98139_c0_g1_i1, TRINITY_DN98968_c0_g2_i1
GO:0046217	4.18836e-05	0.999998	5	16	indole phytoalexin metabolic process	BP	0.00701832	BP indole phytoalexin metabolic process	TRINITY_DN106289_c1_g1_i2, TRINITY_DN113605_c1_g1_i1, TRINITY_DN71628_c0_g1_i1, TRINITY_DN98139_c0_g1_i1, TRINITY_DN98968_c0_g2_i1
GO:0052317	4.18836e-05	0.999998	5	16	camalexin metabolic process	BP	0.00701832	BP camalexin metabolic process	TRINITY_DN106289_c1_g1_i2, TRINITY_DN113605_c1_g1_i1, TRINITY_DN71628_c0_g1_i1, TRINITY_DN98139_c0_g1_i1, TRINITY_DN98968_c0_g2_i1
GO:0008237	4.31341e-05	0.999986	21	281	metallopeptidase activity	MF	0.00712156	MF metallopeptidase activity	TRINITY_DN106325_c3_g1_i4, TRINITY_DN115646_c6_g3_i1, TRINITY_DN35726_c0_g4_i1, TRINITY_DN84719_c0_g2_i1, TRINITY_DN84719_c0_g2_i2, TRINITY_DN88019_c1_g5_i1, TRINITY_DN92542_c2_g12_i1, TRINITY_DN92542_c2_g13_i1, TRINITY_DN92542_c2_g16_i1, TRINITY_DN92542_c2_g2_i1, TRINITY_DN92542_c2_g5_i1, TRINITY_DN92542_c2_g9_i1, TRINITY_DN93359_c0_g2_i1, TRINITY_DN93359_c0_g6_i1, TRINITY_DN93362_c0_g2_i2, TRIN…
GO:0044271	4.45478e-05	0.999968	219	6171	cellular nitrogen compound biosynthetic process	BP	0.00724838	BP cellular nitrogen compound biosynthetic process	TRINITY_DN100035_c0_g1_i1, TRINITY_DN100143_c0_g7_i4, TRINITY_DN100488_c0_g15_i1, TRINITY_DN100488_c0_g1_i1, TRINITY_DN100666_c0_g1_i1, TRINITY_DN100749_c2_g5_i1, TRINITY_DN100859_c0_g1_i2, TRINITY_DN100859_c0_g1_i3, TRINITY_DN100859_c1_g1_i3, TRINITY_DN100957_c0_g1_i2, TRINITY_DN101093_c0_g2_i1, TRINITY_DN101211_c0_g5_i4, TRINITY_DN101346_c0_g2_i1, TRINITY_DN101349_c0_g4_i2, TRINITY_DN101368_c0_…
GO:0019199	4.67884e-05	0.99999	13	125	transmembrane receptor protein kinase activity	MF	0.0075042	MF transmembrane receptor protein kinase activity	TRINITY_DN101413_c0_g3_i1, TRINITY_DN104390_c2_g2_i1, TRINITY_DN106929_c0_g1_i3, TRINITY_DN106929_c0_g1_i4, TRINITY_DN109079_c2_g2_i5, TRINITY_DN109079_c2_g4_i1, TRINITY_DN113818_c1_g1_i2, TRINITY_DN116001_c2_g1_i1, TRINITY_DN116001_c2_g1_i5, TRINITY_DN50037_c0_g1_i1, TRINITY_DN92114_c0_g2_i1, TRINITY_DN94985_c0_g1_i1, TRINITY_DN95819_c2_g5_i1
GO:0031226	4.8282e-05	0.999979	36	641	intrinsic component of plasma membrane	CC	0.00753539	CC intrinsic component of plasma membrane	TRINITY_DN100429_c0_g1_i1, TRINITY_DN101492_c2_g1_i1, TRINITY_DN103106_c0_g1_i1, TRINITY_DN104804_c1_g11_i1, TRINITY_DN104804_c2_g1_i1, TRINITY_DN105140_c0_g2_i1, TRINITY_DN106217_c0_g4_i1, TRINITY_DN107253_c0_g9_i1, TRINITY_DN107429_c4_g1_i1, TRINITY_DN107665_c1_g1_i1, TRINITY_DN109275_c0_g3_i5, TRINITY_DN109574_c0_g1_i1, TRINITY_DN110686_c0_g2_i1, TRINITY_DN113005_c0_g3_i1, TRINITY_DN114230_c0_…
GO:0005982	4.83253e-05	0.999989	13	124	starch metabolic process	BP	0.00753539	BP starch metabolic process	TRINITY_DN103469_c1_g3_i1, TRINITY_DN104360_c2_g1_i2, TRINITY_DN104593_c0_g1_i1, TRINITY_DN104593_c0_g1_i2, TRINITY_DN107560_c0_g1_i1, TRINITY_DN107560_c0_g1_i2, TRINITY_DN108698_c0_g8_i1, TRINITY_DN109047_c1_g1_i2, TRINITY_DN117591_c0_g1_i3, TRINITY_DN88837_c0_g1_i1, TRINITY_DN94723_c0_g1_i2, TRINITY_DN98001_c0_g1_i1, TRINITY_DN99080_c0_g1_i2
GO:0009058	5.26968e-05	0.999959	377	11563	biosynthetic process	BP	0.00810448	BP biosynthetic process	TRINITY_DN100035_c0_g1_i1, TRINITY_DN10013_c0_g1_i1, TRINITY_DN100143_c0_g7_i4, TRINITY_DN100488_c0_g15_i1, TRINITY_DN100488_c0_g1_i1, TRINITY_DN100666_c0_g1_i1, TRINITY_DN100688_c0_g2_i1, TRINITY_DN100688_c0_g4_i1, TRINITY_DN100721_c5_g4_i1, TRINITY_DN100749_c2_g5_i1, TRINITY_DN100859_c0_g1_i2, TRINITY_DN100859_c0_g1_i3, TRINITY_DN100859_c1_g1_i3, TRINITY_DN100957_c0_g1_i2, TRINITY_DN101093_c0_g…
GO:0042937	5.78583e-05	0.999997	5	16	tripeptide transporter activity	MF	0.00877805	MF tripeptide transporter activity	TRINITY_DN112029_c1_g1_i1, TRINITY_DN112029_c1_g1_i3, TRINITY_DN118287_c9_g3_i1, TRINITY_DN94236_c0_g1_i1, TRINITY_DN96687_c0_g2_i4
GO:0018130	6.17172e-05	0.999955	220	6238	heterocycle biosynthetic process	BP	0.00923865	BP heterocycle biosynthetic process	TRINITY_DN100035_c0_g1_i1, TRINITY_DN100143_c0_g7_i4, TRINITY_DN100488_c0_g15_i1, TRINITY_DN100488_c0_g1_i1, TRINITY_DN100666_c0_g1_i1, TRINITY_DN100749_c2_g5_i1, TRINITY_DN100859_c0_g1_i2, TRINITY_DN100859_c0_g1_i3, TRINITY_DN100859_c1_g1_i3, TRINITY_DN100957_c0_g1_i2, TRINITY_DN101093_c0_g2_i1, TRINITY_DN101211_c0_g5_i4, TRINITY_DN101346_c0_g2_i1, TRINITY_DN101349_c0_g4_i2, TRINITY_DN101368_c0_…
GO:0052314	7.48693e-05	0.999996	5	18	phytoalexin metabolic process	BP	0.0109163	BP phytoalexin metabolic process	TRINITY_DN106289_c1_g1_i2, TRINITY_DN113605_c1_g1_i1, TRINITY_DN71628_c0_g1_i1, TRINITY_DN98139_c0_g1_i1, TRINITY_DN98968_c0_g2_i1
GO:0052315	7.48693e-05	0.999996	5	18	phytoalexin biosynthetic process	BP	0.0109163	BP phytoalexin biosynthetic process	TRINITY_DN106289_c1_g1_i2, TRINITY_DN113605_c1_g1_i1, TRINITY_DN71628_c0_g1_i1, TRINITY_DN98139_c0_g1_i1, TRINITY_DN98968_c0_g2_i1
GO:0009059	7.61225e-05	0.999943	248	7243	macromolecule biosynthetic process	BP	0.0109449	BP macromolecule biosynthetic process	TRINITY_DN100035_c0_g1_i1, TRINITY_DN10013_c0_g1_i1, TRINITY_DN100488_c0_g15_i1, TRINITY_DN100488_c0_g1_i1, TRINITY_DN100688_c0_g2_i1, TRINITY_DN100688_c0_g4_i1, TRINITY_DN100749_c2_g5_i1, TRINITY_DN100859_c0_g1_i2, TRINITY_DN100859_c0_g1_i3, TRINITY_DN100859_c1_g1_i3, TRINITY_DN100957_c0_g1_i2, TRINITY_DN101093_c0_g2_i1, TRINITY_DN101346_c0_g2_i1, TRINITY_DN101349_c0_g4_i2, TRINITY_DN101368_c0_g…
GO:0046462	7.84373e-05	0.999999	3	4	monoacylglycerol metabolic process	BP	0.0109449	BP monoacylglycerol metabolic process	TRINITY_DN118881_c3_g9_i1, TRINITY_DN118881_c3_g9_i2, TRINITY_DN118916_c0_g2_i1
GO:0052651	7.84373e-05	0.999999	3	4	monoacylglycerol catabolic process	BP	0.0109449	BP monoacylglycerol catabolic process	TRINITY_DN118881_c3_g9_i1, TRINITY_DN118881_c3_g9_i2, TRINITY_DN118916_c0_g2_i1
GO:0009403	8.02846e-05	0.999993	6	28	toxin biosynthetic process	BP	0.0109449	BP toxin biosynthetic process	TRINITY_DN106289_c1_g1_i2, TRINITY_DN113605_c1_g1_i1, TRINITY_DN113993_c5_g3_i4, TRINITY_DN71628_c0_g1_i1, TRINITY_DN98139_c0_g1_i1, TRINITY_DN98968_c0_g2_i1
GO:0051707	8.03262e-05	0.999953	74	1717	response to other organism	BP	0.0109449	BP response to other organism	TRINITY_DN100205_c1_g1_i1, TRINITY_DN100429_c0_g1_i1, TRINITY_DN100957_c0_g1_i2, TRINITY_DN101346_c0_g2_i1, TRINITY_DN101728_c0_g2_i6, TRINITY_DN102266_c2_g9_i1, TRINITY_DN102474_c2_g2_i4, TRINITY_DN103477_c1_g1_i1, TRINITY_DN104390_c2_g2_i1, TRINITY_DN105364_c0_g1_i2, TRINITY_DN106289_c1_g1_i2, TRINITY_DN106897_c0_g2_i1, TRINITY_DN106929_c0_g1_i3, TRINITY_DN106929_c0_g1_i4, TRINITY_DN107429_c4_g…
GO:0031956	8.09144e-05	0.999999	3	4	medium-chain fatty acid-CoA ligase activity	MF	0.0109449	MF medium-chain fatty acid-CoA ligase activity	TRINITY_DN114605_c1_g1_i1, TRINITY_DN118287_c9_g2_i1, TRINITY_DN118287_c9_g3_i1
GO:0004601	8.60651e-05	0.999976	16	194	peroxidase activity	MF	0.011503	MF peroxidase activity	TRINITY_DN105965_c0_g4_i1, TRINITY_DN106144_c0_g1_i1, TRINITY_DN107978_c0_g2_i1, TRINITY_DN107978_c0_g3_i1, TRINITY_DN107978_c0_g7_i1, TRINITY_DN108759_c0_g6_i1, TRINITY_DN113268_c1_g15_i1, TRINITY_DN113268_c1_g7_i1, TRINITY_DN113268_c1_g8_i1, TRINITY_DN115437_c0_g13_i1, TRINITY_DN115437_c0_g15_i1, TRINITY_DN116506_c0_g8_i1, TRINITY_DN79101_c0_g1_i1, TRINITY_DN79101_c0_g1_i2, TRINITY_DN96372_c3_g…
GO:0016713	8.96352e-05	0.999992	6	29	oxidoreductase activity, acting on paired donors, with incorporation or reduction of molecular oxygen, reduced iron-sulfur protein as one donor, and incorporation of one atom of oxygen	MF	0.0118392	MF oxidoreductase activity, acting on paired donors, with incorporation or reduction of molecular oxygen, reduced iron-sulfur protein as one donor, and incorporation of one atom of oxygen	TRINITY_DN113630_c0_g1_i2, TRINITY_DN87122_c3_g2_i1, TRINITY_DN89608_c3_g2_i1, TRINITY_DN94260_c0_g1_i1, TRINITY_DN95438_c0_g1_i1, TRINITY_DN99771_c0_g2_i1
GO:0009751	9.56245e-05	0.99997	18	234	response to salicylic acid	BP	0.0124176	BP response to salicylic acid	TRINITY_DN102266_c2_g9_i1, TRINITY_DN102474_c2_g2_i4, TRINITY_DN103909_c0_g1_i1, TRINITY_DN106897_c0_g2_i1, TRINITY_DN108413_c1_g1_i1, TRINITY_DN110331_c0_g1_i1, TRINITY_DN111407_c0_g3_i1, TRINITY_DN111407_c0_g3_i3, TRINITY_DN112029_c1_g1_i1, TRINITY_DN112029_c1_g1_i3, TRINITY_DN118006_c1_g1_i2, TRINITY_DN67776_c0_g1_i1, TRINITY_DN76332_c0_g2_i1, TRINITY_DN80046_c2_g4_i1, TRINITY_DN80046_c2_g8_i1…
GO:0016684	9.70457e-05	0.999972	16	196	oxidoreductase activity, acting on peroxide as acceptor	MF	0.0124176	MF oxidoreductase activity, acting on peroxide as acceptor	TRINITY_DN105965_c0_g4_i1, TRINITY_DN106144_c0_g1_i1, TRINITY_DN107978_c0_g2_i1, TRINITY_DN107978_c0_g3_i1, TRINITY_DN107978_c0_g7_i1, TRINITY_DN108759_c0_g6_i1, TRINITY_DN113268_c1_g15_i1, TRINITY_DN113268_c1_g7_i1, TRINITY_DN113268_c1_g8_i1, TRINITY_DN115437_c0_g13_i1, TRINITY_DN115437_c0_g15_i1, TRINITY_DN116506_c0_g8_i1, TRINITY_DN79101_c0_g1_i1, TRINITY_DN79101_c0_g1_i2, TRINITY_DN96372_c3_g…
GO:0033037	9.84384e-05	0.999986	8	52	polysaccharide localization	BP	0.0124176	BP polysaccharide localization	TRINITY_DN104390_c2_g2_i1, TRINITY_DN104703_c0_g1_i2, TRINITY_DN106929_c0_g1_i3, TRINITY_DN106929_c0_g1_i4, TRINITY_DN90970_c0_g2_i1, TRINITY_DN92649_c0_g7_i1, TRINITY_DN97604_c0_g2_i2, TRINITY_DN99559_c0_g2_i1
GO:0052545	9.84384e-05	0.999986	8	52	callose localization	BP	0.0124176	BP callose localization	TRINITY_DN104390_c2_g2_i1, TRINITY_DN104703_c0_g1_i2, TRINITY_DN106929_c0_g1_i3, TRINITY_DN106929_c0_g1_i4, TRINITY_DN90970_c0_g2_i1, TRINITY_DN92649_c0_g7_i1, TRINITY_DN97604_c0_g2_i2, TRINITY_DN99559_c0_g2_i1
GO:0015198	0.000109449	0.999993	5	18	oligopeptide transporter activity	MF	0.0132398	MF oligopeptide transporter activity	TRINITY_DN112029_c1_g1_i1, TRINITY_DN112029_c1_g1_i3, TRINITY_DN118287_c9_g3_i1, TRINITY_DN94236_c0_g1_i1, TRINITY_DN96687_c0_g2_i4
GO:0042936	0.000109449	0.999993	5	18	dipeptide transporter activity	MF	0.0132398	MF dipeptide transporter activity	TRINITY_DN112029_c1_g1_i1, TRINITY_DN112029_c1_g1_i3, TRINITY_DN118287_c9_g3_i1, TRINITY_DN94236_c0_g1_i1, TRINITY_DN96687_c0_g2_i4
GO:0042938	0.000109449	0.999993	5	18	dipeptide transport	BP	0.0132398	BP dipeptide transport	TRINITY_DN112029_c1_g1_i1, TRINITY_DN112029_c1_g1_i3, TRINITY_DN118287_c9_g3_i1, TRINITY_DN94236_c0_g1_i1, TRINITY_DN96687_c0_g2_i4
GO:0044249	0.000110177	0.999914	350	10731	cellular biosynthetic process	BP	0.0132398	BP cellular biosynthetic process	TRINITY_DN100035_c0_g1_i1, TRINITY_DN10013_c0_g1_i1, TRINITY_DN100143_c0_g7_i4, TRINITY_DN100488_c0_g15_i1, TRINITY_DN100488_c0_g1_i1, TRINITY_DN100666_c0_g1_i1, TRINITY_DN100721_c5_g4_i1, TRINITY_DN100749_c2_g5_i1, TRINITY_DN100859_c0_g1_i2, TRINITY_DN100859_c0_g1_i3, TRINITY_DN100859_c1_g1_i3, TRINITY_DN100957_c0_g1_i2, TRINITY_DN101093_c0_g2_i1, TRINITY_DN101211_c0_g5_i4, TRINITY_DN101346_c0_g…
GO:0042744	0.000110852	0.999977	11	104	hydrogen peroxide catabolic process	BP	0.0132398	BP hydrogen peroxide catabolic process	TRINITY_DN107978_c0_g2_i1, TRINITY_DN107978_c0_g3_i1, TRINITY_DN107978_c0_g7_i1, TRINITY_DN108759_c0_g6_i1, TRINITY_DN113268_c1_g15_i1, TRINITY_DN113268_c1_g7_i1, TRINITY_DN113268_c1_g8_i1, TRINITY_DN115437_c0_g13_i1, TRINITY_DN115437_c0_g15_i1, TRINITY_DN79101_c0_g1_i1, TRINITY_DN79101_c0_g1_i2
GO:0010599	0.000113561	0.999996	4	10	production of lsiRNA involved in RNA interference	BP	0.0134206	BP production of lsiRNA involved in RNA interference	TRINITY_DN108621_c1_g1_i2, TRINITY_DN108621_c1_g1_i4, TRINITY_DN116253_c2_g2_i1, TRINITY_DN116253_c2_g2_i2
GO:0009719	0.000118986	0.999925	90	2209	response to endogenous stimulus	BP	0.0139152	BP response to endogenous stimulus	TRINITY_DN100855_c1_g1_i1, TRINITY_DN101093_c0_g2_i1, TRINITY_DN101413_c0_g3_i1, TRINITY_DN102355_c3_g15_i2, TRINITY_DN102355_c3_g4_i1, TRINITY_DN102587_c0_g9_i1, TRINITY_DN103737_c0_g2_i1, TRINITY_DN103909_c0_g1_i1, TRINITY_DN104349_c0_g1_i2, TRINITY_DN105765_c0_g4_i1, TRINITY_DN106289_c1_g1_i2, TRINITY_DN106586_c0_g2_i1, TRINITY_DN106675_c1_g2_i1, TRINITY_DN106847_c0_g1_i1, TRINITY_DN106897_c0_…
GO:0055046	0.00012049	0.999986	7	41	microgametogenesis	BP	0.0139458	BP microgametogenesis	TRINITY_DN104703_c0_g1_i2, TRINITY_DN109512_c4_g3_i1, TRINITY_DN90970_c0_g2_i1, TRINITY_DN92649_c0_g7_i1, TRINITY_DN97604_c0_g2_i2, TRINITY_DN99559_c0_g2_i1, TRINITY_DN99908_c4_g2_i1
GO:0008238	0.000137665	0.999953	20	290	exopeptidase activity	MF	0.015771	MF exopeptidase activity	TRINITY_DN104380_c0_g11_i2, TRINITY_DN106325_c3_g1_i4, TRINITY_DN107713_c0_g3_i1, TRINITY_DN35726_c0_g4_i1, TRINITY_DN84719_c0_g2_i1, TRINITY_DN84719_c0_g2_i2, TRINITY_DN92542_c2_g12_i1, TRINITY_DN92542_c2_g13_i1, TRINITY_DN92542_c2_g16_i1, TRINITY_DN92542_c2_g2_i1, TRINITY_DN92542_c2_g5_i1, TRINITY_DN92542_c2_g9_i1, TRINITY_DN93359_c0_g2_i1, TRINITY_DN93359_c0_g6_i1, TRINITY_DN94598_c0_g1_i1, TR…
GO:0018685	0.000140303	0.999995	4	11	alkane 1-monooxygenase activity	MF	0.0159109	MF alkane 1-monooxygenase activity	TRINITY_DN113630_c0_g1_i2, TRINITY_DN87122_c3_g2_i1, TRINITY_DN89608_c3_g2_i1, TRINITY_DN99771_c0_g2_i1
GO:0015077	0.000160955	0.999935	26	428	monovalent inorganic cation transmembrane transporter activity	MF	0.0180704	MF monovalent inorganic cation transmembrane transporter activity	TRINITY_DN101652_c0_g1_i4, TRINITY_DN103106_c0_g1_i1, TRINITY_DN104360_c2_g1_i2, TRINITY_DN104804_c1_g11_i1, TRINITY_DN104804_c2_g1_i1, TRINITY_DN105646_c2_g5_i6, TRINITY_DN107641_c0_g4_i1, TRINITY_DN107665_c1_g1_i1, TRINITY_DN110556_c0_g4_i1, TRINITY_DN110556_c0_g4_i2, TRINITY_DN110556_c0_g4_i4, TRINITY_DN112147_c0_g1_i2, TRINITY_DN112147_c0_g2_i2, TRINITY_DN112884_c1_g2_i1, TRINITY_DN113389_c0_…
GO:0034219	0.000163653	0.999968	10	89	carbohydrate transmembrane transport	BP	0.0180738	BP carbohydrate transmembrane transport	TRINITY_DN101492_c2_g1_i1, TRINITY_DN110686_c0_g2_i1, TRINITY_DN79394_c0_g1_i1, TRINITY_DN79394_c0_g2_i1, TRINITY_DN79394_c1_g3_i1, TRINITY_DN81023_c0_g1_i1, TRINITY_DN82594_c0_g1_i2, TRINITY_DN86451_c0_g2_i1, TRINITY_DN86451_c0_g2_i2, TRINITY_DN90206_c0_g1_i1
GO:0004565	0.000164205	0.999971	9	73	beta-galactosidase activity	MF	0.0180738	MF beta-galactosidase activity	TRINITY_DN105754_c0_g1_i1, TRINITY_DN110085_c0_g3_i1, TRINITY_DN115014_c0_g3_i1, TRINITY_DN78411_c0_g2_i1, TRINITY_DN83050_c1_g7_i1, TRINITY_DN96910_c0_g1_i1, TRINITY_DN96910_c0_g1_i2, TRINITY_DN99096_c0_g4_i1, TRINITY_DN99278_c0_g1_i2
GO:0006983	0.00017161	0.999993	4	12	ER overload response	BP	0.0185704	BP ER overload response	TRINITY_DN102474_c2_g2_i4, TRINITY_DN47841_c0_g1_i1, TRINITY_DN60419_c0_g1_i1, TRINITY_DN62117_c0_g1_i1
GO:0016841	0.000172025	0.999974	8	59	ammonia-lyase activity	MF	0.0185704	MF ammonia-lyase activity	TRINITY_DN70139_c0_g1_i1, TRINITY_DN70811_c0_g1_i1, TRINITY_DN71908_c0_g2_i1, TRINITY_DN74256_c0_g2_i1, TRINITY_DN79625_c0_g1_i1, TRINITY_DN80902_c0_g1_i1, TRINITY_DN80903_c2_g1_i1, TRINITY_DN85139_c0_g1_i3
GO:0033643	0.000177346	0.999988	5	20	host cell part	CC	0.0189625	CC host cell part	TRINITY_DN100957_c0_g1_i2, TRINITY_DN118853_c0_g1_i1, TRINITY_DN118872_c0_g1_i1, TRINITY_DN118872_c0_g1_i3, TRINITY_DN119015_c13_g1_i5
GO:0008152	0.00018375	0.999848	777	25796	metabolic process	BP	0.0194619	BP metabolic process	TRINITY_DN100035_c0_g1_i1, TRINITY_DN100091_c1_g1_i1, TRINITY_DN10013_c0_g1_i1, TRINITY_DN100143_c0_g7_i4, TRINITY_DN100205_c1_g1_i1, TRINITY_DN100304_c1_g2_i2, TRINITY_DN100304_c1_g2_i3, TRINITY_DN100332_c0_g5_i3, TRINITY_DN100436_c1_g5_i1, TRINITY_DN100488_c0_g15_i1, TRINITY_DN100488_c0_g1_i1, TRINITY_DN100615_c0_g5_i2, TRINITY_DN100666_c0_g1_i1, TRINITY_DN100688_c0_g2_i1, TRINITY_DN100688_c0_g…
GO:0000272	0.000193136	0.999928	22	337	polysaccharide catabolic process	BP	0.0202649	BP polysaccharide catabolic process	TRINITY_DN103729_c2_g1_i1, TRINITY_DN104173_c1_g2_i1, TRINITY_DN104593_c0_g1_i1, TRINITY_DN104593_c0_g1_i2, TRINITY_DN107560_c0_g1_i1, TRINITY_DN107560_c0_g1_i2, TRINITY_DN109047_c1_g1_i2, TRINITY_DN110208_c0_g1_i2, TRINITY_DN112936_c0_g1_i1, TRINITY_DN114367_c1_g5_i1, TRINITY_DN114585_c0_g1_i1, TRINITY_DN75695_c0_g1_i1, TRINITY_DN77656_c0_g1_i1, TRINITY_DN79219_c0_g1_i1, TRINITY_DN85930_c0_g1_i1…
GO:0044700	0.000196999	0.99996	10	92	single organism signaling	BP	0.0204787	BP single organism signaling	TRINITY_DN106987_c1_g1_i1, TRINITY_DN108519_c2_g4_i1, TRINITY_DN108621_c1_g1_i4, TRINITY_DN109960_c0_g2_i1, TRINITY_DN109960_c0_g2_i4, TRINITY_DN115660_c0_g2_i4, TRINITY_DN116253_c2_g2_i2, TRINITY_DN58544_c0_g1_i1, TRINITY_DN94214_c0_g3_i3, TRINITY_DN95528_c0_g2_i2
GO:1901576	0.000214167	0.999831	356	11037	organic substance biosynthetic process	BP	0.0220592	BP organic substance biosynthetic process	TRINITY_DN100035_c0_g1_i1, TRINITY_DN10013_c0_g1_i1, TRINITY_DN100143_c0_g7_i4, TRINITY_DN100488_c0_g15_i1, TRINITY_DN100488_c0_g1_i1, TRINITY_DN100666_c0_g1_i1, TRINITY_DN100688_c0_g2_i1, TRINITY_DN100688_c0_g4_i1, TRINITY_DN100721_c5_g4_i1, TRINITY_DN100749_c2_g5_i1, TRINITY_DN100859_c0_g1_i2, TRINITY_DN100859_c0_g1_i3, TRINITY_DN100859_c1_g1_i3, TRINITY_DN100957_c0_g1_i2, TRINITY_DN101093_c0_g…
GO:0044264	0.000242838	0.999884	35	669	cellular polysaccharide metabolic process	BP	0.0244161	BP cellular polysaccharide metabolic process	TRINITY_DN10013_c0_g1_i1, TRINITY_DN100488_c0_g15_i1, TRINITY_DN100488_c0_g1_i1, TRINITY_DN101484_c0_g11_i1, TRINITY_DN103304_c0_g1_i1, TRINITY_DN103469_c1_g3_i1, TRINITY_DN103729_c2_g1_i1, TRINITY_DN104360_c2_g1_i2, TRINITY_DN104593_c0_g1_i1, TRINITY_DN104593_c0_g1_i2, TRINITY_DN107152_c1_g4_i1, TRINITY_DN107560_c0_g1_i1, TRINITY_DN107560_c0_g1_i2, TRINITY_DN107681_c0_g2_i2, TRINITY_DN108698_c0_…
GO:0042221	0.000245651	0.999828	138	3761	response to chemical	BP	0.0244161	BP response to chemical	TRINITY_DN100205_c1_g1_i1, TRINITY_DN100615_c0_g5_i2, TRINITY_DN100855_c1_g1_i1, TRINITY_DN101093_c0_g2_i1, TRINITY_DN101413_c0_g3_i1, TRINITY_DN102266_c2_g9_i1, TRINITY_DN102355_c3_g15_i2, TRINITY_DN102355_c3_g4_i1, TRINITY_DN102474_c2_g2_i4, TRINITY_DN102587_c0_g9_i1, TRINITY_DN102872_c1_g1_i1, TRINITY_DN103737_c0_g2_i1, TRINITY_DN103744_c2_g2_i1, TRINITY_DN103909_c0_g1_i1, TRINITY_DN104349_c0_…
GO:0006549	0.000245749	0.999967	7	47	isoleucine metabolic process	BP	0.0244161	BP isoleucine metabolic process	TRINITY_DN70139_c0_g1_i1, TRINITY_DN70811_c0_g1_i1, TRINITY_DN71908_c0_g2_i1, TRINITY_DN79625_c0_g1_i1, TRINITY_DN80902_c0_g1_i1, TRINITY_DN80903_c2_g1_i1, TRINITY_DN99141_c1_g1_i2
GO:0009097	0.000245749	0.999967	7	47	isoleucine biosynthetic process	BP	0.0244161	BP isoleucine biosynthetic process	TRINITY_DN70139_c0_g1_i1, TRINITY_DN70811_c0_g1_i1, TRINITY_DN71908_c0_g2_i1, TRINITY_DN79625_c0_g1_i1, TRINITY_DN80902_c0_g1_i1, TRINITY_DN80903_c2_g1_i1, TRINITY_DN99141_c1_g1_i2
GO:0098542	0.000277379	0.999844	54	1200	defense response to other organism	BP	0.027317	BP defense response to other organism	TRINITY_DN100205_c1_g1_i1, TRINITY_DN100429_c0_g1_i1, TRINITY_DN101346_c0_g2_i1, TRINITY_DN101728_c0_g2_i6, TRINITY_DN102266_c2_g9_i1, TRINITY_DN102474_c2_g2_i4, TRINITY_DN103477_c1_g1_i1, TRINITY_DN104390_c2_g2_i1, TRINITY_DN105364_c0_g1_i2, TRINITY_DN106289_c1_g1_i2, TRINITY_DN106897_c0_g2_i1, TRINITY_DN106929_c0_g1_i3, TRINITY_DN106929_c0_g1_i4, TRINITY_DN107429_c4_g1_i1, TRINITY_DN108413_c1_g…
GO:0023052	0.000285083	0.99994	10	96	signaling	BP	0.0278315	BP signaling	TRINITY_DN106987_c1_g1_i1, TRINITY_DN108519_c2_g4_i1, TRINITY_DN108621_c1_g1_i4, TRINITY_DN109960_c0_g2_i1, TRINITY_DN109960_c0_g2_i4, TRINITY_DN115660_c0_g2_i4, TRINITY_DN116253_c2_g2_i2, TRINITY_DN58544_c0_g1_i1, TRINITY_DN94214_c0_g3_i3, TRINITY_DN95528_c0_g2_i2
GO:0044217	0.00029157	0.999977	5	22	other organism part	CC	0.0282195	CC other organism part	TRINITY_DN100957_c0_g1_i2, TRINITY_DN118853_c0_g1_i1, TRINITY_DN118872_c0_g1_i1, TRINITY_DN118872_c0_g1_i3, TRINITY_DN119015_c13_g1_i5
GO:0008553	0.000296076	0.999967	6	35	hydrogen-exporting ATPase activity, phosphorylative mechanism	MF	0.0284106	MF hydrogen-exporting ATPase activity, phosphorylative mechanism	TRINITY_DN103106_c0_g1_i1, TRINITY_DN104804_c1_g11_i1, TRINITY_DN104804_c2_g1_i1, TRINITY_DN107665_c1_g1_i1, TRINITY_DN55195_c0_g2_i1, TRINITY_DN92463_c0_g1_i1
GO:0010033	0.000309489	0.999796	99	2553	response to organic substance	BP	0.0294461	BP response to organic substance	TRINITY_DN100205_c1_g1_i1, TRINITY_DN100855_c1_g1_i1, TRINITY_DN101093_c0_g2_i1, TRINITY_DN101413_c0_g3_i1, TRINITY_DN102266_c2_g9_i1, TRINITY_DN102355_c3_g15_i2, TRINITY_DN102355_c3_g4_i1, TRINITY_DN102474_c2_g2_i4, TRINITY_DN102587_c0_g9_i1, TRINITY_DN103737_c0_g2_i1, TRINITY_DN103909_c0_g1_i1, TRINITY_DN104349_c0_g1_i2, TRINITY_DN105605_c1_g2_i2, TRINITY_DN105765_c0_g4_i1, TRINITY_DN106289_c1_…
GO:0017148	0.000317085	0.999947	8	63	negative regulation of translation	BP	0.0299152	BP negative regulation of translation	TRINITY_DN101346_c0_g2_i1, TRINITY_DN103477_c1_g1_i1, TRINITY_DN113032_c0_g3_i1, TRINITY_DN113032_c0_g3_i3, TRINITY_DN54577_c0_g1_i1, TRINITY_DN67763_c0_g1_i1, TRINITY_DN77125_c1_g1_i1, TRINITY_DN77568_c0_g1_i1
GO:0030246	0.000322073	0.999846	34	653	carbohydrate binding	MF	0.0301326	MF carbohydrate binding	TRINITY_DN104857_c0_g2_i1, TRINITY_DN105754_c0_g1_i1, TRINITY_DN108085_c0_g5_i2, TRINITY_DN109047_c1_g1_i2, TRINITY_DN110085_c0_g3_i1, TRINITY_DN114335_c2_g1_i10, TRINITY_DN114579_c0_g1_i1, TRINITY_DN114730_c0_g2_i2, TRINITY_DN115014_c0_g3_i1, TRINITY_DN115967_c0_g2_i2, TRINITY_DN116240_c0_g2_i3, TRINITY_DN117341_c1_g1_i1, TRINITY_DN117768_c0_g1_i2, TRINITY_DN117879_c0_g5_i1, TRINITY_DN118287_c9_…
GO:0000169	0.000331222	0.999993	3	6	activation of MAPK activity involved in osmosensory signaling pathway	BP	0.0304806	BP activation of MAPK activity involved in osmosensory signaling pathway	TRINITY_DN71628_c0_g1_i1, TRINITY_DN98139_c0_g1_i1, TRINITY_DN98968_c0_g2_i1
GO:0080136	0.000331222	0.999993	3	6	priming of cellular response to stress	BP	0.0304806	BP priming of cellular response to stress	TRINITY_DN71628_c0_g1_i1, TRINITY_DN98139_c0_g1_i1, TRINITY_DN98968_c0_g2_i1
GO:0048639	0.000341582	0.999961	6	35	positive regulation of developmental growth	BP	0.0311784	BP positive regulation of developmental growth	TRINITY_DN102323_c0_g2_i1, TRINITY_DN114869_c1_g5_i1, TRINITY_DN83389_c0_g1_i1, TRINITY_DN99635_c1_g1_i1, TRINITY_DN99635_c2_g1_i1, TRINITY_DN99635_c2_g8_i1
GO:0008883	0.000357859	0.999993	3	6	glutamyl-tRNA reductase activity	MF	0.0324007	MF glutamyl-tRNA reductase activity	TRINITY_DN100666_c0_g1_i1, TRINITY_DN71977_c0_g3_i1, TRINITY_DN97273_c0_g1_i1
GO:0009409	0.000389888	0.999804	37	749	response to cold	BP	0.0350182	BP response to cold	TRINITY_DN101093_c0_g2_i1, TRINITY_DN101368_c0_g3_i1, TRINITY_DN101368_c0_g3_i3, TRINITY_DN101429_c1_g1_i1, TRINITY_DN104349_c0_g1_i2, TRINITY_DN106289_c1_g1_i2, TRINITY_DN108621_c1_g1_i4, TRINITY_DN108811_c1_g3_i1, TRINITY_DN110166_c2_g10_i1, TRINITY_DN110166_c2_g15_i1, TRINITY_DN110166_c2_g18_i1, TRINITY_DN110166_c2_g5_i1, TRINITY_DN110208_c0_g1_i2, TRINITY_DN113277_c2_g1_i1, TRINITY_DN113605_c…
GO:0007060	0.000396163	0.999992	3	6	male meiosis chromosome segregation	BP	0.0352994	BP male meiosis chromosome segregation	TRINITY_DN105928_c0_g3_i1, TRINITY_DN105928_c0_g5_i2, TRINITY_DN108927_c0_g6_i1
GO:0007267	0.000409522	0.999918	9	83	cell-cell signaling	BP	0.0362024	BP cell-cell signaling	TRINITY_DN106987_c1_g1_i1, TRINITY_DN108519_c2_g4_i1, TRINITY_DN108621_c1_g1_i4, TRINITY_DN109960_c0_g2_i1, TRINITY_DN109960_c0_g2_i4, TRINITY_DN115660_c0_g2_i4, TRINITY_DN116253_c2_g2_i2, TRINITY_DN58544_c0_g1_i1, TRINITY_DN94214_c0_g3_i3
GO:0006813	0.000432546	0.999864	15	194	potassium ion transport	BP	0.037939	BP potassium ion transport	TRINITY_DN104360_c2_g1_i2, TRINITY_DN105646_c2_g5_i6, TRINITY_DN107641_c0_g4_i1, TRINITY_DN110556_c0_g4_i1, TRINITY_DN110556_c0_g4_i2, TRINITY_DN110556_c0_g4_i4, TRINITY_DN112147_c0_g1_i2, TRINITY_DN112147_c0_g2_i2, TRINITY_DN112884_c1_g2_i1, TRINITY_DN113389_c0_g2_i2, TRINITY_DN113389_c0_g2_i3, TRINITY_DN113642_c0_g1_i1, TRINITY_DN113855_c0_g1_i1, TRINITY_DN115398_c0_g1_i1, TRINITY_DN115547_c0_g…
GO:0030430	0.000458116	0.99999	3	6	host cell cytoplasm	CC	0.039272	CC host cell cytoplasm	TRINITY_DN118853_c0_g1_i1, TRINITY_DN118872_c0_g1_i1, TRINITY_DN118872_c0_g1_i3
GO:0033646	0.000459546	0.999974	4	14	host intracellular part	CC	0.039272	CC host intracellular part	TRINITY_DN100957_c0_g1_i2, TRINITY_DN118853_c0_g1_i1, TRINITY_DN118872_c0_g1_i1, TRINITY_DN118872_c0_g1_i3
GO:0044421	0.000460135	0.999789	29	534	extracellular region part	CC	0.039272	CC extracellular region part	TRINITY_DN100957_c0_g1_i2, TRINITY_DN103744_c2_g2_i1, TRINITY_DN105437_c0_g1_i1, TRINITY_DN107139_c0_g4_i3, TRINITY_DN108519_c2_g4_i1, TRINITY_DN109939_c1_g3_i3, TRINITY_DN112765_c0_g2_i3, TRINITY_DN113032_c0_g3_i1, TRINITY_DN113166_c2_g1_i6, TRINITY_DN115139_c0_g5_i1, TRINITY_DN115417_c0_g1_i6, TRINITY_DN116478_c0_g1_i2, TRINITY_DN118853_c0_g1_i1, TRINITY_DN118872_c0_g1_i1, TRINITY_DN118872_c0_g…
GO:0071554	0.000461735	0.999741	50	1115	cell wall organization or biogenesis	BP	0.039272	BP cell wall organization or biogenesis	TRINITY_DN10013_c0_g1_i1, TRINITY_DN100488_c0_g15_i1, TRINITY_DN100488_c0_g1_i1, TRINITY_DN101480_c2_g1_i1, TRINITY_DN101484_c0_g11_i1, TRINITY_DN103304_c0_g1_i1, TRINITY_DN104173_c1_g2_i1, TRINITY_DN104390_c2_g2_i1, TRINITY_DN104479_c0_g2_i1, TRINITY_DN105140_c0_g2_i1, TRINITY_DN106929_c0_g1_i3, TRINITY_DN106929_c0_g1_i4, TRINITY_DN107152_c1_g4_i1, TRINITY_DN107681_c0_g2_i2, TRINITY_DN108041_c0_…
GO:0005618	0.00049313	0.999722	50	1132	cell wall	CC	0.0413162	CC cell wall	TRINITY_DN104173_c1_g2_i1, TRINITY_DN104380_c0_g11_i2, TRINITY_DN105140_c0_g2_i1, TRINITY_DN105364_c0_g1_i2, TRINITY_DN105754_c0_g1_i1, TRINITY_DN107713_c0_g3_i1, TRINITY_DN107782_c0_g1_i1, TRINITY_DN109574_c0_g1_i1, TRINITY_DN110085_c0_g3_i1, TRINITY_DN110103_c0_g10_i1, TRINITY_DN110208_c0_g1_i2, TRINITY_DN111156_c0_g5_i1, TRINITY_DN112936_c0_g1_i1, TRINITY_DN113166_c2_g1_i6, TRINITY_DN114367_c1…
GO:0030312	0.00049313	0.999722	50	1132	external encapsulating structure	CC	0.0413162	CC external encapsulating structure	TRINITY_DN104173_c1_g2_i1, TRINITY_DN104380_c0_g11_i2, TRINITY_DN105140_c0_g2_i1, TRINITY_DN105364_c0_g1_i2, TRINITY_DN105754_c0_g1_i1, TRINITY_DN107713_c0_g3_i1, TRINITY_DN107782_c0_g1_i1, TRINITY_DN109574_c0_g1_i1, TRINITY_DN110085_c0_g3_i1, TRINITY_DN110103_c0_g10_i1, TRINITY_DN110208_c0_g1_i2, TRINITY_DN111156_c0_g5_i1, TRINITY_DN112936_c0_g1_i1, TRINITY_DN113166_c2_g1_i6, TRINITY_DN114367_c1…
GO:0042743	0.000505624	0.999874	11	123	hydrogen peroxide metabolic process	BP	0.0420492	BP hydrogen peroxide metabolic process	TRINITY_DN107978_c0_g2_i1, TRINITY_DN107978_c0_g3_i1, TRINITY_DN107978_c0_g7_i1, TRINITY_DN108759_c0_g6_i1, TRINITY_DN113268_c1_g15_i1, TRINITY_DN113268_c1_g7_i1, TRINITY_DN113268_c1_g8_i1, TRINITY_DN115437_c0_g13_i1, TRINITY_DN115437_c0_g15_i1, TRINITY_DN79101_c0_g1_i1, TRINITY_DN79101_c0_g1_i2
GO:0071804	0.000527351	0.999858	12	137	cellular potassium ion transport	BP	0.0432158	BP cellular potassium ion transport	TRINITY_DN104360_c2_g1_i2, TRINITY_DN105646_c2_g5_i6, TRINITY_DN107641_c0_g4_i1, TRINITY_DN110556_c0_g4_i1, TRINITY_DN110556_c0_g4_i2, TRINITY_DN110556_c0_g4_i4, TRINITY_DN112147_c0_g1_i2, TRINITY_DN112147_c0_g2_i2, TRINITY_DN113389_c0_g2_i2, TRINITY_DN113389_c0_g2_i3, TRINITY_DN113642_c0_g1_i1, TRINITY_DN115398_c0_g1_i1
GO:0071805	0.000527351	0.999858	12	137	potassium ion transmembrane transport	BP	0.0432158	BP potassium ion transmembrane transport	TRINITY_DN104360_c2_g1_i2, TRINITY_DN105646_c2_g5_i6, TRINITY_DN107641_c0_g4_i1, TRINITY_DN110556_c0_g4_i1, TRINITY_DN110556_c0_g4_i2, TRINITY_DN110556_c0_g4_i4, TRINITY_DN112147_c0_g1_i2, TRINITY_DN112147_c0_g2_i2, TRINITY_DN113389_c0_g2_i2, TRINITY_DN113389_c0_g2_i3, TRINITY_DN113642_c0_g1_i1, TRINITY_DN115398_c0_g1_i1
GO:0042742	0.000536722	0.999738	33	644	defense response to bacterium	BP	0.0436651	BP defense response to bacterium	TRINITY_DN100205_c1_g1_i1, TRINITY_DN101346_c0_g2_i1, TRINITY_DN101728_c0_g2_i6, TRINITY_DN102266_c2_g9_i1, TRINITY_DN102474_c2_g2_i4, TRINITY_DN103477_c1_g1_i1, TRINITY_DN104390_c2_g2_i1, TRINITY_DN105364_c0_g1_i2, TRINITY_DN106289_c1_g1_i2, TRINITY_DN106897_c0_g2_i1, TRINITY_DN106929_c0_g1_i3, TRINITY_DN106929_c0_g1_i4, TRINITY_DN107429_c4_g1_i1, TRINITY_DN108413_c1_g1_i1, TRINITY_DN110331_c0_g…
GO:0042939	0.000570895	0.999946	5	25	tripeptide transport	BP	0.0452473	BP tripeptide transport	TRINITY_DN112029_c1_g1_i1, TRINITY_DN112029_c1_g1_i3, TRINITY_DN118287_c9_g3_i1, TRINITY_DN94236_c0_g1_i1, TRINITY_DN96687_c0_g2_i4
GO:0015925	0.000572569	0.99988	9	86	galactosidase activity	MF	0.0452473	MF galactosidase activity	TRINITY_DN105754_c0_g1_i1, TRINITY_DN110085_c0_g3_i1, TRINITY_DN115014_c0_g3_i1, TRINITY_DN78411_c0_g2_i1, TRINITY_DN83050_c1_g7_i1, TRINITY_DN96910_c0_g1_i1, TRINITY_DN96910_c0_g1_i2, TRINITY_DN99096_c0_g4_i1, TRINITY_DN99278_c0_g1_i2
GO:0016857	0.000573654	0.99988	9	87	racemase and epimerase activity, acting on carbohydrates and derivatives	MF	0.0452473	MF racemase and epimerase activity, acting on carbohydrates and derivatives	TRINITY_DN100488_c0_g15_i1, TRINITY_DN100488_c0_g1_i1, TRINITY_DN101484_c0_g11_i1, TRINITY_DN114335_c2_g1_i10, TRINITY_DN86591_c1_g2_i2, TRINITY_DN90418_c0_g4_i1, TRINITY_DN94032_c0_g1_i1, TRINITY_DN94032_c0_g2_i1, TRINITY_DN94679_c0_g1_i1
GO:0014070	0.000573923	0.999751	25	439	response to organic cyclic compound	BP	0.0452473	BP response to organic cyclic compound	TRINITY_DN101413_c0_g3_i1, TRINITY_DN102266_c2_g9_i1, TRINITY_DN102474_c2_g2_i4, TRINITY_DN103909_c0_g1_i1, TRINITY_DN106897_c0_g2_i1, TRINITY_DN108413_c1_g1_i1, TRINITY_DN109512_c4_g3_i1, TRINITY_DN110208_c0_g1_i2, TRINITY_DN110331_c0_g1_i1, TRINITY_DN111407_c0_g3_i1, TRINITY_DN111407_c0_g3_i3, TRINITY_DN112029_c1_g1_i1, TRINITY_DN112029_c1_g1_i3, TRINITY_DN114367_c1_g5_i1, TRINITY_DN118006_c1_g…
GO:0004089	0.000576321	0.999927	6	39	carbonate dehydratase activity	MF	0.0452473	MF carbonate dehydratase activity	TRINITY_DN54996_c0_g1_i1, TRINITY_DN78639_c0_g3_i1, TRINITY_DN82705_c0_g2_i1, TRINITY_DN89127_c0_g1_i5, TRINITY_DN91970_c0_g2_i12, TRINITY_DN93213_c4_g2_i1
GO:0046906	0.000724164	0.999636	34	708	tetrapyrrole binding	MF	0.0564596	MF tetrapyrrole binding	TRINITY_DN100688_c0_g2_i1, TRINITY_DN100688_c0_g4_i1, TRINITY_DN102323_c0_g2_i1, TRINITY_DN106986_c1_g2_i1, TRINITY_DN107978_c0_g2_i1, TRINITY_DN107978_c0_g3_i1, TRINITY_DN107978_c0_g7_i1, TRINITY_DN108759_c0_g6_i1, TRINITY_DN113268_c1_g15_i1, TRINITY_DN113268_c1_g7_i1, TRINITY_DN113268_c1_g8_i1, TRINITY_DN113630_c0_g1_i2, TRINITY_DN114869_c1_g5_i1, TRINITY_DN114931_c0_g2_i1, TRINITY_DN115437_c0_…
GO:0006950	0.000730884	0.999438	222	6597	response to stress	BP	0.0565906	BP response to stress	TRINITY_DN100063_c0_g3_i2, TRINITY_DN10013_c0_g1_i1, TRINITY_DN100205_c1_g1_i1, TRINITY_DN100429_c0_g1_i1, TRINITY_DN100436_c1_g5_i1, TRINITY_DN100615_c0_g5_i2, TRINITY_DN100876_c1_g4_i1, TRINITY_DN101093_c0_g2_i1, TRINITY_DN101346_c0_g2_i1, TRINITY_DN101368_c0_g3_i1, TRINITY_DN101368_c0_g3_i3, TRINITY_DN101429_c1_g1_i1, TRINITY_DN101563_c0_g3_i1, TRINITY_DN101728_c0_g2_i6, TRINITY_DN101899_c1_g2…
GO:0051701	0.000755845	0.999818	10	106	interaction with host	BP	0.0581224	BP interaction with host	TRINITY_DN100957_c0_g1_i2, TRINITY_DN108621_c1_g1_i2, TRINITY_DN108621_c1_g1_i4, TRINITY_DN115960_c0_g1_i1, TRINITY_DN116253_c2_g2_i1, TRINITY_DN116253_c2_g2_i2, TRINITY_DN118853_c0_g1_i1, TRINITY_DN118872_c0_g1_i1, TRINITY_DN118872_c0_g1_i3, TRINITY_DN119015_c13_g1_i5
GO:0051792	0.000786334	1	2	2	medium-chain fatty acid biosynthetic process	BP	0.0600556	BP medium-chain fatty acid biosynthetic process	TRINITY_DN98718_c1_g1_i1, TRINITY_DN98718_c1_g1_i2
GO:0048655	0.000829542	1	2	2	anther wall tapetum morphogenesis	BP	0.0621656	BP anther wall tapetum morphogenesis	TRINITY_DN109512_c4_g3_i1, TRINITY_DN99908_c4_g2_i1
GO:0071367	0.000829542	1	2	2	cellular response to brassinosteroid stimulus	BP	0.0621656	BP cellular response to brassinosteroid stimulus	TRINITY_DN109512_c4_g3_i1, TRINITY_DN99908_c4_g2_i1
GO:0006073	0.000830573	0.999611	28	531	cellular glucan metabolic process	BP	0.0621656	BP cellular glucan metabolic process	TRINITY_DN10013_c0_g1_i1, TRINITY_DN103469_c1_g3_i1, TRINITY_DN104360_c2_g1_i2, TRINITY_DN104593_c0_g1_i1, TRINITY_DN104593_c0_g1_i2, TRINITY_DN107152_c1_g4_i1, TRINITY_DN107560_c0_g1_i1, TRINITY_DN107560_c0_g1_i2, TRINITY_DN108698_c0_g8_i1, TRINITY_DN109047_c1_g1_i2, TRINITY_DN113149_c0_g1_i1, TRINITY_DN117591_c0_g1_i3, TRINITY_DN75695_c0_g1_i1, TRINITY_DN80314_c0_g1_i1, TRINITY_DN83026_c0_g1_i1…
GO:0016042	0.000840412	0.999612	27	499	lipid catabolic process	BP	0.0624855	BP lipid catabolic process	TRINITY_DN106339_c0_g1_i1, TRINITY_DN106339_c0_g1_i2, TRINITY_DN107314_c5_g1_i9, TRINITY_DN108147_c0_g1_i2, TRINITY_DN108951_c3_g1_i1, TRINITY_DN108951_c3_g1_i2, TRINITY_DN110591_c0_g5_i1, TRINITY_DN110890_c1_g2_i3, TRINITY_DN114360_c0_g3_i1, TRINITY_DN114563_c2_g6_i2, TRINITY_DN115216_c0_g1_i1, TRINITY_DN115221_c1_g2_i1, TRINITY_DN115315_c0_g1_i9, TRINITY_DN116245_c4_g1_i1, TRINITY_DN117041_c1_g…
GO:0009082	0.000915601	0.999843	7	58	branched-chain amino acid biosynthetic process	BP	0.067628	BP branched-chain amino acid biosynthetic process	TRINITY_DN70139_c0_g1_i1, TRINITY_DN70811_c0_g1_i1, TRINITY_DN71908_c0_g2_i1, TRINITY_DN79625_c0_g1_i1, TRINITY_DN80902_c0_g1_i1, TRINITY_DN80903_c2_g1_i1, TRINITY_DN99141_c1_g1_i2
GO:0005249	0.000937166	0.999839	7	55	voltage-gated potassium channel activity	MF	0.0687684	MF voltage-gated potassium channel activity	TRINITY_DN104360_c2_g1_i2, TRINITY_DN105646_c2_g5_i6, TRINITY_DN110556_c0_g4_i1, TRINITY_DN110556_c0_g4_i2, TRINITY_DN110556_c0_g4_i4, TRINITY_DN113389_c0_g2_i2, TRINITY_DN113389_c0_g2_i3
GO:0003825	0.000948078	0.999933	4	17	alpha,alpha-trehalose-phosphate synthase (UDP-forming) activity	MF	0.0691173	MF alpha,alpha-trehalose-phosphate synthase (UDP-forming) activity	TRINITY_DN110103_c0_g10_i1, TRINITY_DN111156_c0_g5_i1, TRINITY_DN115429_c0_g10_i2, TRINITY_DN115429_c0_g16_i5
GO:0034645	0.000955139	0.999259	228	6889	cellular macromolecule biosynthetic process	BP	0.0691829	BP cellular macromolecule biosynthetic process	TRINITY_DN100035_c0_g1_i1, TRINITY_DN10013_c0_g1_i1, TRINITY_DN100488_c0_g15_i1, TRINITY_DN100488_c0_g1_i1, TRINITY_DN100749_c2_g5_i1, TRINITY_DN100957_c0_g1_i2, TRINITY_DN101093_c0_g2_i1, TRINITY_DN101346_c0_g2_i1, TRINITY_DN101349_c0_g4_i2, TRINITY_DN101368_c0_g3_i1, TRINITY_DN101368_c0_g3_i3, TRINITY_DN101484_c0_g11_i1, TRINITY_DN101509_c0_g2_i8, TRINITY_DN102146_c1_g3_i1, TRINITY_DN102146_c2_…
GO:0016461	0.000997117	0.999966	3	8	unconventional myosin complex	CC	0.0714662	CC unconventional myosin complex	TRINITY_DN118343_c0_g3_i1, TRINITY_DN118587_c0_g4_i1, TRINITY_DN118587_c0_g5_i1
GO:0044262	0.000999393	0.99944	44	972	cellular carbohydrate metabolic process	BP	0.0714662	BP cellular carbohydrate metabolic process	TRINITY_DN10013_c0_g1_i1, TRINITY_DN100488_c0_g15_i1, TRINITY_DN100488_c0_g1_i1, TRINITY_DN101484_c0_g11_i1, TRINITY_DN103304_c0_g1_i1, TRINITY_DN103469_c1_g3_i1, TRINITY_DN103729_c2_g1_i1, TRINITY_DN104360_c2_g1_i2, TRINITY_DN104593_c0_g1_i1, TRINITY_DN104593_c0_g1_i2, TRINITY_DN104786_c0_g2_i1, TRINITY_DN107152_c1_g4_i1, TRINITY_DN107560_c0_g1_i1, TRINITY_DN107560_c0_g1_i2, TRINITY_DN107681_c0_…
GO:0022890	0.00100814	0.999467	37	770	inorganic cation transmembrane transporter activity	MF	0.0716142	MF inorganic cation transmembrane transporter activity	TRINITY_DN101652_c0_g1_i4, TRINITY_DN103106_c0_g1_i1, TRINITY_DN103281_c0_g1_i3, TRINITY_DN104360_c2_g1_i2, TRINITY_DN104804_c1_g11_i1, TRINITY_DN104804_c2_g1_i1, TRINITY_DN105646_c2_g5_i6, TRINITY_DN107641_c0_g4_i1, TRINITY_DN107665_c1_g1_i1, TRINITY_DN110409_c0_g1_i3, TRINITY_DN110556_c0_g4_i1, TRINITY_DN110556_c0_g4_i2, TRINITY_DN110556_c0_g4_i4, TRINITY_DN112147_c0_g1_i2, TRINITY_DN112147_c0_…
GO:0009404	0.00102083	0.999853	6	44	toxin metabolic process	BP	0.0716142	BP toxin metabolic process	TRINITY_DN106289_c1_g1_i2, TRINITY_DN113605_c1_g1_i1, TRINITY_DN113993_c5_g3_i4, TRINITY_DN71628_c0_g1_i1, TRINITY_DN98139_c0_g1_i1, TRINITY_DN98968_c0_g2_i1
GO:0003677	0.00102915	0.999223	180	5246	DNA binding	MF	0.0716142	MF DNA binding	TRINITY_DN100035_c0_g1_i1, TRINITY_DN100233_c0_g1_i1, TRINITY_DN100332_c0_g5_i3, TRINITY_DN100386_c0_g1_i13, TRINITY_DN100749_c2_g5_i1, TRINITY_DN100876_c1_g4_i1, TRINITY_DN100957_c0_g1_i2, TRINITY_DN101093_c0_g2_i1, TRINITY_DN101130_c0_g1_i1, TRINITY_DN101368_c0_g3_i1, TRINITY_DN101368_c0_g3_i3, TRINITY_DN101509_c0_g2_i8, TRINITY_DN101728_c0_g2_i6, TRINITY_DN102146_c1_g3_i1, TRINITY_DN102146_c2_…
GO:0044042	0.00103021	0.99951	28	539	glucan metabolic process	BP	0.0716142	BP glucan metabolic process	TRINITY_DN10013_c0_g1_i1, TRINITY_DN103469_c1_g3_i1, TRINITY_DN104360_c2_g1_i2, TRINITY_DN104593_c0_g1_i1, TRINITY_DN104593_c0_g1_i2, TRINITY_DN107152_c1_g4_i1, TRINITY_DN107560_c0_g1_i1, TRINITY_DN107560_c0_g1_i2, TRINITY_DN108698_c0_g8_i1, TRINITY_DN109047_c1_g1_i2, TRINITY_DN113149_c0_g1_i1, TRINITY_DN117591_c0_g1_i3, TRINITY_DN75695_c0_g1_i1, TRINITY_DN80314_c0_g1_i1, TRINITY_DN83026_c0_g1_i1…
GO:0003006	0.00103375	0.9993	93	2437	developmental process involved in reproduction	BP	0.0716142	BP developmental process involved in reproduction	TRINITY_DN101413_c0_g3_i1, TRINITY_DN101429_c1_g1_i2, TRINITY_DN101509_c0_g2_i8, TRINITY_DN102146_c1_g3_i1, TRINITY_DN102146_c2_g2_i3, TRINITY_DN102146_c2_g3_i1, TRINITY_DN102146_c2_g3_i2, TRINITY_DN102323_c0_g2_i1, TRINITY_DN102568_c1_g1_i1, TRINITY_DN104703_c0_g1_i2, TRINITY_DN104814_c1_g1_i1, TRINITY_DN104833_c1_g2_i3, TRINITY_DN105172_c0_g5_i2, TRINITY_DN105364_c0_g1_i2, TRINITY_DN105928_c0_g…
GO:0015197	0.00104644	0.999885	5	29	peptide transporter activity	MF	0.0716142	MF peptide transporter activity	TRINITY_DN112029_c1_g1_i1, TRINITY_DN112029_c1_g1_i3, TRINITY_DN118287_c9_g3_i1, TRINITY_DN94236_c0_g1_i1, TRINITY_DN96687_c0_g2_i4
GO:0008150	0.00105405	0.999111	1047	36120	biological_process	BP	0.0716142	BP biological_process	TRINITY_DN100035_c0_g1_i1, TRINITY_DN100063_c0_g3_i2, TRINITY_DN100091_c1_g1_i1, TRINITY_DN10013_c0_g1_i1, TRINITY_DN100143_c0_g7_i4, TRINITY_DN100205_c1_g1_i1, TRINITY_DN100233_c0_g1_i1, TRINITY_DN100304_c1_g2_i2, TRINITY_DN100304_c1_g2_i3, TRINITY_DN100332_c0_g5_i3, TRINITY_DN100386_c0_g1_i13, TRINITY_DN100429_c0_g1_i1, TRINITY_DN100436_c1_g5_i1, TRINITY_DN100453_c4_g9_i1, TRINITY_DN100488_c0_g…
GO:0008544	0.00106957	0.999882	5	29	epidermis development	BP	0.0716142	BP epidermis development	TRINITY_DN100453_c4_g9_i1, TRINITY_DN103102_c1_g4_i1, TRINITY_DN118191_c0_g1_i2, TRINITY_DN96651_c0_g2_i3, TRINITY_DN98968_c0_g2_i1
GO:0090558	0.00106957	0.999882	5	29	plant epidermis development	BP	0.0716142	BP plant epidermis development	TRINITY_DN100453_c4_g9_i1, TRINITY_DN103102_c1_g4_i1, TRINITY_DN118191_c0_g1_i2, TRINITY_DN96651_c0_g2_i3, TRINITY_DN98968_c0_g2_i1
GO:0030597	0.00107775	0.999962	3	8	RNA glycosylase activity	MF	0.0716142	MF RNA glycosylase activity	TRINITY_DN54577_c0_g1_i1, TRINITY_DN77125_c1_g1_i1, TRINITY_DN77568_c0_g1_i1
GO:0030598	0.00107775	0.999962	3	8	rRNA N-glycosylase activity	MF	0.0716142	MF rRNA N-glycosylase activity	TRINITY_DN54577_c0_g1_i1, TRINITY_DN77125_c1_g1_i1, TRINITY_DN77568_c0_g1_i1
GO:0072593	0.00107801	0.999645	14	198	reactive oxygen species metabolic process	BP	0.0716142	BP reactive oxygen species metabolic process	TRINITY_DN103744_c2_g2_i1, TRINITY_DN107978_c0_g2_i1, TRINITY_DN107978_c0_g3_i1, TRINITY_DN107978_c0_g7_i1, TRINITY_DN108759_c0_g6_i1, TRINITY_DN109513_c0_g1_i1, TRINITY_DN113268_c1_g15_i1, TRINITY_DN113268_c1_g7_i1, TRINITY_DN113268_c1_g8_i1, TRINITY_DN115437_c0_g13_i1, TRINITY_DN115437_c0_g15_i1, TRINITY_DN79101_c0_g1_i1, TRINITY_DN79101_c0_g1_i2, TRINITY_DN90375_c0_g1_i1
GO:0015085	0.00113594	0.999686	11	130	calcium ion transmembrane transporter activity	MF	0.075019	MF calcium ion transmembrane transporter activity	TRINITY_DN101652_c0_g1_i4, TRINITY_DN104360_c2_g1_i2, TRINITY_DN110409_c0_g1_i3, TRINITY_DN113642_c0_g1_i1, TRINITY_DN115398_c0_g1_i1, TRINITY_DN82835_c0_g6_i1, TRINITY_DN82963_c0_g1_i1, TRINITY_DN96753_c0_g1_i2, TRINITY_DN96753_c0_g1_i3, TRINITY_DN97134_c0_g2_i2, TRINITY_DN99351_c0_g1_i2
GO:0016161	0.00120901	0.999863	5	29	beta-amylase activity	MF	0.0776797	MF beta-amylase activity	TRINITY_DN104593_c0_g1_i1, TRINITY_DN104593_c0_g1_i2, TRINITY_DN107560_c0_g1_i1, TRINITY_DN107560_c0_g1_i2, TRINITY_DN94631_c0_g1_i1
GO:0015079	0.00121106	0.999639	12	152	potassium ion transmembrane transporter activity	MF	0.0776797	MF potassium ion transmembrane transporter activity	TRINITY_DN104360_c2_g1_i2, TRINITY_DN105646_c2_g5_i6, TRINITY_DN107641_c0_g4_i1, TRINITY_DN110556_c0_g4_i1, TRINITY_DN110556_c0_g4_i2, TRINITY_DN110556_c0_g4_i4, TRINITY_DN112147_c0_g1_i2, TRINITY_DN112147_c0_g2_i2, TRINITY_DN113389_c0_g2_i2, TRINITY_DN113389_c0_g2_i3, TRINITY_DN113642_c0_g1_i1, TRINITY_DN115398_c0_g1_i1
GO:0019915	0.00121781	0.999861	5	30	lipid storage	BP	0.0776797	BP lipid storage	TRINITY_DN108621_c1_g1_i4, TRINITY_DN116253_c2_g2_i2, TRINITY_DN118881_c3_g9_i1, TRINITY_DN118881_c3_g9_i2, TRINITY_DN118916_c0_g2_i1
GO:0019028	0.00122466	0.999955	3	8	viral capsid	CC	0.0776797	CC viral capsid	TRINITY_DN118853_c0_g1_i1, TRINITY_DN118872_c0_g1_i1, TRINITY_DN118872_c0_g1_i3
GO:0039694	0.00122466	0.999955	3	8	viral RNA genome replication	BP	0.0776797	BP viral RNA genome replication	TRINITY_DN118853_c0_g1_i1, TRINITY_DN118872_c0_g1_i1, TRINITY_DN118872_c0_g1_i3
GO:0039703	0.00122466	0.999955	3	8	RNA replication	BP	0.0776797	BP RNA replication	TRINITY_DN118853_c0_g1_i1, TRINITY_DN118872_c0_g1_i1, TRINITY_DN118872_c0_g1_i3
GO:0044033	0.00122466	0.999955	3	8	multi-organism metabolic process	BP	0.0776797	BP multi-organism metabolic process	TRINITY_DN118853_c0_g1_i1, TRINITY_DN118872_c0_g1_i1, TRINITY_DN118872_c0_g1_i3
GO:0052722	0.00128088	0.99995	3	9	fatty acid in-chain hydroxylase activity	MF	0.0807888	MF fatty acid in-chain hydroxylase activity	TRINITY_DN100688_c0_g2_i1, TRINITY_DN100688_c0_g4_i1, TRINITY_DN106986_c1_g2_i1
GO:0019252	0.00132677	0.999719	8	76	starch biosynthetic process	BP	0.083216	BP starch biosynthetic process	TRINITY_DN103469_c1_g3_i1, TRINITY_DN104360_c2_g1_i2, TRINITY_DN108698_c0_g8_i1, TRINITY_DN117591_c0_g1_i3, TRINITY_DN88837_c0_g1_i1, TRINITY_DN94723_c0_g1_i2, TRINITY_DN98001_c0_g1_i1, TRINITY_DN99080_c0_g1_i2
GO:0036079	0.00138617	0.99989	4	18	purine nucleotide-sugar transport	BP	0.0864586	BP purine nucleotide-sugar transport	TRINITY_DN82594_c0_g1_i2, TRINITY_DN86451_c0_g2_i1, TRINITY_DN86451_c0_g2_i2, TRINITY_DN89529_c0_g1_i2
GO:0016209	0.00140462	0.999464	17	273	antioxidant activity	MF	0.0868468	MF antioxidant activity	TRINITY_DN105965_c0_g4_i1, TRINITY_DN106144_c0_g1_i1, TRINITY_DN107978_c0_g2_i1, TRINITY_DN107978_c0_g3_i1, TRINITY_DN107978_c0_g7_i1, TRINITY_DN108759_c0_g6_i1, TRINITY_DN109266_c0_g1_i1, TRINITY_DN113268_c1_g15_i1, TRINITY_DN113268_c1_g7_i1, TRINITY_DN113268_c1_g8_i1, TRINITY_DN115437_c0_g13_i1, TRINITY_DN115437_c0_g15_i1, TRINITY_DN116506_c0_g8_i1, TRINITY_DN79101_c0_g1_i1, TRINITY_DN79101_c0_…
GO:0016832	0.00140787	0.999739	7	61	aldehyde-lyase activity	MF	0.0868468	MF aldehyde-lyase activity	TRINITY_DN109960_c0_g2_i1, TRINITY_DN109960_c0_g2_i4, TRINITY_DN113655_c0_g13_i1, TRINITY_DN113655_c0_g6_i1, TRINITY_DN113732_c0_g13_i1, TRINITY_DN113732_c0_g1_i1, TRINITY_DN58544_c0_g1_i1
GO:0004888	0.00151649	0.99946	15	221	transmembrane signaling receptor activity	MF	0.092708	MF transmembrane signaling receptor activity	TRINITY_DN101413_c0_g3_i1, TRINITY_DN104390_c2_g2_i1, TRINITY_DN106929_c0_g1_i3, TRINITY_DN106929_c0_g1_i4, TRINITY_DN109079_c2_g2_i5, TRINITY_DN109079_c2_g4_i1, TRINITY_DN113818_c1_g1_i2, TRINITY_DN115234_c1_g6_i3, TRINITY_DN116001_c2_g1_i1, TRINITY_DN116001_c2_g1_i5, TRINITY_DN50037_c0_g1_i1, TRINITY_DN92114_c0_g2_i1, TRINITY_DN94985_c0_g1_i1, TRINITY_DN95819_c2_g5_i1, TRINITY_DN99351_c0_g1_i2
GO:1990188	0.00152273	0.999937	3	9	euchromatin binding	MF	0.092708	MF euchromatin binding	TRINITY_DN105928_c0_g3_i1, TRINITY_DN105928_c0_g5_i2, TRINITY_DN108927_c0_g6_i1
GO:0009833	0.00152875	0.999816	5	31	plant-type primary cell wall biogenesis	BP	0.092708	BP plant-type primary cell wall biogenesis	TRINITY_DN10013_c0_g1_i1, TRINITY_DN107152_c1_g4_i1, TRINITY_DN82594_c0_g1_i2, TRINITY_DN86451_c0_g2_i1, TRINITY_DN86451_c0_g2_i2
GO:0033613	0.00153591	0.999936	3	9	activating transcription factor binding	MF	0.092708	MF activating transcription factor binding	TRINITY_DN105928_c0_g3_i1, TRINITY_DN105928_c0_g5_i2, TRINITY_DN108927_c0_g6_i1
GO:0022843	0.0015673	0.999704	7	61	voltage-gated cation channel activity	MF	0.0940967	MF voltage-gated cation channel activity	TRINITY_DN104360_c2_g1_i2, TRINITY_DN105646_c2_g5_i6, TRINITY_DN110556_c0_g4_i1, TRINITY_DN110556_c0_g4_i2, TRINITY_DN110556_c0_g4_i4, TRINITY_DN113389_c0_g2_i2, TRINITY_DN113389_c0_g2_i3
GO:0036442	0.00159324	0.999652	8	81	hydrogen-exporting ATPase activity	MF	0.0951452	MF hydrogen-exporting ATPase activity	TRINITY_DN103106_c0_g1_i1, TRINITY_DN104804_c1_g11_i1, TRINITY_DN104804_c2_g1_i1, TRINITY_DN107665_c1_g1_i1, TRINITY_DN55195_c0_g2_i1, TRINITY_DN78856_c0_g1_i2, TRINITY_DN80389_c0_g1_i1, TRINITY_DN92463_c0_g1_i1
GO:0047938	0.00164487	0.999862	4	19	glucose-6-phosphate 1-epimerase activity	MF	0.0977086	MF glucose-6-phosphate 1-epimerase activity	TRINITY_DN114335_c2_g1_i10, TRINITY_DN94032_c0_g1_i1, TRINITY_DN94032_c0_g2_i1, TRINITY_DN94679_c0_g1_i1
GO:0016840	0.00165883	0.999592	9	103	carbon-nitrogen lyase activity	MF	0.0980194	MF carbon-nitrogen lyase activity	TRINITY_DN68943_c0_g1_i1, TRINITY_DN70139_c0_g1_i1, TRINITY_DN70811_c0_g1_i1, TRINITY_DN71908_c0_g2_i1, TRINITY_DN74256_c0_g2_i1, TRINITY_DN79625_c0_g1_i1, TRINITY_DN80902_c0_g1_i1, TRINITY_DN80903_c2_g1_i1, TRINITY_DN85139_c0_g1_i3
GO:0042538	0.00171994	0.999575	9	99	hyperosmotic salinity response	BP	0.101098	BP hyperosmotic salinity response	TRINITY_DN103737_c0_g2_i1, TRINITY_DN107152_c1_g4_i1, TRINITY_DN107782_c0_g1_i1, TRINITY_DN112029_c1_g1_i1, TRINITY_DN112029_c1_g1_i3, TRINITY_DN79280_c0_g1_i1, TRINITY_DN93518_c0_g1_i1, TRINITY_DN95983_c0_g2_i1, TRINITY_DN96687_c0_g2_i4
GO:0005575	0.00174143	0.998521	1067	37019	cellular_component	CC	0.101201	CC cellular_component	TRINITY_DN100035_c0_g1_i1, TRINITY_DN100063_c0_g3_i2, TRINITY_DN100091_c1_g1_i1, TRINITY_DN10013_c0_g1_i1, TRINITY_DN100143_c0_g7_i4, TRINITY_DN100205_c1_g1_i1, TRINITY_DN100322_c0_g3_i1, TRINITY_DN100332_c0_g5_i3, TRINITY_DN100386_c0_g1_i13, TRINITY_DN100429_c0_g1_i1, TRINITY_DN100451_c0_g1_i4, TRINITY_DN100453_c4_g9_i1, TRINITY_DN100488_c0_g15_i1, TRINITY_DN100488_c0_g1_i1, TRINITY_DN100615_c0_…
GO:0050832	0.00174458	0.999225	22	405	defense response to fungus	BP	0.101201	BP defense response to fungus	TRINITY_DN106289_c1_g1_i2, TRINITY_DN106897_c0_g2_i1, TRINITY_DN108577_c2_g1_i1, TRINITY_DN110166_c2_g10_i1, TRINITY_DN110166_c2_g15_i1, TRINITY_DN110166_c2_g18_i1, TRINITY_DN110166_c2_g5_i1, TRINITY_DN110331_c0_g1_i1, TRINITY_DN113605_c1_g1_i1, TRINITY_DN80046_c2_g4_i1, TRINITY_DN80046_c2_g8_i1, TRINITY_DN84082_c0_g1_i1, TRINITY_DN84149_c0_g1_i2, TRINITY_DN87049_c0_g1_i1, TRINITY_DN89404_c0_g2_i…
GO:0031222	0.0017512	0.999924	3	9	arabinan catabolic process	BP	0.101201	BP arabinan catabolic process	TRINITY_DN94775_c0_g1_i1, TRINITY_DN94775_c0_g1_i2, TRINITY_DN96647_c0_g3_i1
GO:0000978	0.00175775	0.99985	4	19	RNA polymerase II core promoter proximal region sequence-specific DNA binding	MF	0.101201	MF RNA polymerase II core promoter proximal region sequence-specific DNA binding	TRINITY_DN102146_c1_g3_i1, TRINITY_DN102146_c2_g2_i3, TRINITY_DN102146_c2_g3_i1, TRINITY_DN102146_c2_g3_i2
GO:0042391	0.00177758	0.999479	11	138	regulation of membrane potential	BP	0.101821	BP regulation of membrane potential	TRINITY_DN104360_c2_g1_i2, TRINITY_DN105646_c2_g3_i2, TRINITY_DN105646_c2_g5_i6, TRINITY_DN109939_c1_g3_i3, TRINITY_DN110556_c0_g4_i1, TRINITY_DN110556_c0_g4_i2, TRINITY_DN110556_c0_g4_i4, TRINITY_DN111647_c1_g5_i7, TRINITY_DN112765_c0_g2_i3, TRINITY_DN113389_c0_g2_i2, TRINITY_DN113389_c0_g2_i3
GO:2000112	0.00178899	0.998628	183	5402	regulation of cellular macromolecule biosynthetic process	BP	0.101954	BP regulation of cellular macromolecule biosynthetic process	TRINITY_DN100035_c0_g1_i1, TRINITY_DN100233_c0_g1_i1, TRINITY_DN100386_c0_g1_i13, TRINITY_DN100749_c2_g5_i1, TRINITY_DN100957_c0_g1_i2, TRINITY_DN101093_c0_g2_i1, TRINITY_DN101346_c0_g2_i1, TRINITY_DN101349_c0_g4_i2, TRINITY_DN101368_c0_g3_i1, TRINITY_DN101368_c0_g3_i3, TRINITY_DN102146_c1_g3_i1, TRINITY_DN102146_c2_g2_i3, TRINITY_DN102146_c2_g3_i1, TRINITY_DN102146_c2_g3_i2, TRINITY_DN102195_c1_…
GO:0016229	0.001836	0.999459	11	140	steroid dehydrogenase activity	MF	0.104105	MF steroid dehydrogenase activity	TRINITY_DN100488_c0_g15_i1, TRINITY_DN100488_c0_g1_i1, TRINITY_DN101429_c1_g1_i1, TRINITY_DN101429_c1_g1_i2, TRINITY_DN101484_c0_g11_i1, TRINITY_DN104833_c1_g2_i3, TRINITY_DN118580_c6_g1_i1, TRINITY_DN83458_c1_g1_i1, TRINITY_DN89676_c4_g1_i1, TRINITY_DN94099_c0_g1_i1, TRINITY_DN96660_c0_g1_i1
GO:0008777	0.00186362	0.999836	4	21	acetylornithine deacetylase activity	MF	0.105102	MF acetylornithine deacetylase activity	TRINITY_DN39580_c0_g2_i1, TRINITY_DN49442_c0_g1_i1, TRINITY_DN59395_c0_g2_i1, TRINITY_DN85179_c0_g4_i1
GO:0032870	0.00187231	0.999411	12	160	cellular response to hormone stimulus	BP	0.105102	BP cellular response to hormone stimulus	TRINITY_DN103737_c0_g2_i1, TRINITY_DN104349_c0_g1_i2, TRINITY_DN106847_c0_g1_i1, TRINITY_DN109512_c4_g3_i1, TRINITY_DN109842_c1_g3_i1, TRINITY_DN113442_c0_g5_i1, TRINITY_DN115234_c1_g6_i3, TRINITY_DN81023_c0_g1_i1, TRINITY_DN82260_c0_g1_i2, TRINITY_DN90206_c0_g1_i1, TRINITY_DN98708_c0_g1_i3, TRINITY_DN99908_c4_g2_i1
GO:0034637	0.00191844	0.999048	28	558	cellular carbohydrate biosynthetic process	BP	0.107156	BP cellular carbohydrate biosynthetic process	TRINITY_DN10013_c0_g1_i1, TRINITY_DN100488_c0_g15_i1, TRINITY_DN100488_c0_g1_i1, TRINITY_DN101484_c0_g11_i1, TRINITY_DN103304_c0_g1_i1, TRINITY_DN103469_c1_g3_i1, TRINITY_DN104360_c2_g1_i2, TRINITY_DN104786_c0_g2_i1, TRINITY_DN107152_c1_g4_i1, TRINITY_DN107681_c0_g2_i2, TRINITY_DN108698_c0_g8_i1, TRINITY_DN110103_c0_g10_i1, TRINITY_DN111156_c0_g5_i1, TRINITY_DN113149_c0_g1_i1, TRINITY_DN115429_c0…
GO:0047434	0.00200627	0.999982	2	3	indolepyruvate decarboxylase activity	MF	0.110983	MF indolepyruvate decarboxylase activity	TRINITY_DN112211_c2_g1_i1, TRINITY_DN114503_c0_g9_i4
GO:0002252	0.00200673	0.999327	13	189	immune effector process	BP	0.110983	BP immune effector process	TRINITY_DN100429_c0_g1_i1, TRINITY_DN107429_c4_g1_i1, TRINITY_DN108621_c1_g1_i2, TRINITY_DN108621_c1_g1_i4, TRINITY_DN115960_c0_g1_i1, TRINITY_DN116253_c2_g2_i1, TRINITY_DN116253_c2_g2_i2, TRINITY_DN77125_c1_g1_i1, TRINITY_DN88874_c0_g1_i1, TRINITY_DN90983_c0_g1_i1, TRINITY_DN91571_c0_g2_i1, TRINITY_DN91571_c0_g7_i1, TRINITY_DN98503_c3_g1_i1
GO:0010556	0.00202542	0.998442	183	5418	regulation of macromolecule biosynthetic process	BP	0.111467	BP regulation of macromolecule biosynthetic process	TRINITY_DN100035_c0_g1_i1, TRINITY_DN100233_c0_g1_i1, TRINITY_DN100386_c0_g1_i13, TRINITY_DN100749_c2_g5_i1, TRINITY_DN100957_c0_g1_i2, TRINITY_DN101093_c0_g2_i1, TRINITY_DN101346_c0_g2_i1, TRINITY_DN101349_c0_g4_i2, TRINITY_DN101368_c0_g3_i1, TRINITY_DN101368_c0_g3_i3, TRINITY_DN102146_c1_g3_i1, TRINITY_DN102146_c2_g2_i3, TRINITY_DN102146_c2_g3_i1, TRINITY_DN102146_c2_g3_i2, TRINITY_DN102195_c1_…
GO:0042546	0.00204838	0.99919	17	281	cell wall biogenesis	BP	0.112181	BP cell wall biogenesis	TRINITY_DN10013_c0_g1_i1, TRINITY_DN107152_c1_g4_i1, TRINITY_DN109600_c0_g4_i1, TRINITY_DN110103_c0_g10_i1, TRINITY_DN111156_c0_g5_i1, TRINITY_DN115429_c0_g10_i2, TRINITY_DN115429_c0_g16_i5, TRINITY_DN82594_c0_g1_i2, TRINITY_DN86451_c0_g2_i1, TRINITY_DN86451_c0_g2_i2, TRINITY_DN88233_c1_g1_i1, TRINITY_DN89483_c1_g1_i1, TRINITY_DN93000_c1_g1_i1, TRINITY_DN94021_c2_g1_i1, TRINITY_DN94021_c7_g1_i2, …
GO:0003854	0.00205912	0.999429	10	121	3-beta-hydroxy-delta5-steroid dehydrogenase activity	MF	0.112222	MF 3-beta-hydroxy-delta5-steroid dehydrogenase activity	TRINITY_DN100488_c0_g15_i1, TRINITY_DN100488_c0_g1_i1, TRINITY_DN101429_c1_g1_i1, TRINITY_DN101429_c1_g1_i2, TRINITY_DN101484_c0_g11_i1, TRINITY_DN118580_c6_g1_i1, TRINITY_DN83458_c1_g1_i1, TRINITY_DN89676_c4_g1_i1, TRINITY_DN94099_c0_g1_i1, TRINITY_DN96660_c0_g1_i1
GO:0070370	0.00207952	0.999813	4	20	cellular heat acclimation	BP	0.112786	BP cellular heat acclimation	TRINITY_DN106289_c1_g1_i2, TRINITY_DN113605_c1_g1_i1, TRINITY_DN81265_c0_g1_i1, TRINITY_DN82683_c0_g1_i1
GO:0009414	0.00212019	0.998873	33	706	response to water deprivation	BP	0.114065	BP response to water deprivation	TRINITY_DN101093_c0_g2_i1, TRINITY_DN102872_c1_g1_i1, TRINITY_DN103737_c0_g2_i1, TRINITY_DN105765_c0_g4_i1, TRINITY_DN106289_c1_g1_i2, TRINITY_DN106897_c0_g2_i1, TRINITY_DN110146_c3_g2_i1, TRINITY_DN110331_c0_g1_i1, TRINITY_DN111398_c0_g1_i1, TRINITY_DN112080_c0_g2_i4, TRINITY_DN113277_c2_g1_i1, TRINITY_DN113389_c0_g2_i2, TRINITY_DN113389_c0_g2_i3, TRINITY_DN113605_c1_g1_i1, TRINITY_DN115234_c1_g…
GO:0006885	0.00212724	0.999513	8	83	regulation of pH	BP	0.114065	BP regulation of pH	TRINITY_DN103106_c0_g1_i1, TRINITY_DN104804_c1_g11_i1, TRINITY_DN104804_c2_g1_i1, TRINITY_DN107665_c1_g1_i1, TRINITY_DN112884_c1_g2_i1, TRINITY_DN113855_c0_g1_i1, TRINITY_DN82705_c0_g2_i1, TRINITY_DN92463_c0_g1_i1
GO:0051704	0.00214037	0.998548	82	2168	multi-organism process	BP	0.114065	BP multi-organism process	TRINITY_DN100205_c1_g1_i1, TRINITY_DN100429_c0_g1_i1, TRINITY_DN100957_c0_g1_i2, TRINITY_DN101346_c0_g2_i1, TRINITY_DN101728_c0_g2_i6, TRINITY_DN102195_c1_g1_i1, TRINITY_DN102266_c2_g9_i1, TRINITY_DN102474_c2_g2_i4, TRINITY_DN103477_c1_g1_i1, TRINITY_DN104390_c2_g2_i1, TRINITY_DN105364_c0_g1_i2, TRINITY_DN106289_c1_g1_i2, TRINITY_DN106897_c0_g2_i1, TRINITY_DN106929_c0_g1_i3, TRINITY_DN106929_c0_g…
GO:0004315	0.00214429	0.999805	4	20	3-oxoacyl-[acyl-carrier-protein] synthase activity	MF	0.114065	MF 3-oxoacyl-[acyl-carrier-protein] synthase activity	TRINITY_DN77391_c0_g1_i1, TRINITY_DN83034_c0_g2_i1, TRINITY_DN92316_c1_g1_i1, TRINITY_DN99305_c2_g3_i1
GO:0010528	0.00216406	0.99998	2	3	regulation of transposition	BP	0.114065	BP regulation of transposition	TRINITY_DN95166_c0_g1_i1, TRINITY_DN98580_c0_g1_i1
GO:0010529	0.00216406	0.99998	2	3	negative regulation of transposition	BP	0.114065	BP negative regulation of transposition	TRINITY_DN95166_c0_g1_i1, TRINITY_DN98580_c0_g1_i1
GO:0033764	0.00218816	0.999388	10	122	steroid dehydrogenase activity, acting on the CH-OH group of donors, NAD or NADP as acceptor	MF	0.114512	MF steroid dehydrogenase activity, acting on the CH-OH group of donors, NAD or NADP as acceptor	TRINITY_DN100488_c0_g15_i1, TRINITY_DN100488_c0_g1_i1, TRINITY_DN101429_c1_g1_i1, TRINITY_DN101429_c1_g1_i2, TRINITY_DN101484_c0_g11_i1, TRINITY_DN118580_c6_g1_i1, TRINITY_DN83458_c1_g1_i1, TRINITY_DN89676_c4_g1_i1, TRINITY_DN94099_c0_g1_i1, TRINITY_DN96660_c0_g1_i1
GO:0005488	0.00219293	0.998125	793	26851	binding	MF	0.114512	MF binding	TRINITY_DN100035_c0_g1_i1, TRINITY_DN10013_c0_g1_i1, TRINITY_DN100187_c0_g1_i4, TRINITY_DN100233_c0_g1_i1, TRINITY_DN100304_c1_g2_i2, TRINITY_DN100304_c1_g2_i3, TRINITY_DN100332_c0_g5_i3, TRINITY_DN100386_c0_g1_i13, TRINITY_DN100451_c0_g1_i4, TRINITY_DN100488_c0_g15_i1, TRINITY_DN100488_c0_g1_i1, TRINITY_DN100615_c0_g5_i2, TRINITY_DN100666_c0_g1_i1, TRINITY_DN100688_c0_g2_i1, TRINITY_DN100688_c0_…
GO:0046658	0.00223772	0.99908	18	310	anchored component of plasma membrane	CC	0.11492	CC anchored component of plasma membrane	TRINITY_DN100429_c0_g1_i1, TRINITY_DN105140_c0_g2_i1, TRINITY_DN106217_c0_g4_i1, TRINITY_DN107253_c0_g9_i1, TRINITY_DN107429_c4_g1_i1, TRINITY_DN109275_c0_g3_i5, TRINITY_DN109574_c0_g1_i1, TRINITY_DN113005_c0_g3_i1, TRINITY_DN116193_c0_g1_i1, TRINITY_DN149564_c0_g1_i1, TRINITY_DN78806_c0_g1_i1, TRINITY_DN90983_c0_g1_i1, TRINITY_DN91878_c0_g6_i1, TRINITY_DN92803_c1_g1_i1, TRINITY_DN94721_c0_g2_i1,…
GO:0004424	0.00224271	0.999979	2	3	imidazoleglycerol-phosphate dehydratase activity	MF	0.11492	MF imidazoleglycerol-phosphate dehydratase activity	TRINITY_DN104387_c0_g2_i3, TRINITY_DN97813_c0_g1_i2
GO:0043201	0.00225192	0.999889	3	10	response to leucine	BP	0.11492	BP response to leucine	TRINITY_DN112029_c1_g1_i1, TRINITY_DN112029_c1_g1_i3, TRINITY_DN96687_c0_g2_i4
GO:0080052	0.00225192	0.999889	3	10	response to histidine	BP	0.11492	BP response to histidine	TRINITY_DN112029_c1_g1_i1, TRINITY_DN112029_c1_g1_i3, TRINITY_DN96687_c0_g2_i4
GO:0080053	0.00225192	0.999889	3	10	response to phenylalanine	BP	0.11492	BP response to phenylalanine	TRINITY_DN112029_c1_g1_i1, TRINITY_DN112029_c1_g1_i3, TRINITY_DN96687_c0_g2_i4
GO:0016788	0.00231676	0.99837	98	2659	hydrolase activity, acting on ester bonds	MF	0.117693	MF hydrolase activity, acting on ester bonds	TRINITY_DN100187_c0_g1_i4, TRINITY_DN100864_c5_g1_i1, TRINITY_DN100876_c1_g4_i1, TRINITY_DN101346_c0_g2_i1, TRINITY_DN101770_c0_g1_i4, TRINITY_DN102195_c1_g1_i1, TRINITY_DN102474_c2_g2_i4, TRINITY_DN102678_c2_g13_i1, TRINITY_DN102678_c2_g4_i1, TRINITY_DN102678_c2_g7_i1, TRINITY_DN102678_c2_g9_i1, TRINITY_DN103211_c1_g1_i1, TRINITY_DN103477_c1_g1_i1, TRINITY_DN103744_c2_g2_i1, TRINITY_DN103872_c0_…
GO:0009611	0.00232879	0.998963	21	390	response to wounding	BP	0.117772	BP response to wounding	TRINITY_DN101093_c0_g2_i1, TRINITY_DN101346_c0_g2_i1, TRINITY_DN101563_c0_g3_i1, TRINITY_DN101728_c0_g2_i6, TRINITY_DN107753_c2_g1_i1, TRINITY_DN109079_c2_g2_i7, TRINITY_DN112029_c1_g1_i1, TRINITY_DN112029_c1_g1_i3, TRINITY_DN113277_c2_g1_i1, TRINITY_DN116001_c1_g2_i1, TRINITY_DN71628_c0_g1_i1, TRINITY_DN79280_c0_g1_i1, TRINITY_DN80046_c2_g4_i1, TRINITY_DN80046_c2_g8_i1, TRINITY_DN84149_c0_g1_i2,…
GO:0051791	0.00234698	0.999978	2	3	medium-chain fatty acid metabolic process	BP	0.11816	BP medium-chain fatty acid metabolic process	TRINITY_DN98718_c1_g1_i1, TRINITY_DN98718_c1_g1_i2
GO:0005432	0.00247214	0.999976	2	3	calcium:sodium antiporter activity	MF	0.123354	MF calcium:sodium antiporter activity	TRINITY_DN113642_c0_g1_i1, TRINITY_DN115398_c0_g1_i1
GO:0070584	0.00247214	0.999976	2	3	mitochondrion morphogenesis	BP	0.123354	BP mitochondrion morphogenesis	TRINITY_DN113642_c0_g1_i1, TRINITY_DN115398_c0_g1_i1
GO:0009415	0.00248579	0.998666	33	713	response to water	BP	0.123487	BP response to water	TRINITY_DN101093_c0_g2_i1, TRINITY_DN102872_c1_g1_i1, TRINITY_DN103737_c0_g2_i1, TRINITY_DN105765_c0_g4_i1, TRINITY_DN106289_c1_g1_i2, TRINITY_DN106897_c0_g2_i1, TRINITY_DN110146_c3_g2_i1, TRINITY_DN110331_c0_g1_i1, TRINITY_DN111398_c0_g1_i1, TRINITY_DN112080_c0_g2_i4, TRINITY_DN113277_c2_g1_i1, TRINITY_DN113389_c0_g2_i2, TRINITY_DN113389_c0_g2_i3, TRINITY_DN113605_c1_g1_i1, TRINITY_DN115234_c1_g…
GO:0031012	0.00252199	0.999479	7	67	extracellular matrix	CC	0.124733	CC extracellular matrix	TRINITY_DN113166_c2_g1_i6, TRINITY_DN115646_c6_g3_i1, TRINITY_DN94775_c0_g1_i1, TRINITY_DN94775_c0_g1_i2, TRINITY_DN95226_c0_g1_i1, TRINITY_DN95813_c0_g1_i1, TRINITY_DN96647_c0_g3_i1
GO:0031326	0.00261262	0.997975	185	5517	regulation of cellular biosynthetic process	BP	0.128649	BP regulation of cellular biosynthetic process	TRINITY_DN100035_c0_g1_i1, TRINITY_DN100233_c0_g1_i1, TRINITY_DN100386_c0_g1_i13, TRINITY_DN100749_c2_g5_i1, TRINITY_DN100957_c0_g1_i2, TRINITY_DN101093_c0_g2_i1, TRINITY_DN101346_c0_g2_i1, TRINITY_DN101349_c0_g4_i2, TRINITY_DN101368_c0_g3_i1, TRINITY_DN101368_c0_g3_i3, TRINITY_DN102146_c1_g3_i1, TRINITY_DN102146_c2_g2_i3, TRINITY_DN102146_c2_g3_i1, TRINITY_DN102146_c2_g3_i2, TRINITY_DN102195_c1_…
GO:0071495	0.00264713	0.998999	15	234	cellular response to endogenous stimulus	BP	0.129717	BP cellular response to endogenous stimulus	TRINITY_DN103737_c0_g2_i1, TRINITY_DN104349_c0_g1_i2, TRINITY_DN106847_c0_g1_i1, TRINITY_DN109512_c4_g3_i1, TRINITY_DN109842_c1_g3_i1, TRINITY_DN110050_c0_g1_i1, TRINITY_DN113442_c0_g5_i1, TRINITY_DN115234_c1_g6_i3, TRINITY_DN116665_c0_g1_i1, TRINITY_DN81023_c0_g1_i1, TRINITY_DN82260_c0_g1_i2, TRINITY_DN90206_c0_g1_i1, TRINITY_DN98708_c0_g1_i3, TRINITY_DN99351_c0_g1_i2, TRINITY_DN99908_c4_g2_i1
GO:0031224	0.00265742	0.99782	328	10421	intrinsic component of membrane	CC	0.129717	CC intrinsic component of membrane	TRINITY_DN100091_c1_g1_i1, TRINITY_DN10013_c0_g1_i1, TRINITY_DN100429_c0_g1_i1, TRINITY_DN100745_c4_g21_i4, TRINITY_DN101072_c0_g2_i2, TRINITY_DN101097_c0_g4_i5, TRINITY_DN101310_c2_g1_i4, TRINITY_DN101345_c0_g1_i2, TRINITY_DN101413_c0_g3_i1, TRINITY_DN101421_c0_g2_i2, TRINITY_DN101480_c2_g1_i1, TRINITY_DN101492_c2_g1_i1, TRINITY_DN101652_c0_g1_i4, TRINITY_DN101899_c1_g2_i1, TRINITY_DN101903_c1_g…
GO:0015662	0.00271715	0.99928	9	105	ATPase activity, coupled to transmembrane movement of ions, phosphorylative mechanism	MF	0.132058	MF ATPase activity, coupled to transmembrane movement of ions, phosphorylative mechanism	TRINITY_DN103106_c0_g1_i1, TRINITY_DN104804_c1_g11_i1, TRINITY_DN104804_c2_g1_i1, TRINITY_DN107665_c1_g1_i1, TRINITY_DN55195_c0_g2_i1, TRINITY_DN82963_c0_g1_i1, TRINITY_DN92463_c0_g1_i1, TRINITY_DN96753_c0_g1_i2, TRINITY_DN96753_c0_g1_i3
GO:0005992	0.00281377	0.9995	6	51	trehalose biosynthetic process	BP	0.136164	BP trehalose biosynthetic process	TRINITY_DN110103_c0_g10_i1, TRINITY_DN111156_c0_g5_i1, TRINITY_DN115429_c0_g10_i2, TRINITY_DN115429_c0_g16_i5, TRINITY_DN56797_c0_g1_i1, TRINITY_DN84071_c0_g1_i3
GO:0005267	0.00284463	0.9994	7	67	potassium channel activity	MF	0.137067	MF potassium channel activity	TRINITY_DN104360_c2_g1_i2, TRINITY_DN105646_c2_g5_i6, TRINITY_DN110556_c0_g4_i1, TRINITY_DN110556_c0_g4_i2, TRINITY_DN110556_c0_g4_i4, TRINITY_DN113389_c0_g2_i2, TRINITY_DN113389_c0_g2_i3
GO:1901363	0.00288638	0.997554	528	17456	heterocyclic compound binding	MF	0.138484	MF heterocyclic compound binding	TRINITY_DN100035_c0_g1_i1, TRINITY_DN100187_c0_g1_i4, TRINITY_DN100233_c0_g1_i1, TRINITY_DN100332_c0_g5_i3, TRINITY_DN100386_c0_g1_i13, TRINITY_DN100615_c0_g5_i2, TRINITY_DN100666_c0_g1_i1, TRINITY_DN100688_c0_g2_i1, TRINITY_DN100688_c0_g4_i1, TRINITY_DN100749_c2_g5_i1, TRINITY_DN100855_c1_g1_i1, TRINITY_DN100859_c0_g1_i2, TRINITY_DN100859_c0_g1_i3, TRINITY_DN100859_c1_g1_i3, TRINITY_DN100876_c1_…
GO:0016762	0.00291243	0.999476	6	55	xyloglucan:xyloglucosyl transferase activity	MF	0.13914	MF xyloglucan:xyloglucosyl transferase activity	TRINITY_DN88233_c1_g1_i1, TRINITY_DN89483_c1_g1_i1, TRINITY_DN93000_c1_g1_i1, TRINITY_DN94021_c2_g1_i1, TRINITY_DN94021_c7_g1_i2, TRINITY_DN94021_c8_g1_i1
GO:0015672	0.00300649	0.998525	25	499	monovalent inorganic cation transport	BP	0.142697	BP monovalent inorganic cation transport	TRINITY_DN103106_c0_g1_i1, TRINITY_DN104360_c2_g1_i2, TRINITY_DN104804_c1_g11_i1, TRINITY_DN104804_c2_g1_i1, TRINITY_DN105646_c2_g5_i6, TRINITY_DN107641_c0_g4_i1, TRINITY_DN107665_c1_g1_i1, TRINITY_DN110556_c0_g4_i1, TRINITY_DN110556_c0_g4_i2, TRINITY_DN110556_c0_g4_i4, TRINITY_DN112147_c0_g1_i2, TRINITY_DN112147_c0_g2_i2, TRINITY_DN112884_c1_g2_i1, TRINITY_DN113389_c0_g2_i2, TRINITY_DN113389_c0_…
GO:0016854	0.00302401	0.999113	10	130	racemase and epimerase activity	MF	0.142697	MF racemase and epimerase activity	TRINITY_DN100488_c0_g15_i1, TRINITY_DN100488_c0_g1_i1, TRINITY_DN101484_c0_g11_i1, TRINITY_DN114335_c2_g1_i10, TRINITY_DN116812_c0_g1_i7, TRINITY_DN86591_c1_g2_i2, TRINITY_DN90418_c0_g4_i1, TRINITY_DN94032_c0_g1_i1, TRINITY_DN94032_c0_g2_i1, TRINITY_DN94679_c0_g1_i1
GO:0009617	0.00302502	0.998308	36	801	response to bacterium	BP	0.142697	BP response to bacterium	TRINITY_DN100205_c1_g1_i1, TRINITY_DN101346_c0_g2_i1, TRINITY_DN101728_c0_g2_i6, TRINITY_DN102266_c2_g9_i1, TRINITY_DN102474_c2_g2_i4, TRINITY_DN103477_c1_g1_i1, TRINITY_DN104390_c2_g2_i1, TRINITY_DN105364_c0_g1_i2, TRINITY_DN106289_c1_g1_i2, TRINITY_DN106897_c0_g2_i1, TRINITY_DN106929_c0_g1_i3, TRINITY_DN106929_c0_g1_i4, TRINITY_DN107429_c4_g1_i1, TRINITY_DN108413_c1_g1_i1, TRINITY_DN110331_c0_g…
GO:0097159	0.0030595	0.997405	528	17468	organic cyclic compound binding	MF	0.14372	MF organic cyclic compound binding	TRINITY_DN100035_c0_g1_i1, TRINITY_DN100187_c0_g1_i4, TRINITY_DN100233_c0_g1_i1, TRINITY_DN100332_c0_g5_i3, TRINITY_DN100386_c0_g1_i13, TRINITY_DN100615_c0_g5_i2, TRINITY_DN100666_c0_g1_i1, TRINITY_DN100688_c0_g2_i1, TRINITY_DN100688_c0_g4_i1, TRINITY_DN100749_c2_g5_i1, TRINITY_DN100855_c1_g1_i1, TRINITY_DN100859_c0_g1_i2, TRINITY_DN100859_c0_g1_i3, TRINITY_DN100859_c1_g1_i3, TRINITY_DN100876_c1_…
GO:0046949	0.00323965	0.999663	4	23	fatty-acyl-CoA biosynthetic process	BP	0.151548	BP fatty-acyl-CoA biosynthetic process	TRINITY_DN114481_c1_g1_i1, TRINITY_DN114605_c1_g1_i1, TRINITY_DN118287_c9_g2_i1, TRINITY_DN118287_c9_g3_i1
GO:0044238	0.00326716	0.9972	667	22386	primary metabolic process	BP	0.151895	BP primary metabolic process	TRINITY_DN100035_c0_g1_i1, TRINITY_DN100091_c1_g1_i1, TRINITY_DN10013_c0_g1_i1, TRINITY_DN100205_c1_g1_i1, TRINITY_DN100304_c1_g2_i2, TRINITY_DN100304_c1_g2_i3, TRINITY_DN100332_c0_g5_i3, TRINITY_DN100436_c1_g5_i1, TRINITY_DN100488_c0_g15_i1, TRINITY_DN100488_c0_g1_i1, TRINITY_DN100615_c0_g5_i2, TRINITY_DN100721_c5_g4_i1, TRINITY_DN100749_c2_g5_i1, TRINITY_DN100763_c0_g4_i1, TRINITY_DN100763_c0_g…
GO:0031221	0.00327412	0.99981	3	11	arabinan metabolic process	BP	0.151895	BP arabinan metabolic process	TRINITY_DN94775_c0_g1_i1, TRINITY_DN94775_c0_g1_i2, TRINITY_DN96647_c0_g3_i1
GO:0009755	0.00332757	0.997834	62	1588	hormone-mediated signaling pathway	BP	0.153739	BP hormone-mediated signaling pathway	TRINITY_DN101413_c0_g3_i1, TRINITY_DN101728_c0_g2_i6, TRINITY_DN102109_c0_g2_i5, TRINITY_DN102355_c3_g13_i1, TRINITY_DN102355_c3_g15_i2, TRINITY_DN102355_c3_g4_i1, TRINITY_DN102587_c0_g9_i1, TRINITY_DN103909_c0_g1_i1, TRINITY_DN106675_c1_g2_i1, TRINITY_DN106897_c0_g2_i1, TRINITY_DN107073_c0_g5_i2, TRINITY_DN107092_c0_g1_i1, TRINITY_DN107092_c0_g5_i1, TRINITY_DN108219_c0_g3_i6, TRINITY_DN109134_c0…
GO:0048856	0.00339092	0.997518	115	3244	anatomical structure development	BP	0.156024	BP anatomical structure development	TRINITY_DN100453_c4_g9_i1, TRINITY_DN101413_c0_g3_i1, TRINITY_DN101429_c1_g1_i2, TRINITY_DN101509_c0_g2_i8, TRINITY_DN101903_c1_g2_i1, TRINITY_DN102146_c1_g3_i1, TRINITY_DN102146_c2_g2_i3, TRINITY_DN102146_c2_g3_i1, TRINITY_DN102146_c2_g3_i2, TRINITY_DN102323_c0_g2_i1, TRINITY_DN102568_c1_g1_i1, TRINITY_DN103102_c1_g4_i1, TRINITY_DN103304_c0_g1_i1, TRINITY_DN103822_c0_g1_i2, TRINITY_DN104138_c1_g…
GO:0031225	0.00340575	0.9984	22	430	anchored component of membrane	CC	0.156067	CC anchored component of membrane	TRINITY_DN100429_c0_g1_i1, TRINITY_DN104361_c0_g6_i1, TRINITY_DN105140_c0_g2_i1, TRINITY_DN106217_c0_g4_i1, TRINITY_DN107253_c0_g9_i1, TRINITY_DN107429_c4_g1_i1, TRINITY_DN109275_c0_g3_i5, TRINITY_DN109574_c0_g1_i1, TRINITY_DN113005_c0_g3_i1, TRINITY_DN115646_c6_g3_i1, TRINITY_DN116193_c0_g1_i1, TRINITY_DN116388_c0_g7_i1, TRINITY_DN149564_c0_g1_i1, TRINITY_DN78806_c0_g1_i1, TRINITY_DN90116_c0_g2_…
GO:0030015	0.00342226	0.999639	4	23	CCR4-NOT core complex	CC	0.156186	CC CCR4-NOT core complex	TRINITY_DN101346_c0_g2_i1, TRINITY_DN103477_c1_g1_i1, TRINITY_DN113032_c0_g3_i1, TRINITY_DN113032_c0_g3_i3
GO:0015078	0.00344266	0.998612	16	272	hydrogen ion transmembrane transporter activity	MF	0.156481	MF hydrogen ion transmembrane transporter activity	TRINITY_DN101652_c0_g1_i4, TRINITY_DN103106_c0_g1_i1, TRINITY_DN104804_c1_g11_i1, TRINITY_DN104804_c2_g1_i1, TRINITY_DN107665_c1_g1_i1, TRINITY_DN112884_c1_g2_i1, TRINITY_DN113642_c0_g1_i1, TRINITY_DN113855_c0_g1_i1, TRINITY_DN115398_c0_g1_i1, TRINITY_DN115547_c0_g5_i4, TRINITY_DN116263_c0_g1_i4, TRINITY_DN55195_c0_g2_i1, TRINITY_DN78856_c0_g1_i2, TRINITY_DN80389_c0_g1_i1, TRINITY_DN92463_c0_g1_i…
GO:0009889	0.00346383	0.997296	185	5558	regulation of biosynthetic process	BP	0.156808	BP regulation of biosynthetic process	TRINITY_DN100035_c0_g1_i1, TRINITY_DN100233_c0_g1_i1, TRINITY_DN100386_c0_g1_i13, TRINITY_DN100749_c2_g5_i1, TRINITY_DN100957_c0_g1_i2, TRINITY_DN101093_c0_g2_i1, TRINITY_DN101346_c0_g2_i1, TRINITY_DN101349_c0_g4_i2, TRINITY_DN101368_c0_g3_i1, TRINITY_DN101368_c0_g3_i3, TRINITY_DN102146_c1_g3_i1, TRINITY_DN102146_c2_g2_i3, TRINITY_DN102146_c2_g3_i1, TRINITY_DN102146_c2_g3_i2, TRINITY_DN102195_c1_…
GO:0004497	0.00355708	0.99826	24	487	monooxygenase activity	MF	0.160383	MF monooxygenase activity	TRINITY_DN100688_c0_g2_i1, TRINITY_DN100688_c0_g4_i1, TRINITY_DN102323_c0_g2_i1, TRINITY_DN106986_c1_g2_i1, TRINITY_DN108443_c0_g2_i1, TRINITY_DN112211_c2_g1_i1, TRINITY_DN113630_c0_g1_i2, TRINITY_DN114503_c0_g9_i4, TRINITY_DN114869_c1_g5_i1, TRINITY_DN114931_c0_g2_i1, TRINITY_DN117122_c0_g2_i1, TRINITY_DN83389_c0_g1_i1, TRINITY_DN87122_c3_g2_i1, TRINITY_DN89608_c3_g2_i1, TRINITY_DN94260_c0_g1_i1…
GO:0006526	0.00369448	0.999303	6	55	arginine biosynthetic process	BP	0.165912	BP arginine biosynthetic process	TRINITY_DN103120_c0_g3_i1, TRINITY_DN39580_c0_g2_i1, TRINITY_DN49442_c0_g1_i1, TRINITY_DN59395_c0_g2_i1, TRINITY_DN85179_c0_g4_i1, TRINITY_DN98935_c2_g2_i1
GO:0022414	0.00375448	0.997332	94	2581	reproductive process	BP	0.167935	BP reproductive process	TRINITY_DN101413_c0_g3_i1, TRINITY_DN101429_c1_g1_i2, TRINITY_DN101509_c0_g2_i8, TRINITY_DN102146_c1_g3_i1, TRINITY_DN102146_c2_g2_i3, TRINITY_DN102146_c2_g3_i1, TRINITY_DN102146_c2_g3_i2, TRINITY_DN102195_c1_g1_i1, TRINITY_DN102323_c0_g2_i1, TRINITY_DN102568_c1_g1_i1, TRINITY_DN104703_c0_g1_i2, TRINITY_DN104814_c1_g1_i1, TRINITY_DN104833_c1_g2_i3, TRINITY_DN105172_c0_g5_i2, TRINITY_DN105364_c0_g…
GO:0005991	0.00379197	0.999281	6	54	trehalose metabolic process	BP	0.168599	BP trehalose metabolic process	TRINITY_DN110103_c0_g10_i1, TRINITY_DN111156_c0_g5_i1, TRINITY_DN115429_c0_g10_i2, TRINITY_DN115429_c0_g16_i5, TRINITY_DN56797_c0_g1_i1, TRINITY_DN84071_c0_g1_i3
GO:0016758	0.00379937	0.997714	44	1053	transferase activity, transferring hexosyl groups	MF	0.168599	MF transferase activity, transferring hexosyl groups	TRINITY_DN10013_c0_g1_i1, TRINITY_DN103304_c0_g1_i1, TRINITY_DN103737_c0_g2_i1, TRINITY_DN104360_c2_g1_i2, TRINITY_DN104786_c0_g2_i1, TRINITY_DN106128_c0_g5_i1, TRINITY_DN106201_c2_g2_i1, TRINITY_DN106201_c2_g5_i1, TRINITY_DN106201_c2_g5_i2, TRINITY_DN106324_c0_g2_i1, TRINITY_DN107139_c0_g4_i3, TRINITY_DN107152_c1_g4_i1, TRINITY_DN107681_c0_g2_i2, TRINITY_DN108041_c0_g1_i1, TRINITY_DN108866_c0_g8…
GO:0046461	0.00386862	0.99941	5	38	neutral lipid catabolic process	BP	0.170325	BP neutral lipid catabolic process	TRINITY_DN115216_c0_g1_i1, TRINITY_DN115221_c1_g2_i1, TRINITY_DN118881_c3_g9_i1, TRINITY_DN118881_c3_g9_i2, TRINITY_DN118916_c0_g2_i1
GO:0046464	0.00386862	0.99941	5	38	acylglycerol catabolic process	BP	0.170325	BP acylglycerol catabolic process	TRINITY_DN115216_c0_g1_i1, TRINITY_DN115221_c1_g2_i1, TRINITY_DN118881_c3_g9_i1, TRINITY_DN118881_c3_g9_i2, TRINITY_DN118916_c0_g2_i1
GO:0005886	0.00393506	0.996901	194	5904	plasma membrane	CC	0.172574	CC plasma membrane	TRINITY_DN10013_c0_g1_i1, TRINITY_DN100205_c1_g1_i1, TRINITY_DN100322_c0_g3_i1, TRINITY_DN100488_c0_g15_i1, TRINITY_DN100488_c0_g1_i1, TRINITY_DN100745_c4_g21_i4, TRINITY_DN100855_c1_g1_i1, TRINITY_DN101413_c0_g3_i1, TRINITY_DN101421_c0_g2_i2, TRINITY_DN101484_c0_g11_i1, TRINITY_DN101728_c0_g2_i6, TRINITY_DN101899_c1_g2_i1, TRINITY_DN101903_c1_g2_i1, TRINITY_DN102109_c0_g2_i5, TRINITY_DN102632_c0…
GO:0030641	0.00397242	0.999389	5	39	regulation of cellular pH	BP	0.172653	BP regulation of cellular pH	TRINITY_DN103106_c0_g1_i1, TRINITY_DN104804_c1_g11_i1, TRINITY_DN104804_c2_g1_i1, TRINITY_DN107665_c1_g1_i1, TRINITY_DN92463_c0_g1_i1
GO:0051453	0.00397242	0.999389	5	39	regulation of intracellular pH	BP	0.172653	BP regulation of intracellular pH	TRINITY_DN103106_c0_g1_i1, TRINITY_DN104804_c1_g11_i1, TRINITY_DN104804_c2_g1_i1, TRINITY_DN107665_c1_g1_i1, TRINITY_DN92463_c0_g1_i1
GO:0097306	0.00398301	0.998985	8	91	cellular response to alcohol	BP	0.172653	BP cellular response to alcohol	TRINITY_DN103737_c0_g2_i1, TRINITY_DN104349_c0_g1_i2, TRINITY_DN109512_c4_g3_i1, TRINITY_DN113442_c0_g5_i1, TRINITY_DN115234_c1_g6_i3, TRINITY_DN81023_c0_g1_i1, TRINITY_DN90206_c0_g1_i1, TRINITY_DN99908_c4_g2_i1
GO:0005719	0.00401057	0.999745	3	12	nuclear euchromatin	CC	0.17318	CC nuclear euchromatin	TRINITY_DN105928_c0_g3_i1, TRINITY_DN105928_c0_g5_i2, TRINITY_DN108927_c0_g6_i1
GO:0010430	0.00409541	0.999738	3	12	fatty acid omega-oxidation	BP	0.174817	BP fatty acid omega-oxidation	TRINITY_DN109960_c0_g2_i1, TRINITY_DN109960_c0_g2_i4, TRINITY_DN58544_c0_g1_i1
GO:0002376	0.00410356	0.997603	39	912	immune system process	BP	0.174817	BP immune system process	TRINITY_DN100205_c1_g1_i1, TRINITY_DN100429_c0_g1_i1, TRINITY_DN102266_c2_g9_i1, TRINITY_DN102474_c2_g2_i4, TRINITY_DN103891_c1_g10_i5, TRINITY_DN103909_c0_g1_i1, TRINITY_DN105306_c0_g8_i2, TRINITY_DN107429_c4_g1_i1, TRINITY_DN108413_c1_g1_i1, TRINITY_DN108621_c1_g1_i2, TRINITY_DN108621_c1_g1_i4, TRINITY_DN109079_c2_g2_i7, TRINITY_DN110050_c0_g1_i1, TRINITY_DN110474_c1_g10_i2, TRINITY_DN113166_c2…
GO:0009682	0.00411919	0.999735	3	12	induced systemic resistance	BP	0.174817	BP induced systemic resistance	TRINITY_DN113166_c2_g1_i6, TRINITY_DN96372_c3_g1_i4, TRINITY_DN99793_c2_g6_i1
GO:0009616	0.00414192	0.999357	5	39	virus induced gene silencing	BP	0.174817	BP virus induced gene silencing	TRINITY_DN108621_c1_g1_i2, TRINITY_DN108621_c1_g1_i4, TRINITY_DN115960_c0_g1_i1, TRINITY_DN116253_c2_g2_i1, TRINITY_DN116253_c2_g2_i2
GO:0052018	0.00414192	0.999357	5	39	modulation by symbiont of RNA levels in host	BP	0.174817	BP modulation by symbiont of RNA levels in host	TRINITY_DN108621_c1_g1_i2, TRINITY_DN108621_c1_g1_i4, TRINITY_DN115960_c0_g1_i1, TRINITY_DN116253_c2_g2_i1, TRINITY_DN116253_c2_g2_i2
GO:0052249	0.00414192	0.999357	5	39	modulation of RNA levels in other organism involved in symbiotic interaction	BP	0.174817	BP modulation of RNA levels in other organism involved in symbiotic interaction	TRINITY_DN108621_c1_g1_i2, TRINITY_DN108621_c1_g1_i4, TRINITY_DN115960_c0_g1_i1, TRINITY_DN116253_c2_g2_i1, TRINITY_DN116253_c2_g2_i2
GO:0006629	0.00440422	0.996852	94	2595	lipid metabolic process	BP	0.184435	BP lipid metabolic process	TRINITY_DN100488_c0_g15_i1, TRINITY_DN100488_c0_g1_i1, TRINITY_DN100721_c5_g4_i1, TRINITY_DN101211_c0_g5_i4, TRINITY_DN101429_c1_g1_i1, TRINITY_DN101429_c1_g1_i2, TRINITY_DN101484_c0_g11_i1, TRINITY_DN103566_c0_g1_i2, TRINITY_DN103566_c1_g1_i3, TRINITY_DN103744_c2_g2_i1, TRINITY_DN104833_c1_g2_i3, TRINITY_DN105924_c3_g4_i5, TRINITY_DN106339_c0_g1_i1, TRINITY_DN106339_c0_g1_i2, TRINITY_DN107314_c5…
GO:0006979	0.0044143	0.997563	32	712	response to oxidative stress	BP	0.184435	BP response to oxidative stress	TRINITY_DN101093_c0_g2_i1, TRINITY_DN102266_c2_g9_i1, TRINITY_DN103737_c0_g2_i1, TRINITY_DN106847_c0_g1_i1, TRINITY_DN107978_c0_g2_i1, TRINITY_DN107978_c0_g3_i1, TRINITY_DN107978_c0_g7_i1, TRINITY_DN108413_c1_g1_i1, TRINITY_DN108759_c0_g6_i1, TRINITY_DN109842_c1_g3_i1, TRINITY_DN113268_c1_g15_i1, TRINITY_DN113268_c1_g7_i1, TRINITY_DN113268_c1_g8_i1, TRINITY_DN115437_c0_g13_i1, TRINITY_DN115437_c0…
GO:0022857	0.00441907	0.996864	90	2491	transmembrane transporter activity	MF	0.184435	MF transmembrane transporter activity	TRINITY_DN101492_c2_g1_i1, TRINITY_DN101652_c0_g1_i4, TRINITY_DN101903_c1_g2_i1, TRINITY_DN102239_c0_g2_i6, TRINITY_DN102239_c0_g2_i7, TRINITY_DN102568_c1_g1_i1, TRINITY_DN103100_c1_g1_i2, TRINITY_DN103106_c0_g1_i1, TRINITY_DN103281_c0_g1_i3, TRINITY_DN103434_c0_g1_i1, TRINITY_DN104115_c0_g3_i1, TRINITY_DN104115_c0_g3_i4, TRINITY_DN104163_c1_g6_i2, TRINITY_DN104360_c2_g1_i2, TRINITY_DN104804_c1_g…
GO:0015334	0.00444138	0.999917	2	4	high-affinity oligopeptide transporter activity	MF	0.184679	MF high-affinity oligopeptide transporter activity	TRINITY_DN118287_c9_g3_i1, TRINITY_DN94236_c0_g1_i1
GO:0071704	0.00452779	0.996095	698	23605	organic substance metabolic process	BP	0.187155	BP organic substance metabolic process	TRINITY_DN100035_c0_g1_i1, TRINITY_DN100091_c1_g1_i1, TRINITY_DN10013_c0_g1_i1, TRINITY_DN100143_c0_g7_i4, TRINITY_DN100205_c1_g1_i1, TRINITY_DN100304_c1_g2_i2, TRINITY_DN100304_c1_g2_i3, TRINITY_DN100332_c0_g5_i3, TRINITY_DN100436_c1_g5_i1, TRINITY_DN100488_c0_g15_i1, TRINITY_DN100488_c0_g1_i1, TRINITY_DN100615_c0_g5_i2, TRINITY_DN100666_c0_g1_i1, TRINITY_DN100688_c0_g2_i1, TRINITY_DN100688_c0_g…
GO:0045488	0.00453949	0.998178	15	257	pectin metabolic process	BP	0.187155	BP pectin metabolic process	TRINITY_DN103304_c0_g1_i1, TRINITY_DN104173_c1_g2_i1, TRINITY_DN107681_c0_g2_i2, TRINITY_DN110208_c0_g1_i2, TRINITY_DN112936_c0_g1_i1, TRINITY_DN114367_c1_g5_i1, TRINITY_DN114585_c0_g1_i1, TRINITY_DN115972_c0_g2_i1, TRINITY_DN79219_c0_g1_i1, TRINITY_DN86007_c0_g1_i1, TRINITY_DN86107_c0_g1_i1, TRINITY_DN87740_c0_g2_i1, TRINITY_DN90058_c0_g1_i1, TRINITY_DN91177_c0_g2_i1, TRINITY_DN95660_c0_g1_i1
GO:0001101	0.00455094	0.996963	65	1698	response to acid chemical	BP	0.187155	BP response to acid chemical	TRINITY_DN101093_c0_g2_i1, TRINITY_DN102266_c2_g9_i1, TRINITY_DN102474_c2_g2_i4, TRINITY_DN102872_c1_g1_i1, TRINITY_DN103737_c0_g2_i1, TRINITY_DN103909_c0_g1_i1, TRINITY_DN104349_c0_g1_i2, TRINITY_DN105765_c0_g4_i1, TRINITY_DN106289_c1_g1_i2, TRINITY_DN106586_c0_g2_i1, TRINITY_DN106897_c0_g2_i1, TRINITY_DN108413_c1_g1_i1, TRINITY_DN109079_c2_g2_i7, TRINITY_DN110146_c3_g2_i1, TRINITY_DN110331_c0_g…
GO:0005578	0.00464359	0.99908	6	56	proteinaceous extracellular matrix	CC	0.190052	CC proteinaceous extracellular matrix	TRINITY_DN113166_c2_g1_i6, TRINITY_DN94775_c0_g1_i1, TRINITY_DN94775_c0_g1_i2, TRINITY_DN95226_c0_g1_i1, TRINITY_DN95813_c0_g1_i1, TRINITY_DN96647_c0_g3_i1
GO:0046523	0.00465524	0.99991	2	4	S-methyl-5-thioribose-1-phosphate isomerase activity	MF	0.190052	MF S-methyl-5-thioribose-1-phosphate isomerase activity	TRINITY_DN94723_c0_g1_i2, TRINITY_DN99080_c0_g1_i2
GO:0016442	0.0047207	0.999449	4	25	RISC complex	CC	0.191333	CC RISC complex	TRINITY_DN108621_c1_g1_i2, TRINITY_DN108621_c1_g1_i4, TRINITY_DN116253_c2_g2_i1, TRINITY_DN116253_c2_g2_i2
GO:0031332	0.0047207	0.999449	4	25	RNAi effector complex	CC	0.191333	CC RNAi effector complex	TRINITY_DN108621_c1_g1_i2, TRINITY_DN108621_c1_g1_i4, TRINITY_DN116253_c2_g2_i1, TRINITY_DN116253_c2_g2_i2
GO:0044767	0.00475541	0.996273	178	5356	single-organism developmental process	BP	0.192047	BP single-organism developmental process	TRINITY_DN100035_c0_g1_i1, TRINITY_DN100429_c0_g1_i1, TRINITY_DN100453_c4_g9_i1, TRINITY_DN101413_c0_g3_i1, TRINITY_DN101429_c1_g1_i2, TRINITY_DN101462_c2_g2_i4, TRINITY_DN101509_c0_g2_i8, TRINITY_DN101903_c1_g2_i1, TRINITY_DN102146_c1_g3_i1, TRINITY_DN102146_c2_g2_i3, TRINITY_DN102146_c2_g3_i1, TRINITY_DN102146_c2_g3_i2, TRINITY_DN102195_c1_g1_i1, TRINITY_DN102323_c0_g2_i1, TRINITY_DN102377_c0_g…
GO:0042974	0.0048398	0.999905	2	4	retinoic acid receptor binding	MF	0.192868	MF retinoic acid receptor binding	TRINITY_DN113032_c0_g3_i1, TRINITY_DN113032_c0_g3_i3
GO:0048385	0.0048398	0.999905	2	4	regulation of retinoic acid receptor signaling pathway	BP	0.192868	BP regulation of retinoic acid receptor signaling pathway	TRINITY_DN113032_c0_g3_i1, TRINITY_DN113032_c0_g3_i3
GO:0048387	0.0048398	0.999905	2	4	negative regulation of retinoic acid receptor signaling pathway	BP	0.192868	BP negative regulation of retinoic acid receptor signaling pathway	TRINITY_DN113032_c0_g3_i1, TRINITY_DN113032_c0_g3_i3
GO:0044003	0.00484446	0.999031	6	57	modification by symbiont of host morphology or physiology	BP	0.192868	BP modification by symbiont of host morphology or physiology	TRINITY_DN100957_c0_g1_i2, TRINITY_DN108621_c1_g1_i2, TRINITY_DN108621_c1_g1_i4, TRINITY_DN115960_c0_g1_i1, TRINITY_DN116253_c2_g2_i1, TRINITY_DN116253_c2_g2_i2
GO:0032269	0.0049579	0.998146	13	207	negative regulation of cellular protein metabolic process	BP	0.196687	BP negative regulation of cellular protein metabolic process	TRINITY_DN101346_c0_g2_i1, TRINITY_DN103477_c1_g1_i1, TRINITY_DN112029_c1_g1_i1, TRINITY_DN113032_c0_g3_i1, TRINITY_DN113032_c0_g3_i3, TRINITY_DN113190_c0_g4_i3, TRINITY_DN114422_c0_g9_i1, TRINITY_DN54577_c0_g1_i1, TRINITY_DN67763_c0_g1_i1, TRINITY_DN77125_c1_g1_i1, TRINITY_DN77568_c0_g1_i1, TRINITY_DN95166_c0_g1_i1, TRINITY_DN98580_c0_g1_i1
GO:0044459	0.00500015	0.997066	38	886	plasma membrane part	CC	0.197462	CC plasma membrane part	TRINITY_DN100205_c1_g1_i1, TRINITY_DN100429_c0_g1_i1, TRINITY_DN101492_c2_g1_i1, TRINITY_DN103106_c0_g1_i1, TRINITY_DN104804_c1_g11_i1, TRINITY_DN104804_c2_g1_i1, TRINITY_DN105140_c0_g2_i1, TRINITY_DN106217_c0_g4_i1, TRINITY_DN107253_c0_g9_i1, TRINITY_DN107429_c4_g1_i1, TRINITY_DN107665_c1_g1_i1, TRINITY_DN109275_c0_g3_i5, TRINITY_DN109574_c0_g1_i1, TRINITY_DN110686_c0_g2_i1, TRINITY_DN113005_c0_…
GO:0046740	0.00503022	0.999402	4	25	transport of virus in host, cell to cell	BP	0.197462	BP transport of virus in host, cell to cell	TRINITY_DN118853_c0_g1_i1, TRINITY_DN118872_c0_g1_i1, TRINITY_DN118872_c0_g1_i3, TRINITY_DN119015_c13_g1_i5
GO:1902586	0.00503022	0.999402	4	25	multi-organism intercellular transport	BP	0.197462	BP multi-organism intercellular transport	TRINITY_DN118853_c0_g1_i1, TRINITY_DN118872_c0_g1_i1, TRINITY_DN118872_c0_g1_i3, TRINITY_DN119015_c13_g1_i5
GO:0016829	0.00505662	0.996945	42	1015	lyase activity	MF	0.197807	MF lyase activity	TRINITY_DN100721_c5_g4_i1, TRINITY_DN104387_c0_g2_i3, TRINITY_DN105924_c3_g4_i5, TRINITY_DN109079_c2_g2_i7, TRINITY_DN109960_c0_g2_i1, TRINITY_DN109960_c0_g2_i4, TRINITY_DN112211_c2_g1_i1, TRINITY_DN113655_c0_g13_i1, TRINITY_DN113655_c0_g6_i1, TRINITY_DN113732_c0_g13_i1, TRINITY_DN113732_c0_g1_i1, TRINITY_DN114503_c0_g9_i4, TRINITY_DN31502_c0_g1_i1, TRINITY_DN50972_c0_g1_i1, TRINITY_DN54996_c0_g1…
GO:0005887	0.00511052	0.997724	18	331	integral component of plasma membrane	CC	0.199222	CC integral component of plasma membrane	TRINITY_DN101492_c2_g1_i1, TRINITY_DN103106_c0_g1_i1, TRINITY_DN104804_c1_g11_i1, TRINITY_DN104804_c2_g1_i1, TRINITY_DN107665_c1_g1_i1, TRINITY_DN110686_c0_g2_i1, TRINITY_DN114230_c0_g1_i5, TRINITY_DN79394_c0_g1_i1, TRINITY_DN79394_c0_g2_i1, TRINITY_DN79394_c1_g3_i1, TRINITY_DN81023_c0_g1_i1, TRINITY_DN82963_c0_g1_i1, TRINITY_DN90206_c0_g1_i1, TRINITY_DN92463_c0_g1_i1, TRINITY_DN93644_c3_g2_i2, T…
GO:0019829	0.0052494	0.998117	12	184	cation-transporting ATPase activity	MF	0.203927	MF cation-transporting ATPase activity	TRINITY_DN103106_c0_g1_i1, TRINITY_DN104804_c1_g11_i1, TRINITY_DN104804_c2_g1_i1, TRINITY_DN107665_c1_g1_i1, TRINITY_DN55195_c0_g2_i1, TRINITY_DN78856_c0_g1_i2, TRINITY_DN80389_c0_g1_i1, TRINITY_DN82963_c0_g1_i1, TRINITY_DN92463_c0_g1_i1, TRINITY_DN94902_c0_g1_i1, TRINITY_DN96753_c0_g1_i2, TRINITY_DN96753_c0_g1_i3
GO:0022892	0.00532559	0.996281	79	2148	substrate-specific transporter activity	MF	0.204123	MF substrate-specific transporter activity	TRINITY_DN101492_c2_g1_i1, TRINITY_DN101652_c0_g1_i4, TRINITY_DN102568_c1_g1_i1, TRINITY_DN103106_c0_g1_i1, TRINITY_DN103281_c0_g1_i3, TRINITY_DN103635_c0_g4_i1, TRINITY_DN104115_c0_g3_i1, TRINITY_DN104115_c0_g3_i4, TRINITY_DN104163_c1_g6_i2, TRINITY_DN104360_c2_g1_i2, TRINITY_DN104804_c1_g11_i1, TRINITY_DN104804_c2_g1_i1, TRINITY_DN104814_c1_g1_i1, TRINITY_DN105646_c2_g3_i2, TRINITY_DN105646_c2_…
GO:0033358	0.00536354	0.999609	3	14	UDP-L-arabinose biosynthetic process	BP	0.204123	BP UDP-L-arabinose biosynthetic process	TRINITY_DN100488_c0_g15_i1, TRINITY_DN100488_c0_g1_i1, TRINITY_DN101484_c0_g11_i1
GO:0045226	0.00536354	0.999609	3	14	extracellular polysaccharide biosynthetic process	BP	0.204123	BP extracellular polysaccharide biosynthetic process	TRINITY_DN100488_c0_g15_i1, TRINITY_DN100488_c0_g1_i1, TRINITY_DN101484_c0_g11_i1
GO:0045227	0.00536354	0.999609	3	14	capsule polysaccharide biosynthetic process	BP	0.204123	BP capsule polysaccharide biosynthetic process	TRINITY_DN100488_c0_g15_i1, TRINITY_DN100488_c0_g1_i1, TRINITY_DN101484_c0_g11_i1
GO:0045230	0.00536354	0.999609	3	14	capsule organization	BP	0.204123	BP capsule organization	TRINITY_DN100488_c0_g15_i1, TRINITY_DN100488_c0_g1_i1, TRINITY_DN101484_c0_g11_i1
GO:0050373	0.00536354	0.999609	3	14	UDP-arabinose 4-epimerase activity	MF	0.204123	MF UDP-arabinose 4-epimerase activity	TRINITY_DN100488_c0_g15_i1, TRINITY_DN100488_c0_g1_i1, TRINITY_DN101484_c0_g11_i1
GO:0010468	0.00540482	0.995719	190	5782	regulation of gene expression	BP	0.205	BP regulation of gene expression	TRINITY_DN100035_c0_g1_i1, TRINITY_DN100233_c0_g1_i1, TRINITY_DN100386_c0_g1_i13, TRINITY_DN100749_c2_g5_i1, TRINITY_DN100957_c0_g1_i2, TRINITY_DN101093_c0_g2_i1, TRINITY_DN101346_c0_g2_i1, TRINITY_DN101349_c0_g4_i2, TRINITY_DN101368_c0_g3_i1, TRINITY_DN101368_c0_g3_i3, TRINITY_DN101509_c0_g2_i8, TRINITY_DN102146_c1_g3_i1, TRINITY_DN102146_c2_g2_i3, TRINITY_DN102146_c2_g3_i1, TRINITY_DN102146_c2_…
GO:0005261	0.00554487	0.998105	11	161	cation channel activity	MF	0.207725	MF cation channel activity	TRINITY_DN104360_c2_g1_i2, TRINITY_DN105646_c2_g5_i6, TRINITY_DN110409_c0_g1_i3, TRINITY_DN110556_c0_g4_i1, TRINITY_DN110556_c0_g4_i2, TRINITY_DN110556_c0_g4_i4, TRINITY_DN113389_c0_g2_i2, TRINITY_DN113389_c0_g2_i3, TRINITY_DN82835_c0_g6_i1, TRINITY_DN97134_c0_g2_i2, TRINITY_DN99351_c0_g1_i2
GO:0022891	0.0055475	0.996219	69	1841	substrate-specific transmembrane transporter activity	MF	0.207725	MF substrate-specific transmembrane transporter activity	TRINITY_DN101492_c2_g1_i1, TRINITY_DN101652_c0_g1_i4, TRINITY_DN102568_c1_g1_i1, TRINITY_DN103106_c0_g1_i1, TRINITY_DN103281_c0_g1_i3, TRINITY_DN104115_c0_g3_i1, TRINITY_DN104115_c0_g3_i4, TRINITY_DN104163_c1_g6_i2, TRINITY_DN104360_c2_g1_i2, TRINITY_DN104804_c1_g11_i1, TRINITY_DN104804_c2_g1_i1, TRINITY_DN104814_c1_g1_i1, TRINITY_DN105646_c2_g3_i2, TRINITY_DN105646_c2_g5_i6, TRINITY_DN107641_c0_…
GO:0009605	0.00555319	0.996003	93	2604	response to external stimulus	BP	0.207725	BP response to external stimulus	TRINITY_DN100205_c1_g1_i1, TRINITY_DN100429_c0_g1_i1, TRINITY_DN100855_c1_g1_i1, TRINITY_DN100957_c0_g1_i2, TRINITY_DN101346_c0_g2_i1, TRINITY_DN101728_c0_g2_i6, TRINITY_DN102266_c2_g9_i1, TRINITY_DN102474_c2_g2_i4, TRINITY_DN103477_c1_g1_i1, TRINITY_DN103737_c0_g2_i1, TRINITY_DN104390_c2_g2_i1, TRINITY_DN105364_c0_g1_i2, TRINITY_DN105605_c1_g2_i2, TRINITY_DN106289_c1_g1_i2, TRINITY_DN106897_c0_g…
GO:0010163	0.00555723	0.999596	3	13	high-affinity potassium ion import	BP	0.207725	BP high-affinity potassium ion import	TRINITY_DN110556_c0_g4_i1, TRINITY_DN110556_c0_g4_i2, TRINITY_DN110556_c0_g4_i4
GO:0043565	0.00559411	0.996646	40	950	sequence-specific DNA binding	MF	0.207725	MF sequence-specific DNA binding	TRINITY_DN100035_c0_g1_i1, TRINITY_DN100749_c2_g5_i1, TRINITY_DN101093_c0_g2_i1, TRINITY_DN102146_c1_g3_i1, TRINITY_DN102146_c2_g2_i3, TRINITY_DN102146_c2_g3_i1, TRINITY_DN102146_c2_g3_i2, TRINITY_DN102488_c0_g1_i1, TRINITY_DN105448_c3_g1_i1, TRINITY_DN105928_c0_g3_i1, TRINITY_DN105928_c0_g5_i2, TRINITY_DN106289_c1_g1_i2, TRINITY_DN107719_c0_g18_i1, TRINITY_DN107719_c0_g5_i1, TRINITY_DN108245_c0_…
GO:0044423	0.00561771	0.99959	3	13	virion part	CC	0.207725	CC virion part	TRINITY_DN118853_c0_g1_i1, TRINITY_DN118872_c0_g1_i1, TRINITY_DN118872_c0_g1_i3
GO:0016491	0.00566099	0.995785	115	3344	oxidoreductase activity	MF	0.207725	MF oxidoreductase activity	TRINITY_DN100143_c0_g7_i4, TRINITY_DN100488_c0_g15_i1, TRINITY_DN100488_c0_g1_i1, TRINITY_DN100615_c0_g5_i2, TRINITY_DN100666_c0_g1_i1, TRINITY_DN100688_c0_g2_i1, TRINITY_DN100688_c0_g4_i1, TRINITY_DN100859_c0_g1_i2, TRINITY_DN100859_c0_g1_i3, TRINITY_DN100859_c1_g1_i3, TRINITY_DN101429_c1_g1_i1, TRINITY_DN101429_c1_g1_i2, TRINITY_DN101484_c0_g11_i1, TRINITY_DN102323_c0_g2_i1, TRINITY_DN103358_c0…
GO:0003979	0.00566171	0.999579	3	14	UDP-glucose 6-dehydrogenase activity	MF	0.207725	MF UDP-glucose 6-dehydrogenase activity	TRINITY_DN100859_c0_g1_i2, TRINITY_DN100859_c0_g1_i3, TRINITY_DN100859_c1_g1_i3
GO:0006065	0.00566171	0.999579	3	14	UDP-glucuronate biosynthetic process	BP	0.207725	BP UDP-glucuronate biosynthetic process	TRINITY_DN100859_c0_g1_i2, TRINITY_DN100859_c0_g1_i3, TRINITY_DN100859_c1_g1_i3
GO:0046398	0.00566171	0.999579	3	14	UDP-glucuronate metabolic process	BP	0.207725	BP UDP-glucuronate metabolic process	TRINITY_DN100859_c0_g1_i2, TRINITY_DN100859_c0_g1_i3, TRINITY_DN100859_c1_g1_i3
GO:0009266	0.00569872	0.99647	45	1109	response to temperature stimulus	BP	0.207925	BP response to temperature stimulus	TRINITY_DN101093_c0_g2_i1, TRINITY_DN101368_c0_g3_i1, TRINITY_DN101368_c0_g3_i3, TRINITY_DN101429_c1_g1_i1, TRINITY_DN104349_c0_g1_i2, TRINITY_DN106289_c1_g1_i2, TRINITY_DN108621_c1_g1_i4, TRINITY_DN108811_c1_g3_i1, TRINITY_DN109365_c0_g2_i1, TRINITY_DN110166_c2_g10_i1, TRINITY_DN110166_c2_g15_i1, TRINITY_DN110166_c2_g18_i1, TRINITY_DN110166_c2_g5_i1, TRINITY_DN110208_c0_g1_i2, TRINITY_DN113277_c…
GO:0005244	0.00572272	0.998448	8	96	voltage-gated ion channel activity	MF	0.207925	MF voltage-gated ion channel activity	TRINITY_DN104360_c2_g1_i2, TRINITY_DN105646_c2_g5_i6, TRINITY_DN110556_c0_g4_i1, TRINITY_DN110556_c0_g4_i2, TRINITY_DN110556_c0_g4_i4, TRINITY_DN113389_c0_g2_i2, TRINITY_DN113389_c0_g2_i3, TRINITY_DN116263_c0_g1_i4
GO:0022832	0.00572272	0.998448	8	96	voltage-gated channel activity	MF	0.207925	MF voltage-gated channel activity	TRINITY_DN104360_c2_g1_i2, TRINITY_DN105646_c2_g5_i6, TRINITY_DN110556_c0_g4_i1, TRINITY_DN110556_c0_g4_i2, TRINITY_DN110556_c0_g4_i4, TRINITY_DN113389_c0_g2_i2, TRINITY_DN113389_c0_g2_i3, TRINITY_DN116263_c0_g1_i4
GO:0051817	0.00577084	0.998801	6	59	modification of morphology or physiology of other organism involved in symbiotic interaction	BP	0.208668	BP modification of morphology or physiology of other organism involved in symbiotic interaction	TRINITY_DN100957_c0_g1_i2, TRINITY_DN108621_c1_g1_i2, TRINITY_DN108621_c1_g1_i4, TRINITY_DN115960_c0_g1_i1, TRINITY_DN116253_c2_g2_i1, TRINITY_DN116253_c2_g2_i2
GO:0006631	0.00578032	0.996749	32	723	fatty acid metabolic process	BP	0.208668	BP fatty acid metabolic process	TRINITY_DN103566_c0_g1_i2, TRINITY_DN103566_c1_g1_i3, TRINITY_DN103744_c2_g2_i1, TRINITY_DN107449_c0_g4_i1, TRINITY_DN109823_c1_g1_i1, TRINITY_DN109960_c0_g2_i1, TRINITY_DN109960_c0_g2_i4, TRINITY_DN110076_c0_g1_i1, TRINITY_DN110076_c0_g8_i1, TRINITY_DN110890_c1_g2_i3, TRINITY_DN113630_c0_g1_i2, TRINITY_DN114481_c1_g1_i1, TRINITY_DN114605_c1_g1_i1, TRINITY_DN117932_c2_g1_i1, TRINITY_DN118287_c9_g…
GO:0002237	0.00585433	0.99858	7	78	response to molecule of bacterial origin	BP	0.210662	BP response to molecule of bacterial origin	TRINITY_DN100205_c1_g1_i1, TRINITY_DN105605_c1_g2_i2, TRINITY_DN110050_c0_g1_i1, TRINITY_DN116665_c0_g1_i1, TRINITY_DN80046_c2_g4_i1, TRINITY_DN80046_c2_g8_i1, TRINITY_DN97917_c0_g1_i3
GO:0004334	0.00593222	0.99985	2	5	fumarylacetoacetase activity	MF	0.212783	MF fumarylacetoacetase activity	TRINITY_DN103418_c3_g5_i1, TRINITY_DN96159_c1_g1_i1
GO:0019079	0.00618972	0.999525	3	14	viral genome replication	BP	0.220309	BP viral genome replication	TRINITY_DN118853_c0_g1_i1, TRINITY_DN118872_c0_g1_i1, TRINITY_DN118872_c0_g1_i3
GO:0042625	0.00621772	0.99772	12	188	ATPase activity, coupled to transmembrane movement of ions	MF	0.220309	MF ATPase activity, coupled to transmembrane movement of ions	TRINITY_DN103106_c0_g1_i1, TRINITY_DN104804_c1_g11_i1, TRINITY_DN104804_c2_g1_i1, TRINITY_DN107665_c1_g1_i1, TRINITY_DN55195_c0_g2_i1, TRINITY_DN78856_c0_g1_i2, TRINITY_DN80389_c0_g1_i1, TRINITY_DN82963_c0_g1_i1, TRINITY_DN92463_c0_g1_i1, TRINITY_DN94902_c0_g1_i1, TRINITY_DN96753_c0_g1_i2, TRINITY_DN96753_c0_g1_i3
GO:0004525	0.00622052	0.998929	5	43	ribonuclease III activity	MF	0.220309	MF ribonuclease III activity	TRINITY_DN108621_c1_g1_i2, TRINITY_DN108621_c1_g1_i4, TRINITY_DN116253_c2_g2_i1, TRINITY_DN116253_c2_g2_i2, TRINITY_DN77474_c0_g1_i1
GO:0032296	0.00622052	0.998929	5	43	double-stranded RNA-specific ribonuclease activity	MF	0.220309	MF double-stranded RNA-specific ribonuclease activity	TRINITY_DN108621_c1_g1_i2, TRINITY_DN108621_c1_g1_i4, TRINITY_DN116253_c2_g2_i1, TRINITY_DN116253_c2_g2_i2, TRINITY_DN77474_c0_g1_i1
GO:1902117	0.00627539	0.999199	4	27	positive regulation of organelle assembly	BP	0.221553	BP positive regulation of organelle assembly	TRINITY_DN109939_c1_g3_i3, TRINITY_DN112765_c0_g2_i3, TRINITY_DN113032_c0_g3_i1, TRINITY_DN113032_c0_g3_i3
GO:0005457	0.00635226	0.999508	3	14	GDP-fucose transmembrane transporter activity	MF	0.222865	MF GDP-fucose transmembrane transporter activity	TRINITY_DN82594_c0_g1_i2, TRINITY_DN86451_c0_g2_i1, TRINITY_DN86451_c0_g2_i2
GO:0015783	0.00635226	0.999508	3	14	GDP-fucose transport	BP	0.222865	BP GDP-fucose transport	TRINITY_DN82594_c0_g1_i2, TRINITY_DN86451_c0_g2_i1, TRINITY_DN86451_c0_g2_i2
GO:0016709	0.00646378	0.997397	14	245	oxidoreductase activity, acting on paired donors, with incorporation or reduction of molecular oxygen, NAD(P)H as one donor, and incorporation of one atom of oxygen	MF	0.226071	MF oxidoreductase activity, acting on paired donors, with incorporation or reduction of molecular oxygen, NAD(P)H as one donor, and incorporation of one atom of oxygen	TRINITY_DN100688_c0_g2_i1, TRINITY_DN100688_c0_g4_i1, TRINITY_DN102323_c0_g2_i1, TRINITY_DN106986_c1_g2_i1, TRINITY_DN108443_c0_g2_i1, TRINITY_DN112211_c2_g1_i1, TRINITY_DN114503_c0_g9_i4, TRINITY_DN114869_c1_g5_i1, TRINITY_DN83389_c0_g1_i1, TRINITY_DN98718_c1_g1_i1, TRINITY_DN98718_c1_g1_i2, TRINITY_DN99635_c1_g1_i1, TRINITY_DN99635_c2_g1_i1, TRINITY_DN99635_c2_g8_i1
GO:0051607	0.00650679	0.997864	10	145	defense response to virus	BP	0.226869	BP defense response to virus	TRINITY_DN100429_c0_g1_i1, TRINITY_DN107429_c4_g1_i1, TRINITY_DN108621_c1_g1_i2, TRINITY_DN108621_c1_g1_i4, TRINITY_DN115960_c0_g1_i1, TRINITY_DN116253_c2_g2_i1, TRINITY_DN116253_c2_g2_i2, TRINITY_DN77125_c1_g1_i1, TRINITY_DN88874_c0_g1_i1, TRINITY_DN90983_c0_g1_i1
GO:0001654	0.00658969	0.999483	3	14	eye development	BP	0.229048	BP eye development	TRINITY_DN106987_c1_g1_i1, TRINITY_DN109939_c1_g3_i3, TRINITY_DN112765_c0_g2_i3
GO:0046379	0.00664417	0.999471	3	15	extracellular polysaccharide metabolic process	BP	0.230092	BP extracellular polysaccharide metabolic process	TRINITY_DN100488_c0_g15_i1, TRINITY_DN100488_c0_g1_i1, TRINITY_DN101484_c0_g11_i1
GO:0016705	0.00666071	0.996422	27	595	oxidoreductase activity, acting on paired donors, with incorporation or reduction of molecular oxygen	MF	0.230092	MF oxidoreductase activity, acting on paired donors, with incorporation or reduction of molecular oxygen	TRINITY_DN100688_c0_g2_i1, TRINITY_DN100688_c0_g4_i1, TRINITY_DN102323_c0_g2_i1, TRINITY_DN103566_c0_g1_i2, TRINITY_DN103566_c1_g1_i3, TRINITY_DN106986_c1_g2_i1, TRINITY_DN108085_c0_g5_i2, TRINITY_DN108443_c0_g2_i1, TRINITY_DN112211_c2_g1_i1, TRINITY_DN113630_c0_g1_i2, TRINITY_DN114503_c0_g9_i4, TRINITY_DN114869_c1_g5_i1, TRINITY_DN114931_c0_g2_i1, TRINITY_DN117122_c0_g2_i1, TRINITY_DN83389_c0_g1…
GO:0051252	0.00680343	0.99465	168	5072	regulation of RNA metabolic process	BP	0.234278	BP regulation of RNA metabolic process	TRINITY_DN100035_c0_g1_i1, TRINITY_DN100233_c0_g1_i1, TRINITY_DN100386_c0_g1_i13, TRINITY_DN100749_c2_g5_i1, TRINITY_DN100957_c0_g1_i2, TRINITY_DN101093_c0_g2_i1, TRINITY_DN101346_c0_g2_i1, TRINITY_DN101349_c0_g4_i2, TRINITY_DN101368_c0_g3_i1, TRINITY_DN101368_c0_g3_i3, TRINITY_DN102146_c1_g3_i1, TRINITY_DN102146_c2_g2_i3, TRINITY_DN102146_c2_g3_i1, TRINITY_DN102146_c2_g3_i2, TRINITY_DN102195_c1_…
GO:0046351	0.00682363	0.998296	7	79	disaccharide biosynthetic process	BP	0.234278	BP disaccharide biosynthetic process	TRINITY_DN104786_c0_g2_i1, TRINITY_DN110103_c0_g10_i1, TRINITY_DN111156_c0_g5_i1, TRINITY_DN115429_c0_g10_i2, TRINITY_DN115429_c0_g16_i5, TRINITY_DN56797_c0_g1_i1, TRINITY_DN84071_c0_g1_i3
GO:0004473	0.00689667	0.999443	3	15	malate dehydrogenase (decarboxylating) (NADP+) activity	MF	0.236064	MF malate dehydrogenase (decarboxylating) (NADP+) activity	TRINITY_DN56258_c0_g2_i1, TRINITY_DN79752_c0_g1_i1, TRINITY_DN96618_c0_g1_i1
GO:0006817	0.00697042	0.998766	5	43	phosphate ion transport	BP	0.237863	BP phosphate ion transport	TRINITY_DN109157_c0_g2_i3, TRINITY_DN112671_c0_g2_i5, TRINITY_DN113870_c0_g1_i8, TRINITY_DN83942_c1_g1_i1, TRINITY_DN83942_c1_g1_i2
GO:0031490	0.00702299	0.999806	2	5	chromatin DNA binding	MF	0.238931	MF chromatin DNA binding	TRINITY_DN95166_c0_g1_i1, TRINITY_DN98580_c0_g1_i1
GO:0046503	0.00706846	0.998743	5	44	glycerolipid catabolic process	BP	0.239485	BP glycerolipid catabolic process	TRINITY_DN115216_c0_g1_i1, TRINITY_DN115221_c1_g2_i1, TRINITY_DN118881_c3_g9_i1, TRINITY_DN118881_c3_g9_i2, TRINITY_DN118916_c0_g2_i1
GO:0046873	0.00708194	0.996281	25	521	metal ion transmembrane transporter activity	MF	0.239485	MF metal ion transmembrane transporter activity	TRINITY_DN101652_c0_g1_i4, TRINITY_DN103281_c0_g1_i3, TRINITY_DN104360_c2_g1_i2, TRINITY_DN105646_c2_g5_i6, TRINITY_DN107641_c0_g4_i1, TRINITY_DN110409_c0_g1_i3, TRINITY_DN110556_c0_g4_i1, TRINITY_DN110556_c0_g4_i2, TRINITY_DN110556_c0_g4_i4, TRINITY_DN112147_c0_g1_i2, TRINITY_DN112147_c0_g2_i2, TRINITY_DN113136_c1_g4_i1, TRINITY_DN113389_c0_g2_i2, TRINITY_DN113389_c0_g2_i3, TRINITY_DN113642_c0_g…
GO:0001104	0.00716391	0.998439	6	62	RNA polymerase II transcription cofactor activity	MF	0.241529	MF RNA polymerase II transcription cofactor activity	TRINITY_DN102195_c1_g1_i1, TRINITY_DN104049_c0_g1_i1, TRINITY_DN108376_c0_g4_i1, TRINITY_DN114119_c0_g7_i3, TRINITY_DN118994_c2_g1_i1, TRINITY_DN95844_c0_g1_i1
GO:0006417	0.00722076	0.996515	20	406	regulation of translation	BP	0.242399	BP regulation of translation	TRINITY_DN101346_c0_g2_i1, TRINITY_DN103477_c1_g1_i1, TRINITY_DN109232_c0_g6_i2, TRINITY_DN109232_c0_g6_i6, TRINITY_DN109896_c0_g1_i1, TRINITY_DN113032_c0_g3_i1, TRINITY_DN113032_c0_g3_i3, TRINITY_DN118793_c3_g1_i1, TRINITY_DN118793_c3_g1_i2, TRINITY_DN54577_c0_g1_i1, TRINITY_DN67763_c0_g1_i1, TRINITY_DN77125_c1_g1_i1, TRINITY_DN77568_c0_g1_i1, TRINITY_DN86185_c0_g3_i3, TRINITY_DN90263_c0_g1_i1, …
GO:0071555	0.00723645	0.995652	38	918	cell wall organization	BP	0.242399	BP cell wall organization	TRINITY_DN10013_c0_g1_i1, TRINITY_DN100488_c0_g15_i1, TRINITY_DN100488_c0_g1_i1, TRINITY_DN101480_c2_g1_i1, TRINITY_DN101484_c0_g11_i1, TRINITY_DN103304_c0_g1_i1, TRINITY_DN104173_c1_g2_i1, TRINITY_DN104390_c2_g2_i1, TRINITY_DN105140_c0_g2_i1, TRINITY_DN106929_c0_g1_i3, TRINITY_DN106929_c0_g1_i4, TRINITY_DN107152_c1_g4_i1, TRINITY_DN107681_c0_g2_i2, TRINITY_DN108041_c0_g1_i1, TRINITY_DN109574_c0_…
GO:0034220	0.00725447	0.995673	37	882	ion transmembrane transport	BP	0.242399	BP ion transmembrane transport	TRINITY_DN103106_c0_g1_i1, TRINITY_DN104115_c0_g3_i1, TRINITY_DN104115_c0_g3_i4, TRINITY_DN104360_c2_g1_i2, TRINITY_DN104804_c1_g11_i1, TRINITY_DN104804_c2_g1_i1, TRINITY_DN105646_c2_g5_i6, TRINITY_DN107641_c0_g4_i1, TRINITY_DN107665_c1_g1_i1, TRINITY_DN110146_c3_g2_i1, TRINITY_DN110556_c0_g4_i1, TRINITY_DN110556_c0_g4_i2, TRINITY_DN110556_c0_g4_i4, TRINITY_DN111667_c0_g4_i1, TRINITY_DN112147_c0_…
GO:0072658	0.00737314	0.999791	2	5	maintenance of protein location in membrane	BP	0.244479	BP maintenance of protein location in membrane	TRINITY_DN91496_c0_g2_i1, TRINITY_DN92591_c1_g2_i1
GO:0072660	0.00737314	0.999791	2	5	maintenance of protein location in plasma membrane	BP	0.244479	BP maintenance of protein location in plasma membrane	TRINITY_DN91496_c0_g2_i1, TRINITY_DN92591_c1_g2_i1
GO:0000987	0.00740383	0.999006	4	28	core promoter proximal region sequence-specific DNA binding	MF	0.244479	MF core promoter proximal region sequence-specific DNA binding	TRINITY_DN102146_c1_g3_i1, TRINITY_DN102146_c2_g2_i3, TRINITY_DN102146_c2_g3_i1, TRINITY_DN102146_c2_g3_i2
GO:0001159	0.00740383	0.999006	4	28	core promoter proximal region DNA binding	MF	0.244479	MF core promoter proximal region DNA binding	TRINITY_DN102146_c1_g3_i1, TRINITY_DN102146_c2_g2_i3, TRINITY_DN102146_c2_g3_i1, TRINITY_DN102146_c2_g3_i2
GO:0000221	0.00762669	0.99978	2	5	vacuolar proton-transporting V-type ATPase, V1 domain	CC	0.249955	CC vacuolar proton-transporting V-type ATPase, V1 domain	TRINITY_DN78856_c0_g1_i2, TRINITY_DN80389_c0_g1_i1
GO:0031442	0.007681	0.999778	2	5	positive regulation of mRNA 3'-end processing	BP	0.249955	BP positive regulation of mRNA 3'-end processing	TRINITY_DN113032_c0_g3_i1, TRINITY_DN113032_c0_g3_i3
GO:0060213	0.007681	0.999778	2	5	positive regulation of nuclear-transcribed mRNA poly(A) tail shortening	BP	0.249955	BP positive regulation of nuclear-transcribed mRNA poly(A) tail shortening	TRINITY_DN113032_c0_g3_i1, TRINITY_DN113032_c0_g3_i3
GO:0061014	0.007681	0.999778	2	5	positive regulation of mRNA catabolic process	BP	0.249955	BP positive regulation of mRNA catabolic process	TRINITY_DN113032_c0_g3_i1, TRINITY_DN113032_c0_g3_i3
GO:1900153	0.007681	0.999778	2	5	positive regulation of nuclear-transcribed mRNA catabolic process, deadenylation-dependent decay	BP	0.249955	BP positive regulation of nuclear-transcribed mRNA catabolic process, deadenylation-dependent decay	TRINITY_DN113032_c0_g3_i1, TRINITY_DN113032_c0_g3_i3
GO:0000212	0.00776608	0.999345	3	15	meiotic spindle organization	BP	0.251559	BP meiotic spindle organization	TRINITY_DN105928_c0_g3_i1, TRINITY_DN105928_c0_g5_i2, TRINITY_DN108927_c0_g6_i1
GO:0012511	0.0077751	0.999774	2	5	monolayer-surrounded lipid storage body	CC	0.251559	CC monolayer-surrounded lipid storage body	TRINITY_DN115216_c0_g1_i1, TRINITY_DN115221_c1_g2_i1
GO:0031331	0.00780891	0.997552	9	125	positive regulation of cellular catabolic process	BP	0.251927	BP positive regulation of cellular catabolic process	TRINITY_DN106289_c1_g1_i2, TRINITY_DN107748_c1_g1_i2, TRINITY_DN109939_c1_g3_i3, TRINITY_DN112765_c0_g2_i3, TRINITY_DN113032_c0_g3_i1, TRINITY_DN113032_c0_g3_i3, TRINITY_DN113605_c1_g1_i1, TRINITY_DN86738_c0_g1_i2, TRINITY_DN97256_c0_g1_i1
GO:0010374	0.00789363	0.999324	3	16	stomatal complex development	BP	0.253931	BP stomatal complex development	TRINITY_DN100453_c4_g9_i1, TRINITY_DN103102_c1_g4_i1, TRINITY_DN98968_c0_g2_i1
GO:0016614	0.00832612	0.99534	29	656	oxidoreductase activity, acting on CH-OH group of donors	MF	0.267078	MF oxidoreductase activity, acting on CH-OH group of donors	TRINITY_DN100488_c0_g15_i1, TRINITY_DN100488_c0_g1_i1, TRINITY_DN100666_c0_g1_i1, TRINITY_DN100859_c0_g1_i2, TRINITY_DN100859_c0_g1_i3, TRINITY_DN100859_c1_g1_i3, TRINITY_DN101429_c1_g1_i1, TRINITY_DN101429_c1_g1_i2, TRINITY_DN101484_c0_g11_i1, TRINITY_DN103358_c0_g1_i7, TRINITY_DN109960_c0_g2_i1, TRINITY_DN109960_c0_g2_i4, TRINITY_DN113655_c0_g13_i1, TRINITY_DN113655_c0_g6_i1, TRINITY_DN113732_c…
GO:0010050	0.00836644	0.998832	4	29	vegetative phase change	BP	0.267607	BP vegetative phase change	TRINITY_DN108621_c1_g1_i2, TRINITY_DN108621_c1_g1_i4, TRINITY_DN116253_c2_g2_i1, TRINITY_DN116253_c2_g2_i2
GO:0000271	0.0084012	0.995524	25	541	polysaccharide biosynthetic process	BP	0.267955	BP polysaccharide biosynthetic process	TRINITY_DN10013_c0_g1_i1, TRINITY_DN100488_c0_g15_i1, TRINITY_DN100488_c0_g1_i1, TRINITY_DN101484_c0_g11_i1, TRINITY_DN103304_c0_g1_i1, TRINITY_DN103469_c1_g3_i1, TRINITY_DN104360_c2_g1_i2, TRINITY_DN107152_c1_g4_i1, TRINITY_DN107681_c0_g2_i2, TRINITY_DN108698_c0_g8_i1, TRINITY_DN109600_c0_g4_i1, TRINITY_DN113149_c0_g1_i1, TRINITY_DN115972_c0_g2_i1, TRINITY_DN117591_c0_g1_i3, TRINITY_DN80314_c0_g…
GO:0045490	0.00850683	0.997294	9	130	pectin catabolic process	BP	0.270556	BP pectin catabolic process	TRINITY_DN104173_c1_g2_i1, TRINITY_DN110208_c0_g1_i2, TRINITY_DN112936_c0_g1_i1, TRINITY_DN114367_c1_g5_i1, TRINITY_DN114585_c0_g1_i1, TRINITY_DN79219_c0_g1_i1, TRINITY_DN86007_c0_g1_i1, TRINITY_DN87740_c0_g2_i1, TRINITY_DN95660_c0_g1_i1
GO:0006355	0.00853439	0.993267	163	4937	regulation of transcription, DNA-templated	BP	0.270666	BP regulation of transcription, DNA-templated	TRINITY_DN100035_c0_g1_i1, TRINITY_DN100233_c0_g1_i1, TRINITY_DN100386_c0_g1_i13, TRINITY_DN100749_c2_g5_i1, TRINITY_DN100957_c0_g1_i2, TRINITY_DN101093_c0_g2_i1, TRINITY_DN101346_c0_g2_i1, TRINITY_DN101349_c0_g4_i2, TRINITY_DN101368_c0_g3_i1, TRINITY_DN101368_c0_g3_i3, TRINITY_DN102146_c1_g3_i1, TRINITY_DN102146_c2_g2_i3, TRINITY_DN102146_c2_g3_i1, TRINITY_DN102146_c2_g3_i2, TRINITY_DN102195_c1_…
GO:0010267	0.00861973	0.998387	5	46	production of ta-siRNAs involved in RNA interference	BP	0.272602	BP production of ta-siRNAs involved in RNA interference	TRINITY_DN108621_c1_g1_i2, TRINITY_DN108621_c1_g1_i4, TRINITY_DN116253_c2_g2_i1, TRINITY_DN116253_c2_g2_i2, TRINITY_DN81870_c0_g1_i1
GO:0050662	0.00883896	0.994478	42	1044	coenzyme binding	MF	0.27875	MF coenzyme binding	TRINITY_DN100488_c0_g15_i1, TRINITY_DN100488_c0_g1_i1, TRINITY_DN100666_c0_g1_i1, TRINITY_DN100855_c1_g1_i1, TRINITY_DN100859_c0_g1_i2, TRINITY_DN100859_c0_g1_i3, TRINITY_DN100859_c1_g1_i3, TRINITY_DN101429_c1_g1_i1, TRINITY_DN101429_c1_g1_i2, TRINITY_DN101484_c0_g11_i1, TRINITY_DN103358_c0_g1_i7, TRINITY_DN108443_c0_g2_i1, TRINITY_DN109960_c0_g2_i1, TRINITY_DN109960_c0_g2_i4, TRINITY_DN112211_c2…
GO:0010393	0.00893244	0.99613	15	277	galacturonan metabolic process	BP	0.280744	BP galacturonan metabolic process	TRINITY_DN103304_c0_g1_i1, TRINITY_DN104173_c1_g2_i1, TRINITY_DN107681_c0_g2_i2, TRINITY_DN110208_c0_g1_i2, TRINITY_DN112936_c0_g1_i1, TRINITY_DN114367_c1_g5_i1, TRINITY_DN114585_c0_g1_i1, TRINITY_DN115972_c0_g2_i1, TRINITY_DN79219_c0_g1_i1, TRINITY_DN86007_c0_g1_i1, TRINITY_DN86107_c0_g1_i1, TRINITY_DN87740_c0_g2_i1, TRINITY_DN90058_c0_g1_i1, TRINITY_DN91177_c0_g2_i1, TRINITY_DN95660_c0_g1_i1
GO:0003691	0.00895221	0.998309	5	46	double-stranded telomeric DNA binding	MF	0.280744	MF double-stranded telomeric DNA binding	TRINITY_DN67776_c0_g1_i1, TRINITY_DN76332_c0_g2_i1, TRINITY_DN97365_c0_g1_i2, TRINITY_DN99497_c0_g4_i3, TRINITY_DN99497_c0_g4_i6
GO:0006012	0.00906464	0.998278	5	48	galactose metabolic process	BP	0.283478	BP galactose metabolic process	TRINITY_DN100488_c0_g15_i1, TRINITY_DN100488_c0_g1_i1, TRINITY_DN101484_c0_g11_i1, TRINITY_DN86591_c1_g2_i2, TRINITY_DN90418_c0_g4_i1
GO:0000139	0.00917501	0.993984	51	1317	Golgi membrane	CC	0.283532	CC Golgi membrane	TRINITY_DN100091_c1_g1_i1, TRINITY_DN101480_c2_g1_i1, TRINITY_DN102871_c0_g1_i2, TRINITY_DN104025_c2_g3_i4, TRINITY_DN104951_c0_g7_i1, TRINITY_DN106201_c2_g2_i1, TRINITY_DN106201_c2_g5_i1, TRINITY_DN106201_c2_g5_i2, TRINITY_DN106530_c0_g3_i11, TRINITY_DN107139_c0_g4_i3, TRINITY_DN107681_c0_g2_i2, TRINITY_DN107782_c0_g1_i1, TRINITY_DN108041_c0_g1_i1, TRINITY_DN109143_c1_g2_i1, TRINITY_DN110500_c0_…
GO:0009081	0.00918105	0.997566	7	87	branched-chain amino acid metabolic process	BP	0.283532	BP branched-chain amino acid metabolic process	TRINITY_DN70139_c0_g1_i1, TRINITY_DN70811_c0_g1_i1, TRINITY_DN71908_c0_g2_i1, TRINITY_DN79625_c0_g1_i1, TRINITY_DN80902_c0_g1_i1, TRINITY_DN80903_c2_g1_i1, TRINITY_DN99141_c1_g1_i2
GO:1903506	0.00919709	0.992727	163	4948	regulation of nucleic acid-templated transcription	BP	0.283532	BP regulation of nucleic acid-templated transcription	TRINITY_DN100035_c0_g1_i1, TRINITY_DN100233_c0_g1_i1, TRINITY_DN100386_c0_g1_i13, TRINITY_DN100749_c2_g5_i1, TRINITY_DN100957_c0_g1_i2, TRINITY_DN101093_c0_g2_i1, TRINITY_DN101346_c0_g2_i1, TRINITY_DN101349_c0_g4_i2, TRINITY_DN101368_c0_g3_i1, TRINITY_DN101368_c0_g3_i3, TRINITY_DN102146_c1_g3_i1, TRINITY_DN102146_c2_g2_i3, TRINITY_DN102146_c2_g3_i1, TRINITY_DN102146_c2_g3_i2, TRINITY_DN102195_c1_…
GO:2001141	0.00919709	0.992727	163	4948	regulation of RNA biosynthetic process	BP	0.283532	BP regulation of RNA biosynthetic process	TRINITY_DN100035_c0_g1_i1, TRINITY_DN100233_c0_g1_i1, TRINITY_DN100386_c0_g1_i13, TRINITY_DN100749_c2_g5_i1, TRINITY_DN100957_c0_g1_i2, TRINITY_DN101093_c0_g2_i1, TRINITY_DN101346_c0_g2_i1, TRINITY_DN101349_c0_g4_i2, TRINITY_DN101368_c0_g3_i1, TRINITY_DN101368_c0_g3_i3, TRINITY_DN102146_c1_g3_i1, TRINITY_DN102146_c2_g2_i3, TRINITY_DN102146_c2_g3_i1, TRINITY_DN102146_c2_g3_i2, TRINITY_DN102195_c1_…
GO:0055062	0.00921788	0.998673	4	30	phosphate ion homeostasis	BP	0.283532	BP phosphate ion homeostasis	TRINITY_DN114741_c2_g2_i1, TRINITY_DN114741_c2_g2_i2, TRINITY_DN83942_c1_g1_i1, TRINITY_DN83942_c1_g1_i2
GO:0072506	0.00921788	0.998673	4	30	trivalent inorganic anion homeostasis	BP	0.283532	BP trivalent inorganic anion homeostasis	TRINITY_DN114741_c2_g2_i1, TRINITY_DN114741_c2_g2_i2, TRINITY_DN83942_c1_g1_i1, TRINITY_DN83942_c1_g1_i2
GO:0048235	0.0092821	0.998661	4	30	pollen sperm cell differentiation	BP	0.284285	BP pollen sperm cell differentiation	TRINITY_DN105928_c0_g3_i1, TRINITY_DN105928_c0_g5_i2, TRINITY_DN108658_c0_g2_i1, TRINITY_DN108927_c0_g6_i1
GO:0080009	0.009293	0.999155	3	16	mRNA methylation	BP	0.284285	BP mRNA methylation	TRINITY_DN118853_c0_g1_i1, TRINITY_DN118872_c0_g1_i1, TRINITY_DN118872_c0_g1_i3
GO:0000398	0.00932259	0.995697	17	328	mRNA splicing, via spliceosome	BP	0.284415	BP mRNA splicing, via spliceosome	TRINITY_DN101903_c1_g2_i1, TRINITY_DN108621_c1_g1_i4, TRINITY_DN116211_c3_g1_i4, TRINITY_DN116253_c2_g2_i2, TRINITY_DN52427_c0_g3_i1, TRINITY_DN71675_c0_g2_i1, TRINITY_DN77728_c1_g1_i1, TRINITY_DN77909_c1_g11_i1, TRINITY_DN77909_c1_g7_i1, TRINITY_DN82075_c0_g1_i3, TRINITY_DN84930_c0_g1_i6, TRINITY_DN86254_c0_g2_i1, TRINITY_DN89451_c1_g2_i6, TRINITY_DN90087_c2_g1_i1, TRINITY_DN91193_c2_g3_i1, TRIN…
GO:0036080	0.00941837	0.999139	3	16	purine nucleotide-sugar transmembrane transporter activity	MF	0.286558	MF purine nucleotide-sugar transmembrane transporter activity	TRINITY_DN82594_c0_g1_i2, TRINITY_DN86451_c0_g2_i1, TRINITY_DN86451_c0_g2_i2
GO:0003878	0.00950217	0.999121	3	17	ATP citrate synthase activity	MF	0.288088	MF ATP citrate synthase activity	TRINITY_DN26137_c0_g1_i1, TRINITY_DN31502_c0_g1_i1, TRINITY_DN50972_c0_g1_i1
GO:0098586	0.00951996	0.998172	5	47	cellular response to virus	BP	0.288088	BP cellular response to virus	TRINITY_DN108621_c1_g1_i2, TRINITY_DN108621_c1_g1_i4, TRINITY_DN115960_c0_g1_i1, TRINITY_DN116253_c2_g2_i1, TRINITY_DN116253_c2_g2_i2
GO:2000071	0.00956373	0.999663	2	6	regulation of defense response by callose deposition	BP	0.288635	BP regulation of defense response by callose deposition	TRINITY_DN96372_c3_g1_i4, TRINITY_DN99793_c2_g6_i1
GO:0001076	0.00981372	0.997707	6	66	transcription factor activity, RNA polymerase II transcription factor binding	MF	0.295385	MF transcription factor activity, RNA polymerase II transcription factor binding	TRINITY_DN102195_c1_g1_i1, TRINITY_DN104049_c0_g1_i1, TRINITY_DN108376_c0_g4_i1, TRINITY_DN114119_c0_g7_i3, TRINITY_DN118994_c2_g1_i1, TRINITY_DN95844_c0_g1_i1
GO:0098662	0.00990215	0.994807	23	487	inorganic cation transmembrane transport	BP	0.29725	BP inorganic cation transmembrane transport	TRINITY_DN103106_c0_g1_i1, TRINITY_DN104360_c2_g1_i2, TRINITY_DN104804_c1_g11_i1, TRINITY_DN104804_c2_g1_i1, TRINITY_DN105646_c2_g5_i6, TRINITY_DN107641_c0_g4_i1, TRINITY_DN107665_c1_g1_i1, TRINITY_DN110556_c0_g4_i1, TRINITY_DN110556_c0_g4_i2, TRINITY_DN110556_c0_g4_i4, TRINITY_DN112147_c0_g1_i2, TRINITY_DN112147_c0_g2_i2, TRINITY_DN112884_c1_g2_i1, TRINITY_DN113389_c0_g2_i2, TRINITY_DN113389_c0_…
GO:0098660	0.00997071	0.994687	24	515	inorganic ion transmembrane transport	BP	0.297904	BP inorganic ion transmembrane transport	TRINITY_DN103106_c0_g1_i1, TRINITY_DN104360_c2_g1_i2, TRINITY_DN104804_c1_g11_i1, TRINITY_DN104804_c2_g1_i1, TRINITY_DN105646_c2_g5_i6, TRINITY_DN107641_c0_g4_i1, TRINITY_DN107665_c1_g1_i1, TRINITY_DN110556_c0_g4_i1, TRINITY_DN110556_c0_g4_i2, TRINITY_DN110556_c0_g4_i4, TRINITY_DN112147_c0_g1_i2, TRINITY_DN112147_c0_g2_i2, TRINITY_DN112884_c1_g2_i1, TRINITY_DN113389_c0_g2_i2, TRINITY_DN113389_c0_…
GO:0080090	0.00997702	0.991923	200	6210	regulation of primary metabolic process	BP	0.297904	BP regulation of primary metabolic process	TRINITY_DN100035_c0_g1_i1, TRINITY_DN100233_c0_g1_i1, TRINITY_DN100386_c0_g1_i13, TRINITY_DN100749_c2_g5_i1, TRINITY_DN100957_c0_g1_i2, TRINITY_DN101093_c0_g2_i1, TRINITY_DN101346_c0_g2_i1, TRINITY_DN101349_c0_g4_i2, TRINITY_DN101368_c0_g3_i1, TRINITY_DN101368_c0_g3_i3, TRINITY_DN102146_c1_g3_i1, TRINITY_DN102146_c2_g2_i3, TRINITY_DN102146_c2_g3_i1, TRINITY_DN102146_c2_g3_i2, TRINITY_DN102195_c1_…
GO:0010286	0.0101759	0.996939	8	109	heat acclimation	BP	0.303037	BP heat acclimation	TRINITY_DN106289_c1_g1_i2, TRINITY_DN109365_c0_g2_i1, TRINITY_DN113364_c0_g3_i3, TRINITY_DN113605_c1_g1_i1, TRINITY_DN77542_c1_g2_i2, TRINITY_DN81265_c0_g1_i1, TRINITY_DN82683_c0_g1_i1, TRINITY_DN85544_c0_g3_i1
GO:0060429	0.010635	0.997899	5	48	epithelium development	BP	0.315051	BP epithelium development	TRINITY_DN100453_c4_g9_i1, TRINITY_DN103102_c1_g4_i1, TRINITY_DN118191_c0_g1_i2, TRINITY_DN96651_c0_g2_i3, TRINITY_DN98968_c0_g2_i1
GO:0006972	0.0106355	0.996493	9	131	hyperosmotic response	BP	0.315051	BP hyperosmotic response	TRINITY_DN103737_c0_g2_i1, TRINITY_DN107152_c1_g4_i1, TRINITY_DN107782_c0_g1_i1, TRINITY_DN112029_c1_g1_i1, TRINITY_DN112029_c1_g1_i3, TRINITY_DN79280_c0_g1_i1, TRINITY_DN93518_c0_g1_i1, TRINITY_DN95983_c0_g2_i1, TRINITY_DN96687_c0_g2_i4
GO:0009896	0.0108557	0.996407	9	132	positive regulation of catabolic process	BP	0.320728	BP positive regulation of catabolic process	TRINITY_DN106289_c1_g1_i2, TRINITY_DN107748_c1_g1_i2, TRINITY_DN109939_c1_g3_i3, TRINITY_DN112765_c0_g2_i3, TRINITY_DN113032_c0_g3_i1, TRINITY_DN113032_c0_g3_i3, TRINITY_DN113605_c1_g1_i1, TRINITY_DN86738_c0_g1_i2, TRINITY_DN97256_c0_g1_i1
GO:0071396	0.0108997	0.996683	8	108	cellular response to lipid	BP	0.321183	BP cellular response to lipid	TRINITY_DN103737_c0_g2_i1, TRINITY_DN104349_c0_g1_i2, TRINITY_DN109512_c4_g3_i1, TRINITY_DN113442_c0_g5_i1, TRINITY_DN115234_c1_g6_i3, TRINITY_DN81023_c0_g1_i1, TRINITY_DN90206_c0_g1_i1, TRINITY_DN99908_c4_g2_i1
GO:0004034	0.0109714	0.999585	2	6	aldose 1-epimerase activity	MF	0.322451	MF aldose 1-epimerase activity	TRINITY_DN86591_c1_g2_i2, TRINITY_DN90418_c0_g4_i1
GO:0018958	0.0111111	0.998301	4	32	phenol-containing compound metabolic process	BP	0.3249	BP phenol-containing compound metabolic process	TRINITY_DN118231_c2_g2_i8, TRINITY_DN74256_c0_g2_i1, TRINITY_DN80257_c0_g1_i1, TRINITY_DN98968_c0_g2_i1
GO:0052386	0.0111126	0.998305	4	31	cell wall thickening	BP	0.3249	BP cell wall thickening	TRINITY_DN103304_c0_g1_i1, TRINITY_DN104390_c2_g2_i1, TRINITY_DN106929_c0_g1_i3, TRINITY_DN106929_c0_g1_i4
GO:0019284	0.0112567	0.999568	2	6	L-methionine biosynthetic process from S-adenosylmethionine	BP	0.327348	BP L-methionine biosynthetic process from S-adenosylmethionine	TRINITY_DN94723_c0_g1_i2, TRINITY_DN99080_c0_g1_i2
GO:0005978	0.0112785	0.998889	3	17	glycogen biosynthetic process	BP	0.327348	BP glycogen biosynthetic process	TRINITY_DN104360_c2_g1_i2, TRINITY_DN108698_c0_g8_i1, TRINITY_DN117591_c0_g1_i3
GO:0016160	0.0112838	0.997735	5	49	amylase activity	MF	0.327348	MF amylase activity	TRINITY_DN104593_c0_g1_i1, TRINITY_DN104593_c0_g1_i2, TRINITY_DN107560_c0_g1_i1, TRINITY_DN107560_c0_g1_i2, TRINITY_DN94631_c0_g1_i1
GO:0098655	0.0113865	0.993694	26	579	cation transmembrane transport	BP	0.327822	BP cation transmembrane transport	TRINITY_DN103106_c0_g1_i1, TRINITY_DN104115_c0_g3_i1, TRINITY_DN104115_c0_g3_i4, TRINITY_DN104360_c2_g1_i2, TRINITY_DN104804_c1_g11_i1, TRINITY_DN104804_c2_g1_i1, TRINITY_DN105646_c2_g5_i6, TRINITY_DN107641_c0_g4_i1, TRINITY_DN107665_c1_g1_i1, TRINITY_DN110556_c0_g4_i1, TRINITY_DN110556_c0_g4_i2, TRINITY_DN110556_c0_g4_i4, TRINITY_DN112147_c0_g1_i2, TRINITY_DN112147_c0_g2_i2, TRINITY_DN112884_c1_…
GO:0044247	0.011389	0.996506	8	109	cellular polysaccharide catabolic process	BP	0.327822	BP cellular polysaccharide catabolic process	TRINITY_DN103729_c2_g1_i1, TRINITY_DN104593_c0_g1_i1, TRINITY_DN104593_c0_g1_i2, TRINITY_DN107560_c0_g1_i1, TRINITY_DN107560_c0_g1_i2, TRINITY_DN109047_c1_g1_i2, TRINITY_DN75695_c0_g1_i1, TRINITY_DN85930_c0_g1_i1
GO:0071323	0.0114562	0.999556	2	6	cellular response to chitin	BP	0.327822	BP cellular response to chitin	TRINITY_DN110050_c0_g1_i1, TRINITY_DN116665_c0_g1_i1
GO:0072505	0.011457	0.998233	4	32	divalent inorganic anion homeostasis	BP	0.327822	BP divalent inorganic anion homeostasis	TRINITY_DN114741_c2_g2_i1, TRINITY_DN114741_c2_g2_i2, TRINITY_DN83942_c1_g1_i1, TRINITY_DN83942_c1_g1_i2
GO:0003676	0.0114983	0.990399	274	8819	nucleic acid binding	MF	0.327822	MF nucleic acid binding	TRINITY_DN100035_c0_g1_i1, TRINITY_DN100187_c0_g1_i4, TRINITY_DN100233_c0_g1_i1, TRINITY_DN100332_c0_g5_i3, TRINITY_DN100386_c0_g1_i13, TRINITY_DN100749_c2_g5_i1, TRINITY_DN100876_c1_g4_i1, TRINITY_DN100957_c0_g1_i2, TRINITY_DN101007_c0_g2_i1, TRINITY_DN101093_c0_g2_i1, TRINITY_DN101130_c0_g1_i1, TRINITY_DN101346_c0_g2_i1, TRINITY_DN101368_c0_g3_i1, TRINITY_DN101368_c0_g3_i3, TRINITY_DN101509_c0_…
GO:0006836	0.0115338	0.999552	2	6	neurotransmitter transport	BP	0.327822	BP neurotransmitter transport	TRINITY_DN113642_c0_g1_i1, TRINITY_DN115398_c0_g1_i1
GO:0007269	0.0115338	0.999552	2	6	neurotransmitter secretion	BP	0.327822	BP neurotransmitter secretion	TRINITY_DN113642_c0_g1_i1, TRINITY_DN115398_c0_g1_i1
GO:0023061	0.0115338	0.999552	2	6	signal release	BP	0.327822	BP signal release	TRINITY_DN113642_c0_g1_i1, TRINITY_DN115398_c0_g1_i1
GO:0015297	0.0118251	0.994263	18	364	antiporter activity	MF	0.334992	MF antiporter activity	TRINITY_DN101652_c0_g1_i4, TRINITY_DN102239_c0_g2_i6, TRINITY_DN102239_c0_g2_i7, TRINITY_DN103100_c1_g1_i2, TRINITY_DN104115_c0_g3_i1, TRINITY_DN104115_c0_g3_i4, TRINITY_DN111667_c0_g4_i1, TRINITY_DN112884_c1_g2_i1, TRINITY_DN113642_c0_g1_i1, TRINITY_DN113855_c0_g1_i1, TRINITY_DN115398_c0_g1_i1, TRINITY_DN115547_c0_g5_i4, TRINITY_DN118012_c1_g2_i5, TRINITY_DN94902_c0_g1_i1, TRINITY_DN98186_c0_g1_…
GO:0043269	0.0118457	0.995742	10	157	regulation of ion transport	BP	0.334992	BP regulation of ion transport	TRINITY_DN100855_c1_g1_i1, TRINITY_DN104390_c2_g2_i1, TRINITY_DN106847_c0_g1_i1, TRINITY_DN106929_c0_g1_i3, TRINITY_DN106929_c0_g1_i4, TRINITY_DN109600_c0_g4_i1, TRINITY_DN109842_c1_g3_i1, TRINITY_DN109939_c1_g3_i3, TRINITY_DN112765_c0_g2_i3, TRINITY_DN115234_c1_g6_i3
GO:0035384	0.0120403	0.997542	5	50	thioester biosynthetic process	BP	0.338788	BP thioester biosynthetic process	TRINITY_DN114481_c1_g1_i1, TRINITY_DN114605_c1_g1_i1, TRINITY_DN118287_c9_g2_i1, TRINITY_DN118287_c9_g3_i1, TRINITY_DN26137_c0_g1_i1
GO:0071616	0.0120403	0.997542	5	50	acyl-CoA biosynthetic process	BP	0.338788	BP acyl-CoA biosynthetic process	TRINITY_DN114481_c1_g1_i1, TRINITY_DN114605_c1_g1_i1, TRINITY_DN118287_c9_g2_i1, TRINITY_DN118287_c9_g3_i1, TRINITY_DN26137_c0_g1_i1
GO:0005215	0.0121029	0.990856	105	3085	transporter activity	MF	0.339698	MF transporter activity	TRINITY_DN100745_c4_g21_i4, TRINITY_DN101492_c2_g1_i1, TRINITY_DN101652_c0_g1_i4, TRINITY_DN101903_c1_g2_i1, TRINITY_DN102239_c0_g2_i6, TRINITY_DN102239_c0_g2_i7, TRINITY_DN102568_c1_g1_i1, TRINITY_DN103100_c1_g1_i2, TRINITY_DN103106_c0_g1_i1, TRINITY_DN103281_c0_g1_i3, TRINITY_DN103434_c0_g1_i1, TRINITY_DN103635_c0_g4_i1, TRINITY_DN104115_c0_g3_i1, TRINITY_DN104115_c0_g3_i4, TRINITY_DN104163_c1_…
GO:0050896	0.0122832	0.989684	290	9383	response to stimulus	BP	0.3439	BP response to stimulus	TRINITY_DN100063_c0_g3_i2, TRINITY_DN10013_c0_g1_i1, TRINITY_DN100205_c1_g1_i1, TRINITY_DN100429_c0_g1_i1, TRINITY_DN100436_c1_g5_i1, TRINITY_DN100615_c0_g5_i2, TRINITY_DN100855_c1_g1_i1, TRINITY_DN100876_c1_g4_i1, TRINITY_DN100957_c0_g1_i2, TRINITY_DN101093_c0_g2_i1, TRINITY_DN101346_c0_g2_i1, TRINITY_DN101368_c0_g3_i1, TRINITY_DN101368_c0_g3_i3, TRINITY_DN101413_c0_g3_i1, TRINITY_DN101429_c1_g1…
GO:0019233	0.0123498	0.999475	2	7	sensory perception of pain	BP	0.344904	BP sensory perception of pain	TRINITY_DN107449_c0_g4_i1, TRINITY_DN95528_c0_g2_i2
GO:0051119	0.0125281	0.996085	8	115	sugar transmembrane transporter activity	MF	0.349014	MF sugar transmembrane transporter activity	TRINITY_DN101492_c2_g1_i1, TRINITY_DN110686_c0_g2_i1, TRINITY_DN79394_c0_g1_i1, TRINITY_DN79394_c0_g2_i1, TRINITY_DN79394_c1_g3_i1, TRINITY_DN81023_c0_g1_i1, TRINITY_DN90206_c0_g1_i1, TRINITY_DN93644_c3_g2_i2
GO:0004707	0.0129375	0.996781	6	71	MAP kinase activity	MF	0.359529	MF MAP kinase activity	TRINITY_DN106554_c0_g4_i3, TRINITY_DN146461_c0_g1_i1, TRINITY_DN54516_c0_g1_i1, TRINITY_DN71628_c0_g1_i1, TRINITY_DN98139_c0_g1_i1, TRINITY_DN98968_c0_g2_i1
GO:0015298	0.0130552	0.996291	7	90	solute:cation antiporter activity	MF	0.361011	MF solute:cation antiporter activity	TRINITY_DN101652_c0_g1_i4, TRINITY_DN112884_c1_g2_i1, TRINITY_DN113642_c0_g1_i1, TRINITY_DN113855_c0_g1_i1, TRINITY_DN115398_c0_g1_i1, TRINITY_DN115547_c0_g5_i4, TRINITY_DN94902_c0_g1_i1
GO:0015299	0.0130552	0.996291	7	90	solute:proton antiporter activity	MF	0.361011	MF solute:proton antiporter activity	TRINITY_DN101652_c0_g1_i4, TRINITY_DN112884_c1_g2_i1, TRINITY_DN113642_c0_g1_i1, TRINITY_DN113855_c0_g1_i1, TRINITY_DN115398_c0_g1_i1, TRINITY_DN115547_c0_g5_i4, TRINITY_DN94902_c0_g1_i1
GO:0043169	0.0131202	0.988967	289	9344	cation binding	MF	0.361919	MF cation binding	TRINITY_DN100035_c0_g1_i1, TRINITY_DN10013_c0_g1_i1, TRINITY_DN100233_c0_g1_i1, TRINITY_DN100332_c0_g5_i3, TRINITY_DN100615_c0_g5_i2, TRINITY_DN100688_c0_g2_i1, TRINITY_DN100688_c0_g4_i1, TRINITY_DN100721_c5_g4_i1, TRINITY_DN100864_c5_g1_i1, TRINITY_DN100957_c0_g1_i2, TRINITY_DN101093_c0_g2_i1, TRINITY_DN101346_c0_g2_i1, TRINITY_DN101349_c0_g4_i2, TRINITY_DN101369_c0_g1_i1, TRINITY_DN101509_c0_g2…
GO:0046340	0.0132503	0.998603	3	18	diacylglycerol catabolic process	BP	0.36461	BP diacylglycerol catabolic process	TRINITY_DN118881_c3_g9_i1, TRINITY_DN118881_c3_g9_i2, TRINITY_DN118916_c0_g2_i1
GO:1901701	0.0133487	0.993939	15	282	cellular response to oxygen-containing compound	BP	0.366421	BP cellular response to oxygen-containing compound	TRINITY_DN103737_c0_g2_i1, TRINITY_DN104349_c0_g1_i2, TRINITY_DN106847_c0_g1_i1, TRINITY_DN109512_c4_g3_i1, TRINITY_DN109842_c1_g3_i1, TRINITY_DN110050_c0_g1_i1, TRINITY_DN113442_c0_g5_i1, TRINITY_DN115234_c1_g6_i3, TRINITY_DN116665_c0_g1_i1, TRINITY_DN81023_c0_g1_i1, TRINITY_DN85845_c0_g1_i2, TRINITY_DN90206_c0_g1_i1, TRINITY_DN98708_c0_g1_i3, TRINITY_DN99351_c0_g1_i2, TRINITY_DN99908_c4_g2_i1
GO:0032578	0.0135537	0.999395	2	7	aleurone grain membrane	CC	0.370719	CC aleurone grain membrane	TRINITY_DN94721_c0_g2_i1, TRINITY_DN98212_c0_g2_i1
GO:0031348	0.0136093	0.995323	9	136	negative regulation of defense response	BP	0.370719	BP negative regulation of defense response	TRINITY_DN100205_c1_g1_i1, TRINITY_DN100957_c0_g1_i2, TRINITY_DN107748_c1_g1_i2, TRINITY_DN115167_c2_g2_i3, TRINITY_DN87554_c0_g1_i3, TRINITY_DN91496_c0_g2_i1, TRINITY_DN92591_c1_g2_i1, TRINITY_DN97256_c0_g1_i1, TRINITY_DN98968_c0_g2_i1
GO:0008324	0.013612	0.991364	40	1003	cation transmembrane transporter activity	MF	0.370719	MF cation transmembrane transporter activity	TRINITY_DN101652_c0_g1_i4, TRINITY_DN103106_c0_g1_i1, TRINITY_DN103281_c0_g1_i3, TRINITY_DN104115_c0_g3_i1, TRINITY_DN104115_c0_g3_i4, TRINITY_DN104360_c2_g1_i2, TRINITY_DN104804_c1_g11_i1, TRINITY_DN104804_c2_g1_i1, TRINITY_DN105646_c2_g5_i6, TRINITY_DN107641_c0_g4_i1, TRINITY_DN107665_c1_g1_i1, TRINITY_DN110409_c0_g1_i3, TRINITY_DN110556_c0_g4_i1, TRINITY_DN110556_c0_g4_i2, TRINITY_DN110556_c0_…
GO:0045087	0.0136467	0.991905	31	745	innate immune response	BP	0.370719	BP innate immune response	TRINITY_DN100205_c1_g1_i1, TRINITY_DN102266_c2_g9_i1, TRINITY_DN102474_c2_g2_i4, TRINITY_DN103891_c1_g10_i5, TRINITY_DN103909_c0_g1_i1, TRINITY_DN105306_c0_g8_i2, TRINITY_DN108413_c1_g1_i1, TRINITY_DN108621_c1_g1_i2, TRINITY_DN108621_c1_g1_i4, TRINITY_DN109079_c2_g2_i7, TRINITY_DN110050_c0_g1_i1, TRINITY_DN110474_c1_g10_i2, TRINITY_DN113166_c2_g1_i6, TRINITY_DN113712_c1_g2_i5, TRINITY_DN113712_c1…
GO:0008948	0.0136704	0.998532	3	19	oxaloacetate decarboxylase activity	MF	0.370719	MF oxaloacetate decarboxylase activity	TRINITY_DN56258_c0_g2_i1, TRINITY_DN79752_c0_g1_i1, TRINITY_DN96618_c0_g1_i1
GO:0005983	0.0138046	0.997081	5	51	starch catabolic process	BP	0.372918	BP starch catabolic process	TRINITY_DN104593_c0_g1_i1, TRINITY_DN104593_c0_g1_i2, TRINITY_DN107560_c0_g1_i1, TRINITY_DN107560_c0_g1_i2, TRINITY_DN109047_c1_g1_i2
GO:0019219	0.0138179	0.988881	171	5274	regulation of nucleobase-containing compound metabolic process	BP	0.372918	BP regulation of nucleobase-containing compound metabolic process	TRINITY_DN100035_c0_g1_i1, TRINITY_DN100233_c0_g1_i1, TRINITY_DN100386_c0_g1_i13, TRINITY_DN100749_c2_g5_i1, TRINITY_DN100957_c0_g1_i2, TRINITY_DN101093_c0_g2_i1, TRINITY_DN101346_c0_g2_i1, TRINITY_DN101349_c0_g4_i2, TRINITY_DN101368_c0_g3_i1, TRINITY_DN101368_c0_g3_i3, TRINITY_DN102146_c1_g3_i1, TRINITY_DN102146_c2_g2_i3, TRINITY_DN102146_c2_g3_i1, TRINITY_DN102146_c2_g3_i2, TRINITY_DN102195_c1_…
GO:0042545	0.0139383	0.994859	10	163	cell wall modification	BP	0.375265	BP cell wall modification	TRINITY_DN103304_c0_g1_i1, TRINITY_DN104173_c1_g2_i1, TRINITY_DN104390_c2_g2_i1, TRINITY_DN106929_c0_g1_i3, TRINITY_DN106929_c0_g1_i4, TRINITY_DN110208_c0_g1_i2, TRINITY_DN112936_c0_g1_i1, TRINITY_DN114367_c1_g5_i1, TRINITY_DN114585_c0_g1_i1, TRINITY_DN95660_c0_g1_i1
GO:0010035	0.0140209	0.990302	59	1607	response to inorganic substance	BP	0.375792	BP response to inorganic substance	TRINITY_DN100615_c0_g5_i2, TRINITY_DN101093_c0_g2_i1, TRINITY_DN102872_c1_g1_i1, TRINITY_DN103737_c0_g2_i1, TRINITY_DN105364_c0_g1_i2, TRINITY_DN105765_c0_g4_i1, TRINITY_DN105925_c0_g7_i1, TRINITY_DN106289_c1_g1_i2, TRINITY_DN106847_c0_g1_i1, TRINITY_DN106897_c0_g2_i1, TRINITY_DN108413_c1_g1_i1, TRINITY_DN109134_c0_g1_i5, TRINITY_DN109842_c1_g3_i1, TRINITY_DN110146_c3_g2_i1, TRINITY_DN110331_c0_g…
GO:0030337	0.0140249	0.999363	2	7	DNA polymerase processivity factor activity	MF	0.375792	MF DNA polymerase processivity factor activity	TRINITY_DN110888_c1_g4_i1, TRINITY_DN90234_c0_g1_i1
GO:0000932	0.0140683	0.995139	9	136	cytoplasmic mRNA processing body	CC	0.375792	CC cytoplasmic mRNA processing body	TRINITY_DN101346_c0_g2_i1, TRINITY_DN101728_c0_g2_i6, TRINITY_DN103477_c1_g1_i1, TRINITY_DN113032_c0_g3_i1, TRINITY_DN113032_c0_g3_i3, TRINITY_DN95968_c0_g4_i1, TRINITY_DN95968_c0_g4_i3, TRINITY_DN97902_c0_g1_i2, TRINITY_DN99768_c0_g1_i1
GO:0010143	0.0140918	0.996998	5	53	cutin biosynthetic process	BP	0.375792	BP cutin biosynthetic process	TRINITY_DN100688_c0_g2_i1, TRINITY_DN100688_c0_g4_i1, TRINITY_DN106986_c1_g2_i1, TRINITY_DN95190_c0_g1_i1, TRINITY_DN95362_c0_g2_i1
GO:0071216	0.014218	0.996387	6	72	cellular response to biotic stimulus	BP	0.378258	BP cellular response to biotic stimulus	TRINITY_DN102474_c2_g2_i4, TRINITY_DN110050_c0_g1_i1, TRINITY_DN116665_c0_g1_i1, TRINITY_DN47841_c0_g1_i1, TRINITY_DN60419_c0_g1_i1, TRINITY_DN62117_c0_g1_i1
GO:0016021	0.0144528	0.987767	307	10011	integral component of membrane	CC	0.383598	CC integral component of membrane	TRINITY_DN100091_c1_g1_i1, TRINITY_DN10013_c0_g1_i1, TRINITY_DN100745_c4_g21_i4, TRINITY_DN101072_c0_g2_i2, TRINITY_DN101097_c0_g4_i5, TRINITY_DN101310_c2_g1_i4, TRINITY_DN101345_c0_g1_i2, TRINITY_DN101413_c0_g3_i1, TRINITY_DN101421_c0_g2_i2, TRINITY_DN101480_c2_g1_i1, TRINITY_DN101492_c2_g1_i1, TRINITY_DN101652_c0_g1_i4, TRINITY_DN101899_c1_g2_i1, TRINITY_DN101903_c1_g2_i1, TRINITY_DN102239_c0_g…
GO:0071310	0.0145932	0.993303	15	285	cellular response to organic substance	BP	0.386411	BP cellular response to organic substance	TRINITY_DN103737_c0_g2_i1, TRINITY_DN104349_c0_g1_i2, TRINITY_DN106847_c0_g1_i1, TRINITY_DN109512_c4_g3_i1, TRINITY_DN109842_c1_g3_i1, TRINITY_DN110050_c0_g1_i1, TRINITY_DN113442_c0_g5_i1, TRINITY_DN115234_c1_g6_i3, TRINITY_DN116665_c0_g1_i1, TRINITY_DN81023_c0_g1_i1, TRINITY_DN82260_c0_g1_i2, TRINITY_DN90206_c0_g1_i1, TRINITY_DN98708_c0_g1_i3, TRINITY_DN99351_c0_g1_i2, TRINITY_DN99908_c4_g2_i1
GO:0003978	0.0147315	0.998364	3	20	UDP-glucose 4-epimerase activity	MF	0.389154	MF UDP-glucose 4-epimerase activity	TRINITY_DN100488_c0_g15_i1, TRINITY_DN100488_c0_g1_i1, TRINITY_DN101484_c0_g11_i1
GO:0005460	0.0148166	0.998361	3	19	UDP-glucose transmembrane transporter activity	MF	0.389568	MF UDP-glucose transmembrane transporter activity	TRINITY_DN82594_c0_g1_i2, TRINITY_DN86451_c0_g2_i1, TRINITY_DN86451_c0_g2_i2
GO:0015786	0.0148166	0.998361	3	19	UDP-glucose transport	BP	0.389568	BP UDP-glucose transport	TRINITY_DN82594_c0_g1_i2, TRINITY_DN86451_c0_g2_i1, TRINITY_DN86451_c0_g2_i2
GO:0015075	0.01521	0.989615	54	1446	ion transmembrane transporter activity	MF	0.395713	MF ion transmembrane transporter activity	TRINITY_DN101652_c0_g1_i4, TRINITY_DN102568_c1_g1_i1, TRINITY_DN103106_c0_g1_i1, TRINITY_DN103281_c0_g1_i3, TRINITY_DN104115_c0_g3_i1, TRINITY_DN104115_c0_g3_i4, TRINITY_DN104163_c1_g6_i2, TRINITY_DN104360_c2_g1_i2, TRINITY_DN104804_c1_g11_i1, TRINITY_DN104804_c2_g1_i1, TRINITY_DN104814_c1_g1_i1, TRINITY_DN105646_c2_g3_i2, TRINITY_DN105646_c2_g5_i6, TRINITY_DN107641_c0_g4_i1, TRINITY_DN107665_c1_…
GO:0006525	0.015283	0.996049	6	74	arginine metabolic process	BP	0.395713	BP arginine metabolic process	TRINITY_DN103120_c0_g3_i1, TRINITY_DN39580_c0_g2_i1, TRINITY_DN49442_c0_g1_i1, TRINITY_DN59395_c0_g2_i1, TRINITY_DN85179_c0_g4_i1, TRINITY_DN98935_c2_g2_i1
GO:0032502	0.0154882	0.987378	188	5875	developmental process	BP	0.395713	BP developmental process	TRINITY_DN100035_c0_g1_i1, TRINITY_DN100429_c0_g1_i1, TRINITY_DN100453_c4_g9_i1, TRINITY_DN101413_c0_g3_i1, TRINITY_DN101429_c1_g1_i2, TRINITY_DN101462_c2_g2_i4, TRINITY_DN101509_c0_g2_i8, TRINITY_DN101903_c1_g2_i1, TRINITY_DN102146_c1_g3_i1, TRINITY_DN102146_c2_g2_i3, TRINITY_DN102146_c2_g3_i1, TRINITY_DN102146_c2_g3_i2, TRINITY_DN102195_c1_g1_i1, TRINITY_DN102323_c0_g2_i1, TRINITY_DN102377_c0_g…
GO:0001956	0.0154999	0.999258	2	7	positive regulation of neurotransmitter secretion	BP	0.395713	BP positive regulation of neurotransmitter secretion	TRINITY_DN109939_c1_g3_i3, TRINITY_DN112765_c0_g2_i3
GO:0014048	0.0154999	0.999258	2	7	regulation of glutamate secretion	BP	0.395713	BP regulation of glutamate secretion	TRINITY_DN109939_c1_g3_i3, TRINITY_DN112765_c0_g2_i3
GO:0014049	0.0154999	0.999258	2	7	positive regulation of glutamate secretion	BP	0.395713	BP positive regulation of glutamate secretion	TRINITY_DN109939_c1_g3_i3, TRINITY_DN112765_c0_g2_i3
GO:0043010	0.0154999	0.999258	2	7	camera-type eye development	BP	0.395713	BP camera-type eye development	TRINITY_DN109939_c1_g3_i3, TRINITY_DN112765_c0_g2_i3
GO:0051590	0.0154999	0.999258	2	7	positive regulation of neurotransmitter transport	BP	0.395713	BP positive regulation of neurotransmitter transport	TRINITY_DN109939_c1_g3_i3, TRINITY_DN112765_c0_g2_i3
GO:0061646	0.0154999	0.999258	2	7	positive regulation of glutamate neurotransmitter secretion in response to membrane depolarization	BP	0.395713	BP positive regulation of glutamate neurotransmitter secretion in response to membrane depolarization	TRINITY_DN109939_c1_g3_i3, TRINITY_DN112765_c0_g2_i3
GO:1903233	0.0154999	0.999258	2	7	regulation of calcium ion-dependent exocytosis of neurotransmitter	BP	0.395713	BP regulation of calcium ion-dependent exocytosis of neurotransmitter	TRINITY_DN109939_c1_g3_i3, TRINITY_DN112765_c0_g2_i3
GO:1903294	0.0154999	0.999258	2	7	regulation of glutamate secretion, neurotransmission	BP	0.395713	BP regulation of glutamate secretion, neurotransmission	TRINITY_DN109939_c1_g3_i3, TRINITY_DN112765_c0_g2_i3
GO:1903296	0.0154999	0.999258	2	7	positive regulation of glutamate secretion, neurotransmission	BP	0.395713	BP positive regulation of glutamate secretion, neurotransmission	TRINITY_DN109939_c1_g3_i3, TRINITY_DN112765_c0_g2_i3
GO:0017168	0.0155085	0.999257	2	7	5-oxoprolinase (ATP-hydrolyzing) activity	MF	0.395713	MF 5-oxoprolinase (ATP-hydrolyzing) activity	TRINITY_DN115888_c2_g4_i1, TRINITY_DN115888_c2_g4_i3
GO:0006851	0.0156315	0.999248	2	7	mitochondrial calcium ion transport	BP	0.397684	BP mitochondrial calcium ion transport	TRINITY_DN113642_c0_g1_i1, TRINITY_DN115398_c0_g1_i1
GO:0051248	0.0156566	0.993223	13	239	negative regulation of protein metabolic process	BP	0.397684	BP negative regulation of protein metabolic process	TRINITY_DN101346_c0_g2_i1, TRINITY_DN103477_c1_g1_i1, TRINITY_DN112029_c1_g1_i1, TRINITY_DN113032_c0_g3_i1, TRINITY_DN113032_c0_g3_i3, TRINITY_DN113190_c0_g4_i3, TRINITY_DN114422_c0_g9_i1, TRINITY_DN54577_c0_g1_i1, TRINITY_DN67763_c0_g1_i1, TRINITY_DN77125_c1_g1_i1, TRINITY_DN77568_c0_g1_i1, TRINITY_DN95166_c0_g1_i1, TRINITY_DN98580_c0_g1_i1
GO:0010508	0.0157555	0.997312	4	35	positive regulation of autophagy	BP	0.399214	BP positive regulation of autophagy	TRINITY_DN106289_c1_g1_i2, TRINITY_DN109939_c1_g3_i3, TRINITY_DN112765_c0_g2_i3, TRINITY_DN113605_c1_g1_i1
GO:0046914	0.0157879	0.987564	135	4086	transition metal ion binding	MF	0.399214	MF transition metal ion binding	TRINITY_DN100035_c0_g1_i1, TRINITY_DN10013_c0_g1_i1, TRINITY_DN100615_c0_g5_i2, TRINITY_DN100688_c0_g2_i1, TRINITY_DN100688_c0_g4_i1, TRINITY_DN100957_c0_g1_i2, TRINITY_DN101349_c0_g4_i2, TRINITY_DN101369_c0_g1_i1, TRINITY_DN101728_c0_g2_i6, TRINITY_DN102323_c0_g2_i1, TRINITY_DN103718_c0_g1_i5, TRINITY_DN104485_c0_g1_i3, TRINITY_DN104594_c2_g1_i2, TRINITY_DN105595_c1_g5_i1, TRINITY_DN105928_c0_g3…
GO:0016051	0.0159493	0.99026	33	807	carbohydrate biosynthetic process	BP	0.402388	BP carbohydrate biosynthetic process	TRINITY_DN10013_c0_g1_i1, TRINITY_DN100488_c0_g15_i1, TRINITY_DN100488_c0_g1_i1, TRINITY_DN101484_c0_g11_i1, TRINITY_DN103304_c0_g1_i1, TRINITY_DN103469_c1_g3_i1, TRINITY_DN104360_c2_g1_i2, TRINITY_DN104786_c0_g2_i1, TRINITY_DN107152_c1_g4_i1, TRINITY_DN107681_c0_g2_i2, TRINITY_DN108698_c0_g8_i1, TRINITY_DN109600_c0_g4_i1, TRINITY_DN110103_c0_g10_i1, TRINITY_DN111156_c0_g5_i1, TRINITY_DN113149_c0…
GO:0051171	0.0160729	0.986992	173	5365	regulation of nitrogen compound metabolic process	BP	0.404598	BP regulation of nitrogen compound metabolic process	TRINITY_DN100035_c0_g1_i1, TRINITY_DN100233_c0_g1_i1, TRINITY_DN100386_c0_g1_i13, TRINITY_DN100749_c2_g5_i1, TRINITY_DN100957_c0_g1_i2, TRINITY_DN101093_c0_g2_i1, TRINITY_DN101346_c0_g2_i1, TRINITY_DN101349_c0_g4_i2, TRINITY_DN101368_c0_g3_i1, TRINITY_DN101368_c0_g3_i3, TRINITY_DN102146_c1_g3_i1, TRINITY_DN102146_c2_g2_i3, TRINITY_DN102146_c2_g3_i1, TRINITY_DN102146_c2_g3_i2, TRINITY_DN102195_c1_…
GO:0048437	0.0162853	0.994661	8	120	floral organ development	BP	0.409028	BP floral organ development	TRINITY_DN102323_c0_g2_i1, TRINITY_DN114869_c1_g5_i1, TRINITY_DN80626_c0_g1_i1, TRINITY_DN83389_c0_g1_i1, TRINITY_DN96236_c1_g3_i1, TRINITY_DN99635_c1_g1_i1, TRINITY_DN99635_c2_g1_i1, TRINITY_DN99635_c2_g8_i1
GO:0004470	0.0163625	0.99811	3	20	malic enzyme activity	MF	0.409135	MF malic enzyme activity	TRINITY_DN56258_c0_g2_i1, TRINITY_DN79752_c0_g1_i1, TRINITY_DN96618_c0_g1_i1
GO:0004471	0.0163625	0.99811	3	20	malate dehydrogenase (decarboxylating) (NAD+) activity	MF	0.409135	MF malate dehydrogenase (decarboxylating) (NAD+) activity	TRINITY_DN56258_c0_g2_i1, TRINITY_DN79752_c0_g1_i1, TRINITY_DN96618_c0_g1_i1
GO:0055085	0.016476	0.987911	79	2256	transmembrane transport	BP	0.411058	BP transmembrane transport	TRINITY_DN101492_c2_g1_i1, TRINITY_DN101652_c0_g1_i4, TRINITY_DN101903_c1_g2_i1, TRINITY_DN102239_c0_g2_i6, TRINITY_DN102239_c0_g2_i7, TRINITY_DN102377_c0_g1_i1, TRINITY_DN103100_c1_g1_i2, TRINITY_DN103106_c0_g1_i1, TRINITY_DN104115_c0_g3_i1, TRINITY_DN104115_c0_g3_i4, TRINITY_DN104360_c2_g1_i2, TRINITY_DN104804_c1_g11_i1, TRINITY_DN104804_c2_g1_i1, TRINITY_DN105273_c0_g2_i22, TRINITY_DN105646_c2…
GO:0006955	0.0165159	0.990057	31	756	immune response	BP	0.411139	BP immune response	TRINITY_DN100205_c1_g1_i1, TRINITY_DN102266_c2_g9_i1, TRINITY_DN102474_c2_g2_i4, TRINITY_DN103891_c1_g10_i5, TRINITY_DN103909_c0_g1_i1, TRINITY_DN105306_c0_g8_i2, TRINITY_DN108413_c1_g1_i1, TRINITY_DN108621_c1_g1_i2, TRINITY_DN108621_c1_g1_i4, TRINITY_DN109079_c2_g2_i7, TRINITY_DN110050_c0_g1_i1, TRINITY_DN110474_c1_g10_i2, TRINITY_DN113166_c2_g1_i6, TRINITY_DN113712_c1_g2_i5, TRINITY_DN113712_c1…
GO:0044431	0.016574	0.988361	61	1682	Golgi apparatus part	CC	0.411674	CC Golgi apparatus part	TRINITY_DN100091_c1_g1_i1, TRINITY_DN10013_c0_g1_i1, TRINITY_DN101480_c2_g1_i1, TRINITY_DN102871_c0_g1_i2, TRINITY_DN104025_c2_g3_i4, TRINITY_DN104100_c0_g1_i2, TRINITY_DN104951_c0_g7_i1, TRINITY_DN106201_c2_g2_i1, TRINITY_DN106201_c2_g5_i1, TRINITY_DN106201_c2_g5_i2, TRINITY_DN106530_c0_g3_i11, TRINITY_DN107139_c0_g4_i3, TRINITY_DN107152_c1_g4_i1, TRINITY_DN107681_c0_g2_i2, TRINITY_DN107782_c0_g…
GO:0035821	0.0169557	0.995511	6	76	modification of morphology or physiology of other organism	BP	0.420224	BP modification of morphology or physiology of other organism	TRINITY_DN100957_c0_g1_i2, TRINITY_DN108621_c1_g1_i2, TRINITY_DN108621_c1_g1_i4, TRINITY_DN115960_c0_g1_i1, TRINITY_DN116253_c2_g2_i1, TRINITY_DN116253_c2_g2_i2
GO:0008061	0.0170117	0.998007	3	20	chitin binding	MF	0.420683	MF chitin binding	TRINITY_DN110050_c0_g1_i1, TRINITY_DN116665_c0_g1_i1, TRINITY_DN95055_c3_g3_i1
GO:0033692	0.0170727	0.990878	21	460	cellular polysaccharide biosynthetic process	BP	0.421264	BP cellular polysaccharide biosynthetic process	TRINITY_DN10013_c0_g1_i1, TRINITY_DN100488_c0_g15_i1, TRINITY_DN100488_c0_g1_i1, TRINITY_DN101484_c0_g11_i1, TRINITY_DN103304_c0_g1_i1, TRINITY_DN103469_c1_g3_i1, TRINITY_DN104360_c2_g1_i2, TRINITY_DN107152_c1_g4_i1, TRINITY_DN107681_c0_g2_i2, TRINITY_DN108698_c0_g8_i1, TRINITY_DN113149_c0_g1_i1, TRINITY_DN115972_c0_g2_i1, TRINITY_DN117591_c0_g1_i3, TRINITY_DN80314_c0_g1_i1, TRINITY_DN83026_c0_g1…
GO:0006572	0.0174054	0.99908	2	8	tyrosine catabolic process	BP	0.428532	BP tyrosine catabolic process	TRINITY_DN103418_c3_g5_i1, TRINITY_DN96159_c1_g1_i1
GO:0009698	0.0176051	0.99173	15	302	phenylpropanoid metabolic process	BP	0.432499	BP phenylpropanoid metabolic process	TRINITY_DN101429_c1_g1_i1, TRINITY_DN103744_c2_g2_i1, TRINITY_DN105925_c0_g7_i1, TRINITY_DN111202_c2_g4_i1, TRINITY_DN113821_c1_g1_i5, TRINITY_DN113821_c1_g2_i1, TRINITY_DN114589_c0_g4_i1, TRINITY_DN115972_c0_g2_i1, TRINITY_DN117550_c0_g2_i2, TRINITY_DN118231_c2_g2_i8, TRINITY_DN74256_c0_g2_i1, TRINITY_DN85139_c0_g1_i3, TRINITY_DN88119_c1_g14_i1, TRINITY_DN96730_c1_g3_i1, TRINITY_DN96730_c1_g4_i1
GO:0071731	0.017649	0.997903	3	20	response to nitric oxide	BP	0.432632	BP response to nitric oxide	TRINITY_DN106847_c0_g1_i1, TRINITY_DN109842_c1_g3_i1, TRINITY_DN83074_c0_g1_i1
GO:0009595	0.017751	0.996855	4	36	detection of biotic stimulus	BP	0.434184	BP detection of biotic stimulus	TRINITY_DN104390_c2_g2_i1, TRINITY_DN106929_c0_g1_i3, TRINITY_DN106929_c0_g1_i4, TRINITY_DN98968_c0_g2_i1
GO:1902600	0.0178159	0.993168	10	170	hydrogen ion transmembrane transport	BP	0.43476	BP hydrogen ion transmembrane transport	TRINITY_DN103106_c0_g1_i1, TRINITY_DN104804_c1_g11_i1, TRINITY_DN104804_c2_g1_i1, TRINITY_DN107665_c1_g1_i1, TRINITY_DN112884_c1_g2_i1, TRINITY_DN113855_c0_g1_i1, TRINITY_DN116263_c0_g1_i4, TRINITY_DN78856_c0_g1_i2, TRINITY_DN80389_c0_g1_i1, TRINITY_DN92463_c0_g1_i1
GO:0006970	0.017852	0.988273	43	1118	response to osmotic stress	BP	0.43476	BP response to osmotic stress	TRINITY_DN100615_c0_g5_i2, TRINITY_DN101093_c0_g2_i1, TRINITY_DN102872_c1_g1_i1, TRINITY_DN103737_c0_g2_i1, TRINITY_DN106289_c1_g1_i2, TRINITY_DN106897_c0_g2_i1, TRINITY_DN107152_c1_g4_i1, TRINITY_DN107782_c0_g1_i1, TRINITY_DN109513_c0_g1_i1, TRINITY_DN110225_c1_g4_i1, TRINITY_DN110225_c1_g4_i3, TRINITY_DN110331_c0_g1_i1, TRINITY_DN112029_c1_g1_i1, TRINITY_DN112029_c1_g1_i3, TRINITY_DN113277_c2_g…
GO:0015491	0.018279	0.995082	6	75	cation:cation antiporter activity	MF	0.444196	MF cation:cation antiporter activity	TRINITY_DN101652_c0_g1_i4, TRINITY_DN112884_c1_g2_i1, TRINITY_DN113642_c0_g1_i1, TRINITY_DN113855_c0_g1_i1, TRINITY_DN115398_c0_g1_i1, TRINITY_DN94902_c0_g1_i1
GO:0022838	0.0183588	0.990868	17	357	substrate-specific channel activity	MF	0.444545	MF substrate-specific channel activity	TRINITY_DN104360_c2_g1_i2, TRINITY_DN105646_c2_g3_i2, TRINITY_DN105646_c2_g5_i6, TRINITY_DN110146_c3_g2_i1, TRINITY_DN110409_c0_g1_i3, TRINITY_DN110556_c0_g4_i1, TRINITY_DN110556_c0_g4_i2, TRINITY_DN110556_c0_g4_i4, TRINITY_DN111647_c1_g5_i7, TRINITY_DN113389_c0_g2_i2, TRINITY_DN113389_c0_g2_i3, TRINITY_DN116263_c0_g1_i4, TRINITY_DN16531_c0_g1_i1, TRINITY_DN82835_c0_g6_i1, TRINITY_DN94340_c4_g37_…
GO:0060255	0.0183726	0.984847	203	6411	regulation of macromolecule metabolic process	BP	0.444545	BP regulation of macromolecule metabolic process	TRINITY_DN100035_c0_g1_i1, TRINITY_DN100233_c0_g1_i1, TRINITY_DN100386_c0_g1_i13, TRINITY_DN100749_c2_g5_i1, TRINITY_DN100957_c0_g1_i2, TRINITY_DN101093_c0_g2_i1, TRINITY_DN101346_c0_g2_i1, TRINITY_DN101349_c0_g4_i2, TRINITY_DN101368_c0_g3_i1, TRINITY_DN101368_c0_g3_i3, TRINITY_DN101509_c0_g2_i8, TRINITY_DN102146_c1_g3_i1, TRINITY_DN102146_c2_g2_i3, TRINITY_DN102146_c2_g3_i1, TRINITY_DN102146_c2_…
GO:0034756	0.0186584	0.997736	3	20	regulation of iron ion transport	BP	0.45049	BP regulation of iron ion transport	TRINITY_DN106847_c0_g1_i1, TRINITY_DN109842_c1_g3_i1, TRINITY_DN115234_c1_g6_i3
GO:0009620	0.0187537	0.989425	24	556	response to fungus	BP	0.45182	BP response to fungus	TRINITY_DN106289_c1_g1_i2, TRINITY_DN106897_c0_g2_i1, TRINITY_DN108577_c2_g1_i1, TRINITY_DN110166_c2_g10_i1, TRINITY_DN110166_c2_g15_i1, TRINITY_DN110166_c2_g18_i1, TRINITY_DN110166_c2_g5_i1, TRINITY_DN110208_c0_g1_i2, TRINITY_DN110331_c0_g1_i1, TRINITY_DN113605_c1_g1_i1, TRINITY_DN114367_c1_g5_i1, TRINITY_DN80046_c2_g4_i1, TRINITY_DN80046_c2_g8_i1, TRINITY_DN84082_c0_g1_i1, TRINITY_DN84149_c0_g1…
GO:0016052	0.0189487	0.989169	25	579	carbohydrate catabolic process	BP	0.455539	BP carbohydrate catabolic process	TRINITY_DN103729_c2_g1_i1, TRINITY_DN104173_c1_g2_i1, TRINITY_DN104593_c0_g1_i1, TRINITY_DN104593_c0_g1_i2, TRINITY_DN107560_c0_g1_i1, TRINITY_DN107560_c0_g1_i2, TRINITY_DN109047_c1_g1_i2, TRINITY_DN110208_c0_g1_i2, TRINITY_DN112936_c0_g1_i1, TRINITY_DN114367_c1_g5_i1, TRINITY_DN114585_c0_g1_i1, TRINITY_DN117768_c0_g1_i2, TRINITY_DN14540_c0_g1_i1, TRINITY_DN75695_c0_g1_i1, TRINITY_DN77656_c0_g1_i…
GO:0044070	0.0192811	0.994745	6	77	regulation of anion transport	BP	0.461608	BP regulation of anion transport	TRINITY_DN100855_c1_g1_i1, TRINITY_DN104390_c2_g2_i1, TRINITY_DN106929_c0_g1_i3, TRINITY_DN106929_c0_g1_i4, TRINITY_DN109939_c1_g3_i3, TRINITY_DN112765_c0_g2_i3
GO:0046872	0.0192833	0.983647	285	9285	metal ion binding	MF	0.461608	MF metal ion binding	TRINITY_DN100035_c0_g1_i1, TRINITY_DN10013_c0_g1_i1, TRINITY_DN100233_c0_g1_i1, TRINITY_DN100332_c0_g5_i3, TRINITY_DN100615_c0_g5_i2, TRINITY_DN100688_c0_g2_i1, TRINITY_DN100688_c0_g4_i1, TRINITY_DN100721_c5_g4_i1, TRINITY_DN100864_c5_g1_i1, TRINITY_DN100957_c0_g1_i2, TRINITY_DN101093_c0_g2_i1, TRINITY_DN101346_c0_g2_i1, TRINITY_DN101349_c0_g4_i2, TRINITY_DN101369_c0_g1_i1, TRINITY_DN101509_c0_g2…
GO:0071446	0.0194355	0.998911	2	8	cellular response to salicylic acid stimulus	BP	0.464259	BP cellular response to salicylic acid stimulus	TRINITY_DN81023_c0_g1_i1, TRINITY_DN90206_c0_g1_i1
GO:0005793	0.0196241	0.997561	3	21	endoplasmic reticulum-Golgi intermediate compartment	CC	0.467771	CC endoplasmic reticulum-Golgi intermediate compartment	TRINITY_DN82594_c0_g1_i2, TRINITY_DN86451_c0_g2_i1, TRINITY_DN86451_c0_g2_i2
GO:0005451	0.0197302	0.995413	5	56	monovalent cation:proton antiporter activity	MF	0.46893	MF monovalent cation:proton antiporter activity	TRINITY_DN112884_c1_g2_i1, TRINITY_DN113642_c0_g1_i1, TRINITY_DN113855_c0_g1_i1, TRINITY_DN115398_c0_g1_i1, TRINITY_DN94902_c0_g1_i1
GO:0055114	0.0197563	0.985169	87	2538	oxidation-reduction process	BP	0.46893	BP oxidation-reduction process	TRINITY_DN100143_c0_g7_i4, TRINITY_DN100488_c0_g15_i1, TRINITY_DN100488_c0_g1_i1, TRINITY_DN100615_c0_g5_i2, TRINITY_DN100666_c0_g1_i1, TRINITY_DN100688_c0_g4_i1, TRINITY_DN100859_c0_g1_i2, TRINITY_DN100859_c0_g1_i3, TRINITY_DN100859_c1_g1_i3, TRINITY_DN101429_c1_g1_i1, TRINITY_DN101429_c1_g1_i2, TRINITY_DN101484_c0_g11_i1, TRINITY_DN102323_c0_g2_i1, TRINITY_DN103469_c1_g3_i1, TRINITY_DN104360_c2…
GO:0008174	0.0198353	0.997524	3	21	mRNA methyltransferase activity	MF	0.469444	MF mRNA methyltransferase activity	TRINITY_DN118853_c0_g1_i1, TRINITY_DN118872_c0_g1_i1, TRINITY_DN118872_c0_g1_i3
GO:0008202	0.0198616	0.990537	15	296	steroid metabolic process	BP	0.469444	BP steroid metabolic process	TRINITY_DN100488_c0_g15_i1, TRINITY_DN100488_c0_g1_i1, TRINITY_DN101429_c1_g1_i1, TRINITY_DN101429_c1_g1_i2, TRINITY_DN101484_c0_g11_i1, TRINITY_DN104833_c1_g2_i3, TRINITY_DN107314_c5_g1_i9, TRINITY_DN116245_c4_g1_i1, TRINITY_DN118580_c6_g1_i1, TRINITY_DN83458_c1_g1_i1, TRINITY_DN89676_c4_g1_i1, TRINITY_DN92034_c3_g1_i1, TRINITY_DN94099_c0_g1_i1, TRINITY_DN96660_c0_g1_i1, TRINITY_DN99844_c0_g1_i2
GO:0015368	0.0199924	0.997497	3	21	calcium:cation antiporter activity	MF	0.469533	MF calcium:cation antiporter activity	TRINITY_DN101652_c0_g1_i4, TRINITY_DN113642_c0_g1_i1, TRINITY_DN115398_c0_g1_i1
GO:0046928	0.0200315	0.998859	2	8	regulation of neurotransmitter secretion	BP	0.469533	BP regulation of neurotransmitter secretion	TRINITY_DN109939_c1_g3_i3, TRINITY_DN112765_c0_g2_i3
GO:0051588	0.0200315	0.998859	2	8	regulation of neurotransmitter transport	BP	0.469533	BP regulation of neurotransmitter transport	TRINITY_DN109939_c1_g3_i3, TRINITY_DN112765_c0_g2_i3
GO:0009651	0.0200326	0.987111	38	972	response to salt stress	BP	0.469533	BP response to salt stress	TRINITY_DN100615_c0_g5_i2, TRINITY_DN101093_c0_g2_i1, TRINITY_DN102872_c1_g1_i1, TRINITY_DN103737_c0_g2_i1, TRINITY_DN106289_c1_g1_i2, TRINITY_DN106897_c0_g2_i1, TRINITY_DN107152_c1_g4_i1, TRINITY_DN107782_c0_g1_i1, TRINITY_DN109513_c0_g1_i1, TRINITY_DN110225_c1_g4_i1, TRINITY_DN110225_c1_g4_i3, TRINITY_DN110331_c0_g1_i1, TRINITY_DN112029_c1_g1_i1, TRINITY_DN112029_c1_g1_i3, TRINITY_DN113277_c2_g…
GO:0033993	0.0201215	0.98697	39	1006	response to lipid	BP	0.470114	BP response to lipid	TRINITY_DN101093_c0_g2_i1, TRINITY_DN101413_c0_g3_i1, TRINITY_DN103737_c0_g2_i1, TRINITY_DN104349_c0_g1_i2, TRINITY_DN105605_c1_g2_i2, TRINITY_DN106586_c0_g2_i1, TRINITY_DN106897_c0_g2_i1, TRINITY_DN109512_c4_g3_i1, TRINITY_DN110146_c3_g2_i1, TRINITY_DN110208_c0_g1_i2, TRINITY_DN110331_c0_g1_i1, TRINITY_DN110852_c0_g1_i1, TRINITY_DN112029_c1_g1_i1, TRINITY_DN112029_c1_g1_i3, TRINITY_DN113442_c0_g…
GO:0021854	0.0201521	0.998849	2	8	hypothalamus development	BP	0.470114	BP hypothalamus development	TRINITY_DN109939_c1_g3_i3, TRINITY_DN112765_c0_g2_i3
GO:0043492	0.020183	0.988258	26	615	ATPase activity, coupled to movement of substances	MF	0.470114	MF ATPase activity, coupled to movement of substances	TRINITY_DN101903_c1_g2_i1, TRINITY_DN103106_c0_g1_i1, TRINITY_DN104804_c1_g11_i1, TRINITY_DN104804_c2_g1_i1, TRINITY_DN105273_c0_g2_i22, TRINITY_DN107665_c1_g1_i1, TRINITY_DN110991_c0_g2_i1, TRINITY_DN114589_c0_g3_i1, TRINITY_DN114589_c0_g4_i1, TRINITY_DN115137_c0_g1_i1, TRINITY_DN115137_c0_g4_i1, TRINITY_DN116261_c3_g4_i2, TRINITY_DN118638_c2_g1_i2, TRINITY_DN118724_c0_g1_i1, TRINITY_DN118881_c3…
GO:0048172	0.0203866	0.998828	2	8	regulation of short-term neuronal synaptic plasticity	BP	0.471178	BP regulation of short-term neuronal synaptic plasticity	TRINITY_DN109939_c1_g3_i3, TRINITY_DN112765_c0_g2_i3
GO:0048569	0.0204002	0.991579	11	199	post-embryonic organ development	BP	0.471178	BP post-embryonic organ development	TRINITY_DN102323_c0_g2_i1, TRINITY_DN109158_c1_g5_i1, TRINITY_DN114869_c1_g5_i1, TRINITY_DN80626_c0_g1_i1, TRINITY_DN83074_c0_g1_i1, TRINITY_DN83389_c0_g1_i1, TRINITY_DN86724_c0_g1_i1, TRINITY_DN96236_c1_g3_i1, TRINITY_DN99635_c1_g1_i1, TRINITY_DN99635_c2_g1_i1, TRINITY_DN99635_c2_g8_i1
GO:0044000	0.020473	0.9962	4	38	movement in host	BP	0.471178	BP movement in host	TRINITY_DN118853_c0_g1_i1, TRINITY_DN118872_c0_g1_i1, TRINITY_DN118872_c0_g1_i3, TRINITY_DN119015_c13_g1_i5
GO:0046739	0.020473	0.9962	4	38	transport of virus in multicellular host	BP	0.471178	BP transport of virus in multicellular host	TRINITY_DN118853_c0_g1_i1, TRINITY_DN118872_c0_g1_i1, TRINITY_DN118872_c0_g1_i3, TRINITY_DN119015_c13_g1_i5
GO:0051814	0.020473	0.9962	4	38	movement in other organism involved in symbiotic interaction	BP	0.471178	BP movement in other organism involved in symbiotic interaction	TRINITY_DN118853_c0_g1_i1, TRINITY_DN118872_c0_g1_i1, TRINITY_DN118872_c0_g1_i3, TRINITY_DN119015_c13_g1_i5
GO:0055083	0.0204805	0.996199	4	38	monovalent inorganic anion homeostasis	BP	0.471178	BP monovalent inorganic anion homeostasis	TRINITY_DN114741_c2_g2_i1, TRINITY_DN114741_c2_g2_i2, TRINITY_DN83942_c1_g1_i1, TRINITY_DN83942_c1_g1_i2
GO:0003844	0.0207091	0.998799	2	8	1,4-alpha-glucan branching enzyme activity	MF	0.475463	MF 1,4-alpha-glucan branching enzyme activity	TRINITY_DN104360_c2_g1_i2, TRINITY_DN117591_c0_g1_i3
GO:0005242	0.020765	0.998795	2	8	inward rectifier potassium channel activity	MF	0.475772	MF inward rectifier potassium channel activity	TRINITY_DN113389_c0_g2_i2, TRINITY_DN113389_c0_g2_i3
GO:0004871	0.021101	0.987165	30	729	signal transducer activity	MF	0.481889	MF signal transducer activity	TRINITY_DN100429_c0_g1_i1, TRINITY_DN100855_c1_g1_i1, TRINITY_DN101413_c0_g3_i1, TRINITY_DN104390_c2_g2_i1, TRINITY_DN106554_c0_g4_i3, TRINITY_DN106929_c0_g1_i3, TRINITY_DN106929_c0_g1_i4, TRINITY_DN107429_c4_g1_i1, TRINITY_DN109079_c2_g2_i5, TRINITY_DN109079_c2_g2_i7, TRINITY_DN109079_c2_g4_i1, TRINITY_DN113818_c1_g1_i2, TRINITY_DN115234_c1_g6_i3, TRINITY_DN116001_c2_g1_i1, TRINITY_DN116001_c2_g…
GO:0042409	0.0211178	0.998729	2	9	caffeoyl-CoA O-methyltransferase activity	MF	0.481889	MF caffeoyl-CoA O-methyltransferase activity	TRINITY_DN105925_c0_g7_i1, TRINITY_DN111202_c2_g4_i1
GO:0008284	0.0212574	0.993328	7	99	positive regulation of cell proliferation	BP	0.4835	BP positive regulation of cell proliferation	TRINITY_DN102323_c0_g2_i1, TRINITY_DN111202_c2_g3_i4, TRINITY_DN114869_c1_g5_i1, TRINITY_DN83389_c0_g1_i1, TRINITY_DN99635_c1_g1_i1, TRINITY_DN99635_c2_g1_i1, TRINITY_DN99635_c2_g8_i1
GO:0005459	0.0213606	0.997245	3	22	UDP-galactose transmembrane transporter activity	MF	0.4835	MF UDP-galactose transmembrane transporter activity	TRINITY_DN82594_c0_g1_i2, TRINITY_DN86451_c0_g2_i1, TRINITY_DN86451_c0_g2_i2
GO:0015785	0.0213606	0.997245	3	22	UDP-galactose transport	BP	0.4835	BP UDP-galactose transport	TRINITY_DN82594_c0_g1_i2, TRINITY_DN86451_c0_g2_i1, TRINITY_DN86451_c0_g2_i2
GO:0072334	0.0213606	0.997245	3	22	UDP-galactose transmembrane transport	BP	0.4835	BP UDP-galactose transmembrane transport	TRINITY_DN82594_c0_g1_i2, TRINITY_DN86451_c0_g2_i1, TRINITY_DN86451_c0_g2_i2
GO:0015144	0.0214204	0.991086	11	208	carbohydrate transmembrane transporter activity	MF	0.483876	MF carbohydrate transmembrane transporter activity	TRINITY_DN101492_c2_g1_i1, TRINITY_DN110146_c3_g2_i1, TRINITY_DN110686_c0_g2_i1, TRINITY_DN16531_c0_g1_i1, TRINITY_DN79394_c0_g1_i1, TRINITY_DN79394_c0_g2_i1, TRINITY_DN79394_c1_g3_i1, TRINITY_DN81023_c0_g1_i1, TRINITY_DN90206_c0_g1_i1, TRINITY_DN93644_c3_g2_i2, TRINITY_DN94340_c4_g37_i1
GO:0048037	0.0215597	0.985147	51	1386	cofactor binding	MF	0.486046	MF cofactor binding	TRINITY_DN100488_c0_g15_i1, TRINITY_DN100488_c0_g1_i1, TRINITY_DN100666_c0_g1_i1, TRINITY_DN100855_c1_g1_i1, TRINITY_DN100859_c0_g1_i2, TRINITY_DN100859_c0_g1_i3, TRINITY_DN100859_c1_g1_i3, TRINITY_DN101429_c1_g1_i1, TRINITY_DN101429_c1_g1_i2, TRINITY_DN101484_c0_g11_i1, TRINITY_DN103358_c0_g1_i7, TRINITY_DN108443_c0_g2_i1, TRINITY_DN109960_c0_g2_i1, TRINITY_DN109960_c0_g2_i4, TRINITY_DN112211_c2…
GO:0010496	0.0216805	0.994832	5	57	intercellular transport	BP	0.487058	BP intercellular transport	TRINITY_DN118664_c0_g1_i2, TRINITY_DN118853_c0_g1_i1, TRINITY_DN118872_c0_g1_i1, TRINITY_DN118872_c0_g1_i3, TRINITY_DN119015_c13_g1_i5
GO:0033356	0.0216914	0.997174	3	23	UDP-L-arabinose metabolic process	BP	0.487058	BP UDP-L-arabinose metabolic process	TRINITY_DN100488_c0_g15_i1, TRINITY_DN100488_c0_g1_i1, TRINITY_DN101484_c0_g11_i1
GO:0050664	0.0222371	0.997088	3	22	oxidoreductase activity, acting on NAD(P)H, oxygen as acceptor	MF	0.498315	MF oxidoreductase activity, acting on NAD(P)H, oxygen as acceptor	TRINITY_DN105965_c0_g4_i1, TRINITY_DN106144_c0_g1_i1, TRINITY_DN116506_c0_g8_i1
GO:0046794	0.0223641	0.99573	4	39	transport of virus	BP	0.500164	BP transport of virus	TRINITY_DN118853_c0_g1_i1, TRINITY_DN118872_c0_g1_i1, TRINITY_DN118872_c0_g1_i3, TRINITY_DN119015_c13_g1_i5
GO:0031323	0.0224804	0.981341	204	6483	regulation of cellular metabolic process	BP	0.501763	BP regulation of cellular metabolic process	TRINITY_DN100035_c0_g1_i1, TRINITY_DN100233_c0_g1_i1, TRINITY_DN100386_c0_g1_i13, TRINITY_DN100749_c2_g5_i1, TRINITY_DN100957_c0_g1_i2, TRINITY_DN101093_c0_g2_i1, TRINITY_DN101346_c0_g2_i1, TRINITY_DN101349_c0_g4_i2, TRINITY_DN101368_c0_g3_i1, TRINITY_DN101368_c0_g3_i3, TRINITY_DN102146_c1_g3_i1, TRINITY_DN102146_c2_g2_i3, TRINITY_DN102146_c2_g3_i1, TRINITY_DN102146_c2_g3_i2, TRINITY_DN102195_c1_…
GO:0000377	0.022537	0.988526	17	361	RNA splicing, via transesterification reactions with bulged adenosine as nucleophile	BP	0.50203	BP RNA splicing, via transesterification reactions with bulged adenosine as nucleophile	TRINITY_DN101903_c1_g2_i1, TRINITY_DN108621_c1_g1_i4, TRINITY_DN116211_c3_g1_i4, TRINITY_DN116253_c2_g2_i2, TRINITY_DN52427_c0_g3_i1, TRINITY_DN71675_c0_g2_i1, TRINITY_DN77728_c1_g1_i1, TRINITY_DN77909_c1_g11_i1, TRINITY_DN77909_c1_g7_i1, TRINITY_DN82075_c0_g1_i3, TRINITY_DN84930_c0_g1_i6, TRINITY_DN86254_c0_g2_i1, TRINITY_DN89451_c1_g2_i6, TRINITY_DN90087_c2_g1_i1, TRINITY_DN91193_c2_g3_i1, TRIN…
GO:0005984	0.0227094	0.991481	9	147	disaccharide metabolic process	BP	0.504867	BP disaccharide metabolic process	TRINITY_DN104786_c0_g2_i1, TRINITY_DN110103_c0_g10_i1, TRINITY_DN111156_c0_g5_i1, TRINITY_DN115429_c0_g10_i2, TRINITY_DN115429_c0_g16_i5, TRINITY_DN56797_c0_g1_i1, TRINITY_DN84071_c0_g1_i3, TRINITY_DN94723_c0_g1_i2, TRINITY_DN99080_c0_g1_i2
GO:0009346	0.0231663	1	1	1	citrate lyase complex	CC	0.513867	CC citrate lyase complex	TRINITY_DN26137_c0_g1_i1
GO:0033956	0.0232057	1	1	1	beta-apiosyl-beta-glucosidase activity	MF	0.513867	MF beta-apiosyl-beta-glucosidase activity	TRINITY_DN83050_c1_g1_i1
GO:0009756	0.0233174	0.991829	8	125	carbohydrate mediated signaling	BP	0.514061	BP carbohydrate mediated signaling	TRINITY_DN101728_c0_g2_i6, TRINITY_DN108621_c1_g1_i4, TRINITY_DN109134_c0_g1_i5, TRINITY_DN110103_c0_g10_i1, TRINITY_DN111156_c0_g5_i1, TRINITY_DN115429_c0_g10_i2, TRINITY_DN115429_c0_g16_i5, TRINITY_DN116253_c2_g2_i2
GO:0010182	0.0233174	0.991829	8	125	sugar mediated signaling pathway	BP	0.514061	BP sugar mediated signaling pathway	TRINITY_DN101728_c0_g2_i6, TRINITY_DN108621_c1_g1_i4, TRINITY_DN109134_c0_g1_i5, TRINITY_DN110103_c0_g10_i1, TRINITY_DN111156_c0_g5_i1, TRINITY_DN115429_c0_g10_i2, TRINITY_DN115429_c0_g16_i5, TRINITY_DN116253_c2_g2_i2
GO:0042435	0.0233518	0.994313	5	60	indole-containing compound biosynthetic process	BP	0.514061	BP indole-containing compound biosynthetic process	TRINITY_DN106289_c1_g1_i2, TRINITY_DN113605_c1_g1_i1, TRINITY_DN71628_c0_g1_i1, TRINITY_DN98139_c0_g1_i1, TRINITY_DN98968_c0_g2_i1
GO:0032947	0.0235324	0.996851	3	22	protein complex scaffold	MF	0.5167	MF protein complex scaffold	TRINITY_DN113032_c0_g3_i1, TRINITY_DN113032_c0_g3_i3, TRINITY_DN115167_c2_g2_i3
GO:0009729	0.0235638	0.998496	2	9	detection of brassinosteroid stimulus	BP	0.5167	BP detection of brassinosteroid stimulus	TRINITY_DN101413_c0_g3_i1, TRINITY_DN50037_c0_g1_i1
GO:0005504	0.023628	0.99682	3	23	fatty acid binding	MF	0.517099	MF fatty acid binding	TRINITY_DN77340_c1_g2_i1, TRINITY_DN84997_c1_g2_i1, TRINITY_DN86293_c0_g2_i1
GO:0048657	0.0238803	0.998465	2	9	anther wall tapetum cell differentiation	BP	0.521604	BP anther wall tapetum cell differentiation	TRINITY_DN101413_c0_g3_i1, TRINITY_DN50037_c0_g1_i1
GO:0055067	0.0242684	0.991429	8	127	monovalent inorganic cation homeostasis	BP	0.52905	BP monovalent inorganic cation homeostasis	TRINITY_DN103106_c0_g1_i1, TRINITY_DN104804_c1_g11_i1, TRINITY_DN104804_c2_g1_i1, TRINITY_DN107665_c1_g1_i1, TRINITY_DN112884_c1_g2_i1, TRINITY_DN113855_c0_g1_i1, TRINITY_DN82705_c0_g2_i1, TRINITY_DN92463_c0_g1_i1
GO:0007165	0.0243948	0.980936	110	3343	signal transduction	BP	0.530072	BP signal transduction	TRINITY_DN100205_c1_g1_i1, TRINITY_DN100429_c0_g1_i1, TRINITY_DN100855_c1_g1_i1, TRINITY_DN101413_c0_g3_i1, TRINITY_DN101728_c0_g2_i6, TRINITY_DN102109_c0_g2_i5, TRINITY_DN102355_c3_g13_i1, TRINITY_DN102355_c3_g15_i2, TRINITY_DN102355_c3_g4_i1, TRINITY_DN102474_c2_g2_i4, TRINITY_DN102587_c0_g9_i1, TRINITY_DN103891_c1_g10_i5, TRINITY_DN103909_c0_g1_i1, TRINITY_DN104138_c1_g1_i2, TRINITY_DN104390_c…
GO:0008378	0.0244152	0.991367	8	127	galactosyltransferase activity	MF	0.530072	MF galactosyltransferase activity	TRINITY_DN106201_c2_g2_i1, TRINITY_DN106201_c2_g5_i1, TRINITY_DN106201_c2_g5_i2, TRINITY_DN116126_c0_g3_i1, TRINITY_DN83806_c2_g2_i1, TRINITY_DN83806_c2_g6_i1, TRINITY_DN83806_c2_g6_i2, TRINITY_DN98867_c0_g4_i2
GO:0009863	0.0244569	0.992956	6	81	salicylic acid mediated signaling pathway	BP	0.530072	BP salicylic acid mediated signaling pathway	TRINITY_DN101728_c0_g2_i6, TRINITY_DN77340_c1_g2_i1, TRINITY_DN84997_c1_g2_i1, TRINITY_DN86293_c0_g2_i1, TRINITY_DN97917_c0_g1_i3, TRINITY_DN98968_c0_g2_i1
GO:0072509	0.0247578	0.987876	15	302	divalent inorganic cation transmembrane transporter activity	MF	0.533352	MF divalent inorganic cation transmembrane transporter activity	TRINITY_DN101652_c0_g1_i4, TRINITY_DN103281_c0_g1_i3, TRINITY_DN104360_c2_g1_i2, TRINITY_DN110409_c0_g1_i3, TRINITY_DN113136_c1_g4_i1, TRINITY_DN113642_c0_g1_i1, TRINITY_DN115398_c0_g1_i1, TRINITY_DN82835_c0_g6_i1, TRINITY_DN82963_c0_g1_i1, TRINITY_DN96753_c0_g1_i2, TRINITY_DN96753_c0_g1_i3, TRINITY_DN97134_c0_g2_i2, TRINITY_DN97410_c0_g1_i7, TRINITY_DN97809_c0_g1_i4, TRINITY_DN99351_c0_g1_i2
GO:0033144	0.0247784	0.998375	2	9	negative regulation of intracellular steroid hormone receptor signaling pathway	BP	0.533352	BP negative regulation of intracellular steroid hormone receptor signaling pathway	TRINITY_DN113032_c0_g3_i1, TRINITY_DN113032_c0_g3_i3
GO:0033147	0.0247784	0.998375	2	9	negative regulation of intracellular estrogen receptor signaling pathway	BP	0.533352	BP negative regulation of intracellular estrogen receptor signaling pathway	TRINITY_DN113032_c0_g3_i1, TRINITY_DN113032_c0_g3_i3
GO:0030331	0.0247982	0.998373	2	9	estrogen receptor binding	MF	0.533352	MF estrogen receptor binding	TRINITY_DN113032_c0_g3_i1, TRINITY_DN113032_c0_g3_i3
GO:0033907	0.0250397	1	1	1	beta-D-fucosidase activity	MF	0.536204	MF beta-D-fucosidase activity	TRINITY_DN83050_c1_g7_i1
GO:0047701	0.0250397	1	1	1	beta-L-arabinosidase activity	MF	0.536204	MF beta-L-arabinosidase activity	TRINITY_DN83050_c1_g7_i1
GO:1901476	0.0250864	0.989305	11	213	carbohydrate transporter activity	MF	0.536204	MF carbohydrate transporter activity	TRINITY_DN101492_c2_g1_i1, TRINITY_DN110146_c3_g2_i1, TRINITY_DN110686_c0_g2_i1, TRINITY_DN16531_c0_g1_i1, TRINITY_DN79394_c0_g1_i1, TRINITY_DN79394_c0_g2_i1, TRINITY_DN79394_c1_g3_i1, TRINITY_DN81023_c0_g1_i1, TRINITY_DN90206_c0_g1_i1, TRINITY_DN93644_c3_g2_i2, TRINITY_DN94340_c4_g37_i1
GO:0005216	0.02516	0.988004	14	280	ion channel activity	MF	0.536204	MF ion channel activity	TRINITY_DN104360_c2_g1_i2, TRINITY_DN105646_c2_g3_i2, TRINITY_DN105646_c2_g5_i6, TRINITY_DN110409_c0_g1_i3, TRINITY_DN110556_c0_g4_i1, TRINITY_DN110556_c0_g4_i2, TRINITY_DN110556_c0_g4_i4, TRINITY_DN111647_c1_g5_i7, TRINITY_DN113389_c0_g2_i2, TRINITY_DN113389_c0_g2_i3, TRINITY_DN116263_c0_g1_i4, TRINITY_DN82835_c0_g6_i1, TRINITY_DN97134_c0_g2_i2, TRINITY_DN99351_c0_g1_i2
GO:0047372	0.0251696	0.99653	3	23	acylglycerol lipase activity	MF	0.536204	MF acylglycerol lipase activity	TRINITY_DN118881_c3_g9_i1, TRINITY_DN118881_c3_g9_i2, TRINITY_DN118916_c0_g2_i1
GO:0016830	0.0253437	0.987547	15	313	carbon-carbon lyase activity	MF	0.538889	MF carbon-carbon lyase activity	TRINITY_DN109960_c0_g2_i1, TRINITY_DN109960_c0_g2_i4, TRINITY_DN112211_c2_g1_i1, TRINITY_DN113655_c0_g13_i1, TRINITY_DN113655_c0_g6_i1, TRINITY_DN113732_c0_g13_i1, TRINITY_DN113732_c0_g1_i1, TRINITY_DN114503_c0_g9_i4, TRINITY_DN56258_c0_g2_i1, TRINITY_DN58544_c0_g1_i1, TRINITY_DN69440_c0_g8_i1, TRINITY_DN79752_c0_g1_i1, TRINITY_DN90908_c1_g2_i2, TRINITY_DN93518_c0_g1_i1, TRINITY_DN96618_c0_g1_i1
GO:1900425	0.0254473	0.996477	3	23	negative regulation of defense response to bacterium	BP	0.54007	BP negative regulation of defense response to bacterium	TRINITY_DN107748_c1_g1_i2, TRINITY_DN87554_c0_g1_i3, TRINITY_DN97256_c0_g1_i1
GO:0051177	0.0256434	0.998287	2	9	meiotic sister chromatid cohesion	BP	0.543204	BP meiotic sister chromatid cohesion	TRINITY_DN115478_c1_g1_i1, TRINITY_DN99393_c1_g3_i2
GO:0010606	0.0258973	0.998261	2	9	positive regulation of cytoplasmic mRNA processing body assembly	BP	0.545956	BP positive regulation of cytoplasmic mRNA processing body assembly	TRINITY_DN113032_c0_g3_i1, TRINITY_DN113032_c0_g3_i3
GO:0060325	0.0259098	0.99826	2	9	face morphogenesis	BP	0.545956	BP face morphogenesis	TRINITY_DN109939_c1_g3_i3, TRINITY_DN112765_c0_g2_i3
GO:0046339	0.0259192	0.996386	3	23	diacylglycerol metabolic process	BP	0.545956	BP diacylglycerol metabolic process	TRINITY_DN118881_c3_g9_i1, TRINITY_DN118881_c3_g9_i2, TRINITY_DN118916_c0_g2_i1
GO:0007423	0.0260207	0.996367	3	23	sensory organ development	BP	0.547068	BP sensory organ development	TRINITY_DN106987_c1_g1_i1, TRINITY_DN109939_c1_g3_i3, TRINITY_DN112765_c0_g2_i3
GO:0042626	0.0262945	0.984699	24	572	ATPase activity, coupled to transmembrane movement of substances	MF	0.551791	MF ATPase activity, coupled to transmembrane movement of substances	TRINITY_DN101903_c1_g2_i1, TRINITY_DN103106_c0_g1_i1, TRINITY_DN104804_c1_g11_i1, TRINITY_DN104804_c2_g1_i1, TRINITY_DN105273_c0_g2_i22, TRINITY_DN107665_c1_g1_i1, TRINITY_DN114589_c0_g3_i1, TRINITY_DN114589_c0_g4_i1, TRINITY_DN115137_c0_g1_i1, TRINITY_DN115137_c0_g4_i1, TRINITY_DN116261_c3_g4_i2, TRINITY_DN118638_c2_g1_i2, TRINITY_DN118724_c0_g1_i1, TRINITY_DN118881_c3_g6_i1, TRINITY_DN55195_c0_…
GO:2000037	0.0264809	1	1	1	regulation of stomatal complex patterning	BP	0.553111	BP regulation of stomatal complex patterning	TRINITY_DN98968_c0_g2_i1
GO:0044766	0.0265052	0.994655	4	41	multi-organism transport	BP	0.553111	BP multi-organism transport	TRINITY_DN118853_c0_g1_i1, TRINITY_DN118872_c0_g1_i1, TRINITY_DN118872_c0_g1_i3, TRINITY_DN119015_c13_g1_i5
GO:1902579	0.0265052	0.994655	4	41	multi-organism localization	BP	0.553111	BP multi-organism localization	TRINITY_DN118853_c0_g1_i1, TRINITY_DN118872_c0_g1_i1, TRINITY_DN118872_c0_g1_i3, TRINITY_DN119015_c13_g1_i5
GO:0009501	0.0266091	0.993298	5	60	amyloplast	CC	0.553518	CC amyloplast	TRINITY_DN104360_c2_g1_i2, TRINITY_DN108698_c0_g8_i1, TRINITY_DN117081_c1_g1_i1, TRINITY_DN117591_c0_g1_i3, TRINITY_DN98001_c0_g1_i1
GO:0009696	0.0266407	0.996232	3	24	salicylic acid metabolic process	BP	0.553518	BP salicylic acid metabolic process	TRINITY_DN74256_c0_g2_i1, TRINITY_DN80257_c0_g1_i1, TRINITY_DN98968_c0_g2_i1
GO:0060548	0.0266726	0.989705	9	153	negative regulation of cell death	BP	0.553518	BP negative regulation of cell death	TRINITY_DN100205_c1_g1_i1, TRINITY_DN101413_c0_g3_i1, TRINITY_DN118006_c1_g1_i2, TRINITY_DN47841_c0_g1_i1, TRINITY_DN50037_c0_g1_i1, TRINITY_DN60419_c0_g1_i1, TRINITY_DN62117_c0_g1_i1, TRINITY_DN96186_c0_g5_i1, TRINITY_DN98968_c0_g2_i1
GO:0080162	0.0271253	1	1	1	intracellular auxin transport	BP	0.561875	BP intracellular auxin transport	TRINITY_DN87617_c0_g3_i1
GO:0038023	0.0273346	0.985471	18	391	signaling receptor activity	MF	0.565166	MF signaling receptor activity	TRINITY_DN100855_c1_g1_i1, TRINITY_DN101413_c0_g3_i1, TRINITY_DN104390_c2_g2_i1, TRINITY_DN106929_c0_g1_i3, TRINITY_DN106929_c0_g1_i4, TRINITY_DN109079_c2_g2_i5, TRINITY_DN109079_c2_g2_i7, TRINITY_DN109079_c2_g4_i1, TRINITY_DN113818_c1_g1_i2, TRINITY_DN115234_c1_g6_i3, TRINITY_DN116001_c2_g1_i1, TRINITY_DN116001_c2_g1_i5, TRINITY_DN116613_c0_g1_i2, TRINITY_DN50037_c0_g1_i1, TRINITY_DN92114_c0_g2_…
GO:0005811	0.0274857	0.993013	5	61	lipid particle	CC	0.567246	CC lipid particle	TRINITY_DN109939_c1_g3_i3, TRINITY_DN110591_c0_g5_i1, TRINITY_DN112765_c0_g2_i3, TRINITY_DN115216_c0_g1_i1, TRINITY_DN115221_c1_g2_i1
GO:0045132	0.0275485	0.996053	3	24	meiotic chromosome segregation	BP	0.567498	BP meiotic chromosome segregation	TRINITY_DN105928_c0_g3_i1, TRINITY_DN105928_c0_g5_i2, TRINITY_DN108927_c0_g6_i1
GO:0030128	0.0276617	1	1	1	clathrin coat of endocytic vesicle	CC	0.568788	CC clathrin coat of endocytic vesicle	TRINITY_DN104138_c1_g1_i2
GO:0003959	0.0277297	0.996004	3	25	NADPH dehydrogenase activity	MF	0.569144	MF NADPH dehydrogenase activity	TRINITY_DN118027_c0_g1_i2, TRINITY_DN84023_c1_g1_i1, TRINITY_DN86327_c1_g2_i2
GO:0010216	0.0277809	0.994308	4	42	maintenance of DNA methylation	BP	0.569154	BP maintenance of DNA methylation	TRINITY_DN108621_c1_g1_i2, TRINITY_DN108621_c1_g1_i4, TRINITY_DN116253_c2_g2_i1, TRINITY_DN116253_c2_g2_i2
GO:0010229	0.0280833	0.992812	5	63	inflorescence development	BP	0.574301	BP inflorescence development	TRINITY_DN112211_c2_g1_i1, TRINITY_DN114503_c0_g9_i4, TRINITY_DN71628_c0_g1_i1, TRINITY_DN98139_c0_g1_i1, TRINITY_DN98968_c0_g2_i1
GO:0090447	0.0282663	0.997969	2	10	glycerol-3-phosphate 2-O-acyltransferase activity	MF	0.576719	MF glycerol-3-phosphate 2-O-acyltransferase activity	TRINITY_DN95190_c0_g1_i1, TRINITY_DN95362_c0_g2_i1
GO:0035251	0.0284086	0.984829	18	402	UDP-glucosyltransferase activity	MF	0.576719	MF UDP-glucosyltransferase activity	TRINITY_DN10013_c0_g1_i1, TRINITY_DN103737_c0_g2_i1, TRINITY_DN104786_c0_g2_i1, TRINITY_DN106128_c0_g5_i1, TRINITY_DN106324_c0_g2_i1, TRINITY_DN107152_c1_g4_i1, TRINITY_DN110103_c0_g10_i1, TRINITY_DN111156_c0_g5_i1, TRINITY_DN113149_c0_g1_i1, TRINITY_DN115429_c0_g10_i2, TRINITY_DN115429_c0_g16_i5, TRINITY_DN80257_c0_g1_i1, TRINITY_DN80314_c0_g1_i1, TRINITY_DN83026_c0_g1_i1, TRINITY_DN83980_c0_g1_…
GO:0001106	0.0284233	0.997951	2	10	RNA polymerase II transcription corepressor activity	MF	0.576719	MF RNA polymerase II transcription corepressor activity	TRINITY_DN102195_c1_g1_i1, TRINITY_DN114119_c0_g7_i3
GO:0001191	0.0284233	0.997951	2	10	transcriptional repressor activity, RNA polymerase II transcription factor binding	MF	0.576719	MF transcriptional repressor activity, RNA polymerase II transcription factor binding	TRINITY_DN102195_c1_g1_i1, TRINITY_DN114119_c0_g7_i3
GO:0016162	0.028508	1	1	1	cellulose 1,4-beta-cellobiosidase activity	MF	0.576719	MF cellulose 1,4-beta-cellobiosidase activity	TRINITY_DN75695_c0_g1_i1
GO:0009720	0.0285611	0.997936	2	10	detection of hormone stimulus	BP	0.576719	BP detection of hormone stimulus	TRINITY_DN101413_c0_g3_i1, TRINITY_DN50037_c0_g1_i1
GO:0009726	0.0285611	0.997936	2	10	detection of endogenous stimulus	BP	0.576719	BP detection of endogenous stimulus	TRINITY_DN101413_c0_g3_i1, TRINITY_DN50037_c0_g1_i1
GO:0000791	0.0290418	0.995754	3	24	euchromatin	CC	0.585098	CC euchromatin	TRINITY_DN105928_c0_g3_i1, TRINITY_DN105928_c0_g5_i2, TRINITY_DN108927_c0_g6_i1
GO:0000375	0.0290803	0.984748	17	372	RNA splicing, via transesterification reactions	BP	0.585098	BP RNA splicing, via transesterification reactions	TRINITY_DN101903_c1_g2_i1, TRINITY_DN108621_c1_g1_i4, TRINITY_DN116211_c3_g1_i4, TRINITY_DN116253_c2_g2_i2, TRINITY_DN52427_c0_g3_i1, TRINITY_DN71675_c0_g2_i1, TRINITY_DN77728_c1_g1_i1, TRINITY_DN77909_c1_g11_i1, TRINITY_DN77909_c1_g7_i1, TRINITY_DN82075_c0_g1_i3, TRINITY_DN84930_c0_g1_i6, TRINITY_DN86254_c0_g2_i1, TRINITY_DN89451_c1_g2_i6, TRINITY_DN90087_c2_g1_i1, TRINITY_DN91193_c2_g3_i1, TRIN…
GO:0010187	0.0291687	0.993933	4	42	negative regulation of seed germination	BP	0.585443	BP negative regulation of seed germination	TRINITY_DN118881_c3_g9_i1, TRINITY_DN118881_c3_g9_i2, TRINITY_DN118916_c0_g2_i1, TRINITY_DN98114_c9_g2_i2
GO:0009862	0.0292018	0.993917	4	43	systemic acquired resistance, salicylic acid mediated signaling pathway	BP	0.585443	BP systemic acquired resistance, salicylic acid mediated signaling pathway	TRINITY_DN77340_c1_g2_i1, TRINITY_DN84997_c1_g2_i1, TRINITY_DN86293_c0_g2_i1, TRINITY_DN98968_c0_g2_i1
GO:0022611	0.0296008	0.993808	4	43	dormancy process	BP	0.592385	BP dormancy process	TRINITY_DN108621_c1_g1_i4, TRINITY_DN116253_c2_g2_i2, TRINITY_DN118664_c0_g1_i2, TRINITY_DN89789_c0_g2_i1
GO:0005802	0.0297183	0.982099	26	631	trans-Golgi network	CC	0.593679	CC trans-Golgi network	TRINITY_DN10013_c0_g1_i1, TRINITY_DN104951_c0_g7_i1, TRINITY_DN107152_c1_g4_i1, TRINITY_DN108085_c0_g5_i2, TRINITY_DN110500_c0_g1_i8, TRINITY_DN111172_c0_g1_i3, TRINITY_DN111932_c1_g1_i1, TRINITY_DN111932_c1_g1_i2, TRINITY_DN114761_c0_g1_i1, TRINITY_DN115191_c1_g1_i1, TRINITY_DN117207_c1_g5_i8, TRINITY_DN63228_c3_g1_i1, TRINITY_DN83026_c0_g1_i1, TRINITY_DN83685_c0_g1_i1, TRINITY_DN83942_c1_g1_i1,…
GO:0016757	0.0300403	0.978657	54	1512	transferase activity, transferring glycosyl groups	MF	0.594026	MF transferase activity, transferring glycosyl groups	TRINITY_DN10013_c0_g1_i1, TRINITY_DN101480_c2_g1_i1, TRINITY_DN103304_c0_g1_i1, TRINITY_DN103737_c0_g2_i1, TRINITY_DN104360_c2_g1_i2, TRINITY_DN104786_c0_g2_i1, TRINITY_DN106128_c0_g5_i1, TRINITY_DN106201_c2_g2_i1, TRINITY_DN106201_c2_g5_i1, TRINITY_DN106201_c2_g5_i2, TRINITY_DN106324_c0_g2_i1, TRINITY_DN107139_c0_g4_i3, TRINITY_DN107152_c1_g4_i1, TRINITY_DN107681_c0_g2_i2, TRINITY_DN108041_c0_g1…
GO:0015081	0.0301739	0.995523	3	24	sodium ion transmembrane transporter activity	MF	0.594026	MF sodium ion transmembrane transporter activity	TRINITY_DN113642_c0_g1_i1, TRINITY_DN115398_c0_g1_i1, TRINITY_DN94902_c0_g1_i1
GO:0016820	0.030257	0.982155	24	580	hydrolase activity, acting on acid anhydrides, catalyzing transmembrane movement of substances	MF	0.594026	MF hydrolase activity, acting on acid anhydrides, catalyzing transmembrane movement of substances	TRINITY_DN101903_c1_g2_i1, TRINITY_DN103106_c0_g1_i1, TRINITY_DN104804_c1_g11_i1, TRINITY_DN104804_c2_g1_i1, TRINITY_DN105273_c0_g2_i22, TRINITY_DN107665_c1_g1_i1, TRINITY_DN114589_c0_g3_i1, TRINITY_DN114589_c0_g4_i1, TRINITY_DN115137_c0_g1_i1, TRINITY_DN115137_c0_g4_i1, TRINITY_DN116261_c3_g4_i2, TRINITY_DN118638_c2_g1_i2, TRINITY_DN118724_c0_g1_i1, TRINITY_DN118881_c3_g6_i1, TRINITY_DN55195_c0_…
GO:0050746	0.0303157	0.997737	2	10	regulation of lipoprotein metabolic process	BP	0.594026	BP regulation of lipoprotein metabolic process	TRINITY_DN109939_c1_g3_i3, TRINITY_DN112765_c0_g2_i3
GO:0050747	0.0303157	0.997737	2	10	positive regulation of lipoprotein metabolic process	BP	0.594026	BP positive regulation of lipoprotein metabolic process	TRINITY_DN109939_c1_g3_i3, TRINITY_DN112765_c0_g2_i3
GO:0097051	0.0303157	0.997737	2	10	establishment of protein localization to endoplasmic reticulum membrane	BP	0.594026	BP establishment of protein localization to endoplasmic reticulum membrane	TRINITY_DN109939_c1_g3_i3, TRINITY_DN112765_c0_g2_i3
GO:1903059	0.0303157	0.997737	2	10	regulation of protein lipidation	BP	0.594026	BP regulation of protein lipidation	TRINITY_DN109939_c1_g3_i3, TRINITY_DN112765_c0_g2_i3
GO:1903061	0.0303157	0.997737	2	10	positive regulation of protein lipidation	BP	0.594026	BP positive regulation of protein lipidation	TRINITY_DN109939_c1_g3_i3, TRINITY_DN112765_c0_g2_i3
GO:1903371	0.0303157	0.997737	2	10	regulation of endoplasmic reticulum tubular network organization	BP	0.594026	BP regulation of endoplasmic reticulum tubular network organization	TRINITY_DN109939_c1_g3_i3, TRINITY_DN112765_c0_g2_i3
GO:1903373	0.0303157	0.997737	2	10	positive regulation of endoplasmic reticulum tubular network organization	BP	0.594026	BP positive regulation of endoplasmic reticulum tubular network organization	TRINITY_DN109939_c1_g3_i3, TRINITY_DN112765_c0_g2_i3
GO:0006694	0.0303371	0.986135	12	233	steroid biosynthetic process	BP	0.594026	BP steroid biosynthetic process	TRINITY_DN100488_c0_g15_i1, TRINITY_DN100488_c0_g1_i1, TRINITY_DN101429_c1_g1_i1, TRINITY_DN101429_c1_g1_i2, TRINITY_DN101484_c0_g11_i1, TRINITY_DN104833_c1_g2_i3, TRINITY_DN118580_c6_g1_i1, TRINITY_DN83458_c1_g1_i1, TRINITY_DN89676_c4_g1_i1, TRINITY_DN92034_c3_g1_i1, TRINITY_DN94099_c0_g1_i1, TRINITY_DN96660_c0_g1_i1
GO:0044711	0.0303706	0.975377	142	4457	single-organism biosynthetic process	BP	0.594026	BP single-organism biosynthetic process	TRINITY_DN10013_c0_g1_i1, TRINITY_DN100143_c0_g7_i4, TRINITY_DN100488_c0_g15_i1, TRINITY_DN100488_c0_g1_i1, TRINITY_DN100666_c0_g1_i1, TRINITY_DN100688_c0_g2_i1, TRINITY_DN100688_c0_g4_i1, TRINITY_DN100721_c5_g4_i1, TRINITY_DN100859_c0_g1_i2, TRINITY_DN100859_c0_g1_i3, TRINITY_DN100859_c1_g1_i3, TRINITY_DN101211_c0_g5_i4, TRINITY_DN101429_c1_g1_i1, TRINITY_DN101429_c1_g1_i2, TRINITY_DN101484_c0_g…
GO:0035258	0.0304808	0.997718	2	10	steroid hormone receptor binding	MF	0.595145	MF steroid hormone receptor binding	TRINITY_DN113032_c0_g3_i1, TRINITY_DN113032_c0_g3_i3
GO:0097305	0.0308725	0.97988	35	914	response to alcohol	BP	0.601746	BP response to alcohol	TRINITY_DN101093_c0_g2_i1, TRINITY_DN101413_c0_g3_i1, TRINITY_DN103737_c0_g2_i1, TRINITY_DN104349_c0_g1_i2, TRINITY_DN106586_c0_g2_i1, TRINITY_DN106897_c0_g2_i1, TRINITY_DN109512_c4_g3_i1, TRINITY_DN110146_c3_g2_i1, TRINITY_DN110208_c0_g1_i2, TRINITY_DN110331_c0_g1_i1, TRINITY_DN110852_c0_g1_i1, TRINITY_DN112029_c1_g1_i1, TRINITY_DN112029_c1_g1_i3, TRINITY_DN113442_c0_g5_i1, TRINITY_DN114367_c1_g…
GO:0009832	0.0313509	0.986177	11	209	plant-type cell wall biogenesis	BP	0.610012	BP plant-type cell wall biogenesis	TRINITY_DN10013_c0_g1_i1, TRINITY_DN107152_c1_g4_i1, TRINITY_DN109600_c0_g4_i1, TRINITY_DN110103_c0_g10_i1, TRINITY_DN111156_c0_g5_i1, TRINITY_DN115429_c0_g10_i2, TRINITY_DN115429_c0_g16_i5, TRINITY_DN82594_c0_g1_i2, TRINITY_DN86451_c0_g2_i1, TRINITY_DN86451_c0_g2_i2, TRINITY_DN98414_c0_g2_i1
GO:0032892	0.0315694	0.997592	2	10	positive regulation of organic acid transport	BP	0.610034	BP positive regulation of organic acid transport	TRINITY_DN109939_c1_g3_i3, TRINITY_DN112765_c0_g2_i3
GO:0051954	0.0315694	0.997592	2	10	positive regulation of amine transport	BP	0.610034	BP positive regulation of amine transport	TRINITY_DN109939_c1_g3_i3, TRINITY_DN112765_c0_g2_i3
GO:0051957	0.0315694	0.997592	2	10	positive regulation of amino acid transport	BP	0.610034	BP positive regulation of amino acid transport	TRINITY_DN109939_c1_g3_i3, TRINITY_DN112765_c0_g2_i3
GO:1903793	0.0315694	0.997592	2	10	positive regulation of anion transport	BP	0.610034	BP positive regulation of anion transport	TRINITY_DN109939_c1_g3_i3, TRINITY_DN112765_c0_g2_i3
GO:0042430	0.0316817	0.990294	6	87	indole-containing compound metabolic process	BP	0.611152	BP indole-containing compound metabolic process	TRINITY_DN103737_c0_g2_i1, TRINITY_DN106289_c1_g1_i2, TRINITY_DN113605_c1_g1_i1, TRINITY_DN71628_c0_g1_i1, TRINITY_DN98139_c0_g1_i1, TRINITY_DN98968_c0_g2_i1
GO:0016165	0.0321304	0.995083	3	26	linoleate 13S-lipoxygenase activity	MF	0.618745	MF linoleate 13S-lipoxygenase activity	TRINITY_DN109823_c1_g1_i1, TRINITY_DN110076_c0_g1_i1, TRINITY_DN110076_c0_g8_i1
GO:0005977	0.0324676	0.99301	4	43	glycogen metabolic process	BP	0.6231	BP glycogen metabolic process	TRINITY_DN103469_c1_g3_i1, TRINITY_DN104360_c2_g1_i2, TRINITY_DN108698_c0_g8_i1, TRINITY_DN117591_c0_g1_i3
GO:0006112	0.0324676	0.99301	4	43	energy reserve metabolic process	BP	0.6231	BP energy reserve metabolic process	TRINITY_DN103469_c1_g3_i1, TRINITY_DN104360_c2_g1_i2, TRINITY_DN108698_c0_g8_i1, TRINITY_DN117591_c0_g1_i3
GO:0045927	0.0334033	0.989641	6	87	positive regulation of growth	BP	0.63943	BP positive regulation of growth	TRINITY_DN102323_c0_g2_i1, TRINITY_DN114869_c1_g5_i1, TRINITY_DN83389_c0_g1_i1, TRINITY_DN99635_c1_g1_i1, TRINITY_DN99635_c2_g1_i1, TRINITY_DN99635_c2_g8_i1
GO:0006559	0.0334893	0.992695	4	46	L-phenylalanine catabolic process	BP	0.63943	BP L-phenylalanine catabolic process	TRINITY_DN103418_c3_g5_i1, TRINITY_DN74256_c0_g2_i1, TRINITY_DN85139_c0_g1_i3, TRINITY_DN96159_c1_g1_i1
GO:1902222	0.0334893	0.992695	4	46	erythrose 4-phosphate/phosphoenolpyruvate family amino acid catabolic process	BP	0.63943	BP erythrose 4-phosphate/phosphoenolpyruvate family amino acid catabolic process	TRINITY_DN103418_c3_g5_i1, TRINITY_DN74256_c0_g2_i1, TRINITY_DN85139_c0_g1_i3, TRINITY_DN96159_c1_g1_i1
GO:0044707	0.03365	0.973748	97	2921	single-multicellular organism process	BP	0.641408	BP single-multicellular organism process	TRINITY_DN100453_c4_g9_i1, TRINITY_DN101093_c0_g2_i1, TRINITY_DN101413_c0_g3_i1, TRINITY_DN101429_c1_g1_i2, TRINITY_DN101509_c0_g2_i8, TRINITY_DN101903_c1_g2_i1, TRINITY_DN102146_c1_g3_i1, TRINITY_DN102146_c2_g2_i3, TRINITY_DN102146_c2_g3_i1, TRINITY_DN102146_c2_g3_i2, TRINITY_DN102195_c1_g1_i1, TRINITY_DN102323_c0_g2_i1, TRINITY_DN102377_c0_g1_i1, TRINITY_DN103102_c1_g4_i1, TRINITY_DN103304_c0_g…
GO:0005684	0.0338074	0.989486	6	87	U2-type spliceosomal complex	CC	0.643315	CC U2-type spliceosomal complex	TRINITY_DN77728_c1_g1_i1, TRINITY_DN84930_c0_g1_i6, TRINITY_DN86254_c0_g2_i1, TRINITY_DN89451_c1_g2_i6, TRINITY_DN90087_c2_g1_i1, TRINITY_DN93869_c2_g5_i1
GO:0044702	0.0341093	0.974222	76	2236	single organism reproductive process	BP	0.647962	BP single organism reproductive process	TRINITY_DN101413_c0_g3_i1, TRINITY_DN101429_c1_g1_i2, TRINITY_DN101509_c0_g2_i8, TRINITY_DN102323_c0_g2_i1, TRINITY_DN102568_c1_g1_i1, TRINITY_DN104814_c1_g1_i1, TRINITY_DN105172_c0_g5_i2, TRINITY_DN105364_c0_g1_i2, TRINITY_DN105928_c0_g3_i1, TRINITY_DN105928_c0_g5_i2, TRINITY_DN106987_c1_g1_i1, TRINITY_DN108621_c1_g1_i4, TRINITY_DN108658_c0_g2_i1, TRINITY_DN108927_c0_g6_i1, TRINITY_DN109158_c1_g…
GO:0046527	0.0342957	0.981285	18	411	glucosyltransferase activity	MF	0.650402	MF glucosyltransferase activity	TRINITY_DN10013_c0_g1_i1, TRINITY_DN103737_c0_g2_i1, TRINITY_DN104786_c0_g2_i1, TRINITY_DN106128_c0_g5_i1, TRINITY_DN106324_c0_g2_i1, TRINITY_DN107152_c1_g4_i1, TRINITY_DN110103_c0_g10_i1, TRINITY_DN111156_c0_g5_i1, TRINITY_DN113149_c0_g1_i1, TRINITY_DN115429_c0_g10_i2, TRINITY_DN115429_c0_g16_i5, TRINITY_DN80257_c0_g1_i1, TRINITY_DN80314_c0_g1_i1, TRINITY_DN83026_c0_g1_i1, TRINITY_DN83980_c0_g1_…
GO:0030599	0.0344572	0.989221	6	91	pectinesterase activity	MF	0.650692	MF pectinesterase activity	TRINITY_DN104173_c1_g2_i1, TRINITY_DN110208_c0_g1_i2, TRINITY_DN112936_c0_g1_i1, TRINITY_DN114367_c1_g5_i1, TRINITY_DN114585_c0_g1_i1, TRINITY_DN95660_c0_g1_i1
GO:0045330	0.0344572	0.989221	6	91	aspartyl esterase activity	MF	0.650692	MF aspartyl esterase activity	TRINITY_DN104173_c1_g2_i1, TRINITY_DN110208_c0_g1_i2, TRINITY_DN112936_c0_g1_i1, TRINITY_DN114367_c1_g5_i1, TRINITY_DN114585_c0_g1_i1, TRINITY_DN95660_c0_g1_i1
GO:0002832	0.0346116	0.99239	4	44	negative regulation of response to biotic stimulus	BP	0.650692	BP negative regulation of response to biotic stimulus	TRINITY_DN100957_c0_g1_i2, TRINITY_DN107748_c1_g1_i2, TRINITY_DN87554_c0_g1_i3, TRINITY_DN97256_c0_g1_i1
GO:0030674	0.0346224	0.994546	3	26	protein binding, bridging	MF	0.650692	MF protein binding, bridging	TRINITY_DN111155_c6_g1_i1, TRINITY_DN118793_c3_g1_i1, TRINITY_DN118793_c3_g1_i2
GO:0035337	0.0346246	0.992377	4	45	fatty-acyl-CoA metabolic process	BP	0.650692	BP fatty-acyl-CoA metabolic process	TRINITY_DN114481_c1_g1_i1, TRINITY_DN114605_c1_g1_i1, TRINITY_DN118287_c9_g2_i1, TRINITY_DN118287_c9_g3_i1
GO:0033926	0.0346588	0.994522	3	27	glycopeptide alpha-N-acetylgalactosaminidase activity	MF	0.650692	MF glycopeptide alpha-N-acetylgalactosaminidase activity	TRINITY_DN90992_c0_g2_i1, TRINITY_DN90992_c0_g2_i2, TRINITY_DN99551_c0_g1_i2
GO:0051235	0.0347594	0.987894	7	110	maintenance of location	BP	0.651493	BP maintenance of location	TRINITY_DN108621_c1_g1_i4, TRINITY_DN116253_c2_g2_i2, TRINITY_DN118881_c3_g9_i1, TRINITY_DN118881_c3_g9_i2, TRINITY_DN118916_c0_g2_i1, TRINITY_DN91496_c0_g2_i1, TRINITY_DN92591_c1_g2_i1
GO:0071215	0.0348869	0.989071	6	87	cellular response to abscisic acid stimulus	BP	0.652792	BP cellular response to abscisic acid stimulus	TRINITY_DN103737_c0_g2_i1, TRINITY_DN104349_c0_g1_i2, TRINITY_DN113442_c0_g5_i1, TRINITY_DN115234_c1_g6_i3, TRINITY_DN81023_c0_g1_i1, TRINITY_DN90206_c0_g1_i1
GO:0010410	0.0349598	0.984314	11	216	hemicellulose metabolic process	BP	0.653068	BP hemicellulose metabolic process	TRINITY_DN103304_c0_g1_i1, TRINITY_DN107681_c0_g2_i2, TRINITY_DN88233_c1_g1_i1, TRINITY_DN89483_c1_g1_i1, TRINITY_DN93000_c1_g1_i1, TRINITY_DN94021_c2_g1_i1, TRINITY_DN94021_c7_g1_i2, TRINITY_DN94021_c8_g1_i1, TRINITY_DN94775_c0_g1_i1, TRINITY_DN94775_c0_g1_i2, TRINITY_DN96647_c0_g3_i1
GO:0000038	0.0350897	0.992226	4	47	very long-chain fatty acid metabolic process	BP	0.654405	BP very long-chain fatty acid metabolic process	TRINITY_DN47841_c0_g1_i1, TRINITY_DN60419_c0_g1_i1, TRINITY_DN62117_c0_g1_i1, TRINITY_DN94316_c0_g1_i2
GO:0009624	0.0351888	0.98355	12	246	response to nematode	BP	0.655166	BP response to nematode	TRINITY_DN110556_c0_g4_i1, TRINITY_DN110556_c0_g4_i2, TRINITY_DN110556_c0_g4_i4, TRINITY_DN111667_c0_g4_i1, TRINITY_DN114589_c0_g3_i1, TRINITY_DN114589_c0_g4_i1, TRINITY_DN115137_c0_g1_i1, TRINITY_DN115137_c0_g4_i1, TRINITY_DN82594_c0_g1_i2, TRINITY_DN86451_c0_g2_i1, TRINITY_DN86451_c0_g2_i2, TRINITY_DN95799_c0_g1_i1
GO:0015267	0.0355237	0.980914	17	387	channel activity	MF	0.659215	MF channel activity	TRINITY_DN104360_c2_g1_i2, TRINITY_DN105646_c2_g3_i2, TRINITY_DN105646_c2_g5_i6, TRINITY_DN110146_c3_g2_i1, TRINITY_DN110409_c0_g1_i3, TRINITY_DN110556_c0_g4_i1, TRINITY_DN110556_c0_g4_i2, TRINITY_DN110556_c0_g4_i4, TRINITY_DN111647_c1_g5_i7, TRINITY_DN113389_c0_g2_i2, TRINITY_DN113389_c0_g2_i3, TRINITY_DN116263_c0_g1_i4, TRINITY_DN16531_c0_g1_i1, TRINITY_DN82835_c0_g6_i1, TRINITY_DN94340_c4_g37_…
GO:0022803	0.0355237	0.980914	17	387	passive transmembrane transporter activity	MF	0.659215	MF passive transmembrane transporter activity	TRINITY_DN104360_c2_g1_i2, TRINITY_DN105646_c2_g3_i2, TRINITY_DN105646_c2_g5_i6, TRINITY_DN110146_c3_g2_i1, TRINITY_DN110409_c0_g1_i3, TRINITY_DN110556_c0_g4_i1, TRINITY_DN110556_c0_g4_i2, TRINITY_DN110556_c0_g4_i4, TRINITY_DN111647_c1_g5_i7, TRINITY_DN113389_c0_g2_i2, TRINITY_DN113389_c0_g2_i3, TRINITY_DN116263_c0_g1_i4, TRINITY_DN16531_c0_g1_i1, TRINITY_DN82835_c0_g6_i1, TRINITY_DN94340_c4_g37_…
GO:0071407	0.0356711	0.992074	4	45	cellular response to organic cyclic compound	BP	0.660857	BP cellular response to organic cyclic compound	TRINITY_DN109512_c4_g3_i1, TRINITY_DN81023_c0_g1_i1, TRINITY_DN90206_c0_g1_i1, TRINITY_DN99908_c4_g2_i1
GO:0052126	0.0359178	0.992001	4	45	movement in host environment	BP	0.662066	BP movement in host environment	TRINITY_DN118853_c0_g1_i1, TRINITY_DN118872_c0_g1_i1, TRINITY_DN118872_c0_g1_i3, TRINITY_DN119015_c13_g1_i5
GO:0052192	0.0359178	0.992001	4	45	movement in environment of other organism involved in symbiotic interaction	BP	0.662066	BP movement in environment of other organism involved in symbiotic interaction	TRINITY_DN118853_c0_g1_i1, TRINITY_DN118872_c0_g1_i1, TRINITY_DN118872_c0_g1_i3, TRINITY_DN119015_c13_g1_i5
GO:0043495	0.0361055	0.996988	2	11	protein anchor	MF	0.662066	MF protein anchor	TRINITY_DN91496_c0_g2_i1, TRINITY_DN92591_c1_g2_i1
GO:0035067	0.0362795	0.994163	3	27	negative regulation of histone acetylation	BP	0.662066	BP negative regulation of histone acetylation	TRINITY_DN112029_c1_g1_i1, TRINITY_DN95166_c0_g1_i1, TRINITY_DN98580_c0_g1_i1
GO:1901984	0.0362795	0.994163	3	27	negative regulation of protein acetylation	BP	0.662066	BP negative regulation of protein acetylation	TRINITY_DN112029_c1_g1_i1, TRINITY_DN95166_c0_g1_i1, TRINITY_DN98580_c0_g1_i1
GO:2000757	0.0362795	0.994163	3	27	negative regulation of peptidyl-lysine acetylation	BP	0.662066	BP negative regulation of peptidyl-lysine acetylation	TRINITY_DN112029_c1_g1_i1, TRINITY_DN95166_c0_g1_i1, TRINITY_DN98580_c0_g1_i1
GO:0034059	0.0364518	0.996903	2	12	response to anoxia	BP	0.662066	BP response to anoxia	TRINITY_DN108219_c0_g3_i6, TRINITY_DN114293_c1_g2_i1
GO:0018024	0.0364859	0.986065	8	133	histone-lysine N-methyltransferase activity	MF	0.662066	MF histone-lysine N-methyltransferase activity	TRINITY_DN108094_c0_g2_i6, TRINITY_DN112445_c0_g3_i6, TRINITY_DN116246_c0_g2_i1, TRINITY_DN116246_c0_g2_i2, TRINITY_DN116246_c0_g3_i1, TRINITY_DN117137_c0_g1_i1, TRINITY_DN117137_c0_g3_i1, TRINITY_DN117137_c0_g3_i4
GO:0060211	0.0364912	0.996939	2	11	regulation of nuclear-transcribed mRNA poly(A) tail shortening	BP	0.662066	BP regulation of nuclear-transcribed mRNA poly(A) tail shortening	TRINITY_DN113032_c0_g3_i1, TRINITY_DN113032_c0_g3_i3
GO:0061013	0.0364912	0.996939	2	11	regulation of mRNA catabolic process	BP	0.662066	BP regulation of mRNA catabolic process	TRINITY_DN113032_c0_g3_i1, TRINITY_DN113032_c0_g3_i3
GO:1900151	0.0364912	0.996939	2	11	regulation of nuclear-transcribed mRNA catabolic process, deadenylation-dependent decay	BP	0.662066	BP regulation of nuclear-transcribed mRNA catabolic process, deadenylation-dependent decay	TRINITY_DN113032_c0_g3_i1, TRINITY_DN113032_c0_g3_i3
GO:0010224	0.036575	0.985055	9	164	response to UV-B	BP	0.662066	BP response to UV-B	TRINITY_DN100876_c1_g4_i1, TRINITY_DN101413_c0_g3_i1, TRINITY_DN117768_c0_g1_i2, TRINITY_DN50037_c0_g1_i1, TRINITY_DN71628_c0_g1_i1, TRINITY_DN74256_c0_g2_i1, TRINITY_DN79280_c0_g1_i1, TRINITY_DN98139_c0_g1_i1, TRINITY_DN98968_c0_g2_i1
GO:0005313	0.0366209	0.996922	2	11	L-glutamate transmembrane transporter activity	MF	0.662066	MF L-glutamate transmembrane transporter activity	TRINITY_DN104115_c0_g3_i1, TRINITY_DN104115_c0_g3_i4
GO:0015813	0.0366209	0.996922	2	11	L-glutamate transport	BP	0.662066	BP L-glutamate transport	TRINITY_DN104115_c0_g3_i1, TRINITY_DN104115_c0_g3_i4
GO:0089711	0.0366209	0.996922	2	11	L-glutamate transmembrane transport	BP	0.662066	BP L-glutamate transmembrane transport	TRINITY_DN104115_c0_g3_i1, TRINITY_DN104115_c0_g3_i4
GO:0010052	0.0368087	0.996856	2	12	guard cell differentiation	BP	0.663698	BP guard cell differentiation	TRINITY_DN100453_c4_g9_i1, TRINITY_DN103102_c1_g4_i1
GO:0033146	0.0368294	0.996895	2	11	regulation of intracellular estrogen receptor signaling pathway	BP	0.663698	BP regulation of intracellular estrogen receptor signaling pathway	TRINITY_DN113032_c0_g3_i1, TRINITY_DN113032_c0_g3_i3
GO:0048608	0.0373663	0.975962	31	803	reproductive structure development	BP	0.671235	BP reproductive structure development	TRINITY_DN101429_c1_g1_i2, TRINITY_DN101509_c0_g2_i8, TRINITY_DN105172_c0_g5_i2, TRINITY_DN105364_c0_g1_i2, TRINITY_DN108621_c1_g1_i4, TRINITY_DN109649_c1_g1_i1, TRINITY_DN112211_c2_g1_i1, TRINITY_DN113268_c1_g4_i1, TRINITY_DN113993_c5_g3_i4, TRINITY_DN114316_c0_g2_i1, TRINITY_DN114503_c0_g9_i4, TRINITY_DN115275_c3_g5_i1, TRINITY_DN115437_c0_g15_i1, TRINITY_DN116253_c2_g2_i2, TRINITY_DN118580_c6_…
GO:0002064	0.0373732	0.996823	2	11	epithelial cell development	BP	0.671235	BP epithelial cell development	TRINITY_DN106987_c1_g1_i1, TRINITY_DN108886_c2_g1_i3
GO:0032501	0.0375709	0.970542	97	2936	multicellular organismal process	BP	0.671235	BP multicellular organismal process	TRINITY_DN100453_c4_g9_i1, TRINITY_DN101093_c0_g2_i1, TRINITY_DN101413_c0_g3_i1, TRINITY_DN101429_c1_g1_i2, TRINITY_DN101509_c0_g2_i8, TRINITY_DN101903_c1_g2_i1, TRINITY_DN102146_c1_g3_i1, TRINITY_DN102146_c2_g2_i3, TRINITY_DN102146_c2_g3_i1, TRINITY_DN102146_c2_g3_i2, TRINITY_DN102195_c1_g1_i1, TRINITY_DN102323_c0_g2_i1, TRINITY_DN102377_c0_g1_i1, TRINITY_DN103102_c1_g4_i1, TRINITY_DN103304_c0_g…
GO:0050806	0.0376064	0.996793	2	11	positive regulation of synaptic transmission	BP	0.671235	BP positive regulation of synaptic transmission	TRINITY_DN109939_c1_g3_i3, TRINITY_DN112765_c0_g2_i3
GO:0060078	0.0376064	0.996793	2	11	regulation of postsynaptic membrane potential	BP	0.671235	BP regulation of postsynaptic membrane potential	TRINITY_DN109939_c1_g3_i3, TRINITY_DN112765_c0_g2_i3
GO:0060079	0.0376064	0.996793	2	11	excitatory postsynaptic potential	BP	0.671235	BP excitatory postsynaptic potential	TRINITY_DN109939_c1_g3_i3, TRINITY_DN112765_c0_g2_i3
GO:0030001	0.038078	0.976297	27	670	metal ion transport	BP	0.678574	BP metal ion transport	TRINITY_DN103281_c0_g1_i3, TRINITY_DN104360_c2_g1_i2, TRINITY_DN105646_c2_g5_i6, TRINITY_DN107641_c0_g4_i1, TRINITY_DN109365_c0_g2_i1, TRINITY_DN110556_c0_g4_i1, TRINITY_DN110556_c0_g4_i2, TRINITY_DN110556_c0_g4_i4, TRINITY_DN111677_c1_g1_i1, TRINITY_DN112147_c0_g1_i2, TRINITY_DN112147_c0_g2_i2, TRINITY_DN112884_c1_g2_i1, TRINITY_DN113136_c1_g4_i1, TRINITY_DN113364_c0_g3_i3, TRINITY_DN113389_c0_g…
GO:0043069	0.038971	0.98608	7	115	negative regulation of programmed cell death	BP	0.693387	BP negative regulation of programmed cell death	TRINITY_DN100205_c1_g1_i1, TRINITY_DN118006_c1_g1_i2, TRINITY_DN47841_c0_g1_i1, TRINITY_DN60419_c0_g1_i1, TRINITY_DN62117_c0_g1_i1, TRINITY_DN96186_c0_g5_i1, TRINITY_DN98968_c0_g2_i1
GO:0015802	0.0398812	0.993341	3	27	basic amino acid transport	BP	0.708188	BP basic amino acid transport	TRINITY_DN104115_c0_g3_i1, TRINITY_DN104115_c0_g3_i4, TRINITY_DN90216_c1_g1_i1
GO:0016207	0.039929	0.993296	3	29	4-coumarate-CoA ligase activity	MF	0.708188	MF 4-coumarate-CoA ligase activity	TRINITY_DN113821_c1_g1_i5, TRINITY_DN113821_c1_g2_i1, TRINITY_DN117550_c0_g2_i2
GO:0004622	0.040092	0.990738	4	47	lysophospholipase activity	MF	0.709957	MF lysophospholipase activity	TRINITY_DN110591_c0_g5_i1, TRINITY_DN88119_c1_g14_i1, TRINITY_DN96730_c1_g3_i1, TRINITY_DN96730_c1_g4_i1
GO:0030004	0.0401596	0.988661	5	69	cellular monovalent inorganic cation homeostasis	BP	0.710035	BP cellular monovalent inorganic cation homeostasis	TRINITY_DN103106_c0_g1_i1, TRINITY_DN104804_c1_g11_i1, TRINITY_DN104804_c2_g1_i1, TRINITY_DN107665_c1_g1_i1, TRINITY_DN92463_c0_g1_i1
GO:0019213	0.0403088	0.988602	5	70	deacetylase activity	MF	0.711551	MF deacetylase activity	TRINITY_DN39580_c0_g2_i1, TRINITY_DN49442_c0_g1_i1, TRINITY_DN59395_c0_g2_i1, TRINITY_DN85179_c0_g4_i1, TRINITY_DN94411_c0_g4_i4
GO:0060089	0.0408738	0.97371	30	773	molecular transducer activity	MF	0.720392	MF molecular transducer activity	TRINITY_DN100429_c0_g1_i1, TRINITY_DN100855_c1_g1_i1, TRINITY_DN101413_c0_g3_i1, TRINITY_DN104390_c2_g2_i1, TRINITY_DN106554_c0_g4_i3, TRINITY_DN106929_c0_g1_i3, TRINITY_DN106929_c0_g1_i4, TRINITY_DN107429_c4_g1_i1, TRINITY_DN109079_c2_g2_i5, TRINITY_DN109079_c2_g2_i7, TRINITY_DN109079_c2_g4_i1, TRINITY_DN113818_c1_g1_i2, TRINITY_DN115234_c1_g6_i3, TRINITY_DN116001_c2_g1_i1, TRINITY_DN116001_c2_g…
GO:0009250	0.0409755	0.978578	15	331	glucan biosynthetic process	BP	0.721053	BP glucan biosynthetic process	TRINITY_DN10013_c0_g1_i1, TRINITY_DN103469_c1_g3_i1, TRINITY_DN104360_c2_g1_i2, TRINITY_DN107152_c1_g4_i1, TRINITY_DN108698_c0_g8_i1, TRINITY_DN113149_c0_g1_i1, TRINITY_DN117591_c0_g1_i3, TRINITY_DN80314_c0_g1_i1, TRINITY_DN83026_c0_g1_i1, TRINITY_DN83980_c0_g1_i1, TRINITY_DN88837_c0_g1_i1, TRINITY_DN89361_c0_g1_i1, TRINITY_DN94723_c0_g1_i2, TRINITY_DN98001_c0_g1_i1, TRINITY_DN99080_c0_g1_i2
GO:0009867	0.0410511	0.985164	7	118	jasmonic acid mediated signaling pathway	BP	0.721109	BP jasmonic acid mediated signaling pathway	TRINITY_DN101728_c0_g2_i6, TRINITY_DN91571_c0_g2_i1, TRINITY_DN91571_c0_g7_i1, TRINITY_DN96372_c3_g1_i4, TRINITY_DN98503_c3_g1_i1, TRINITY_DN98968_c0_g2_i1, TRINITY_DN99793_c2_g6_i1
GO:0098771	0.0411071	0.977523	17	386	inorganic ion homeostasis	BP	0.721109	BP inorganic ion homeostasis	TRINITY_DN103106_c0_g1_i1, TRINITY_DN103744_c2_g2_i1, TRINITY_DN104804_c1_g11_i1, TRINITY_DN104804_c2_g1_i1, TRINITY_DN107665_c1_g1_i1, TRINITY_DN109365_c0_g2_i1, TRINITY_DN112884_c1_g2_i1, TRINITY_DN113364_c0_g3_i3, TRINITY_DN113855_c0_g1_i1, TRINITY_DN114741_c2_g2_i1, TRINITY_DN114741_c2_g2_i2, TRINITY_DN77542_c1_g2_i2, TRINITY_DN82705_c0_g2_i1, TRINITY_DN83942_c1_g1_i1, TRINITY_DN83942_c1_g1_i…
GO:0016405	0.0412705	0.990369	4	48	CoA-ligase activity	MF	0.721829	MF CoA-ligase activity	TRINITY_DN113821_c1_g1_i5, TRINITY_DN113821_c1_g2_i1, TRINITY_DN117550_c0_g2_i2, TRINITY_DN89557_c1_g1_i1
GO:0042127	0.0412768	0.979574	13	268	regulation of cell proliferation	BP	0.721829	BP regulation of cell proliferation	TRINITY_DN102323_c0_g2_i1, TRINITY_DN103717_c0_g2_i1, TRINITY_DN105172_c0_g5_i2, TRINITY_DN111202_c2_g3_i4, TRINITY_DN112029_c1_g1_i1, TRINITY_DN112485_c0_g3_i1, TRINITY_DN114869_c1_g5_i1, TRINITY_DN118243_c1_g1_i1, TRINITY_DN83389_c0_g1_i1, TRINITY_DN94214_c0_g3_i3, TRINITY_DN99635_c1_g1_i1, TRINITY_DN99635_c2_g1_i1, TRINITY_DN99635_c2_g8_i1
GO:0016616	0.0413499	0.975793	21	511	oxidoreductase activity, acting on the CH-OH group of donors, NAD or NADP as acceptor	MF	0.721984	MF oxidoreductase activity, acting on the CH-OH group of donors, NAD or NADP as acceptor	TRINITY_DN100488_c0_g15_i1, TRINITY_DN100488_c0_g1_i1, TRINITY_DN100666_c0_g1_i1, TRINITY_DN100859_c0_g1_i2, TRINITY_DN100859_c0_g1_i3, TRINITY_DN100859_c1_g1_i3, TRINITY_DN101429_c1_g1_i1, TRINITY_DN101429_c1_g1_i2, TRINITY_DN101484_c0_g11_i1, TRINITY_DN118580_c6_g1_i1, TRINITY_DN56258_c0_g2_i1, TRINITY_DN69760_c0_g1_i1, TRINITY_DN71977_c0_g3_i1, TRINITY_DN77207_c0_g1_i1, TRINITY_DN79752_c0_g1_i…
GO:0004714	0.0415607	0.990289	4	47	transmembrane receptor protein tyrosine kinase activity	MF	0.72247	MF transmembrane receptor protein tyrosine kinase activity	TRINITY_DN101413_c0_g3_i1, TRINITY_DN113818_c1_g1_i2, TRINITY_DN50037_c0_g1_i1, TRINITY_DN95819_c2_g5_i1
GO:0006023	0.0416328	0.992912	3	28	aminoglycan biosynthetic process	BP	0.72247	BP aminoglycan biosynthetic process	TRINITY_DN100859_c0_g1_i2, TRINITY_DN100859_c0_g1_i3, TRINITY_DN100859_c1_g1_i3
GO:0006024	0.0416328	0.992912	3	28	glycosaminoglycan biosynthetic process	BP	0.72247	BP glycosaminoglycan biosynthetic process	TRINITY_DN100859_c0_g1_i2, TRINITY_DN100859_c0_g1_i3, TRINITY_DN100859_c1_g1_i3
GO:1900140	0.0416352	0.982581	9	167	regulation of seedling development	BP	0.72247	BP regulation of seedling development	TRINITY_DN101413_c0_g3_i1, TRINITY_DN106586_c0_g2_i1, TRINITY_DN110852_c0_g1_i1, TRINITY_DN115234_c1_g6_i3, TRINITY_DN118881_c3_g9_i1, TRINITY_DN118881_c3_g9_i2, TRINITY_DN118916_c0_g2_i1, TRINITY_DN50037_c0_g1_i1, TRINITY_DN98114_c9_g2_i2
GO:0010148	0.0420437	0.996138	2	12	transpiration	BP	0.726423	BP transpiration	TRINITY_DN91496_c0_g2_i1, TRINITY_DN92591_c1_g2_i1
GO:0000977	0.0420571	0.987977	5	69	RNA polymerase II regulatory region sequence-specific DNA binding	MF	0.726423	MF RNA polymerase II regulatory region sequence-specific DNA binding	TRINITY_DN100035_c0_g1_i1, TRINITY_DN102146_c1_g3_i1, TRINITY_DN102146_c2_g2_i3, TRINITY_DN102146_c2_g3_i1, TRINITY_DN102146_c2_g3_i2
GO:0001012	0.0420571	0.987977	5	69	RNA polymerase II regulatory region DNA binding	MF	0.726423	MF RNA polymerase II regulatory region DNA binding	TRINITY_DN100035_c0_g1_i1, TRINITY_DN102146_c1_g3_i1, TRINITY_DN102146_c2_g2_i3, TRINITY_DN102146_c2_g3_i1, TRINITY_DN102146_c2_g3_i2
GO:0010608	0.0421699	0.974301	24	605	posttranscriptional regulation of gene expression	BP	0.727253	BP posttranscriptional regulation of gene expression	TRINITY_DN101346_c0_g2_i1, TRINITY_DN103477_c1_g1_i1, TRINITY_DN109232_c0_g6_i2, TRINITY_DN109232_c0_g6_i6, TRINITY_DN109896_c0_g1_i1, TRINITY_DN112765_c0_g2_i3, TRINITY_DN113032_c0_g3_i1, TRINITY_DN113032_c0_g3_i3, TRINITY_DN115660_c0_g2_i4, TRINITY_DN115960_c0_g1_i1, TRINITY_DN118793_c3_g1_i1, TRINITY_DN118793_c3_g1_i2, TRINITY_DN54577_c0_g1_i1, TRINITY_DN67763_c0_g1_i1, TRINITY_DN77125_c1_g1_i…
GO:0000187	0.0425533	0.992675	3	29	activation of MAPK activity	BP	0.732339	BP activation of MAPK activity	TRINITY_DN71628_c0_g1_i1, TRINITY_DN98139_c0_g1_i1, TRINITY_DN98968_c0_g2_i1
GO:0007275	0.0427119	0.97144	35	934	multicellular organismal development	BP	0.732339	BP multicellular organismal development	TRINITY_DN101429_c1_g1_i2, TRINITY_DN101903_c1_g2_i1, TRINITY_DN102146_c1_g3_i1, TRINITY_DN102146_c2_g2_i3, TRINITY_DN102146_c2_g3_i1, TRINITY_DN102146_c2_g3_i2, TRINITY_DN103822_c0_g1_i2, TRINITY_DN108519_c2_g4_i1, TRINITY_DN109158_c1_g5_i1, TRINITY_DN109513_c0_g1_i1, TRINITY_DN109960_c0_g2_i1, TRINITY_DN109960_c0_g2_i4, TRINITY_DN118023_c0_g2_i3, TRINITY_DN118580_c6_g1_i1, TRINITY_DN118664_c0_g…
GO:0045717	0.0427854	0.996032	2	12	negative regulation of fatty acid biosynthetic process	BP	0.732339	BP negative regulation of fatty acid biosynthetic process	TRINITY_DN112029_c1_g1_i1, TRINITY_DN98708_c0_g1_i3
GO:0071156	0.042791	0.996031	2	12	regulation of cell cycle arrest	BP	0.732339	BP regulation of cell cycle arrest	TRINITY_DN112029_c1_g1_i1, TRINITY_DN118664_c0_g1_i2
GO:0071158	0.042791	0.996031	2	12	positive regulation of cell cycle arrest	BP	0.732339	BP positive regulation of cell cycle arrest	TRINITY_DN112029_c1_g1_i1, TRINITY_DN118664_c0_g1_i2
GO:1901607	0.0429807	0.974389	22	542	alpha-amino acid biosynthetic process	BP	0.734465	BP alpha-amino acid biosynthetic process	TRINITY_DN103120_c0_g3_i1, TRINITY_DN104387_c0_g2_i3, TRINITY_DN114020_c2_g1_i13, TRINITY_DN114020_c2_g1_i19, TRINITY_DN39580_c0_g2_i1, TRINITY_DN49442_c0_g1_i1, TRINITY_DN59395_c0_g2_i1, TRINITY_DN70139_c0_g1_i1, TRINITY_DN70811_c0_g1_i1, TRINITY_DN71908_c0_g2_i1, TRINITY_DN79625_c0_g1_i1, TRINITY_DN80902_c0_g1_i1, TRINITY_DN80903_c2_g1_i1, TRINITY_DN85179_c0_g4_i1, TRINITY_DN88691_c0_g1_i2, TRI…
GO:0009615	0.0435012	0.979786	11	223	response to virus	BP	0.742231	BP response to virus	TRINITY_DN100429_c0_g1_i1, TRINITY_DN107429_c4_g1_i1, TRINITY_DN108621_c1_g1_i2, TRINITY_DN108621_c1_g1_i4, TRINITY_DN115960_c0_g1_i1, TRINITY_DN116253_c2_g2_i1, TRINITY_DN116253_c2_g2_i2, TRINITY_DN77125_c1_g1_i1, TRINITY_DN88874_c0_g1_i1, TRINITY_DN90983_c0_g1_i1, TRINITY_DN98114_c9_g2_i2
GO:0003846	0.0437253	0.992392	3	29	2-acylglycerol O-acyltransferase activity	MF	0.743793	MF 2-acylglycerol O-acyltransferase activity	TRINITY_DN88119_c1_g14_i1, TRINITY_DN96730_c1_g3_i1, TRINITY_DN96730_c1_g4_i1
GO:0090430	0.0437253	0.992392	3	29	caffeoyl-CoA: alcohol caffeoyl transferase activity	MF	0.743793	MF caffeoyl-CoA: alcohol caffeoyl transferase activity	TRINITY_DN88119_c1_g14_i1, TRINITY_DN96730_c1_g3_i1, TRINITY_DN96730_c1_g4_i1
GO:0016070	0.0440152	0.962408	227	7415	RNA metabolic process	BP	0.747592	BP RNA metabolic process	TRINITY_DN100035_c0_g1_i1, TRINITY_DN100332_c0_g5_i3, TRINITY_DN100749_c2_g5_i1, TRINITY_DN100957_c0_g1_i2, TRINITY_DN101007_c0_g2_i1, TRINITY_DN101093_c0_g2_i1, TRINITY_DN101346_c0_g2_i1, TRINITY_DN101349_c0_g4_i2, TRINITY_DN101368_c0_g3_i1, TRINITY_DN101368_c0_g3_i3, TRINITY_DN101509_c0_g2_i8, TRINITY_DN101728_c0_g2_i6, TRINITY_DN101770_c0_g1_i4, TRINITY_DN101903_c1_g2_i1, TRINITY_DN102066_c0_g…
GO:0009074	0.0441558	0.989453	4	50	aromatic amino acid family catabolic process	BP	0.748848	BP aromatic amino acid family catabolic process	TRINITY_DN103418_c3_g5_i1, TRINITY_DN74256_c0_g2_i1, TRINITY_DN85139_c0_g1_i3, TRINITY_DN96159_c1_g1_i1
GO:0048168	0.0444447	0.995791	2	12	regulation of neuronal synaptic plasticity	BP	0.75261	BP regulation of neuronal synaptic plasticity	TRINITY_DN109939_c1_g3_i3, TRINITY_DN112765_c0_g2_i3
GO:0052482	0.044684	0.992177	3	28	defense response by cell wall thickening	BP	0.754387	BP defense response by cell wall thickening	TRINITY_DN104390_c2_g2_i1, TRINITY_DN106929_c0_g1_i3, TRINITY_DN106929_c0_g1_i4
GO:0052544	0.044684	0.992177	3	28	defense response by callose deposition in cell wall	BP	0.754387	BP defense response by callose deposition in cell wall	TRINITY_DN104390_c2_g2_i1, TRINITY_DN106929_c0_g1_i3, TRINITY_DN106929_c0_g1_i4
GO:0006857	0.0448555	0.986945	5	70	oligopeptide transport	BP	0.756144	BP oligopeptide transport	TRINITY_DN112029_c1_g1_i1, TRINITY_DN112029_c1_g1_i3, TRINITY_DN118287_c9_g3_i1, TRINITY_DN94236_c0_g1_i1, TRINITY_DN96687_c0_g2_i4
GO:0006597	0.0455794	0.991887	3	32	spermine biosynthetic process	BP	0.767196	BP spermine biosynthetic process	TRINITY_DN69440_c0_g8_i1, TRINITY_DN79462_c0_g1_i1, TRINITY_DN98606_c1_g1_i2
GO:0006862	0.0456789	0.984714	6	94	nucleotide transport	BP	0.767721	BP nucleotide transport	TRINITY_DN102568_c1_g1_i1, TRINITY_DN104814_c1_g1_i1, TRINITY_DN82594_c0_g1_i2, TRINITY_DN86451_c0_g2_i1, TRINITY_DN86451_c0_g2_i2, TRINITY_DN89529_c0_g1_i2
GO:0046556	0.0466577	0.99167	3	29	alpha-L-arabinofuranosidase activity	MF	0.781871	MF alpha-L-arabinofuranosidase activity	TRINITY_DN94775_c0_g1_i1, TRINITY_DN94775_c0_g1_i2, TRINITY_DN96647_c0_g3_i1
GO:0046244	0.0466601	0.999443	1	2	salicylic acid catabolic process	BP	0.781871	BP salicylic acid catabolic process	TRINITY_DN74256_c0_g2_i1
GO:0016045	0.0468618	0.991619	3	29	detection of bacterium	BP	0.782912	BP detection of bacterium	TRINITY_DN104390_c2_g2_i1, TRINITY_DN106929_c0_g1_i3, TRINITY_DN106929_c0_g1_i4
GO:0098543	0.0468618	0.991619	3	29	detection of other organism	BP	0.782912	BP detection of other organism	TRINITY_DN104390_c2_g2_i1, TRINITY_DN106929_c0_g1_i3, TRINITY_DN106929_c0_g1_i4
GO:0042162	0.0471445	0.986093	5	70	telomeric DNA binding	MF	0.785913	MF telomeric DNA binding	TRINITY_DN67776_c0_g1_i1, TRINITY_DN76332_c0_g2_i1, TRINITY_DN97365_c0_g1_i2, TRINITY_DN99497_c0_g4_i3, TRINITY_DN99497_c0_g4_i6
GO:0006898	0.0471814	0.988511	4	48	receptor-mediated endocytosis	BP	0.785913	BP receptor-mediated endocytosis	TRINITY_DN102195_c1_g1_i1, TRINITY_DN104390_c2_g2_i1, TRINITY_DN106929_c0_g1_i3, TRINITY_DN106929_c0_g1_i4
GO:0044275	0.0481718	0.980541	8	144	cellular carbohydrate catabolic process	BP	0.801222	BP cellular carbohydrate catabolic process	TRINITY_DN103729_c2_g1_i1, TRINITY_DN104593_c0_g1_i1, TRINITY_DN104593_c0_g1_i2, TRINITY_DN107560_c0_g1_i1, TRINITY_DN107560_c0_g1_i2, TRINITY_DN109047_c1_g1_i2, TRINITY_DN75695_c0_g1_i1, TRINITY_DN85930_c0_g1_i1
GO:0008839	0.0483096	0.995158	2	13	4-hydroxy-tetrahydrodipicolinate reductase	MF	0.802326	MF 4-hydroxy-tetrahydrodipicolinate reductase	TRINITY_DN114020_c2_g1_i13, TRINITY_DN114020_c2_g1_i19
GO:0009741	0.0487186	0.983434	6	96	response to brassinosteroid	BP	0.807923	BP response to brassinosteroid	TRINITY_DN101413_c0_g3_i1, TRINITY_DN109512_c4_g3_i1, TRINITY_DN110208_c0_g1_i2, TRINITY_DN114367_c1_g5_i1, TRINITY_DN50037_c0_g1_i1, TRINITY_DN99908_c4_g2_i1
GO:0080133	0.0489075	0.995019	2	14	midchain alkane hydroxylase activity	MF	0.809408	MF midchain alkane hydroxylase activity	TRINITY_DN94260_c0_g1_i1, TRINITY_DN95438_c0_g1_i1
GO:0006811	0.0489524	0.96336	62	1822	ion transport	BP	0.809408	BP ion transport	TRINITY_DN102568_c1_g1_i1, TRINITY_DN103106_c0_g1_i1, TRINITY_DN103281_c0_g1_i3, TRINITY_DN104115_c0_g3_i1, TRINITY_DN104115_c0_g3_i4, TRINITY_DN104163_c1_g6_i2, TRINITY_DN104360_c2_g1_i2, TRINITY_DN104804_c1_g11_i1, TRINITY_DN104804_c2_g1_i1, TRINITY_DN104814_c1_g1_i1, TRINITY_DN105646_c2_g3_i2, TRINITY_DN105646_c2_g5_i6, TRINITY_DN107641_c0_g4_i1, TRINITY_DN107665_c1_g1_i1, TRINITY_DN109157_c0_…
GO:0004540	0.0490905	0.973713	15	333	ribonuclease activity	MF	0.810498	MF ribonuclease activity	TRINITY_DN100187_c0_g1_i4, TRINITY_DN101346_c0_g2_i1, TRINITY_DN102474_c2_g2_i4, TRINITY_DN103477_c1_g1_i1, TRINITY_DN103872_c0_g1_i1, TRINITY_DN108621_c1_g1_i2, TRINITY_DN108621_c1_g1_i4, TRINITY_DN116253_c2_g2_i1, TRINITY_DN116253_c2_g2_i2, TRINITY_DN118532_c0_g2_i1, TRINITY_DN71603_c0_g2_i1, TRINITY_DN77474_c0_g1_i1, TRINITY_DN83610_c0_g1_i1, TRINITY_DN93321_c0_g1_i2, TRINITY_DN95440_c0_g1_i3
GO:0022804	0.0496263	0.964587	46	1312	active transmembrane transporter activity	MF	0.816082	MF active transmembrane transporter activity	TRINITY_DN101652_c0_g1_i4, TRINITY_DN101903_c1_g2_i1, TRINITY_DN102239_c0_g2_i6, TRINITY_DN102239_c0_g2_i7, TRINITY_DN103100_c1_g1_i2, TRINITY_DN103106_c0_g1_i1, TRINITY_DN103434_c0_g1_i1, TRINITY_DN104115_c0_g3_i1, TRINITY_DN104115_c0_g3_i4, TRINITY_DN104804_c1_g11_i1, TRINITY_DN104804_c2_g1_i1, TRINITY_DN105273_c0_g2_i22, TRINITY_DN107665_c1_g1_i1, TRINITY_DN111667_c0_g4_i1, TRINITY_DN112884_c1…
GO:0031407	0.0496467	0.981291	7	123	oxylipin metabolic process	BP	0.816082	BP oxylipin metabolic process	TRINITY_DN103566_c0_g1_i2, TRINITY_DN103566_c1_g1_i3, TRINITY_DN109823_c1_g1_i1, TRINITY_DN110076_c0_g1_i1, TRINITY_DN110076_c0_g8_i1, TRINITY_DN84023_c1_g1_i1, TRINITY_DN86327_c1_g2_i2
GO:0031408	0.0496467	0.981291	7	123	oxylipin biosynthetic process	BP	0.816082	BP oxylipin biosynthetic process	TRINITY_DN103566_c0_g1_i2, TRINITY_DN103566_c1_g1_i3, TRINITY_DN109823_c1_g1_i1, TRINITY_DN110076_c0_g1_i1, TRINITY_DN110076_c0_g8_i1, TRINITY_DN84023_c1_g1_i1, TRINITY_DN86327_c1_g2_i2
GO:0009312	0.0498878	0.981195	7	119	oligosaccharide biosynthetic process	BP	0.818846	BP oligosaccharide biosynthetic process	TRINITY_DN104786_c0_g2_i1, TRINITY_DN110103_c0_g10_i1, TRINITY_DN111156_c0_g5_i1, TRINITY_DN115429_c0_g10_i2, TRINITY_DN115429_c0_g16_i5, TRINITY_DN56797_c0_g1_i1, TRINITY_DN84071_c0_g1_i3

## Sheet: Female_Early_vs_GYMH_Early
category	over_represented_pvalue	under_represented_pvalue	numDEInCat	numInCat	term	ontology	over_represented_FDR	go_term	gene_ids
GO:0048528	8.12829e-07	1	56	106	post-embryonic root development	BP	0.00912075	BP post-embryonic root development	TRINITY_DN100078_c0_g2_i1, TRINITY_DN100078_c0_g2_i4, TRINITY_DN100078_c0_g2_i6, TRINITY_DN100078_c0_g2_i7, TRINITY_DN100469_c0_g7_i1, TRINITY_DN100531_c0_g5_i1, TRINITY_DN100531_c0_g5_i2, TRINITY_DN100531_c0_g5_i3, TRINITY_DN100608_c1_g2_i1, TRINITY_DN101066_c0_g1_i2, TRINITY_DN102259_c0_g3_i1, TRINITY_DN102527_c0_g1_i1, TRINITY_DN102527_c0_g1_i2, TRINITY_DN102758_c0_g1_i2, TRINITY_DN102769_c0_g…
GO:0047405	4.20931e-05	0.999998	10	11	pyrimidine-5'-nucleotide nucleosidase activity	MF	0.0935529	MF pyrimidine-5'-nucleotide nucleosidase activity	TRINITY_DN109596_c2_g1_i1, TRINITY_DN109596_c2_g1_i2, TRINITY_DN109596_c2_g1_i3, TRINITY_DN109596_c2_g1_i4, TRINITY_DN65900_c2_g1_i1, TRINITY_DN88076_c0_g1_i1, TRINITY_DN92370_c0_g4_i1, TRINITY_DN98200_c1_g1_i1, TRINITY_DN98697_c0_g1_i1, TRINITY_DN98697_c0_g1_i2
GO:0032102	4.23427e-05	0.999987	31	56	negative regulation of response to external stimulus	BP	0.0935529	BP negative regulation of response to external stimulus	TRINITY_DN102368_c0_g1_i1, TRINITY_DN103153_c0_g1_i2, TRINITY_DN103333_c0_g2_i1, TRINITY_DN104241_c1_g1_i1, TRINITY_DN106727_c1_g1_i1, TRINITY_DN106727_c1_g1_i5, TRINITY_DN107748_c1_g1_i2, TRINITY_DN107748_c1_g1_i3, TRINITY_DN107748_c1_g1_i4, TRINITY_DN108498_c1_g6_i1, TRINITY_DN114279_c0_g1_i2, TRINITY_DN114279_c0_g1_i3, TRINITY_DN116950_c0_g3_i5, TRINITY_DN117332_c2_g1_i1, TRINITY_DN118812_c2_g…
GO:0016311	4.27123e-05	0.999972	182	473	dephosphorylation	BP	0.0935529	BP dephosphorylation	TRINITY_DN100158_c0_g2_i1, TRINITY_DN100183_c0_g12_i1, TRINITY_DN100183_c0_g9_i1, TRINITY_DN100203_c0_g1_i1, TRINITY_DN101301_c0_g1_i1, TRINITY_DN101770_c0_g1_i2, TRINITY_DN101795_c0_g5_i1, TRINITY_DN101803_c1_g2_i1, TRINITY_DN102244_c3_g3_i1, TRINITY_DN102522_c0_g8_i2, TRINITY_DN102522_c0_g8_i3, TRINITY_DN102581_c0_g1_i2, TRINITY_DN102747_c0_g2_i2, TRINITY_DN102747_c0_g7_i1, TRINITY_DN103084_c0_…
GO:0002832	4.78172e-05	0.999986	28	49	negative regulation of response to biotic stimulus	BP	0.0935529	BP negative regulation of response to biotic stimulus	TRINITY_DN102368_c0_g1_i1, TRINITY_DN103153_c0_g1_i2, TRINITY_DN103333_c0_g2_i1, TRINITY_DN104241_c1_g1_i1, TRINITY_DN106727_c1_g1_i1, TRINITY_DN106727_c1_g1_i5, TRINITY_DN107748_c1_g1_i2, TRINITY_DN107748_c1_g1_i3, TRINITY_DN107748_c1_g1_i4, TRINITY_DN108498_c1_g6_i1, TRINITY_DN117332_c2_g1_i1, TRINITY_DN118812_c2_g1_i1, TRINITY_DN86173_c0_g1_i1, TRINITY_DN87554_c0_g1_i3, TRINITY_DN87554_c0_g1_i…
GO:0000413	5.17353e-05	0.999977	51	107	protein peptidyl-prolyl isomerization	BP	0.0935529	BP protein peptidyl-prolyl isomerization	TRINITY_DN100078_c0_g2_i1, TRINITY_DN100078_c0_g2_i4, TRINITY_DN100078_c0_g2_i6, TRINITY_DN100078_c0_g2_i7, TRINITY_DN100993_c2_g2_i1, TRINITY_DN100993_c2_g2_i2, TRINITY_DN100993_c2_g2_i4, TRINITY_DN102601_c2_g2_i1, TRINITY_DN102631_c0_g1_i2, TRINITY_DN102648_c0_g1_i1, TRINITY_DN102648_c0_g1_i2, TRINITY_DN107394_c0_g1_i1, TRINITY_DN108823_c0_g1_i1, TRINITY_DN108823_c0_g1_i3, TRINITY_DN108823_c0_g…
GO:0048527	6.11779e-05	0.999977	40	78	lateral root development	BP	0.0935529	BP lateral root development	TRINITY_DN100078_c0_g2_i1, TRINITY_DN100078_c0_g2_i4, TRINITY_DN100078_c0_g2_i6, TRINITY_DN100078_c0_g2_i7, TRINITY_DN100469_c0_g7_i1, TRINITY_DN100608_c1_g2_i1, TRINITY_DN101066_c0_g1_i2, TRINITY_DN102259_c0_g3_i1, TRINITY_DN102758_c0_g1_i2, TRINITY_DN102769_c0_g1_i1, TRINITY_DN107301_c0_g1_i1, TRINITY_DN107301_c0_g1_i2, TRINITY_DN107638_c2_g1_i2, TRINITY_DN107751_c1_g3_i2, TRINITY_DN109834_c0_g…
GO:2000242	8.47151e-05	0.999956	70	159	negative regulation of reproductive process	BP	0.0935529	BP negative regulation of reproductive process	TRINITY_DN101509_c0_g2_i11, TRINITY_DN101509_c0_g2_i2, TRINITY_DN102027_c0_g1_i1, TRINITY_DN102027_c0_g1_i2, TRINITY_DN102457_c0_g2_i2, TRINITY_DN102457_c0_g2_i4, TRINITY_DN102457_c0_g2_i6, TRINITY_DN103333_c0_g2_i1, TRINITY_DN104726_c0_g4_i2, TRINITY_DN104999_c0_g5_i1, TRINITY_DN106172_c0_g3_i4, TRINITY_DN106172_c0_g3_i5, TRINITY_DN106172_c0_g3_i6, TRINITY_DN106378_c2_g3_i1, TRINITY_DN106934_c0_…
GO:1901483	8.77972e-05	0.999988	14	19	regulation of transcription factor catabolic process	BP	0.0935529	BP regulation of transcription factor catabolic process	TRINITY_DN102368_c0_g1_i1, TRINITY_DN106727_c1_g1_i1, TRINITY_DN106727_c1_g1_i5, TRINITY_DN107748_c1_g1_i2, TRINITY_DN107748_c1_g1_i3, TRINITY_DN107748_c1_g1_i4, TRINITY_DN108498_c1_g6_i1, TRINITY_DN117332_c2_g1_i1, TRINITY_DN86173_c0_g1_i1, TRINITY_DN94549_c0_g2_i1, TRINITY_DN98143_c0_g1_i1, TRINITY_DN98143_c0_g1_i2, TRINITY_DN98143_c0_g1_i3, TRINITY_DN98143_c0_g1_i5
GO:1901485	8.77972e-05	0.999988	14	19	positive regulation of transcription factor catabolic process	BP	0.0935529	BP positive regulation of transcription factor catabolic process	TRINITY_DN102368_c0_g1_i1, TRINITY_DN106727_c1_g1_i1, TRINITY_DN106727_c1_g1_i5, TRINITY_DN107748_c1_g1_i2, TRINITY_DN107748_c1_g1_i3, TRINITY_DN107748_c1_g1_i4, TRINITY_DN108498_c1_g6_i1, TRINITY_DN117332_c2_g1_i1, TRINITY_DN86173_c0_g1_i1, TRINITY_DN94549_c0_g2_i1, TRINITY_DN98143_c0_g1_i1, TRINITY_DN98143_c0_g1_i2, TRINITY_DN98143_c0_g1_i3, TRINITY_DN98143_c0_g1_i5
GO:0004579	9.17104e-05	0.999983	18	26	dolichyl-diphosphooligosaccharide-protein glycotransferase activity	MF	0.0935529	MF dolichyl-diphosphooligosaccharide-protein glycotransferase activity	TRINITY_DN74009_c0_g1_i1, TRINITY_DN76847_c0_g1_i1, TRINITY_DN76847_c0_g4_i1, TRINITY_DN76847_c0_g9_i1, TRINITY_DN81698_c0_g1_i1, TRINITY_DN81698_c0_g2_i1, TRINITY_DN90221_c0_g1_i1, TRINITY_DN91143_c0_g2_i1, TRINITY_DN95766_c0_g4_i1, TRINITY_DN95766_c0_g6_i1, TRINITY_DN96072_c1_g13_i4, TRINITY_DN96072_c1_g14_i1, TRINITY_DN96072_c1_g15_i1, TRINITY_DN96072_c1_g7_i1, TRINITY_DN99365_c0_g1_i1, TRINIT…
GO:0051570	0.000116549	0.999973	20	32	regulation of histone H3-K9 methylation	BP	0.108983	BP regulation of histone H3-K9 methylation	TRINITY_DN100622_c0_g1_i1, TRINITY_DN102369_c2_g4_i1, TRINITY_DN102369_c2_g8_i1, TRINITY_DN106853_c0_g1_i1, TRINITY_DN106853_c0_g1_i2, TRINITY_DN106853_c0_g1_i3, TRINITY_DN106853_c0_g1_i4, TRINITY_DN107057_c0_g1_i1, TRINITY_DN107057_c0_g3_i2, TRINITY_DN107057_c0_g4_i1, TRINITY_DN107057_c0_g8_i1, TRINITY_DN108692_c0_g1_i2, TRINITY_DN110219_c0_g3_i3, TRINITY_DN112409_c0_g1_i1, TRINITY_DN112409_c0_g…
GO:0034594	0.000151682	0.999956	24	42	phosphatidylinositol trisphosphate phosphatase activity	MF	0.130925	MF phosphatidylinositol trisphosphate phosphatase activity	TRINITY_DN105572_c0_g3_i2, TRINITY_DN108305_c3_g1_i1, TRINITY_DN108305_c3_g1_i7, TRINITY_DN111568_c1_g4_i1, TRINITY_DN111568_c1_g5_i4, TRINITY_DN111568_c1_g6_i1, TRINITY_DN115899_c0_g1_i6, TRINITY_DN115899_c0_g1_i9, TRINITY_DN116191_c0_g4_i1, TRINITY_DN116191_c0_g4_i2, TRINITY_DN116191_c0_g4_i4, TRINITY_DN118262_c1_g1_i1, TRINITY_DN118262_c1_g1_i11, TRINITY_DN118262_c1_g1_i15, TRINITY_DN118262_c1…
GO:0018208	0.000217192	0.999897	51	112	peptidyl-proline modification	BP	0.140524	BP peptidyl-proline modification	TRINITY_DN100078_c0_g2_i1, TRINITY_DN100078_c0_g2_i4, TRINITY_DN100078_c0_g2_i6, TRINITY_DN100078_c0_g2_i7, TRINITY_DN100993_c2_g2_i1, TRINITY_DN100993_c2_g2_i2, TRINITY_DN100993_c2_g2_i4, TRINITY_DN102601_c2_g2_i1, TRINITY_DN102631_c0_g1_i2, TRINITY_DN102648_c0_g1_i1, TRINITY_DN102648_c0_g1_i2, TRINITY_DN107394_c0_g1_i1, TRINITY_DN108823_c0_g1_i1, TRINITY_DN108823_c0_g1_i3, TRINITY_DN108823_c0_g…
GO:0004866	0.00022542	0.999905	42	81	endopeptidase inhibitor activity	MF	0.140524	MF endopeptidase inhibitor activity	TRINITY_DN105626_c0_g7_i4, TRINITY_DN105995_c3_g15_i1, TRINITY_DN105995_c3_g15_i3, TRINITY_DN109905_c0_g6_i1, TRINITY_DN109905_c0_g6_i2, TRINITY_DN111571_c4_g17_i1, TRINITY_DN111571_c4_g19_i1, TRINITY_DN111571_c4_g1_i1, TRINITY_DN111571_c4_g9_i1, TRINITY_DN111856_c0_g1_i1, TRINITY_DN111856_c0_g1_i11, TRINITY_DN111856_c0_g1_i12, TRINITY_DN111856_c0_g1_i4, TRINITY_DN111856_c0_g1_i5, TRINITY_DN11185…
GO:0030414	0.00022542	0.999905	42	81	peptidase inhibitor activity	MF	0.140524	MF peptidase inhibitor activity	TRINITY_DN105626_c0_g7_i4, TRINITY_DN105995_c3_g15_i1, TRINITY_DN105995_c3_g15_i3, TRINITY_DN109905_c0_g6_i1, TRINITY_DN109905_c0_g6_i2, TRINITY_DN111571_c4_g17_i1, TRINITY_DN111571_c4_g19_i1, TRINITY_DN111571_c4_g1_i1, TRINITY_DN111571_c4_g9_i1, TRINITY_DN111856_c0_g1_i1, TRINITY_DN111856_c0_g1_i11, TRINITY_DN111856_c0_g1_i12, TRINITY_DN111856_c0_g1_i4, TRINITY_DN111856_c0_g1_i5, TRINITY_DN11185…
GO:0061134	0.00022542	0.999905	42	81	peptidase regulator activity	MF	0.140524	MF peptidase regulator activity	TRINITY_DN105626_c0_g7_i4, TRINITY_DN105995_c3_g15_i1, TRINITY_DN105995_c3_g15_i3, TRINITY_DN109905_c0_g6_i1, TRINITY_DN109905_c0_g6_i2, TRINITY_DN111571_c4_g17_i1, TRINITY_DN111571_c4_g19_i1, TRINITY_DN111571_c4_g1_i1, TRINITY_DN111571_c4_g9_i1, TRINITY_DN111856_c0_g1_i1, TRINITY_DN111856_c0_g1_i11, TRINITY_DN111856_c0_g1_i12, TRINITY_DN111856_c0_g1_i4, TRINITY_DN111856_c0_g1_i5, TRINITY_DN11185…
GO:0061135	0.00022542	0.999905	42	81	endopeptidase regulator activity	MF	0.140524	MF endopeptidase regulator activity	TRINITY_DN105626_c0_g7_i4, TRINITY_DN105995_c3_g15_i1, TRINITY_DN105995_c3_g15_i3, TRINITY_DN109905_c0_g6_i1, TRINITY_DN109905_c0_g6_i2, TRINITY_DN111571_c4_g17_i1, TRINITY_DN111571_c4_g19_i1, TRINITY_DN111571_c4_g1_i1, TRINITY_DN111571_c4_g9_i1, TRINITY_DN111856_c0_g1_i1, TRINITY_DN111856_c0_g1_i11, TRINITY_DN111856_c0_g1_i12, TRINITY_DN111856_c0_g1_i4, TRINITY_DN111856_c0_g1_i5, TRINITY_DN11185…
GO:0009240	0.000272113	0.999907	28	52	isopentenyl diphosphate biosynthetic process	BP	0.152669	BP isopentenyl diphosphate biosynthetic process	TRINITY_DN102419_c0_g1_i1, TRINITY_DN102542_c0_g1_i1, TRINITY_DN103493_c0_g1_i1, TRINITY_DN104084_c1_g3_i1, TRINITY_DN106483_c0_g1_i1, TRINITY_DN106483_c0_g1_i2, TRINITY_DN110509_c0_g1_i1, TRINITY_DN110509_c0_g1_i3, TRINITY_DN111117_c0_g1_i1, TRINITY_DN111730_c0_g3_i1, TRINITY_DN111730_c0_g3_i3, TRINITY_DN115059_c2_g2_i5, TRINITY_DN115571_c0_g2_i3, TRINITY_DN115571_c0_g2_i7, TRINITY_DN115703_c0_g…
GO:0046490	0.000272113	0.999907	28	52	isopentenyl diphosphate metabolic process	BP	0.152669	BP isopentenyl diphosphate metabolic process	TRINITY_DN102419_c0_g1_i1, TRINITY_DN102542_c0_g1_i1, TRINITY_DN103493_c0_g1_i1, TRINITY_DN104084_c1_g3_i1, TRINITY_DN106483_c0_g1_i1, TRINITY_DN106483_c0_g1_i2, TRINITY_DN110509_c0_g1_i1, TRINITY_DN110509_c0_g1_i3, TRINITY_DN111117_c0_g1_i1, TRINITY_DN111730_c0_g3_i1, TRINITY_DN111730_c0_g3_i3, TRINITY_DN115059_c2_g2_i5, TRINITY_DN115571_c0_g2_i3, TRINITY_DN115571_c0_g2_i7, TRINITY_DN115703_c0_g…
GO:0016045	0.000300017	0.999933	17	27	detection of bacterium	BP	0.153022	BP detection of bacterium	TRINITY_DN104390_c2_g2_i1, TRINITY_DN104390_c2_g2_i3, TRINITY_DN106929_c0_g1_i1, TRINITY_DN106929_c0_g1_i3, TRINITY_DN106929_c0_g1_i4, TRINITY_DN106929_c0_g1_i5, TRINITY_DN106929_c0_g1_i6, TRINITY_DN106929_c0_g1_i8, TRINITY_DN112641_c0_g1_i4, TRINITY_DN112641_c0_g1_i7, TRINITY_DN115053_c0_g2_i1, TRINITY_DN115053_c0_g2_i6, TRINITY_DN115292_c1_g7_i2, TRINITY_DN116157_c0_g1_i1, TRINITY_DN116157_c0_g…
GO:0098543	0.000300017	0.999933	17	27	detection of other organism	BP	0.153022	BP detection of other organism	TRINITY_DN104390_c2_g2_i1, TRINITY_DN104390_c2_g2_i3, TRINITY_DN106929_c0_g1_i1, TRINITY_DN106929_c0_g1_i3, TRINITY_DN106929_c0_g1_i4, TRINITY_DN106929_c0_g1_i5, TRINITY_DN106929_c0_g1_i6, TRINITY_DN106929_c0_g1_i8, TRINITY_DN112641_c0_g1_i4, TRINITY_DN112641_c0_g1_i7, TRINITY_DN115053_c0_g2_i1, TRINITY_DN115053_c0_g2_i6, TRINITY_DN115292_c1_g7_i2, TRINITY_DN116157_c0_g1_i1, TRINITY_DN116157_c0_g…
GO:0009910	0.000327579	0.999834	57	129	negative regulation of flower development	BP	0.155028	BP negative regulation of flower development	TRINITY_DN101509_c0_g2_i11, TRINITY_DN101509_c0_g2_i2, TRINITY_DN102027_c0_g1_i1, TRINITY_DN102027_c0_g1_i2, TRINITY_DN102457_c0_g2_i2, TRINITY_DN102457_c0_g2_i4, TRINITY_DN102457_c0_g2_i6, TRINITY_DN103333_c0_g2_i1, TRINITY_DN104726_c0_g4_i2, TRINITY_DN104999_c0_g5_i1, TRINITY_DN106172_c0_g3_i4, TRINITY_DN106172_c0_g3_i5, TRINITY_DN106172_c0_g3_i6, TRINITY_DN106934_c0_g1_i2, TRINITY_DN107209_c0_…
GO:0016884	0.000333791	0.999839	50	111	carbon-nitrogen ligase activity, with glutamine as amido-N-donor	MF	0.155028	MF carbon-nitrogen ligase activity, with glutamine as amido-N-donor	TRINITY_DN100321_c0_g1_i2, TRINITY_DN101028_c0_g2_i1, TRINITY_DN101028_c0_g2_i2, TRINITY_DN101028_c0_g2_i3, TRINITY_DN101028_c0_g2_i5, TRINITY_DN104430_c0_g5_i2, TRINITY_DN107263_c2_g3_i1, TRINITY_DN107985_c0_g2_i1, TRINITY_DN107985_c0_g2_i3, TRINITY_DN107985_c0_g2_i6, TRINITY_DN108882_c0_g9_i6, TRINITY_DN108882_c0_g9_i8, TRINITY_DN109264_c0_g4_i2, TRINITY_DN109264_c0_g4_i4, TRINITY_DN109264_c0_g…
GO:0071006	0.000345397	0.999985	8	9	U2-type catalytic step 1 spliceosome	CC	0.155028	CC U2-type catalytic step 1 spliceosome	TRINITY_DN87193_c1_g4_i2, TRINITY_DN93869_c2_g5_i3, TRINITY_DN95133_c3_g3_i1, TRINITY_DN95133_c3_g3_i2, TRINITY_DN95133_c3_g3_i3, TRINITY_DN95133_c4_g10_i1, TRINITY_DN95133_c4_g17_i2, TRINITY_DN95133_c4_g17_i3
GO:0000729	0.000368544	0.999984	8	9	DNA double-strand break processing	BP	0.159055	BP DNA double-strand break processing	TRINITY_DN111962_c0_g1_i1, TRINITY_DN111962_c0_g1_i2, TRINITY_DN111962_c0_g1_i4, TRINITY_DN113530_c0_g1_i2, TRINITY_DN113530_c0_g1_i3, TRINITY_DN113530_c0_g1_i5, TRINITY_DN113530_c0_g1_i6, TRINITY_DN116633_c0_g1_i1
GO:0009251	0.000397219	0.999792	60	138	glucan catabolic process	BP	0.165081	BP glucan catabolic process	TRINITY_DN102761_c0_g1_i1, TRINITY_DN103770_c1_g1_i1, TRINITY_DN103770_c1_g2_i1, TRINITY_DN105252_c3_g2_i4, TRINITY_DN105624_c0_g4_i1, TRINITY_DN105673_c1_g1_i1, TRINITY_DN105673_c1_g4_i3, TRINITY_DN107184_c0_g6_i10, TRINITY_DN107184_c0_g6_i12, TRINITY_DN107184_c0_g6_i13, TRINITY_DN107184_c0_g6_i4, TRINITY_DN107184_c0_g6_i6, TRINITY_DN107184_c0_g6_i7, TRINITY_DN107184_c0_g6_i8, TRINITY_DN107560_c…
GO:0006470	0.000446406	0.999734	88	216	protein dephosphorylation	BP	0.176955	BP protein dephosphorylation	TRINITY_DN100158_c0_g2_i1, TRINITY_DN100183_c0_g12_i1, TRINITY_DN100183_c0_g9_i1, TRINITY_DN100203_c0_g1_i1, TRINITY_DN101301_c0_g1_i1, TRINITY_DN101770_c0_g1_i2, TRINITY_DN101795_c0_g5_i1, TRINITY_DN101803_c1_g2_i1, TRINITY_DN102244_c3_g3_i1, TRINITY_DN102522_c0_g8_i2, TRINITY_DN102522_c0_g8_i3, TRINITY_DN103149_c0_g3_i1, TRINITY_DN103714_c0_g1_i1, TRINITY_DN103951_c0_g2_i1, TRINITY_DN103951_c0_…
GO:1902911	0.000457329	0.999832	29	56	protein kinase complex	CC	0.176955	CC protein kinase complex	TRINITY_DN100547_c0_g8_i3, TRINITY_DN102310_c1_g2_i2, TRINITY_DN102310_c1_g2_i3, TRINITY_DN102310_c1_g2_i6, TRINITY_DN104107_c0_g1_i4, TRINITY_DN105224_c0_g2_i3, TRINITY_DN106592_c0_g2_i2, TRINITY_DN106592_c0_g2_i4, TRINITY_DN107939_c2_g1_i1, TRINITY_DN107939_c2_g1_i3, TRINITY_DN113035_c0_g2_i1, TRINITY_DN113270_c0_g1_i3, TRINITY_DN113270_c0_g1_i4, TRINITY_DN115766_c2_g1_i1, TRINITY_DN115766_c2_g…
GO:0046856	0.000508435	0.999798	32	65	phosphatidylinositol dephosphorylation	BP	0.177089	BP phosphatidylinositol dephosphorylation	TRINITY_DN105572_c0_g3_i2, TRINITY_DN108305_c3_g1_i1, TRINITY_DN108305_c3_g1_i7, TRINITY_DN111568_c1_g4_i1, TRINITY_DN111568_c1_g5_i4, TRINITY_DN111568_c1_g6_i1, TRINITY_DN114943_c0_g1_i1, TRINITY_DN114943_c1_g1_i1, TRINITY_DN114943_c1_g1_i3, TRINITY_DN115442_c1_g2_i1, TRINITY_DN115776_c0_g1_i4, TRINITY_DN115899_c0_g1_i6, TRINITY_DN115899_c0_g1_i9, TRINITY_DN116191_c0_g4_i1, TRINITY_DN116191_c0_g…
GO:0052542	0.000525687	0.999838	22	40	defense response by callose deposition	BP	0.177089	BP defense response by callose deposition	TRINITY_DN100917_c2_g2_i1, TRINITY_DN100917_c2_g2_i3, TRINITY_DN101032_c0_g4_i1, TRINITY_DN104390_c2_g2_i1, TRINITY_DN104390_c2_g2_i3, TRINITY_DN106929_c0_g1_i1, TRINITY_DN106929_c0_g1_i3, TRINITY_DN106929_c0_g1_i4, TRINITY_DN106929_c0_g1_i5, TRINITY_DN106929_c0_g1_i6, TRINITY_DN106929_c0_g1_i8, TRINITY_DN111608_c0_g1_i3, TRINITY_DN111608_c0_g1_i4, TRINITY_DN111608_c0_g1_i5, TRINITY_DN114789_c1_g…
GO:0019288	0.000544641	0.999834	22	39	isopentenyl diphosphate biosynthetic process, methylerythritol 4-phosphate pathway	BP	0.177089	BP isopentenyl diphosphate biosynthetic process, methylerythritol 4-phosphate pathway	TRINITY_DN102419_c0_g1_i1, TRINITY_DN102542_c0_g1_i1, TRINITY_DN103493_c0_g1_i1, TRINITY_DN104084_c1_g3_i1, TRINITY_DN106483_c0_g1_i1, TRINITY_DN106483_c0_g1_i2, TRINITY_DN111117_c0_g1_i1, TRINITY_DN115059_c2_g2_i5, TRINITY_DN115571_c0_g2_i3, TRINITY_DN115571_c0_g2_i7, TRINITY_DN115703_c0_g1_i1, TRINITY_DN80111_c0_g1_i1, TRINITY_DN91455_c0_g1_i1, TRINITY_DN92945_c0_g17_i1, TRINITY_DN92945_c0_g1_i…
GO:0004008	0.000568146	1	6	6	copper-exporting ATPase activity	MF	0.177089	MF copper-exporting ATPase activity	TRINITY_DN105822_c0_g1_i1, TRINITY_DN105822_c0_g1_i2, TRINITY_DN112287_c0_g2_i1, TRINITY_DN112287_c0_g2_i2, TRINITY_DN112287_c0_g2_i3, TRINITY_DN112287_c0_g2_i5
GO:0032889	0.000568149	1	6	6	regulation of vacuole fusion, non-autophagic	BP	0.177089	BP regulation of vacuole fusion, non-autophagic	TRINITY_DN94287_c0_g1_i2, TRINITY_DN94287_c0_g1_i3, TRINITY_DN95090_c0_g2_i1, TRINITY_DN95090_c0_g2_i2, TRINITY_DN95090_c0_g2_i3, TRINITY_DN95090_c0_g2_i4
GO:0045992	0.000568149	1	6	6	negative regulation of embryonic development	BP	0.177089	BP negative regulation of embryonic development	TRINITY_DN94287_c0_g1_i2, TRINITY_DN94287_c0_g1_i3, TRINITY_DN95090_c0_g2_i1, TRINITY_DN95090_c0_g2_i2, TRINITY_DN95090_c0_g2_i3, TRINITY_DN95090_c0_g2_i4
GO:0051469	0.000568149	1	6	6	vesicle fusion with vacuole	BP	0.177089	BP vesicle fusion with vacuole	TRINITY_DN94287_c0_g1_i2, TRINITY_DN94287_c0_g1_i3, TRINITY_DN95090_c0_g2_i1, TRINITY_DN95090_c0_g2_i2, TRINITY_DN95090_c0_g2_i3, TRINITY_DN95090_c0_g2_i4
GO:0009590	0.000604372	0.99995	9	11	detection of gravity	BP	0.182019	BP detection of gravity	TRINITY_DN107445_c0_g1_i1, TRINITY_DN107445_c0_g1_i4, TRINITY_DN107445_c0_g1_i5, TRINITY_DN107445_c0_g1_i6, TRINITY_DN107445_c0_g1_i7, TRINITY_DN107445_c1_g2_i2, TRINITY_DN95084_c3_g4_i1, TRINITY_DN95084_c3_g6_i1, TRINITY_DN95084_c3_g8_i1
GO:0052793	0.000625875	1	6	6	pectin acetylesterase activity	MF	0.182019	MF pectin acetylesterase activity	TRINITY_DN104601_c3_g2_i3, TRINITY_DN104601_c3_g2_i4, TRINITY_DN104605_c0_g4_i1, TRINITY_DN104605_c0_g4_i4, TRINITY_DN104605_c0_g4_i5, TRINITY_DN104605_c0_g4_i8
GO:0071007	0.000632631	1	6	6	U2-type catalytic step 2 spliceosome	CC	0.182019	CC U2-type catalytic step 2 spliceosome	TRINITY_DN95133_c3_g3_i1, TRINITY_DN95133_c3_g3_i2, TRINITY_DN95133_c3_g3_i3, TRINITY_DN95133_c4_g10_i1, TRINITY_DN95133_c4_g17_i2, TRINITY_DN95133_c4_g17_i3
GO:0004869	0.000659396	0.999767	27	49	cysteine-type endopeptidase inhibitor activity	MF	0.184977	MF cysteine-type endopeptidase inhibitor activity	TRINITY_DN105995_c3_g15_i1, TRINITY_DN105995_c3_g15_i3, TRINITY_DN111856_c0_g1_i1, TRINITY_DN111856_c0_g1_i11, TRINITY_DN111856_c0_g1_i12, TRINITY_DN111856_c0_g1_i4, TRINITY_DN111856_c0_g1_i5, TRINITY_DN111856_c0_g1_i7, TRINITY_DN113498_c1_g2_i12, TRINITY_DN113498_c1_g2_i3, TRINITY_DN113498_c1_g2_i6, TRINITY_DN37788_c0_g3_i1, TRINITY_DN53607_c0_g3_i1, TRINITY_DN69788_c0_g1_i1, TRINITY_DN78860_c0_…
GO:2000034	0.000681289	0.999879	13	19	regulation of seed maturation	BP	0.186457	BP regulation of seed maturation	TRINITY_DN100005_c1_g3_i1, TRINITY_DN102027_c0_g1_i1, TRINITY_DN102027_c0_g1_i2, TRINITY_DN104726_c0_g4_i2, TRINITY_DN106378_c2_g3_i1, TRINITY_DN67513_c0_g2_i1, TRINITY_DN70159_c0_g2_i1, TRINITY_DN83080_c0_g1_i1, TRINITY_DN87263_c0_g1_i1, TRINITY_DN87283_c0_g3_i1, TRINITY_DN92259_c4_g1_i1, TRINITY_DN94685_c1_g6_i2, TRINITY_DN94685_c1_g6_i3
GO:0045292	0.000712536	0.999753	25	47	mRNA cis splicing, via spliceosome	BP	0.190366	BP mRNA cis splicing, via spliceosome	TRINITY_DN100531_c0_g5_i1, TRINITY_DN100531_c0_g5_i2, TRINITY_DN100531_c0_g5_i3, TRINITY_DN101483_c0_g2_i3, TRINITY_DN101483_c0_g2_i4, TRINITY_DN102527_c0_g1_i1, TRINITY_DN102527_c0_g1_i2, TRINITY_DN104702_c0_g1_i3, TRINITY_DN107090_c3_g2_i3, TRINITY_DN110638_c0_g3_i2, TRINITY_DN116611_c0_g1_i1, TRINITY_DN116611_c0_g2_i1, TRINITY_DN88158_c0_g11_i1, TRINITY_DN88158_c0_g13_i1, TRINITY_DN88158_c0_g3…
GO:0048449	0.000738616	0.999825	16	26	floral organ formation	BP	0.191935	BP floral organ formation	TRINITY_DN100994_c0_g1_i1, TRINITY_DN100994_c0_g1_i2, TRINITY_DN100994_c0_g1_i4, TRINITY_DN100994_c0_g1_i6, TRINITY_DN100994_c0_g1_i8, TRINITY_DN101142_c0_g3_i1, TRINITY_DN102601_c2_g2_i1, TRINITY_DN114093_c0_g1_i1, TRINITY_DN117659_c0_g2_i2, TRINITY_DN84570_c0_g1_i1, TRINITY_DN84570_c0_g1_i2, TRINITY_DN86215_c0_g1_i1, TRINITY_DN92008_c0_g1_i1, TRINITY_DN93920_c0_g1_i1, TRINITY_DN94732_c1_g2_i1, …
GO:0051173	0.000752621	0.999412	319	916	positive regulation of nitrogen compound metabolic process	BP	0.191935	BP positive regulation of nitrogen compound metabolic process	TRINITY_DN100002_c0_g10_i2, TRINITY_DN100005_c1_g3_i1, TRINITY_DN100007_c0_g1_i1, TRINITY_DN100007_c0_g1_i2, TRINITY_DN100035_c0_g1_i1, TRINITY_DN100053_c2_g1_i2, TRINITY_DN100098_c1_g1_i1, TRINITY_DN100203_c0_g1_i1, TRINITY_DN100357_c2_g1_i1, TRINITY_DN100357_c2_g1_i2, TRINITY_DN100357_c2_g1_i3, TRINITY_DN100357_c2_g1_i7, TRINITY_DN100357_c2_g1_i8, TRINITY_DN100411_c0_g1_i1, TRINITY_DN100547_c0_…
GO:0043901	0.000850624	0.999668	29	58	negative regulation of multi-organism process	BP	0.211887	BP negative regulation of multi-organism process	TRINITY_DN102368_c0_g1_i1, TRINITY_DN103153_c0_g1_i2, TRINITY_DN103333_c0_g2_i1, TRINITY_DN104241_c1_g1_i1, TRINITY_DN106727_c1_g1_i1, TRINITY_DN106727_c1_g1_i5, TRINITY_DN107748_c1_g1_i2, TRINITY_DN107748_c1_g1_i3, TRINITY_DN107748_c1_g1_i4, TRINITY_DN107807_c1_g7_i1, TRINITY_DN108498_c1_g6_i1, TRINITY_DN117332_c2_g1_i1, TRINITY_DN118812_c2_g1_i1, TRINITY_DN86173_c0_g1_i1, TRINITY_DN87554_c0_g1_…
GO:0070370	0.00086862	0.999803	15	24	cellular heat acclimation	BP	0.211887	BP cellular heat acclimation	TRINITY_DN106289_c1_g1_i1, TRINITY_DN106289_c1_g1_i2, TRINITY_DN107897_c0_g2_i1, TRINITY_DN107897_c0_g2_i2, TRINITY_DN107897_c0_g2_i4, TRINITY_DN108620_c1_g8_i1, TRINITY_DN108620_c1_g8_i2, TRINITY_DN112309_c3_g2_i1, TRINITY_DN113605_c1_g1_i1, TRINITY_DN117236_c0_g3_i1, TRINITY_DN82683_c0_g1_i1, TRINITY_DN82683_c0_g1_i2, TRINITY_DN83431_c2_g3_i1, TRINITY_DN84509_c0_g2_i1, TRINITY_DN98914_c0_g1_i1
GO:1901407	0.000944806	0.999703	21	38	regulation of phosphorylation of RNA polymerase II C-terminal domain	BP	0.223221	BP regulation of phosphorylation of RNA polymerase II C-terminal domain	TRINITY_DN101067_c0_g1_i1, TRINITY_DN101067_c0_g1_i2, TRINITY_DN104107_c0_g1_i4, TRINITY_DN105224_c0_g2_i3, TRINITY_DN106592_c0_g2_i2, TRINITY_DN106592_c0_g2_i4, TRINITY_DN107939_c2_g1_i1, TRINITY_DN107939_c2_g1_i3, TRINITY_DN115766_c2_g1_i1, TRINITY_DN115766_c2_g1_i2, TRINITY_DN115766_c2_g1_i3, TRINITY_DN115766_c2_g1_i5, TRINITY_DN118917_c1_g1_i5, TRINITY_DN82373_c0_g3_i2, TRINITY_DN82373_c0_g3_…
GO:0098581	0.0009587	0.999747	17	29	detection of external biotic stimulus	BP	0.223221	BP detection of external biotic stimulus	TRINITY_DN104390_c2_g2_i1, TRINITY_DN104390_c2_g2_i3, TRINITY_DN106929_c0_g1_i1, TRINITY_DN106929_c0_g1_i3, TRINITY_DN106929_c0_g1_i4, TRINITY_DN106929_c0_g1_i5, TRINITY_DN106929_c0_g1_i6, TRINITY_DN106929_c0_g1_i8, TRINITY_DN112641_c0_g1_i4, TRINITY_DN112641_c0_g1_i7, TRINITY_DN115053_c0_g2_i1, TRINITY_DN115053_c0_g2_i6, TRINITY_DN115292_c1_g7_i2, TRINITY_DN116157_c0_g1_i1, TRINITY_DN116157_c0_g…
GO:0004520	0.00100904	0.999462	55	128	endodeoxyribonuclease activity	MF	0.223221	MF endodeoxyribonuclease activity	TRINITY_DN100155_c0_g16_i1, TRINITY_DN100155_c0_g9_i1, TRINITY_DN100543_c0_g3_i1, TRINITY_DN102954_c0_g3_i1, TRINITY_DN104185_c3_g1_i1, TRINITY_DN104185_c3_g1_i3, TRINITY_DN104185_c3_g1_i5, TRINITY_DN104185_c3_g1_i6, TRINITY_DN104185_c3_g1_i7, TRINITY_DN104233_c0_g2_i3, TRINITY_DN105381_c0_g2_i1, TRINITY_DN106975_c0_g8_i1, TRINITY_DN107935_c0_g1_i1, TRINITY_DN108733_c0_g1_i12, TRINITY_DN108733_c0…
GO:0047158	0.00101123	1	6	6	sinapoylglucose-sinapoylglucose O-sinapoyltransferase activity	MF	0.223221	MF sinapoylglucose-sinapoylglucose O-sinapoyltransferase activity	TRINITY_DN105978_c0_g1_i12, TRINITY_DN105978_c0_g1_i6, TRINITY_DN110741_c1_g6_i1, TRINITY_DN110741_c1_g8_i1, TRINITY_DN98684_c2_g4_i3, TRINITY_DN99064_c1_g7_i8
GO:0015018	0.00105091	0.999773	14	22	galactosylgalactosylxylosylprotein 3-beta-glucuronosyltransferase activity	MF	0.223221	MF galactosylgalactosylxylosylprotein 3-beta-glucuronosyltransferase activity	TRINITY_DN104922_c0_g1_i3, TRINITY_DN104922_c0_g1_i6, TRINITY_DN107663_c0_g1_i2, TRINITY_DN109432_c1_g3_i1, TRINITY_DN111170_c0_g1_i1, TRINITY_DN111170_c0_g1_i2, TRINITY_DN116375_c1_g1_i1, TRINITY_DN116375_c1_g1_i2, TRINITY_DN116375_c1_g1_i4, TRINITY_DN116955_c0_g2_i3, TRINITY_DN116955_c0_g2_i4, TRINITY_DN116955_c0_g2_i5, TRINITY_DN116955_c0_g2_i6, TRINITY_DN117926_c1_g1_i1
GO:0004576	0.00109125	0.9997	18	30	oligosaccharyl transferase activity	MF	0.223221	MF oligosaccharyl transferase activity	TRINITY_DN74009_c0_g1_i1, TRINITY_DN76847_c0_g1_i1, TRINITY_DN76847_c0_g4_i1, TRINITY_DN76847_c0_g9_i1, TRINITY_DN81698_c0_g1_i1, TRINITY_DN81698_c0_g2_i1, TRINITY_DN90221_c0_g1_i1, TRINITY_DN91143_c0_g2_i1, TRINITY_DN95766_c0_g4_i1, TRINITY_DN95766_c0_g6_i1, TRINITY_DN96072_c1_g13_i4, TRINITY_DN96072_c1_g14_i1, TRINITY_DN96072_c1_g15_i1, TRINITY_DN96072_c1_g7_i1, TRINITY_DN99365_c0_g1_i1, TRINIT…
GO:0045935	0.00110227	0.999138	301	865	positive regulation of nucleobase-containing compound metabolic process	BP	0.223221	BP positive regulation of nucleobase-containing compound metabolic process	TRINITY_DN100002_c0_g10_i2, TRINITY_DN100005_c1_g3_i1, TRINITY_DN100007_c0_g1_i1, TRINITY_DN100007_c0_g1_i2, TRINITY_DN100035_c0_g1_i1, TRINITY_DN100053_c2_g1_i2, TRINITY_DN100203_c0_g1_i1, TRINITY_DN100357_c2_g1_i1, TRINITY_DN100357_c2_g1_i2, TRINITY_DN100357_c2_g1_i3, TRINITY_DN100357_c2_g1_i7, TRINITY_DN100357_c2_g1_i8, TRINITY_DN100411_c0_g1_i1, TRINITY_DN101067_c0_g1_i1, TRINITY_DN101067_c0_…
GO:0048580	0.00110883	0.999136	292	840	regulation of post-embryonic development	BP	0.223221	BP regulation of post-embryonic development	TRINITY_DN100005_c1_g3_i1, TRINITY_DN100110_c0_g1_i1, TRINITY_DN100158_c0_g2_i1, TRINITY_DN100469_c0_g7_i1, TRINITY_DN100629_c0_g2_i1, TRINITY_DN100663_c1_g2_i2, TRINITY_DN100663_c1_g2_i3, TRINITY_DN100663_c1_g2_i4, TRINITY_DN100663_c1_g2_i5, TRINITY_DN101037_c0_g2_i1, TRINITY_DN101037_c0_g6_i1, TRINITY_DN101142_c0_g3_i1, TRINITY_DN101368_c0_g3_i1, TRINITY_DN101368_c0_g3_i2, TRINITY_DN101459_c2_g…
GO:0016879	0.0011179	0.999248	123	325	ligase activity, forming carbon-nitrogen bonds	MF	0.223221	MF ligase activity, forming carbon-nitrogen bonds	TRINITY_DN100321_c0_g1_i2, TRINITY_DN101028_c0_g2_i1, TRINITY_DN101028_c0_g2_i2, TRINITY_DN101028_c0_g2_i3, TRINITY_DN101028_c0_g2_i5, TRINITY_DN101211_c0_g5_i1, TRINITY_DN102687_c0_g8_i1, TRINITY_DN102955_c1_g1_i2, TRINITY_DN103828_c3_g1_i1, TRINITY_DN104430_c0_g5_i2, TRINITY_DN105487_c0_g1_i1, TRINITY_DN106145_c0_g1_i6, TRINITY_DN106536_c0_g3_i4, TRINITY_DN106536_c0_g3_i6, TRINITY_DN106644_c0_g…
GO:0009854	0.0011251	0.999629	22	40	oxidative photosynthetic carbon pathway	BP	0.223221	BP oxidative photosynthetic carbon pathway	TRINITY_DN105730_c0_g1_i1, TRINITY_DN105730_c0_g1_i2, TRINITY_DN110586_c1_g2_i2, TRINITY_DN110586_c1_g2_i3, TRINITY_DN110586_c1_g4_i7, TRINITY_DN115104_c4_g4_i1, TRINITY_DN115104_c4_g4_i8, TRINITY_DN115104_c4_g4_i9, TRINITY_DN82310_c0_g1_i1, TRINITY_DN83647_c1_g2_i1, TRINITY_DN86276_c0_g1_i2, TRINITY_DN86276_c0_g1_i3, TRINITY_DN96094_c0_g3_i1, TRINITY_DN96094_c0_g5_i1, TRINITY_DN96094_c0_g5_i2, T…
GO:0009595	0.00113391	0.999661	19	34	detection of biotic stimulus	BP	0.223221	BP detection of biotic stimulus	TRINITY_DN104390_c2_g2_i1, TRINITY_DN104390_c2_g2_i3, TRINITY_DN106929_c0_g1_i1, TRINITY_DN106929_c0_g1_i3, TRINITY_DN106929_c0_g1_i4, TRINITY_DN106929_c0_g1_i5, TRINITY_DN106929_c0_g1_i6, TRINITY_DN106929_c0_g1_i8, TRINITY_DN112641_c0_g1_i4, TRINITY_DN112641_c0_g1_i7, TRINITY_DN115053_c0_g2_i1, TRINITY_DN115053_c0_g2_i6, TRINITY_DN115292_c1_g7_i2, TRINITY_DN116157_c0_g1_i1, TRINITY_DN116157_c0_g…
GO:0004536	0.00115755	0.999328	69	169	deoxyribonuclease activity	MF	0.223351	MF deoxyribonuclease activity	TRINITY_DN100155_c0_g16_i1, TRINITY_DN100155_c0_g9_i1, TRINITY_DN100543_c0_g3_i1, TRINITY_DN102954_c0_g3_i1, TRINITY_DN104185_c3_g1_i1, TRINITY_DN104185_c3_g1_i3, TRINITY_DN104185_c3_g1_i5, TRINITY_DN104185_c3_g1_i6, TRINITY_DN104185_c3_g1_i7, TRINITY_DN104233_c0_g2_i3, TRINITY_DN105381_c0_g2_i1, TRINITY_DN106975_c0_g8_i1, TRINITY_DN107935_c0_g1_i1, TRINITY_DN108733_c0_g1_i12, TRINITY_DN108733_c0…
GO:0019156	0.00117438	0.9999	8	10	isoamylase activity	MF	0.223351	MF isoamylase activity	TRINITY_DN101664_c1_g1_i1, TRINITY_DN101664_c1_g1_i2, TRINITY_DN103469_c1_g3_i1, TRINITY_DN112171_c0_g2_i1, TRINITY_DN114688_c0_g2_i2, TRINITY_DN114688_c0_g2_i3, TRINITY_DN88657_c0_g1_i2, TRINITY_DN88657_c0_g1_i4
GO:0035279	0.00122294	0.999895	8	10	mRNA cleavage involved in gene silencing by miRNA	BP	0.228088	BP mRNA cleavage involved in gene silencing by miRNA	TRINITY_DN100461_c0_g2_i1, TRINITY_DN100663_c1_g2_i2, TRINITY_DN100663_c1_g2_i3, TRINITY_DN100663_c1_g2_i4, TRINITY_DN100663_c1_g2_i5, TRINITY_DN104596_c0_g1_i2, TRINITY_DN104596_c0_g1_i4, TRINITY_DN115280_c1_g2_i1
GO:0000055	0.00123994	0.999825	10	14	ribosomal large subunit export from nucleus	BP	0.228088	BP ribosomal large subunit export from nucleus	TRINITY_DN102100_c0_g1_i1, TRINITY_DN102100_c0_g1_i2, TRINITY_DN102100_c0_g1_i3, TRINITY_DN102100_c0_g1_i4, TRINITY_DN102100_c0_g1_i5, TRINITY_DN102100_c0_g1_i6, TRINITY_DN102100_c0_g1_i7, TRINITY_DN89754_c0_g1_i1, TRINITY_DN89754_c0_g1_i2, TRINITY_DN89754_c0_g1_i3
GO:0008138	0.00131678	0.999436	32	67	protein tyrosine/serine/threonine phosphatase activity	MF	0.232445	MF protein tyrosine/serine/threonine phosphatase activity	TRINITY_DN101770_c0_g1_i2, TRINITY_DN101803_c1_g2_i1, TRINITY_DN103714_c0_g1_i1, TRINITY_DN104424_c0_g3_i2, TRINITY_DN104424_c0_g3_i3, TRINITY_DN104424_c0_g3_i4, TRINITY_DN108394_c0_g3_i4, TRINITY_DN108394_c0_g3_i6, TRINITY_DN108394_c0_g3_i7, TRINITY_DN109093_c3_g5_i3, TRINITY_DN109093_c3_g6_i1, TRINITY_DN111607_c0_g4_i1, TRINITY_DN111607_c1_g2_i1, TRINITY_DN111607_c1_g2_i2, TRINITY_DN111607_c1_g…
GO:0016589	0.00132577	0.999884	8	10	NURF complex	CC	0.232445	CC NURF complex	TRINITY_DN101636_c0_g2_i10, TRINITY_DN101636_c0_g2_i11, TRINITY_DN101636_c0_g2_i4, TRINITY_DN101636_c0_g2_i5, TRINITY_DN101636_c0_g2_i6, TRINITY_DN101636_c0_g2_i8, TRINITY_DN104565_c2_g1_i1, TRINITY_DN104565_c2_g1_i2
GO:0031010	0.00132577	0.999884	8	10	ISWI-type complex	CC	0.232445	CC ISWI-type complex	TRINITY_DN101636_c0_g2_i10, TRINITY_DN101636_c0_g2_i11, TRINITY_DN101636_c0_g2_i4, TRINITY_DN101636_c0_g2_i5, TRINITY_DN101636_c0_g2_i6, TRINITY_DN101636_c0_g2_i8, TRINITY_DN104565_c2_g1_i1, TRINITY_DN104565_c2_g1_i2
GO:0070403	0.00141317	0.999764	11	16	NAD+ binding	MF	0.236521	MF NAD+ binding	TRINITY_DN106850_c0_g4_i1, TRINITY_DN107402_c0_g1_i3, TRINITY_DN108806_c1_g1_i1, TRINITY_DN108806_c1_g1_i4, TRINITY_DN108806_c1_g1_i5, TRINITY_DN108806_c1_g1_i7, TRINITY_DN114340_c1_g1_i2, TRINITY_DN118445_c2_g1_i1, TRINITY_DN118445_c2_g1_i2, TRINITY_DN118445_c2_g1_i3, TRINITY_DN118445_c2_g1_i5
GO:0006644	0.00143449	0.998898	251	716	phospholipid metabolic process	BP	0.236521	BP phospholipid metabolic process	TRINITY_DN100231_c0_g1_i1, TRINITY_DN100231_c0_g1_i2, TRINITY_DN101165_c1_g1_i1, TRINITY_DN101193_c0_g2_i1, TRINITY_DN101193_c0_g4_i1, TRINITY_DN101211_c0_g5_i1, TRINITY_DN101863_c0_g1_i1, TRINITY_DN101863_c0_g1_i2, TRINITY_DN102108_c0_g5_i1, TRINITY_DN102108_c0_g5_i2, TRINITY_DN102236_c0_g2_i1, TRINITY_DN102236_c0_g2_i3, TRINITY_DN102419_c0_g1_i1, TRINITY_DN102542_c0_g1_i1, TRINITY_DN102724_c1_g…
GO:0045893	0.00145544	0.998875	262	747	positive regulation of transcription, DNA-templated	BP	0.236521	BP positive regulation of transcription, DNA-templated	TRINITY_DN100002_c0_g10_i2, TRINITY_DN100005_c1_g3_i1, TRINITY_DN100007_c0_g1_i1, TRINITY_DN100007_c0_g1_i2, TRINITY_DN100035_c0_g1_i1, TRINITY_DN100053_c2_g1_i2, TRINITY_DN100203_c0_g1_i1, TRINITY_DN100357_c2_g1_i1, TRINITY_DN100357_c2_g1_i2, TRINITY_DN100357_c2_g1_i3, TRINITY_DN100357_c2_g1_i7, TRINITY_DN100357_c2_g1_i8, TRINITY_DN101067_c0_g1_i1, TRINITY_DN101067_c0_g1_i2, TRINITY_DN101147_c0_…
GO:1902680	0.00145544	0.998875	262	747	positive regulation of RNA biosynthetic process	BP	0.236521	BP positive regulation of RNA biosynthetic process	TRINITY_DN100002_c0_g10_i2, TRINITY_DN100005_c1_g3_i1, TRINITY_DN100007_c0_g1_i1, TRINITY_DN100007_c0_g1_i2, TRINITY_DN100035_c0_g1_i1, TRINITY_DN100053_c2_g1_i2, TRINITY_DN100203_c0_g1_i1, TRINITY_DN100357_c2_g1_i1, TRINITY_DN100357_c2_g1_i2, TRINITY_DN100357_c2_g1_i3, TRINITY_DN100357_c2_g1_i7, TRINITY_DN100357_c2_g1_i8, TRINITY_DN101067_c0_g1_i1, TRINITY_DN101067_c0_g1_i2, TRINITY_DN101147_c0_…
GO:1903508	0.00145544	0.998875	262	747	positive regulation of nucleic acid-templated transcription	BP	0.236521	BP positive regulation of nucleic acid-templated transcription	TRINITY_DN100002_c0_g10_i2, TRINITY_DN100005_c1_g3_i1, TRINITY_DN100007_c0_g1_i1, TRINITY_DN100007_c0_g1_i2, TRINITY_DN100035_c0_g1_i1, TRINITY_DN100053_c2_g1_i2, TRINITY_DN100203_c0_g1_i1, TRINITY_DN100357_c2_g1_i1, TRINITY_DN100357_c2_g1_i2, TRINITY_DN100357_c2_g1_i3, TRINITY_DN100357_c2_g1_i7, TRINITY_DN100357_c2_g1_i8, TRINITY_DN101067_c0_g1_i1, TRINITY_DN101067_c0_g1_i2, TRINITY_DN101147_c0_…
GO:0048451	0.00148946	0.999822	9	12	petal formation	BP	0.236521	BP petal formation	TRINITY_DN100994_c0_g1_i1, TRINITY_DN100994_c0_g1_i2, TRINITY_DN100994_c0_g1_i4, TRINITY_DN100994_c0_g1_i6, TRINITY_DN100994_c0_g1_i8, TRINITY_DN84570_c0_g1_i1, TRINITY_DN84570_c0_g1_i2, TRINITY_DN93920_c0_g1_i1, TRINITY_DN94732_c1_g2_i1
GO:0016859	0.00149657	0.999103	74	182	cis-trans isomerase activity	MF	0.236521	MF cis-trans isomerase activity	TRINITY_DN100078_c0_g2_i1, TRINITY_DN100078_c0_g2_i4, TRINITY_DN100078_c0_g2_i6, TRINITY_DN100078_c0_g2_i7, TRINITY_DN100993_c2_g2_i1, TRINITY_DN100993_c2_g2_i2, TRINITY_DN100993_c2_g2_i4, TRINITY_DN100993_c2_g5_i1, TRINITY_DN102601_c2_g2_i1, TRINITY_DN102631_c0_g1_i2, TRINITY_DN102648_c0_g1_i1, TRINITY_DN102648_c0_g1_i2, TRINITY_DN107187_c0_g4_i1, TRINITY_DN107394_c0_g1_i1, TRINITY_DN108823_c0_g…
GO:0009555	0.0015386	0.998961	118	312	pollen development	BP	0.23715	BP pollen development	TRINITY_DN100361_c0_g1_i1, TRINITY_DN101032_c0_g4_i1, TRINITY_DN101147_c0_g1_i2, TRINITY_DN101236_c3_g3_i6, TRINITY_DN101429_c1_g1_i2, TRINITY_DN101429_c2_g4_i1, TRINITY_DN102146_c1_g3_i1, TRINITY_DN102146_c1_g3_i3, TRINITY_DN102146_c2_g2_i3, TRINITY_DN102146_c2_g3_i1, TRINITY_DN102146_c2_g3_i2, TRINITY_DN102790_c0_g1_i3, TRINITY_DN103096_c0_g1_i1, TRINITY_DN103767_c2_g1_i1, TRINITY_DN103949_c0_g…
GO:0010014	0.00154282	0.999196	48	111	meristem initiation	BP	0.23715	BP meristem initiation	TRINITY_DN101157_c0_g4_i2, TRINITY_DN101157_c0_g4_i4, TRINITY_DN102808_c2_g3_i1, TRINITY_DN102808_c2_g3_i3, TRINITY_DN104955_c0_g1_i3, TRINITY_DN105056_c0_g1_i2, TRINITY_DN105098_c0_g2_i2, TRINITY_DN105349_c0_g4_i2, TRINITY_DN105865_c0_g2_i1, TRINITY_DN107301_c0_g1_i1, TRINITY_DN107301_c0_g1_i2, TRINITY_DN107751_c1_g3_i2, TRINITY_DN108654_c0_g1_i1, TRINITY_DN108899_c0_g2_i1, TRINITY_DN108946_c0_g…
GO:0006308	0.00157913	0.999376	27	54	DNA catabolic process	BP	0.239452	BP DNA catabolic process	TRINITY_DN100155_c0_g16_i1, TRINITY_DN100155_c0_g9_i1, TRINITY_DN103570_c0_g1_i2, TRINITY_DN104185_c3_g1_i1, TRINITY_DN104185_c3_g1_i3, TRINITY_DN104185_c3_g1_i5, TRINITY_DN104185_c3_g1_i6, TRINITY_DN104185_c3_g1_i7, TRINITY_DN106975_c0_g8_i1, TRINITY_DN107935_c0_g1_i1, TRINITY_DN109454_c0_g1_i1, TRINITY_DN111095_c2_g2_i1, TRINITY_DN111095_c2_g2_i3, TRINITY_DN111962_c0_g1_i1, TRINITY_DN111962_c0_…
GO:0003755	0.00163408	0.999024	72	177	peptidyl-prolyl cis-trans isomerase activity	MF	0.244205	MF peptidyl-prolyl cis-trans isomerase activity	TRINITY_DN100078_c0_g2_i1, TRINITY_DN100078_c0_g2_i4, TRINITY_DN100078_c0_g2_i6, TRINITY_DN100078_c0_g2_i7, TRINITY_DN100993_c2_g2_i1, TRINITY_DN100993_c2_g2_i2, TRINITY_DN100993_c2_g2_i4, TRINITY_DN100993_c2_g5_i1, TRINITY_DN102601_c2_g2_i1, TRINITY_DN102631_c0_g1_i2, TRINITY_DN102648_c0_g1_i1, TRINITY_DN102648_c0_g1_i2, TRINITY_DN107187_c0_g4_i1, TRINITY_DN107394_c0_g1_i1, TRINITY_DN108823_c0_g…
GO:0031062	0.00167166	0.999332	27	55	positive regulation of histone methylation	BP	0.244205	BP positive regulation of histone methylation	TRINITY_DN100622_c0_g1_i1, TRINITY_DN102369_c2_g4_i1, TRINITY_DN102369_c2_g8_i1, TRINITY_DN103214_c0_g1_i1, TRINITY_DN103214_c0_g1_i2, TRINITY_DN106047_c0_g1_i2, TRINITY_DN107057_c0_g1_i1, TRINITY_DN107057_c0_g3_i2, TRINITY_DN107057_c0_g4_i1, TRINITY_DN107057_c0_g8_i1, TRINITY_DN108692_c0_g1_i2, TRINITY_DN109488_c1_g2_i1, TRINITY_DN109636_c0_g1_i2, TRINITY_DN111201_c0_g2_i1, TRINITY_DN111201_c0_g…
GO:1902494	0.0017132	0.998563	532	1595	catalytic complex	CC	0.244205	CC catalytic complex	TRINITY_DN100007_c0_g1_i1, TRINITY_DN100007_c0_g1_i2, TRINITY_DN100203_c0_g1_i1, TRINITY_DN100229_c1_g1_i3, TRINITY_DN100410_c0_g1_i1, TRINITY_DN100496_c0_g1_i2, TRINITY_DN100539_c1_g4_i1, TRINITY_DN100547_c0_g8_i3, TRINITY_DN100552_c0_g1_i1, TRINITY_DN100588_c1_g3_i1, TRINITY_DN100593_c0_g1_i1, TRINITY_DN100815_c0_g2_i2, TRINITY_DN101032_c0_g4_i1, TRINITY_DN101243_c0_g1_i1, TRINITY_DN101301_c0_g…
GO:0046030	0.00171536	0.999591	14	23	inositol trisphosphate phosphatase activity	MF	0.244205	MF inositol trisphosphate phosphatase activity	TRINITY_DN111568_c1_g4_i1, TRINITY_DN114943_c0_g1_i1, TRINITY_DN114943_c1_g1_i1, TRINITY_DN114943_c1_g1_i3, TRINITY_DN115899_c0_g1_i6, TRINITY_DN115899_c0_g1_i9, TRINITY_DN116191_c0_g4_i1, TRINITY_DN116191_c0_g4_i2, TRINITY_DN116191_c0_g4_i4, TRINITY_DN118262_c1_g1_i1, TRINITY_DN118262_c1_g1_i11, TRINITY_DN118262_c1_g1_i15, TRINITY_DN118262_c1_g1_i6, TRINITY_DN118262_c1_g1_i9
GO:1900425	0.00175381	0.999494	17	30	negative regulation of defense response to bacterium	BP	0.244205	BP negative regulation of defense response to bacterium	TRINITY_DN102368_c0_g1_i1, TRINITY_DN106727_c1_g1_i1, TRINITY_DN106727_c1_g1_i5, TRINITY_DN107748_c1_g1_i2, TRINITY_DN107748_c1_g1_i3, TRINITY_DN107748_c1_g1_i4, TRINITY_DN108498_c1_g6_i1, TRINITY_DN117332_c2_g1_i1, TRINITY_DN86173_c0_g1_i1, TRINITY_DN87554_c0_g1_i3, TRINITY_DN87554_c0_g1_i4, TRINITY_DN94549_c0_g2_i1, TRINITY_DN94802_c0_g2_i4, TRINITY_DN98143_c0_g1_i1, TRINITY_DN98143_c0_g1_i2, T…
GO:0010359	0.00182735	0.999283	26	52	regulation of anion channel activity	BP	0.244205	BP regulation of anion channel activity	TRINITY_DN104390_c2_g2_i1, TRINITY_DN104390_c2_g2_i3, TRINITY_DN106929_c0_g1_i1, TRINITY_DN106929_c0_g1_i3, TRINITY_DN106929_c0_g1_i4, TRINITY_DN106929_c0_g1_i5, TRINITY_DN106929_c0_g1_i6, TRINITY_DN106929_c0_g1_i8, TRINITY_DN115053_c0_g2_i1, TRINITY_DN115053_c0_g2_i6, TRINITY_DN116157_c0_g1_i1, TRINITY_DN116157_c0_g1_i3, TRINITY_DN116919_c2_g2_i1, TRINITY_DN116919_c2_g2_i6, TRINITY_DN116984_c2_g…
GO:0006541	0.00186725	0.998987	52	122	glutamine metabolic process	BP	0.244205	BP glutamine metabolic process	TRINITY_DN100881_c0_g1_i1, TRINITY_DN101211_c0_g5_i1, TRINITY_DN102687_c0_g8_i1, TRINITY_DN107609_c0_g1_i1, TRINITY_DN107609_c0_g2_i1, TRINITY_DN107609_c0_g4_i1, TRINITY_DN107609_c0_g6_i1, TRINITY_DN109615_c0_g2_i3, TRINITY_DN109956_c2_g9_i1, TRINITY_DN112364_c0_g3_i7, TRINITY_DN112660_c0_g11_i2, TRINITY_DN113993_c5_g2_i1, TRINITY_DN113993_c5_g2_i2, TRINITY_DN113993_c5_g2_i4, TRINITY_DN113993_c5_…
GO:0052745	0.00188355	0.999334	22	42	inositol phosphate phosphatase activity	MF	0.244205	MF inositol phosphate phosphatase activity	TRINITY_DN102747_c0_g2_i2, TRINITY_DN102747_c0_g7_i1, TRINITY_DN111568_c1_g4_i1, TRINITY_DN114943_c0_g1_i1, TRINITY_DN114943_c1_g1_i1, TRINITY_DN114943_c1_g1_i3, TRINITY_DN115899_c0_g1_i6, TRINITY_DN115899_c0_g1_i9, TRINITY_DN116191_c0_g4_i1, TRINITY_DN116191_c0_g4_i2, TRINITY_DN116191_c0_g4_i4, TRINITY_DN118262_c1_g1_i1, TRINITY_DN118262_c1_g1_i11, TRINITY_DN118262_c1_g1_i15, TRINITY_DN118262_c1…
GO:0016752	0.00190583	0.999895	7	8	sinapoyltransferase activity	MF	0.244205	MF sinapoyltransferase activity	TRINITY_DN105978_c0_g1_i12, TRINITY_DN105978_c0_g1_i6, TRINITY_DN110741_c1_g6_i1, TRINITY_DN110741_c1_g8_i1, TRINITY_DN98684_c2_g4_i3, TRINITY_DN98684_c2_g4_i9, TRINITY_DN99064_c1_g7_i8
GO:0016753	0.00190583	0.999895	7	8	O-sinapoyltransferase activity	MF	0.244205	MF O-sinapoyltransferase activity	TRINITY_DN105978_c0_g1_i12, TRINITY_DN105978_c0_g1_i6, TRINITY_DN110741_c1_g6_i1, TRINITY_DN110741_c1_g8_i1, TRINITY_DN98684_c2_g4_i3, TRINITY_DN98684_c2_g4_i9, TRINITY_DN99064_c1_g7_i8
GO:0010286	0.0019481	0.998929	54	126	heat acclimation	BP	0.244205	BP heat acclimation	TRINITY_DN101100_c0_g5_i1, TRINITY_DN101100_c0_g6_i1, TRINITY_DN101409_c0_g3_i1, TRINITY_DN101409_c0_g8_i1, TRINITY_DN102181_c0_g1_i2, TRINITY_DN103333_c0_g2_i1, TRINITY_DN105605_c2_g1_i1, TRINITY_DN106289_c1_g1_i1, TRINITY_DN106289_c1_g1_i2, TRINITY_DN107897_c0_g2_i1, TRINITY_DN107897_c0_g2_i2, TRINITY_DN107897_c0_g2_i4, TRINITY_DN108620_c1_g8_i1, TRINITY_DN108620_c1_g8_i2, TRINITY_DN109984_c6_g…
GO:0008168	0.00196581	0.998418	345	1009	methyltransferase activity	MF	0.244205	MF methyltransferase activity	TRINITY_DN100007_c0_g1_i1, TRINITY_DN100007_c0_g1_i2, TRINITY_DN100112_c0_g4_i2, TRINITY_DN100112_c0_g4_i3, TRINITY_DN100112_c0_g4_i5, TRINITY_DN100442_c0_g11_i1, TRINITY_DN100442_c0_g8_i1, TRINITY_DN100480_c2_g1_i1, TRINITY_DN100480_c2_g1_i5, TRINITY_DN100644_c0_g1_i1, TRINITY_DN100663_c1_g2_i2, TRINITY_DN100663_c1_g2_i3, TRINITY_DN100663_c1_g2_i4, TRINITY_DN100663_c1_g2_i5, TRINITY_DN100737_c0_…
GO:0070677	0.00197429	1	5	5	rRNA (cytosine-2'-O-)-methyltransferase activity	MF	0.244205	MF rRNA (cytosine-2'-O-)-methyltransferase activity	TRINITY_DN118842_c1_g3_i1, TRINITY_DN118842_c1_g3_i2, TRINITY_DN118842_c1_g3_i3, TRINITY_DN118885_c0_g1_i3, TRINITY_DN118885_c0_g1_i6
GO:0000481	0.00197433	1	5	5	maturation of 5S rRNA	BP	0.244205	BP maturation of 5S rRNA	TRINITY_DN100531_c0_g5_i1, TRINITY_DN100531_c0_g5_i2, TRINITY_DN100531_c0_g5_i3, TRINITY_DN102527_c0_g1_i1, TRINITY_DN102527_c0_g1_i2
GO:0033617	0.00197689	0.999611	12	18	mitochondrial respiratory chain complex IV assembly	BP	0.244205	BP mitochondrial respiratory chain complex IV assembly	TRINITY_DN101436_c0_g1_i1, TRINITY_DN101436_c0_g4_i1, TRINITY_DN102377_c0_g1_i1, TRINITY_DN102377_c0_g4_i2, TRINITY_DN86692_c0_g1_i1, TRINITY_DN93121_c0_g1_i1, TRINITY_DN93121_c0_g1_i2, TRINITY_DN93121_c0_g1_i3, TRINITY_DN95134_c1_g1_i2, TRINITY_DN95134_c1_g1_i4, TRINITY_DN99447_c0_g1_i1, TRINITY_DN99447_c0_g1_i3
GO:0046429	0.00200107	0.999749	9	12	4-hydroxy-3-methylbut-2-en-1-yl diphosphate synthase activity	MF	0.244205	MF 4-hydroxy-3-methylbut-2-en-1-yl diphosphate synthase activity	TRINITY_DN104084_c1_g3_i1, TRINITY_DN80111_c0_g1_i1, TRINITY_DN92945_c0_g17_i1, TRINITY_DN92945_c0_g1_i1, TRINITY_DN92945_c0_g2_i1, TRINITY_DN92945_c0_g8_i1, TRINITY_DN92945_c0_g9_i1, TRINITY_DN98826_c1_g2_i1, TRINITY_DN98826_c1_g3_i1
GO:0045127	0.00200146	0.999749	9	12	N-acetylglucosamine kinase activity	MF	0.244205	MF N-acetylglucosamine kinase activity	TRINITY_DN106963_c2_g1_i2, TRINITY_DN113288_c1_g2_i1, TRINITY_DN113288_c1_g2_i7, TRINITY_DN91002_c0_g3_i1, TRINITY_DN91002_c0_g3_i2, TRINITY_DN91002_c0_g5_i1, TRINITY_DN97392_c0_g6_i1, TRINITY_DN97392_c0_g6_i2, TRINITY_DN97392_c0_g6_i3
GO:0016741	0.00200221	0.998379	362	1063	transferase activity, transferring one-carbon groups	MF	0.244205	MF transferase activity, transferring one-carbon groups	TRINITY_DN100007_c0_g1_i1, TRINITY_DN100007_c0_g1_i2, TRINITY_DN100112_c0_g4_i2, TRINITY_DN100112_c0_g4_i3, TRINITY_DN100112_c0_g4_i5, TRINITY_DN100442_c0_g11_i1, TRINITY_DN100442_c0_g8_i1, TRINITY_DN100480_c2_g1_i1, TRINITY_DN100480_c2_g1_i5, TRINITY_DN100644_c0_g1_i1, TRINITY_DN100663_c1_g2_i2, TRINITY_DN100663_c1_g2_i3, TRINITY_DN100663_c1_g2_i4, TRINITY_DN100663_c1_g2_i5, TRINITY_DN100737_c0_…
GO:0010287	0.0020872	0.998698	82	200	plastoglobule	CC	0.250803	CC plastoglobule	TRINITY_DN100479_c2_g3_i1, TRINITY_DN100655_c0_g1_i1, TRINITY_DN101612_c2_g36_i1, TRINITY_DN101612_c2_g44_i1, TRINITY_DN101612_c2_g53_i1, TRINITY_DN104693_c4_g10_i1, TRINITY_DN104693_c4_g1_i1, TRINITY_DN104693_c4_g7_i2, TRINITY_DN104693_c4_g9_i1, TRINITY_DN104788_c0_g3_i1, TRINITY_DN107206_c3_g1_i1, TRINITY_DN109599_c0_g2_i2, TRINITY_DN110182_c0_g1_i1, TRINITY_DN110245_c0_g1_i1, TRINITY_DN110245_…
GO:0009733	0.00215117	0.998396	192	531	response to auxin	BP	0.250803	BP response to auxin	TRINITY_DN100215_c2_g3_i1, TRINITY_DN100252_c0_g3_i2, TRINITY_DN100461_c0_g2_i1, TRINITY_DN100469_c0_g7_i1, TRINITY_DN100479_c1_g9_i1, TRINITY_DN101066_c0_g1_i2, TRINITY_DN101117_c0_g4_i1, TRINITY_DN101117_c0_g4_i2, TRINITY_DN101157_c0_g4_i2, TRINITY_DN101157_c0_g4_i4, TRINITY_DN102027_c0_g1_i1, TRINITY_DN102027_c0_g1_i2, TRINITY_DN102349_c0_g2_i1, TRINITY_DN102402_c0_g3_i3, TRINITY_DN102403_c2_g…
GO:0010029	0.00218657	0.998668	73	182	regulation of seed germination	BP	0.250803	BP regulation of seed germination	TRINITY_DN100158_c0_g2_i1, TRINITY_DN100469_c0_g7_i1, TRINITY_DN101459_c2_g1_i1, TRINITY_DN102920_c0_g1_i1, TRINITY_DN102920_c0_g1_i2, TRINITY_DN102920_c0_g1_i3, TRINITY_DN102920_c0_g1_i4, TRINITY_DN103427_c1_g4_i1, TRINITY_DN103427_c1_g4_i2, TRINITY_DN104042_c0_g1_i1, TRINITY_DN104582_c0_g2_i1, TRINITY_DN104582_c0_g3_i2, TRINITY_DN104582_c0_g3_i3, TRINITY_DN104582_c0_g5_i1, TRINITY_DN105402_c0_g…
GO:0022898	0.00225068	0.998975	33	71	regulation of transmembrane transporter activity	BP	0.250803	BP regulation of transmembrane transporter activity	TRINITY_DN100142_c0_g5_i1, TRINITY_DN100547_c0_g8_i3, TRINITY_DN104390_c2_g2_i1, TRINITY_DN104390_c2_g2_i3, TRINITY_DN106929_c0_g1_i1, TRINITY_DN106929_c0_g1_i3, TRINITY_DN106929_c0_g1_i4, TRINITY_DN106929_c0_g1_i5, TRINITY_DN106929_c0_g1_i6, TRINITY_DN106929_c0_g1_i8, TRINITY_DN113593_c3_g1_i1, TRINITY_DN114821_c0_g12_i1, TRINITY_DN115053_c0_g2_i1, TRINITY_DN115053_c0_g2_i6, TRINITY_DN116157_c0_…
GO:0032412	0.00225068	0.998975	33	71	regulation of ion transmembrane transporter activity	BP	0.250803	BP regulation of ion transmembrane transporter activity	TRINITY_DN100142_c0_g5_i1, TRINITY_DN100547_c0_g8_i3, TRINITY_DN104390_c2_g2_i1, TRINITY_DN104390_c2_g2_i3, TRINITY_DN106929_c0_g1_i1, TRINITY_DN106929_c0_g1_i3, TRINITY_DN106929_c0_g1_i4, TRINITY_DN106929_c0_g1_i5, TRINITY_DN106929_c0_g1_i6, TRINITY_DN106929_c0_g1_i8, TRINITY_DN113593_c3_g1_i1, TRINITY_DN114821_c0_g12_i1, TRINITY_DN115053_c0_g2_i1, TRINITY_DN115053_c0_g2_i6, TRINITY_DN116157_c0_…
GO:0009064	0.0022557	0.998491	106	277	glutamine family amino acid metabolic process	BP	0.250803	BP glutamine family amino acid metabolic process	TRINITY_DN100881_c0_g1_i1, TRINITY_DN101211_c0_g5_i1, TRINITY_DN102687_c0_g8_i1, TRINITY_DN103418_c3_g10_i1, TRINITY_DN105294_c0_g2_i1, TRINITY_DN105294_c0_g2_i2, TRINITY_DN106488_c1_g1_i2, TRINITY_DN107609_c0_g1_i1, TRINITY_DN107609_c0_g2_i1, TRINITY_DN107609_c0_g4_i1, TRINITY_DN107609_c0_g6_i1, TRINITY_DN108453_c0_g1_i1, TRINITY_DN108928_c0_g1_i3, TRINITY_DN109054_c0_g1_i4, TRINITY_DN109615_c0_…
GO:0070271	0.00233598	0.999107	24	47	protein complex biogenesis	BP	0.250803	BP protein complex biogenesis	TRINITY_DN101436_c0_g1_i1, TRINITY_DN101436_c0_g4_i1, TRINITY_DN102377_c0_g1_i1, TRINITY_DN102377_c0_g4_i2, TRINITY_DN102417_c0_g2_i1, TRINITY_DN102417_c0_g2_i2, TRINITY_DN103540_c1_g13_i1, TRINITY_DN103540_c1_g9_i1, TRINITY_DN106285_c0_g1_i3, TRINITY_DN112290_c3_g1_i1, TRINITY_DN112937_c1_g1_i2, TRINITY_DN112937_c1_g1_i5, TRINITY_DN113532_c0_g7_i1, TRINITY_DN85660_c0_g2_i1, TRINITY_DN86692_c0_g1…
GO:0052482	0.00240814	0.999267	17	31	defense response by cell wall thickening	BP	0.250803	BP defense response by cell wall thickening	TRINITY_DN101032_c0_g4_i1, TRINITY_DN104390_c2_g2_i1, TRINITY_DN104390_c2_g2_i3, TRINITY_DN106929_c0_g1_i1, TRINITY_DN106929_c0_g1_i3, TRINITY_DN106929_c0_g1_i4, TRINITY_DN106929_c0_g1_i5, TRINITY_DN106929_c0_g1_i6, TRINITY_DN106929_c0_g1_i8, TRINITY_DN114789_c1_g2_i1, TRINITY_DN114789_c1_g2_i2, TRINITY_DN115053_c0_g2_i1, TRINITY_DN115053_c0_g2_i6, TRINITY_DN116157_c0_g1_i1, TRINITY_DN116157_c0_g…
GO:0052544	0.00240814	0.999267	17	31	defense response by callose deposition in cell wall	BP	0.250803	BP defense response by callose deposition in cell wall	TRINITY_DN101032_c0_g4_i1, TRINITY_DN104390_c2_g2_i1, TRINITY_DN104390_c2_g2_i3, TRINITY_DN106929_c0_g1_i1, TRINITY_DN106929_c0_g1_i3, TRINITY_DN106929_c0_g1_i4, TRINITY_DN106929_c0_g1_i5, TRINITY_DN106929_c0_g1_i6, TRINITY_DN106929_c0_g1_i8, TRINITY_DN114789_c1_g2_i1, TRINITY_DN114789_c1_g2_i2, TRINITY_DN115053_c0_g2_i1, TRINITY_DN115053_c0_g2_i6, TRINITY_DN116157_c0_g1_i1, TRINITY_DN116157_c0_g…
GO:0044257	0.00242956	0.999192	19	36	cellular protein catabolic process	BP	0.250803	BP cellular protein catabolic process	TRINITY_DN102017_c0_g1_i1, TRINITY_DN108500_c0_g1_i4, TRINITY_DN108500_c0_g1_i5, TRINITY_DN112103_c0_g1_i2, TRINITY_DN112103_c0_g1_i4, TRINITY_DN113040_c0_g1_i3, TRINITY_DN114832_c0_g4_i3, TRINITY_DN116214_c0_g1_i4, TRINITY_DN82699_c0_g4_i1, TRINITY_DN82699_c0_g5_i1, TRINITY_DN85448_c0_g1_i1, TRINITY_DN90806_c1_g1_i2, TRINITY_DN92291_c0_g1_i1, TRINITY_DN92291_c0_g1_i2, TRINITY_DN93640_c0_g1_i2, T…
GO:1900140	0.00243793	0.998496	75	188	regulation of seedling development	BP	0.250803	BP regulation of seedling development	TRINITY_DN100158_c0_g2_i1, TRINITY_DN100469_c0_g7_i1, TRINITY_DN101459_c2_g1_i1, TRINITY_DN102920_c0_g1_i1, TRINITY_DN102920_c0_g1_i2, TRINITY_DN102920_c0_g1_i3, TRINITY_DN102920_c0_g1_i4, TRINITY_DN103427_c1_g4_i1, TRINITY_DN103427_c1_g4_i2, TRINITY_DN104042_c0_g1_i1, TRINITY_DN104582_c0_g2_i1, TRINITY_DN104582_c0_g3_i2, TRINITY_DN104582_c0_g3_i3, TRINITY_DN104582_c0_g5_i1, TRINITY_DN105402_c0_g…
GO:0008691	0.00246203	1	5	5	3-hydroxybutyryl-CoA dehydrogenase activity	MF	0.250803	MF 3-hydroxybutyryl-CoA dehydrogenase activity	TRINITY_DN108806_c1_g1_i1, TRINITY_DN108806_c1_g1_i4, TRINITY_DN108806_c1_g1_i5, TRINITY_DN108806_c1_g1_i7, TRINITY_DN114340_c1_g1_i2
GO:0006598	0.00247286	0.999424	13	21	polyamine catabolic process	BP	0.250803	BP polyamine catabolic process	TRINITY_DN103620_c1_g1_i1, TRINITY_DN103620_c1_g1_i2, TRINITY_DN103646_c0_g1_i2, TRINITY_DN104918_c2_g1_i3, TRINITY_DN104918_c2_g1_i4, TRINITY_DN110932_c0_g2_i2, TRINITY_DN80580_c0_g1_i1, TRINITY_DN81628_c0_g1_i1, TRINITY_DN81628_c0_g1_i2, TRINITY_DN82969_c0_g2_i1, TRINITY_DN82969_c0_g2_i2, TRINITY_DN92125_c0_g1_i1, TRINITY_DN94116_c0_g1_i2
GO:0004324	0.00252243	1	5	5	ferredoxin-NADP+ reductase activity	MF	0.250803	MF ferredoxin-NADP+ reductase activity	TRINITY_DN85004_c0_g2_i1, TRINITY_DN87543_c0_g5_i1, TRINITY_DN87543_c0_g8_i1, TRINITY_DN92782_c0_g1_i1, TRINITY_DN96071_c0_g1_i1
GO:0008465	0.00254136	1	5	5	glycerate dehydrogenase activity	MF	0.250803	MF glycerate dehydrogenase activity	TRINITY_DN96807_c1_g1_i1, TRINITY_DN96807_c1_g1_i2, TRINITY_DN98907_c0_g1_i1, TRINITY_DN98907_c0_g1_i2, TRINITY_DN98907_c0_g1_i3
GO:0016575	0.00256482	0.999447	12	19	histone deacetylation	BP	0.250803	BP histone deacetylation	TRINITY_DN103551_c0_g1_i2, TRINITY_DN103910_c0_g1_i1, TRINITY_DN103910_c0_g1_i2, TRINITY_DN103910_c0_g1_i3, TRINITY_DN107582_c0_g1_i1, TRINITY_DN107582_c0_g1_i3, TRINITY_DN109252_c1_g1_i1, TRINITY_DN109252_c1_g1_i3, TRINITY_DN109946_c1_g3_i1, TRINITY_DN115116_c2_g10_i1, TRINITY_DN115116_c2_g5_i1, TRINITY_DN115116_c2_g9_i1
GO:0051254	0.00264774	0.997914	272	785	positive regulation of RNA metabolic process	BP	0.250803	BP positive regulation of RNA metabolic process	TRINITY_DN100002_c0_g10_i2, TRINITY_DN100005_c1_g3_i1, TRINITY_DN100007_c0_g1_i1, TRINITY_DN100007_c0_g1_i2, TRINITY_DN100035_c0_g1_i1, TRINITY_DN100053_c2_g1_i2, TRINITY_DN100203_c0_g1_i1, TRINITY_DN100357_c2_g1_i1, TRINITY_DN100357_c2_g1_i2, TRINITY_DN100357_c2_g1_i3, TRINITY_DN100357_c2_g1_i7, TRINITY_DN100357_c2_g1_i8, TRINITY_DN101067_c0_g1_i1, TRINITY_DN101067_c0_g1_i2, TRINITY_DN101147_c0_…
GO:0009569	0.00267464	0.999304	14	24	chloroplast starch grain	CC	0.250803	CC chloroplast starch grain	TRINITY_DN107300_c1_g2_i2, TRINITY_DN108390_c3_g1_i2, TRINITY_DN108390_c3_g1_i4, TRINITY_DN108480_c0_g1_i1, TRINITY_DN111607_c0_g4_i1, TRINITY_DN111607_c1_g2_i1, TRINITY_DN111607_c1_g2_i2, TRINITY_DN111607_c1_g2_i5, TRINITY_DN111607_c1_g2_i6, TRINITY_DN116040_c0_g3_i4, TRINITY_DN116531_c0_g2_i4, TRINITY_DN116531_c0_g2_i6, TRINITY_DN88657_c0_g1_i2, TRINITY_DN88657_c0_g1_i4
GO:0043036	0.00267464	0.999304	14	24	starch grain	CC	0.250803	CC starch grain	TRINITY_DN107300_c1_g2_i2, TRINITY_DN108390_c3_g1_i2, TRINITY_DN108390_c3_g1_i4, TRINITY_DN108480_c0_g1_i1, TRINITY_DN111607_c0_g4_i1, TRINITY_DN111607_c1_g2_i1, TRINITY_DN111607_c1_g2_i2, TRINITY_DN111607_c1_g2_i5, TRINITY_DN111607_c1_g2_i6, TRINITY_DN116040_c0_g3_i4, TRINITY_DN116531_c0_g2_i4, TRINITY_DN116531_c0_g2_i6, TRINITY_DN88657_c0_g1_i2, TRINITY_DN88657_c0_g1_i4
GO:0046838	0.00272654	0.999126	18	33	phosphorylated carbohydrate dephosphorylation	BP	0.250803	BP phosphorylated carbohydrate dephosphorylation	TRINITY_DN111568_c1_g4_i1, TRINITY_DN115899_c0_g1_i6, TRINITY_DN115899_c0_g1_i9, TRINITY_DN116191_c0_g4_i1, TRINITY_DN116191_c0_g4_i2, TRINITY_DN116191_c0_g4_i4, TRINITY_DN118262_c1_g1_i1, TRINITY_DN118262_c1_g1_i11, TRINITY_DN118262_c1_g1_i15, TRINITY_DN118262_c1_g1_i6, TRINITY_DN118262_c1_g1_i9, TRINITY_DN118426_c0_g1_i1, TRINITY_DN118426_c0_g1_i2, TRINITY_DN76991_c0_g1_i1, TRINITY_DN82550_c0_g…
GO:0005983	0.00276496	0.998816	28	59	starch catabolic process	BP	0.250803	BP starch catabolic process	TRINITY_DN102761_c0_g1_i1, TRINITY_DN103770_c1_g1_i1, TRINITY_DN103770_c1_g2_i1, TRINITY_DN105252_c3_g2_i4, TRINITY_DN105624_c0_g4_i1, TRINITY_DN107560_c0_g1_i3, TRINITY_DN109047_c1_g1_i1, TRINITY_DN109444_c3_g4_i3, TRINITY_DN109982_c0_g4_i1, TRINITY_DN109982_c0_g4_i2, TRINITY_DN109982_c0_g4_i5, TRINITY_DN109982_c0_g4_i9, TRINITY_DN111270_c1_g4_i1, TRINITY_DN111607_c0_g4_i1, TRINITY_DN111607_c1_g…
GO:0019139	0.00278641	0.999448	11	17	cytokinin dehydrogenase activity	MF	0.250803	MF cytokinin dehydrogenase activity	TRINITY_DN101159_c0_g2_i1, TRINITY_DN101159_c0_g2_i3, TRINITY_DN102340_c0_g5_i1, TRINITY_DN102340_c0_g5_i4, TRINITY_DN118242_c0_g1_i3, TRINITY_DN118242_c0_g1_i4, TRINITY_DN118842_c1_g3_i1, TRINITY_DN118842_c1_g3_i2, TRINITY_DN118842_c1_g3_i3, TRINITY_DN118885_c0_g1_i3, TRINITY_DN118885_c0_g1_i6
GO:0090421	0.00279059	0.998684	34	75	embryonic meristem initiation	BP	0.250803	BP embryonic meristem initiation	TRINITY_DN102808_c2_g3_i1, TRINITY_DN102808_c2_g3_i3, TRINITY_DN105056_c0_g1_i2, TRINITY_DN105098_c0_g2_i2, TRINITY_DN107301_c0_g1_i1, TRINITY_DN107301_c0_g1_i2, TRINITY_DN107751_c1_g3_i2, TRINITY_DN108654_c0_g1_i1, TRINITY_DN108899_c0_g2_i1, TRINITY_DN109010_c0_g2_i1, TRINITY_DN109010_c0_g2_i11, TRINITY_DN109010_c0_g2_i2, TRINITY_DN109010_c0_g2_i3, TRINITY_DN109010_c0_g2_i5, TRINITY_DN109010_c0_…
GO:0051574	0.00282911	0.999216	15	26	positive regulation of histone H3-K9 methylation	BP	0.250803	BP positive regulation of histone H3-K9 methylation	TRINITY_DN100622_c0_g1_i1, TRINITY_DN102369_c2_g4_i1, TRINITY_DN102369_c2_g8_i1, TRINITY_DN107057_c0_g1_i1, TRINITY_DN107057_c0_g3_i2, TRINITY_DN107057_c0_g4_i1, TRINITY_DN107057_c0_g8_i1, TRINITY_DN108692_c0_g1_i2, TRINITY_DN112409_c0_g1_i1, TRINITY_DN112409_c0_g7_i3, TRINITY_DN112743_c0_g1_i2, TRINITY_DN86216_c0_g5_i1, TRINITY_DN93749_c0_g1_i2, TRINITY_DN99207_c0_g1_i1, TRINITY_DN99789_c0_g2_i2
GO:0009893	0.00285085	0.997568	589	1794	positive regulation of metabolic process	BP	0.250803	BP positive regulation of metabolic process	TRINITY_DN100002_c0_g10_i2, TRINITY_DN100005_c1_g3_i1, TRINITY_DN100007_c0_g1_i1, TRINITY_DN100007_c0_g1_i2, TRINITY_DN100031_c0_g1_i1, TRINITY_DN100035_c0_g1_i1, TRINITY_DN100053_c2_g1_i2, TRINITY_DN100098_c1_g1_i1, TRINITY_DN100150_c0_g6_i1, TRINITY_DN100203_c0_g1_i1, TRINITY_DN100215_c2_g3_i1, TRINITY_DN100357_c2_g1_i1, TRINITY_DN100357_c2_g1_i2, TRINITY_DN100357_c2_g1_i3, TRINITY_DN100357_c2_…
GO:0032453	0.00287384	0.999145	16	29	histone demethylase activity (H3-K4 specific)	MF	0.250803	MF histone demethylase activity (H3-K4 specific)	TRINITY_DN102457_c0_g2_i2, TRINITY_DN102457_c0_g2_i4, TRINITY_DN102457_c0_g2_i6, TRINITY_DN102798_c0_g1_i1, TRINITY_DN102798_c0_g1_i2, TRINITY_DN105450_c1_g2_i2, TRINITY_DN105450_c1_g2_i4, TRINITY_DN109322_c0_g1_i2, TRINITY_DN109730_c1_g1_i11, TRINITY_DN109730_c1_g1_i2, TRINITY_DN109730_c1_g1_i3, TRINITY_DN109730_c1_g1_i4, TRINITY_DN109730_c1_g1_i5, TRINITY_DN109730_c1_g1_i7, TRINITY_DN113050_c0_…
GO:0034720	0.00287384	0.999145	16	29	histone H3-K4 demethylation	BP	0.250803	BP histone H3-K4 demethylation	TRINITY_DN102457_c0_g2_i2, TRINITY_DN102457_c0_g2_i4, TRINITY_DN102457_c0_g2_i6, TRINITY_DN102798_c0_g1_i1, TRINITY_DN102798_c0_g1_i2, TRINITY_DN105450_c1_g2_i2, TRINITY_DN105450_c1_g2_i4, TRINITY_DN109322_c0_g1_i2, TRINITY_DN109730_c1_g1_i11, TRINITY_DN109730_c1_g1_i2, TRINITY_DN109730_c1_g1_i3, TRINITY_DN109730_c1_g1_i4, TRINITY_DN109730_c1_g1_i5, TRINITY_DN109730_c1_g1_i7, TRINITY_DN113050_c0_…
GO:0009408	0.00293151	0.997821	177	491	response to heat	BP	0.250803	BP response to heat	TRINITY_DN100127_c0_g1_i1, TRINITY_DN100127_c0_g3_i1, TRINITY_DN100151_c1_g1_i1, TRINITY_DN100654_c1_g3_i1, TRINITY_DN101045_c0_g18_i1, TRINITY_DN101066_c0_g1_i2, TRINITY_DN101100_c0_g5_i1, TRINITY_DN101100_c0_g6_i1, TRINITY_DN101233_c1_g2_i6, TRINITY_DN101233_c1_g2_i8, TRINITY_DN101409_c0_g3_i1, TRINITY_DN101409_c0_g8_i1, TRINITY_DN101744_c1_g5_i1, TRINITY_DN101790_c4_g8_i1, TRINITY_DN101870_c0_…
GO:0090169	0.00294219	1	5	5	regulation of spindle assembly	BP	0.250803	BP regulation of spindle assembly	TRINITY_DN100324_c0_g1_i1, TRINITY_DN100324_c0_g1_i2, TRINITY_DN81013_c0_g2_i1, TRINITY_DN89971_c0_g1_i1, TRINITY_DN95065_c0_g6_i1
GO:1901673	0.00294219	1	5	5	regulation of mitotic spindle assembly	BP	0.250803	BP regulation of mitotic spindle assembly	TRINITY_DN100324_c0_g1_i1, TRINITY_DN100324_c0_g1_i2, TRINITY_DN81013_c0_g2_i1, TRINITY_DN89971_c0_g1_i1, TRINITY_DN95065_c0_g6_i1
GO:0032409	0.00295329	0.998622	33	72	regulation of transporter activity	BP	0.250803	BP regulation of transporter activity	TRINITY_DN100142_c0_g5_i1, TRINITY_DN100547_c0_g8_i3, TRINITY_DN104390_c2_g2_i1, TRINITY_DN104390_c2_g2_i3, TRINITY_DN106929_c0_g1_i1, TRINITY_DN106929_c0_g1_i3, TRINITY_DN106929_c0_g1_i4, TRINITY_DN106929_c0_g1_i5, TRINITY_DN106929_c0_g1_i6, TRINITY_DN106929_c0_g1_i8, TRINITY_DN113593_c3_g1_i1, TRINITY_DN114821_c0_g12_i1, TRINITY_DN115053_c0_g2_i1, TRINITY_DN115053_c0_g2_i6, TRINITY_DN116157_c0_…
GO:0019706	0.00295346	0.998587	35	77	protein-cysteine S-palmitoyltransferase activity	MF	0.250803	MF protein-cysteine S-palmitoyltransferase activity	TRINITY_DN100697_c0_g1_i1, TRINITY_DN102608_c0_g6_i1, TRINITY_DN103393_c0_g1_i4, TRINITY_DN105233_c0_g1_i2, TRINITY_DN105233_c0_g4_i1, TRINITY_DN105535_c0_g1_i10, TRINITY_DN106530_c0_g3_i11, TRINITY_DN106530_c0_g3_i2, TRINITY_DN109815_c0_g1_i1, TRINITY_DN109815_c0_g1_i2, TRINITY_DN109815_c0_g1_i3, TRINITY_DN112773_c0_g2_i2, TRINITY_DN113317_c2_g1_i1, TRINITY_DN113926_c1_g1_i2, TRINITY_DN113926_c1…
GO:0019707	0.00295346	0.998587	35	77	protein-cysteine S-acyltransferase activity	MF	0.250803	MF protein-cysteine S-acyltransferase activity	TRINITY_DN100697_c0_g1_i1, TRINITY_DN102608_c0_g6_i1, TRINITY_DN103393_c0_g1_i4, TRINITY_DN105233_c0_g1_i2, TRINITY_DN105233_c0_g4_i1, TRINITY_DN105535_c0_g1_i10, TRINITY_DN106530_c0_g3_i11, TRINITY_DN106530_c0_g3_i2, TRINITY_DN109815_c0_g1_i1, TRINITY_DN109815_c0_g1_i2, TRINITY_DN109815_c0_g1_i3, TRINITY_DN112773_c0_g2_i2, TRINITY_DN113317_c2_g1_i1, TRINITY_DN113926_c1_g1_i2, TRINITY_DN113926_c1…
GO:0009084	0.00298839	0.998313	54	128	glutamine family amino acid biosynthetic process	BP	0.250803	BP glutamine family amino acid biosynthetic process	TRINITY_DN102687_c0_g8_i1, TRINITY_DN107609_c0_g1_i1, TRINITY_DN107609_c0_g2_i1, TRINITY_DN107609_c0_g4_i1, TRINITY_DN107609_c0_g6_i1, TRINITY_DN108453_c0_g1_i1, TRINITY_DN110586_c1_g4_i7, TRINITY_DN112679_c6_g3_i1, TRINITY_DN113546_c2_g1_i3, TRINITY_DN113993_c5_g2_i1, TRINITY_DN113993_c5_g2_i2, TRINITY_DN113993_c5_g2_i4, TRINITY_DN113993_c5_g2_i5, TRINITY_DN113993_c6_g15_i2, TRINITY_DN113993_c6_…
GO:0010021	0.00299641	0.999836	6	7	amylopectin biosynthetic process	BP	0.250803	BP amylopectin biosynthetic process	TRINITY_DN101664_c1_g1_i1, TRINITY_DN101664_c1_g1_i2, TRINITY_DN103469_c1_g3_i1, TRINITY_DN112171_c0_g2_i1, TRINITY_DN114688_c0_g2_i2, TRINITY_DN114688_c0_g2_i3
GO:2000896	0.00299641	0.999836	6	7	amylopectin metabolic process	BP	0.250803	BP amylopectin metabolic process	TRINITY_DN101664_c1_g1_i1, TRINITY_DN101664_c1_g1_i2, TRINITY_DN103469_c1_g3_i1, TRINITY_DN112171_c0_g2_i1, TRINITY_DN114688_c0_g2_i2, TRINITY_DN114688_c0_g2_i3
GO:0046740	0.00302943	0.999093	16	29	transport of virus in host, cell to cell	BP	0.250803	BP transport of virus in host, cell to cell	TRINITY_DN109010_c0_g2_i1, TRINITY_DN109010_c0_g2_i11, TRINITY_DN109010_c0_g2_i2, TRINITY_DN109010_c0_g2_i3, TRINITY_DN109010_c0_g2_i5, TRINITY_DN109010_c0_g2_i6, TRINITY_DN109010_c0_g2_i8, TRINITY_DN110823_c0_g1_i1, TRINITY_DN110823_c0_g1_i3, TRINITY_DN110823_c0_g1_i4, TRINITY_DN118853_c0_g1_i1, TRINITY_DN118872_c0_g1_i1, TRINITY_DN118872_c0_g1_i3, TRINITY_DN119015_c13_g1_i5, TRINITY_DN80398_c0_…
GO:1902586	0.00302943	0.999093	16	29	multi-organism intercellular transport	BP	0.250803	BP multi-organism intercellular transport	TRINITY_DN109010_c0_g2_i1, TRINITY_DN109010_c0_g2_i11, TRINITY_DN109010_c0_g2_i2, TRINITY_DN109010_c0_g2_i3, TRINITY_DN109010_c0_g2_i5, TRINITY_DN109010_c0_g2_i6, TRINITY_DN109010_c0_g2_i8, TRINITY_DN110823_c0_g1_i1, TRINITY_DN110823_c0_g1_i3, TRINITY_DN110823_c0_g1_i4, TRINITY_DN118853_c0_g1_i1, TRINITY_DN118872_c0_g1_i1, TRINITY_DN118872_c0_g1_i3, TRINITY_DN119015_c13_g1_i5, TRINITY_DN80398_c0_…
GO:0008808	0.00303214	0.999834	6	7	cardiolipin synthase activity	MF	0.250803	MF cardiolipin synthase activity	TRINITY_DN107489_c1_g1_i1, TRINITY_DN107489_c1_g1_i3, TRINITY_DN109039_c0_g3_i5, TRINITY_DN110048_c0_g1_i1, TRINITY_DN110048_c0_g1_i2, TRINITY_DN110048_c0_g1_i3
GO:0030572	0.00303214	0.999834	6	7	phosphatidyltransferase activity	MF	0.250803	MF phosphatidyltransferase activity	TRINITY_DN107489_c1_g1_i1, TRINITY_DN107489_c1_g1_i3, TRINITY_DN109039_c0_g3_i5, TRINITY_DN110048_c0_g1_i1, TRINITY_DN110048_c0_g1_i2, TRINITY_DN110048_c0_g1_i3
GO:0031328	0.00306984	0.997537	308	898	positive regulation of cellular biosynthetic process	BP	0.250803	BP positive regulation of cellular biosynthetic process	TRINITY_DN100002_c0_g10_i2, TRINITY_DN100005_c1_g3_i1, TRINITY_DN100007_c0_g1_i1, TRINITY_DN100007_c0_g1_i2, TRINITY_DN100035_c0_g1_i1, TRINITY_DN100053_c2_g1_i2, TRINITY_DN100203_c0_g1_i1, TRINITY_DN100215_c2_g3_i1, TRINITY_DN100357_c2_g1_i1, TRINITY_DN100357_c2_g1_i2, TRINITY_DN100357_c2_g1_i3, TRINITY_DN100357_c2_g1_i7, TRINITY_DN100357_c2_g1_i8, TRINITY_DN101067_c0_g1_i1, TRINITY_DN101067_c0_…
GO:0016560	0.0030833	0.999831	6	7	protein import into peroxisome matrix, docking	BP	0.250803	BP protein import into peroxisome matrix, docking	TRINITY_DN101117_c0_g4_i1, TRINITY_DN101117_c0_g4_i2, TRINITY_DN95365_c0_g1_i1, TRINITY_DN97283_c0_g2_i1, TRINITY_DN98562_c1_g1_i1, TRINITY_DN98562_c1_g1_i2
GO:0022615	0.0030833	0.999831	6	7	protein to membrane docking	BP	0.250803	BP protein to membrane docking	TRINITY_DN101117_c0_g4_i1, TRINITY_DN101117_c0_g4_i2, TRINITY_DN95365_c0_g1_i1, TRINITY_DN97283_c0_g2_i1, TRINITY_DN98562_c1_g1_i1, TRINITY_DN98562_c1_g1_i2
GO:0052902	0.00316232	0.999825	6	7	spermidine:oxygen oxidoreductase (3-aminopropanal-forming) activity	MF	0.250803	MF spermidine:oxygen oxidoreductase (3-aminopropanal-forming) activity	TRINITY_DN103620_c1_g1_i1, TRINITY_DN103620_c1_g1_i2, TRINITY_DN103646_c0_g1_i2, TRINITY_DN104918_c2_g1_i3, TRINITY_DN104918_c2_g1_i4, TRINITY_DN110932_c0_g2_i2
GO:0052903	0.00316232	0.999825	6	7	N1-acetylspermine:oxygen oxidoreductase (3-acetamidopropanal-forming) activity	MF	0.250803	MF N1-acetylspermine:oxygen oxidoreductase (3-acetamidopropanal-forming) activity	TRINITY_DN103620_c1_g1_i1, TRINITY_DN103620_c1_g1_i2, TRINITY_DN103646_c0_g1_i2, TRINITY_DN104918_c2_g1_i3, TRINITY_DN104918_c2_g1_i4, TRINITY_DN110932_c0_g2_i2
GO:0052904	0.00316232	0.999825	6	7	N1-acetylspermidine:oxygen oxidoreductase (3-acetamidopropanal-forming) activity	MF	0.250803	MF N1-acetylspermidine:oxygen oxidoreductase (3-acetamidopropanal-forming) activity	TRINITY_DN103620_c1_g1_i1, TRINITY_DN103620_c1_g1_i2, TRINITY_DN103646_c0_g1_i2, TRINITY_DN104918_c2_g1_i3, TRINITY_DN104918_c2_g1_i4, TRINITY_DN110932_c0_g2_i2
GO:0032508	0.00320147	0.998125	59	146	DNA duplex unwinding	BP	0.250803	BP DNA duplex unwinding	TRINITY_DN100538_c0_g1_i1, TRINITY_DN100538_c0_g1_i2, TRINITY_DN100538_c0_g1_i3, TRINITY_DN100538_c0_g1_i4, TRINITY_DN100622_c0_g1_i1, TRINITY_DN101037_c0_g10_i1, TRINITY_DN101037_c0_g2_i1, TRINITY_DN101037_c0_g6_i1, TRINITY_DN102825_c1_g1_i1, TRINITY_DN102825_c1_g1_i3, TRINITY_DN106498_c0_g2_i1, TRINITY_DN106498_c0_g2_i2, TRINITY_DN108044_c0_g1_i1, TRINITY_DN108870_c0_g2_i2, TRINITY_DN110373_c0_…
GO:0033037	0.00320483	0.998747	23	47	polysaccharide localization	BP	0.250803	BP polysaccharide localization	TRINITY_DN100917_c2_g2_i1, TRINITY_DN100917_c2_g2_i3, TRINITY_DN101032_c0_g4_i1, TRINITY_DN104390_c2_g2_i1, TRINITY_DN104390_c2_g2_i3, TRINITY_DN106929_c0_g1_i1, TRINITY_DN106929_c0_g1_i3, TRINITY_DN106929_c0_g1_i4, TRINITY_DN106929_c0_g1_i5, TRINITY_DN106929_c0_g1_i6, TRINITY_DN106929_c0_g1_i8, TRINITY_DN111608_c0_g1_i3, TRINITY_DN111608_c0_g1_i4, TRINITY_DN111608_c0_g1_i5, TRINITY_DN114789_c1_g…
GO:0052545	0.00320483	0.998747	23	47	callose localization	BP	0.250803	BP callose localization	TRINITY_DN100917_c2_g2_i1, TRINITY_DN100917_c2_g2_i3, TRINITY_DN101032_c0_g4_i1, TRINITY_DN104390_c2_g2_i1, TRINITY_DN104390_c2_g2_i3, TRINITY_DN106929_c0_g1_i1, TRINITY_DN106929_c0_g1_i3, TRINITY_DN106929_c0_g1_i4, TRINITY_DN106929_c0_g1_i5, TRINITY_DN106929_c0_g1_i6, TRINITY_DN106929_c0_g1_i8, TRINITY_DN111608_c0_g1_i3, TRINITY_DN111608_c0_g1_i4, TRINITY_DN111608_c0_g1_i5, TRINITY_DN114789_c1_g…
GO:0044247	0.00322163	0.998212	50	120	cellular polysaccharide catabolic process	BP	0.250803	BP cellular polysaccharide catabolic process	TRINITY_DN102761_c0_g1_i1, TRINITY_DN103770_c1_g1_i1, TRINITY_DN103770_c1_g2_i1, TRINITY_DN105252_c3_g2_i4, TRINITY_DN105624_c0_g4_i1, TRINITY_DN107560_c0_g1_i3, TRINITY_DN109047_c1_g1_i1, TRINITY_DN109087_c0_g1_i3, TRINITY_DN109444_c3_g4_i3, TRINITY_DN109800_c0_g1_i1, TRINITY_DN109982_c0_g4_i1, TRINITY_DN109982_c0_g4_i2, TRINITY_DN109982_c0_g4_i5, TRINITY_DN109982_c0_g4_i9, TRINITY_DN111209_c0_g…
GO:0016409	0.00329368	0.99837	37	83	palmitoyltransferase activity	MF	0.250803	MF palmitoyltransferase activity	TRINITY_DN100697_c0_g1_i1, TRINITY_DN102608_c0_g6_i1, TRINITY_DN103393_c0_g1_i4, TRINITY_DN105233_c0_g1_i2, TRINITY_DN105233_c0_g4_i1, TRINITY_DN105535_c0_g1_i10, TRINITY_DN106530_c0_g3_i11, TRINITY_DN106530_c0_g3_i2, TRINITY_DN109815_c0_g1_i1, TRINITY_DN109815_c0_g1_i2, TRINITY_DN109815_c0_g1_i3, TRINITY_DN112773_c0_g2_i2, TRINITY_DN113317_c2_g1_i1, TRINITY_DN113926_c1_g1_i2, TRINITY_DN113926_c1…
GO:0003689	0.00330427	0.999685	7	9	DNA clamp loader activity	MF	0.250803	MF DNA clamp loader activity	TRINITY_DN106853_c0_g1_i1, TRINITY_DN106853_c0_g1_i2, TRINITY_DN106853_c0_g1_i3, TRINITY_DN106853_c0_g1_i4, TRINITY_DN107375_c0_g1_i1, TRINITY_DN108902_c0_g1_i1, TRINITY_DN110219_c0_g3_i3
GO:0033170	0.00330427	0.999685	7	9	protein-DNA loading ATPase activity	MF	0.250803	MF protein-DNA loading ATPase activity	TRINITY_DN106853_c0_g1_i1, TRINITY_DN106853_c0_g1_i2, TRINITY_DN106853_c0_g1_i3, TRINITY_DN106853_c0_g1_i4, TRINITY_DN107375_c0_g1_i1, TRINITY_DN108902_c0_g1_i1, TRINITY_DN110219_c0_g3_i3
GO:0019028	0.00333033	0.999681	7	9	viral capsid	CC	0.250803	CC viral capsid	TRINITY_DN103790_c1_g1_i1, TRINITY_DN104309_c1_g5_i2, TRINITY_DN104309_c1_g5_i3, TRINITY_DN118853_c0_g1_i1, TRINITY_DN118872_c0_g1_i1, TRINITY_DN118872_c0_g1_i3, TRINITY_DN119043_c5_g1_i2
GO:0039694	0.00333033	0.999681	7	9	viral RNA genome replication	BP	0.250803	BP viral RNA genome replication	TRINITY_DN103790_c1_g1_i1, TRINITY_DN104309_c1_g5_i2, TRINITY_DN104309_c1_g5_i3, TRINITY_DN118853_c0_g1_i1, TRINITY_DN118872_c0_g1_i1, TRINITY_DN118872_c0_g1_i3, TRINITY_DN119043_c5_g1_i2
GO:0039703	0.00333033	0.999681	7	9	RNA replication	BP	0.250803	BP RNA replication	TRINITY_DN103790_c1_g1_i1, TRINITY_DN104309_c1_g5_i2, TRINITY_DN104309_c1_g5_i3, TRINITY_DN118853_c0_g1_i1, TRINITY_DN118872_c0_g1_i1, TRINITY_DN118872_c0_g1_i3, TRINITY_DN119043_c5_g1_i2
GO:0044033	0.00333033	0.999681	7	9	multi-organism metabolic process	BP	0.250803	BP multi-organism metabolic process	TRINITY_DN103790_c1_g1_i1, TRINITY_DN104309_c1_g5_i2, TRINITY_DN104309_c1_g5_i3, TRINITY_DN118853_c0_g1_i1, TRINITY_DN118872_c0_g1_i1, TRINITY_DN118872_c0_g1_i3, TRINITY_DN119043_c5_g1_i2
GO:0010589	0.00335551	0.999569	8	11	leaf proximal/distal pattern formation	BP	0.251014	BP leaf proximal/distal pattern formation	TRINITY_DN100461_c0_g2_i1, TRINITY_DN100663_c1_g2_i2, TRINITY_DN100663_c1_g2_i3, TRINITY_DN100663_c1_g2_i4, TRINITY_DN100663_c1_g2_i5, TRINITY_DN104596_c0_g1_i2, TRINITY_DN104596_c0_g1_i4, TRINITY_DN115280_c1_g2_i1
GO:2000692	0.00358841	0.999796	6	7	negative regulation of seed maturation	BP	0.263151	BP negative regulation of seed maturation	TRINITY_DN102027_c0_g1_i1, TRINITY_DN102027_c0_g1_i2, TRINITY_DN104726_c0_g4_i2, TRINITY_DN106378_c2_g3_i1, TRINITY_DN94685_c1_g6_i2, TRINITY_DN94685_c1_g6_i3
GO:0031011	0.00359016	0.998741	19	37	Ino80 complex	CC	0.263151	CC Ino80 complex	TRINITY_DN105341_c0_g3_i1, TRINITY_DN105341_c0_g3_i2, TRINITY_DN105341_c0_g3_i3, TRINITY_DN105341_c0_g3_i4, TRINITY_DN105341_c0_g3_i5, TRINITY_DN105341_c0_g3_i6, TRINITY_DN105341_c0_g3_i8, TRINITY_DN105588_c0_g1_i3, TRINITY_DN106968_c2_g2_i11, TRINITY_DN106968_c2_g2_i2, TRINITY_DN106968_c2_g2_i3, TRINITY_DN106968_c2_g2_i5, TRINITY_DN106968_c2_g2_i6, TRINITY_DN106968_c2_g2_i7, TRINITY_DN107171_c0_…
GO:0000738	0.00368088	0.999519	8	11	DNA catabolic process, exonucleolytic	BP	0.263151	BP DNA catabolic process, exonucleolytic	TRINITY_DN111962_c0_g1_i1, TRINITY_DN111962_c0_g1_i2, TRINITY_DN111962_c0_g1_i4, TRINITY_DN113530_c0_g1_i2, TRINITY_DN113530_c0_g1_i3, TRINITY_DN113530_c0_g1_i5, TRINITY_DN113530_c0_g1_i6, TRINITY_DN116633_c0_g1_i1
GO:0005675	0.00369929	0.999638	7	9	holo TFIIH complex	CC	0.263151	CC holo TFIIH complex	TRINITY_DN102310_c1_g2_i2, TRINITY_DN102310_c1_g2_i3, TRINITY_DN102310_c1_g2_i6, TRINITY_DN113035_c0_g2_i1, TRINITY_DN94280_c0_g1_i1, TRINITY_DN98271_c0_g1_i1, TRINITY_DN98271_c0_g1_i2
GO:0032806	0.00369929	0.999638	7	9	carboxy-terminal domain protein kinase complex	CC	0.263151	CC carboxy-terminal domain protein kinase complex	TRINITY_DN102310_c1_g2_i2, TRINITY_DN102310_c1_g2_i3, TRINITY_DN102310_c1_g2_i6, TRINITY_DN113035_c0_g2_i1, TRINITY_DN94280_c0_g1_i1, TRINITY_DN98271_c0_g1_i1, TRINITY_DN98271_c0_g1_i2
GO:0007049	0.00377356	0.997008	266	778	cell cycle	BP	0.263151	BP cell cycle	TRINITY_DN100110_c0_g1_i2, TRINITY_DN100171_c0_g1_i1, TRINITY_DN100357_c2_g1_i1, TRINITY_DN100357_c2_g1_i2, TRINITY_DN100357_c2_g1_i3, TRINITY_DN100357_c2_g1_i7, TRINITY_DN100357_c2_g1_i8, TRINITY_DN100369_c4_g1_i1, TRINITY_DN100369_c4_g1_i3, TRINITY_DN100538_c0_g1_i1, TRINITY_DN100538_c0_g1_i2, TRINITY_DN100538_c0_g1_i3, TRINITY_DN100538_c0_g1_i4, TRINITY_DN100641_c1_g1_i3, TRINITY_DN100641_c1_g…
GO:0042054	0.00378922	0.997589	77	199	histone methyltransferase activity	MF	0.263151	MF histone methyltransferase activity	TRINITY_DN100007_c0_g1_i1, TRINITY_DN100007_c0_g1_i2, TRINITY_DN100442_c0_g11_i1, TRINITY_DN100442_c0_g8_i1, TRINITY_DN100945_c1_g10_i1, TRINITY_DN100945_c1_g6_i1, TRINITY_DN100945_c1_g8_i2, TRINITY_DN102392_c2_g1_i1, TRINITY_DN102392_c2_g1_i2, TRINITY_DN102392_c2_g1_i4, TRINITY_DN105027_c1_g1_i1, TRINITY_DN105521_c0_g3_i1, TRINITY_DN105521_c0_g3_i4, TRINITY_DN105521_c0_g3_i5, TRINITY_DN108094_c0…
GO:0005267	0.00380044	0.99818	33	74	potassium channel activity	MF	0.263151	MF potassium channel activity	TRINITY_DN102300_c0_g2_i1, TRINITY_DN104939_c2_g1_i1, TRINITY_DN104939_c2_g1_i4, TRINITY_DN105974_c0_g1_i1, TRINITY_DN105974_c0_g1_i2, TRINITY_DN105974_c0_g1_i3, TRINITY_DN105974_c0_g1_i4, TRINITY_DN105974_c0_g1_i5, TRINITY_DN106134_c0_g1_i1, TRINITY_DN106134_c0_g1_i2, TRINITY_DN106378_c2_g3_i1, TRINITY_DN108591_c1_g2_i2, TRINITY_DN109613_c0_g3_i1, TRINITY_DN109613_c0_g3_i2, TRINITY_DN110556_c0_g…
GO:0000272	0.00382174	0.99726	135	370	polysaccharide catabolic process	BP	0.263151	BP polysaccharide catabolic process	TRINITY_DN100024_c0_g6_i1, TRINITY_DN101272_c0_g1_i1, TRINITY_DN101339_c0_g15_i3, TRINITY_DN101339_c0_g7_i1, TRINITY_DN102761_c0_g1_i1, TRINITY_DN102812_c1_g15_i1, TRINITY_DN102812_c1_g16_i2, TRINITY_DN102812_c1_g19_i2, TRINITY_DN102812_c1_g4_i1, TRINITY_DN103524_c3_g11_i1, TRINITY_DN103650_c0_g12_i1, TRINITY_DN103650_c0_g5_i1, TRINITY_DN103650_c0_g6_i1, TRINITY_DN103770_c1_g1_i1, TRINITY_DN10377…
GO:0004356	0.00382262	0.998959	14	24	glutamate-ammonia ligase activity	MF	0.263151	MF glutamate-ammonia ligase activity	TRINITY_DN102687_c0_g8_i1, TRINITY_DN113993_c5_g2_i1, TRINITY_DN113993_c5_g2_i2, TRINITY_DN113993_c5_g2_i4, TRINITY_DN113993_c5_g2_i5, TRINITY_DN113993_c6_g15_i2, TRINITY_DN113993_c6_g15_i4, TRINITY_DN113993_c6_g4_i1, TRINITY_DN69304_c0_g1_i1, TRINITY_DN75521_c1_g3_i2, TRINITY_DN91357_c1_g13_i1, TRINITY_DN91357_c1_g9_i1, TRINITY_DN97188_c1_g10_i2, TRINITY_DN97188_c1_g10_i3
GO:0006542	0.00382262	0.998959	14	24	glutamine biosynthetic process	BP	0.263151	BP glutamine biosynthetic process	TRINITY_DN102687_c0_g8_i1, TRINITY_DN113993_c5_g2_i1, TRINITY_DN113993_c5_g2_i2, TRINITY_DN113993_c5_g2_i4, TRINITY_DN113993_c5_g2_i5, TRINITY_DN113993_c6_g15_i2, TRINITY_DN113993_c6_g15_i4, TRINITY_DN113993_c6_g4_i1, TRINITY_DN69304_c0_g1_i1, TRINITY_DN75521_c1_g3_i2, TRINITY_DN91357_c1_g13_i1, TRINITY_DN91357_c1_g9_i1, TRINITY_DN97188_c1_g10_i2, TRINITY_DN97188_c1_g10_i3
GO:0016211	0.00382262	0.998959	14	24	ammonia ligase activity	MF	0.263151	MF ammonia ligase activity	TRINITY_DN102687_c0_g8_i1, TRINITY_DN113993_c5_g2_i1, TRINITY_DN113993_c5_g2_i2, TRINITY_DN113993_c5_g2_i4, TRINITY_DN113993_c5_g2_i5, TRINITY_DN113993_c6_g15_i2, TRINITY_DN113993_c6_g15_i4, TRINITY_DN113993_c6_g4_i1, TRINITY_DN69304_c0_g1_i1, TRINITY_DN75521_c1_g3_i2, TRINITY_DN91357_c1_g13_i1, TRINITY_DN91357_c1_g9_i1, TRINITY_DN97188_c1_g10_i2, TRINITY_DN97188_c1_g10_i3
GO:0016880	0.00382262	0.998959	14	24	acid-ammonia (or amide) ligase activity	MF	0.263151	MF acid-ammonia (or amide) ligase activity	TRINITY_DN102687_c0_g8_i1, TRINITY_DN113993_c5_g2_i1, TRINITY_DN113993_c5_g2_i2, TRINITY_DN113993_c5_g2_i4, TRINITY_DN113993_c5_g2_i5, TRINITY_DN113993_c6_g15_i2, TRINITY_DN113993_c6_g15_i4, TRINITY_DN113993_c6_g4_i1, TRINITY_DN69304_c0_g1_i1, TRINITY_DN75521_c1_g3_i2, TRINITY_DN91357_c1_g13_i1, TRINITY_DN91357_c1_g9_i1, TRINITY_DN97188_c1_g10_i2, TRINITY_DN97188_c1_g10_i3
GO:0000395	0.00385237	0.999285	10	15	mRNA 5'-splice site recognition	BP	0.263582	BP mRNA 5'-splice site recognition	TRINITY_DN89451_c1_g2_i1, TRINITY_DN89451_c1_g2_i11, TRINITY_DN89451_c1_g2_i2, TRINITY_DN89451_c1_g2_i4, TRINITY_DN89451_c1_g2_i7, TRINITY_DN89451_c1_g2_i9, TRINITY_DN95836_c0_g3_i1, TRINITY_DN96980_c0_g1_i3, TRINITY_DN96980_c0_g1_i4, TRINITY_DN98357_c0_g2_i1
GO:0000307	0.00417383	0.998577	18	34	cyclin-dependent protein kinase holoenzyme complex	CC	0.281971	CC cyclin-dependent protein kinase holoenzyme complex	TRINITY_DN104107_c0_g1_i4, TRINITY_DN105224_c0_g2_i3, TRINITY_DN106592_c0_g2_i2, TRINITY_DN106592_c0_g2_i4, TRINITY_DN107939_c2_g1_i1, TRINITY_DN107939_c2_g1_i3, TRINITY_DN115766_c2_g1_i1, TRINITY_DN115766_c2_g1_i2, TRINITY_DN115766_c2_g1_i3, TRINITY_DN115766_c2_g1_i5, TRINITY_DN118917_c1_g1_i5, TRINITY_DN82373_c0_g3_i2, TRINITY_DN82373_c0_g3_i3, TRINITY_DN97594_c0_g1_i1, TRINITY_DN97594_c0_g1_i2…
GO:1901409	0.00417383	0.998577	18	34	positive regulation of phosphorylation of RNA polymerase II C-terminal domain	BP	0.281971	BP positive regulation of phosphorylation of RNA polymerase II C-terminal domain	TRINITY_DN104107_c0_g1_i4, TRINITY_DN105224_c0_g2_i3, TRINITY_DN106592_c0_g2_i2, TRINITY_DN106592_c0_g2_i4, TRINITY_DN107939_c2_g1_i1, TRINITY_DN107939_c2_g1_i3, TRINITY_DN115766_c2_g1_i1, TRINITY_DN115766_c2_g1_i2, TRINITY_DN115766_c2_g1_i3, TRINITY_DN115766_c2_g1_i5, TRINITY_DN118917_c1_g1_i5, TRINITY_DN82373_c0_g3_i2, TRINITY_DN82373_c0_g3_i3, TRINITY_DN97594_c0_g1_i1, TRINITY_DN97594_c0_g1_i2…
GO:0034485	0.00419653	0.998618	17	32	phosphatidylinositol-3,4,5-trisphosphate 5-phosphatase activity	MF	0.281971	MF phosphatidylinositol-3,4,5-trisphosphate 5-phosphatase activity	TRINITY_DN105572_c0_g3_i2, TRINITY_DN108305_c3_g1_i1, TRINITY_DN108305_c3_g1_i7, TRINITY_DN111568_c1_g4_i1, TRINITY_DN111568_c1_g5_i4, TRINITY_DN111568_c1_g6_i1, TRINITY_DN115899_c0_g1_i6, TRINITY_DN115899_c0_g1_i9, TRINITY_DN116191_c0_g4_i1, TRINITY_DN116191_c0_g4_i2, TRINITY_DN116191_c0_g4_i4, TRINITY_DN118262_c1_g1_i1, TRINITY_DN118262_c1_g1_i11, TRINITY_DN118262_c1_g1_i15, TRINITY_DN118262_c1…
GO:0034004	0.00434995	0.999077	11	17	germacradienol synthase activity	MF	0.286466	MF germacradienol synthase activity	TRINITY_DN108694_c3_g1_i1, TRINITY_DN108694_c3_g2_i2, TRINITY_DN111493_c0_g2_i1, TRINITY_DN111493_c0_g2_i2, TRINITY_DN111493_c0_g8_i10, TRINITY_DN111493_c0_g8_i2, TRINITY_DN111493_c0_g8_i7, TRINITY_DN111507_c0_g1_i1, TRINITY_DN112807_c2_g3_i1, TRINITY_DN112807_c2_g5_i2, TRINITY_DN83864_c0_g1_i1
GO:0052577	0.00434995	0.999077	11	17	germacrene-D synthase activity	MF	0.286466	MF germacrene-D synthase activity	TRINITY_DN108694_c3_g1_i1, TRINITY_DN108694_c3_g2_i2, TRINITY_DN111493_c0_g2_i1, TRINITY_DN111493_c0_g2_i2, TRINITY_DN111493_c0_g8_i10, TRINITY_DN111493_c0_g8_i2, TRINITY_DN111493_c0_g8_i7, TRINITY_DN111507_c0_g1_i1, TRINITY_DN112807_c2_g3_i1, TRINITY_DN112807_c2_g5_i2, TRINITY_DN83864_c0_g1_i1
GO:0000387	0.00435168	0.998212	24	49	spliceosomal snRNP assembly	BP	0.286466	BP spliceosomal snRNP assembly	TRINITY_DN100531_c0_g5_i1, TRINITY_DN100531_c0_g5_i2, TRINITY_DN100531_c0_g5_i3, TRINITY_DN102527_c0_g1_i1, TRINITY_DN102527_c0_g1_i2, TRINITY_DN104829_c0_g1_i1, TRINITY_DN104829_c0_g1_i3, TRINITY_DN108601_c0_g2_i1, TRINITY_DN116220_c0_g2_i1, TRINITY_DN77090_c0_g1_i1, TRINITY_DN77090_c0_g2_i1, TRINITY_DN81355_c0_g1_i1, TRINITY_DN81377_c1_g1_i1, TRINITY_DN87583_c0_g1_i1, TRINITY_DN88366_c0_g1_i1, …
GO:0044454	0.00436553	0.996761	161	449	nuclear chromosome part	CC	0.286466	CC nuclear chromosome part	TRINITY_DN100229_c1_g1_i3, TRINITY_DN100361_c0_g1_i1, TRINITY_DN100845_c0_g1_i1, TRINITY_DN100845_c0_g1_i2, TRINITY_DN101620_c0_g1_i2, TRINITY_DN102825_c1_g1_i1, TRINITY_DN102825_c1_g1_i3, TRINITY_DN104040_c0_g2_i3, TRINITY_DN104112_c1_g1_i1, TRINITY_DN105341_c0_g3_i1, TRINITY_DN105341_c0_g3_i2, TRINITY_DN105341_c0_g3_i3, TRINITY_DN105341_c0_g3_i4, TRINITY_DN105341_c0_g3_i5, TRINITY_DN105341_c0_g…
GO:0044427	0.00440825	0.996368	367	1079	chromosomal part	CC	0.287587	CC chromosomal part	TRINITY_DN100229_c1_g1_i3, TRINITY_DN100326_c0_g1_i2, TRINITY_DN100361_c0_g1_i1, TRINITY_DN100452_c0_g1_i1, TRINITY_DN100452_c0_g2_i10, TRINITY_DN100452_c0_g2_i11, TRINITY_DN100452_c0_g2_i6, TRINITY_DN100465_c0_g4_i1, TRINITY_DN100465_c0_g6_i1, TRINITY_DN100465_c0_g6_i3, TRINITY_DN100622_c0_g1_i1, TRINITY_DN100641_c1_g1_i3, TRINITY_DN100641_c1_g1_i6, TRINITY_DN100641_c1_g1_i9, TRINITY_DN100775_c5…
GO:0008250	0.00494224	0.998531	15	26	oligosaccharyltransferase complex	CC	0.319599	CC oligosaccharyltransferase complex	TRINITY_DN76847_c0_g1_i1, TRINITY_DN76847_c0_g4_i1, TRINITY_DN76847_c0_g9_i1, TRINITY_DN81698_c0_g1_i1, TRINITY_DN81698_c0_g2_i1, TRINITY_DN95766_c0_g4_i1, TRINITY_DN95766_c0_g6_i1, TRINITY_DN96072_c1_g13_i4, TRINITY_DN96072_c1_g14_i1, TRINITY_DN96072_c1_g15_i1, TRINITY_DN96072_c1_g7_i1, TRINITY_DN99365_c0_g1_i1, TRINITY_DN99365_c0_g2_i1, TRINITY_DN99365_c0_g3_i1, TRINITY_DN99365_c0_g5_i1
GO:0046855	0.00498439	0.998484	15	27	inositol phosphate dephosphorylation	BP	0.319599	BP inositol phosphate dephosphorylation	TRINITY_DN111568_c1_g4_i1, TRINITY_DN115899_c0_g1_i6, TRINITY_DN115899_c0_g1_i9, TRINITY_DN116191_c0_g4_i1, TRINITY_DN116191_c0_g4_i2, TRINITY_DN116191_c0_g4_i4, TRINITY_DN118262_c1_g1_i1, TRINITY_DN118262_c1_g1_i11, TRINITY_DN118262_c1_g1_i15, TRINITY_DN118262_c1_g1_i6, TRINITY_DN118262_c1_g1_i9, TRINITY_DN82550_c0_g10_i1, TRINITY_DN82550_c0_g1_i1, TRINITY_DN82550_c0_g2_i1, TRINITY_DN94033_c1_g1…
GO:0071545	0.00498439	0.998484	15	27	inositol phosphate catabolic process	BP	0.319599	BP inositol phosphate catabolic process	TRINITY_DN111568_c1_g4_i1, TRINITY_DN115899_c0_g1_i6, TRINITY_DN115899_c0_g1_i9, TRINITY_DN116191_c0_g4_i1, TRINITY_DN116191_c0_g4_i2, TRINITY_DN116191_c0_g4_i4, TRINITY_DN118262_c1_g1_i1, TRINITY_DN118262_c1_g1_i11, TRINITY_DN118262_c1_g1_i15, TRINITY_DN118262_c1_g1_i6, TRINITY_DN118262_c1_g1_i9, TRINITY_DN82550_c0_g10_i1, TRINITY_DN82550_c0_g1_i1, TRINITY_DN82550_c0_g2_i1, TRINITY_DN94033_c1_g1…
GO:0004133	0.00527816	0.998461	14	25	glycogen debranching enzyme activity	MF	0.336513	MF glycogen debranching enzyme activity	TRINITY_DN101664_c1_g1_i1, TRINITY_DN101664_c1_g1_i2, TRINITY_DN103469_c1_g3_i1, TRINITY_DN103770_c1_g1_i1, TRINITY_DN103770_c1_g2_i1, TRINITY_DN105252_c3_g2_i4, TRINITY_DN112171_c0_g2_i1, TRINITY_DN114688_c0_g2_i2, TRINITY_DN114688_c0_g2_i3, TRINITY_DN85076_c1_g1_i3, TRINITY_DN88657_c0_g1_i2, TRINITY_DN88657_c0_g1_i4, TRINITY_DN94819_c0_g1_i2, TRINITY_DN94819_c0_g1_i3
GO:0048581	0.00531616	0.996477	85	225	negative regulation of post-embryonic development	BP	0.336765	BP negative regulation of post-embryonic development	TRINITY_DN101509_c0_g2_i11, TRINITY_DN101509_c0_g2_i2, TRINITY_DN102027_c0_g1_i1, TRINITY_DN102027_c0_g1_i2, TRINITY_DN102457_c0_g2_i2, TRINITY_DN102457_c0_g2_i4, TRINITY_DN102457_c0_g2_i6, TRINITY_DN103333_c0_g2_i1, TRINITY_DN104726_c0_g4_i2, TRINITY_DN104999_c0_g5_i1, TRINITY_DN105402_c0_g1_i1, TRINITY_DN106172_c0_g3_i4, TRINITY_DN106172_c0_g3_i5, TRINITY_DN106172_c0_g3_i6, TRINITY_DN106378_c2_…
GO:0097034	0.00534214	0.998567	13	22	mitochondrial respiratory chain complex IV biogenesis	BP	0.336765	BP mitochondrial respiratory chain complex IV biogenesis	TRINITY_DN101436_c0_g1_i1, TRINITY_DN101436_c0_g4_i1, TRINITY_DN102377_c0_g1_i1, TRINITY_DN102377_c0_g4_i2, TRINITY_DN106285_c0_g1_i3, TRINITY_DN86692_c0_g1_i1, TRINITY_DN93121_c0_g1_i1, TRINITY_DN93121_c0_g1_i2, TRINITY_DN93121_c0_g1_i3, TRINITY_DN95134_c1_g1_i2, TRINITY_DN95134_c1_g1_i4, TRINITY_DN99447_c0_g1_i1, TRINITY_DN99447_c0_g1_i3
GO:0032392	0.00568502	0.99652	61	155	DNA geometric change	BP	0.353898	BP DNA geometric change	TRINITY_DN100538_c0_g1_i1, TRINITY_DN100538_c0_g1_i2, TRINITY_DN100538_c0_g1_i3, TRINITY_DN100538_c0_g1_i4, TRINITY_DN100622_c0_g1_i1, TRINITY_DN101037_c0_g10_i1, TRINITY_DN101037_c0_g2_i1, TRINITY_DN101037_c0_g6_i1, TRINITY_DN102825_c1_g1_i1, TRINITY_DN102825_c1_g1_i3, TRINITY_DN106498_c0_g2_i1, TRINITY_DN106498_c0_g2_i2, TRINITY_DN108044_c0_g1_i1, TRINITY_DN108870_c0_g2_i2, TRINITY_DN110373_c0_…
GO:0004652	0.00572423	0.997665	22	46	polynucleotide adenylyltransferase activity	MF	0.353898	MF polynucleotide adenylyltransferase activity	TRINITY_DN100567_c0_g1_i1, TRINITY_DN100994_c0_g1_i1, TRINITY_DN100994_c0_g1_i2, TRINITY_DN100994_c0_g1_i4, TRINITY_DN100994_c0_g1_i6, TRINITY_DN100994_c0_g1_i8, TRINITY_DN108019_c2_g8_i2, TRINITY_DN112592_c1_g4_i4, TRINITY_DN113015_c0_g1_i10, TRINITY_DN113015_c0_g1_i5, TRINITY_DN118084_c1_g1_i12, TRINITY_DN118084_c1_g1_i13, TRINITY_DN84570_c0_g1_i1, TRINITY_DN84570_c0_g1_i2, TRINITY_DN85350_c0_g…
GO:0042276	0.00575064	0.998782	10	16	error-prone translesion synthesis	BP	0.353898	BP error-prone translesion synthesis	TRINITY_DN105573_c2_g8_i1, TRINITY_DN105573_c2_g8_i2, TRINITY_DN105692_c2_g1_i2, TRINITY_DN105692_c2_g1_i4, TRINITY_DN105692_c2_g1_i6, TRINITY_DN96817_c1_g2_i2, TRINITY_DN96817_c1_g2_i3, TRINITY_DN96817_c1_g2_i4, TRINITY_DN96817_c1_g2_i8, TRINITY_DN98316_c1_g2_i1
GO:0052543	0.00578211	0.997995	17	33	callose deposition in cell wall	BP	0.353898	BP callose deposition in cell wall	TRINITY_DN101032_c0_g4_i1, TRINITY_DN104390_c2_g2_i1, TRINITY_DN104390_c2_g2_i3, TRINITY_DN106929_c0_g1_i1, TRINITY_DN106929_c0_g1_i3, TRINITY_DN106929_c0_g1_i4, TRINITY_DN106929_c0_g1_i5, TRINITY_DN106929_c0_g1_i6, TRINITY_DN106929_c0_g1_i8, TRINITY_DN114789_c1_g2_i1, TRINITY_DN114789_c1_g2_i2, TRINITY_DN115053_c0_g2_i1, TRINITY_DN115053_c0_g2_i6, TRINITY_DN116157_c0_g1_i1, TRINITY_DN116157_c0_g…
GO:0009804	0.00584489	0.99937	7	9	coumarin metabolic process	BP	0.353898	BP coumarin metabolic process	TRINITY_DN101568_c0_g1_i1, TRINITY_DN81628_c0_g1_i1, TRINITY_DN81628_c0_g1_i2, TRINITY_DN82969_c0_g2_i1, TRINITY_DN82969_c0_g2_i2, TRINITY_DN91914_c0_g1_i1, TRINITY_DN97313_c0_g1_i1
GO:0009805	0.00584489	0.99937	7	9	coumarin biosynthetic process	BP	0.353898	BP coumarin biosynthetic process	TRINITY_DN101568_c0_g1_i1, TRINITY_DN81628_c0_g1_i1, TRINITY_DN81628_c0_g1_i2, TRINITY_DN82969_c0_g2_i1, TRINITY_DN82969_c0_g2_i2, TRINITY_DN91914_c0_g1_i1, TRINITY_DN97313_c0_g1_i1
GO:0006476	0.00585535	0.998269	14	25	protein deacetylation	BP	0.353898	BP protein deacetylation	TRINITY_DN103551_c0_g1_i2, TRINITY_DN103910_c0_g1_i1, TRINITY_DN103910_c0_g1_i2, TRINITY_DN103910_c0_g1_i3, TRINITY_DN107582_c0_g1_i1, TRINITY_DN107582_c0_g1_i3, TRINITY_DN109252_c1_g1_i1, TRINITY_DN109252_c1_g1_i3, TRINITY_DN109946_c1_g3_i1, TRINITY_DN111508_c0_g9_i1, TRINITY_DN111808_c1_g2_i2, TRINITY_DN115116_c2_g10_i1, TRINITY_DN115116_c2_g5_i1, TRINITY_DN115116_c2_g9_i1
GO:0018024	0.00586704	0.996413	60	154	histone-lysine N-methyltransferase activity	MF	0.353898	MF histone-lysine N-methyltransferase activity	TRINITY_DN100007_c0_g1_i1, TRINITY_DN100007_c0_g1_i2, TRINITY_DN100945_c1_g10_i1, TRINITY_DN100945_c1_g6_i1, TRINITY_DN100945_c1_g8_i2, TRINITY_DN102392_c2_g1_i1, TRINITY_DN102392_c2_g1_i2, TRINITY_DN102392_c2_g1_i4, TRINITY_DN105027_c1_g1_i1, TRINITY_DN105521_c0_g3_i1, TRINITY_DN105521_c0_g3_i4, TRINITY_DN105521_c0_g3_i5, TRINITY_DN108094_c0_g2_i1, TRINITY_DN108094_c0_g2_i10, TRINITY_DN108094_c0…
GO:0080050	0.00589777	0.997734	20	40	regulation of seed development	BP	0.353898	BP regulation of seed development	TRINITY_DN100005_c1_g3_i1, TRINITY_DN100629_c0_g2_i1, TRINITY_DN102027_c0_g1_i1, TRINITY_DN102027_c0_g1_i2, TRINITY_DN102749_c0_g6_i1, TRINITY_DN104726_c0_g4_i2, TRINITY_DN105517_c2_g3_i1, TRINITY_DN106378_c2_g3_i1, TRINITY_DN109210_c0_g1_i1, TRINITY_DN113047_c0_g2_i1, TRINITY_DN67513_c0_g2_i1, TRINITY_DN70159_c0_g2_i1, TRINITY_DN83080_c0_g1_i1, TRINITY_DN87263_c0_g1_i1, TRINITY_DN87283_c0_g3_i1,…
GO:0010304	0.00597506	0.998726	10	16	PSII associated light-harvesting complex II catabolic process	BP	0.356628	BP PSII associated light-harvesting complex II catabolic process	TRINITY_DN108500_c0_g1_i4, TRINITY_DN108500_c0_g1_i5, TRINITY_DN116214_c0_g1_i4, TRINITY_DN82699_c0_g4_i1, TRINITY_DN82699_c0_g5_i1, TRINITY_DN85448_c0_g1_i1, TRINITY_DN94791_c0_g1_i1, TRINITY_DN94791_c0_g1_i2, TRINITY_DN94791_c0_g1_i3, TRINITY_DN96665_c0_g1_i1
GO:0071010	0.00610256	0.996928	34	77	prespliceosome	CC	0.36135	CC prespliceosome	TRINITY_DN100430_c0_g3_i2, TRINITY_DN100430_c0_g3_i3, TRINITY_DN100807_c0_g1_i1, TRINITY_DN100807_c0_g1_i3, TRINITY_DN105283_c0_g11_i2, TRINITY_DN105283_c0_g3_i3, TRINITY_DN105283_c0_g5_i1, TRINITY_DN105788_c0_g7_i2, TRINITY_DN105788_c0_g7_i3, TRINITY_DN105788_c0_g7_i4, TRINITY_DN108413_c3_g8_i2, TRINITY_DN110622_c0_g10_i4, TRINITY_DN110622_c0_g11_i2, TRINITY_DN110638_c0_g3_i2, TRINITY_DN116220_c…
GO:0045737	0.0062292	0.997748	18	35	positive regulation of cyclin-dependent protein serine/threonine kinase activity	BP	0.36135	BP positive regulation of cyclin-dependent protein serine/threonine kinase activity	TRINITY_DN104107_c0_g1_i4, TRINITY_DN105224_c0_g2_i3, TRINITY_DN106592_c0_g2_i2, TRINITY_DN106592_c0_g2_i4, TRINITY_DN107939_c2_g1_i1, TRINITY_DN107939_c2_g1_i3, TRINITY_DN115766_c2_g1_i1, TRINITY_DN115766_c2_g1_i2, TRINITY_DN115766_c2_g1_i3, TRINITY_DN115766_c2_g1_i5, TRINITY_DN118917_c1_g1_i5, TRINITY_DN82373_c0_g3_i2, TRINITY_DN82373_c0_g3_i3, TRINITY_DN97594_c0_g1_i1, TRINITY_DN97594_c0_g1_i2…
GO:0048645	0.00625151	0.995995	72	183	organ formation	BP	0.36135	BP organ formation	TRINITY_DN100110_c0_g1_i1, TRINITY_DN100348_c0_g1_i3, TRINITY_DN100994_c0_g1_i1, TRINITY_DN100994_c0_g1_i2, TRINITY_DN100994_c0_g1_i4, TRINITY_DN100994_c0_g1_i6, TRINITY_DN100994_c0_g1_i8, TRINITY_DN101142_c0_g3_i1, TRINITY_DN101157_c0_g4_i2, TRINITY_DN101157_c0_g4_i4, TRINITY_DN101501_c1_g14_i1, TRINITY_DN102545_c0_g1_i3, TRINITY_DN102601_c2_g2_i1, TRINITY_DN105277_c0_g2_i2, TRINITY_DN105299_c0_…
GO:0031060	0.00626633	0.996861	33	76	regulation of histone methylation	BP	0.36135	BP regulation of histone methylation	TRINITY_DN100622_c0_g1_i1, TRINITY_DN102369_c2_g4_i1, TRINITY_DN102369_c2_g8_i1, TRINITY_DN102601_c2_g2_i1, TRINITY_DN103214_c0_g1_i1, TRINITY_DN103214_c0_g1_i2, TRINITY_DN106047_c0_g1_i2, TRINITY_DN106853_c0_g1_i1, TRINITY_DN106853_c0_g1_i2, TRINITY_DN106853_c0_g1_i3, TRINITY_DN106853_c0_g1_i4, TRINITY_DN107057_c0_g1_i1, TRINITY_DN107057_c0_g3_i2, TRINITY_DN107057_c0_g4_i1, TRINITY_DN107057_c0_g…
GO:0010030	0.00641568	0.997859	16	30	positive regulation of seed germination	BP	0.36135	BP positive regulation of seed germination	TRINITY_DN101459_c2_g1_i1, TRINITY_DN103427_c1_g4_i1, TRINITY_DN103427_c1_g4_i2, TRINITY_DN104582_c0_g2_i1, TRINITY_DN104582_c0_g3_i2, TRINITY_DN104582_c0_g3_i3, TRINITY_DN104582_c0_g5_i1, TRINITY_DN106378_c2_g3_i1, TRINITY_DN53928_c0_g2_i1, TRINITY_DN80231_c0_g1_i1, TRINITY_DN92590_c0_g1_i3, TRINITY_DN92590_c0_g1_i4, TRINITY_DN92976_c1_g8_i1, TRINITY_DN94685_c1_g6_i2, TRINITY_DN94685_c1_g6_i3, T…
GO:0010071	0.0064557	0.998281	12	21	root meristem specification	BP	0.36135	BP root meristem specification	TRINITY_DN108654_c0_g1_i1, TRINITY_DN108899_c0_g2_i1, TRINITY_DN109010_c0_g2_i1, TRINITY_DN109010_c0_g2_i11, TRINITY_DN109010_c0_g2_i2, TRINITY_DN109010_c0_g2_i3, TRINITY_DN109010_c0_g2_i5, TRINITY_DN109010_c0_g2_i6, TRINITY_DN109010_c0_g2_i8, TRINITY_DN110823_c0_g1_i1, TRINITY_DN110823_c0_g1_i3, TRINITY_DN110823_c0_g1_i4
GO:0019789	0.00647401	0.997924	15	28	SUMO transferase activity	MF	0.36135	MF SUMO transferase activity	TRINITY_DN103228_c0_g4_i4, TRINITY_DN103333_c0_g2_i1, TRINITY_DN104241_c1_g1_i1, TRINITY_DN105066_c0_g1_i1, TRINITY_DN105976_c1_g2_i1, TRINITY_DN113971_c0_g2_i4, TRINITY_DN94905_c1_g1_i1, TRINITY_DN96129_c0_g1_i3, TRINITY_DN96129_c0_g1_i5, TRINITY_DN97526_c0_g1_i2, TRINITY_DN98857_c1_g1_i1, TRINITY_DN99803_c0_g3_i1, TRINITY_DN99803_c0_g3_i2, TRINITY_DN99803_c0_g4_i1, TRINITY_DN99803_c0_g4_i2
GO:0006261	0.00647501	0.997076	26	57	DNA-dependent DNA replication	BP	0.36135	BP DNA-dependent DNA replication	TRINITY_DN101142_c0_g3_i1, TRINITY_DN105692_c2_g1_i2, TRINITY_DN105692_c2_g1_i4, TRINITY_DN105692_c2_g1_i6, TRINITY_DN106037_c0_g1_i1, TRINITY_DN110919_c0_g1_i3, TRINITY_DN111962_c0_g1_i1, TRINITY_DN111962_c0_g1_i2, TRINITY_DN113530_c0_g1_i2, TRINITY_DN113530_c0_g1_i3, TRINITY_DN113530_c0_g1_i5, TRINITY_DN113530_c0_g1_i6, TRINITY_DN114023_c1_g1_i1, TRINITY_DN114864_c1_g1_i4, TRINITY_DN115226_c0_g…
GO:0042793	0.0065963	0.99788	15	28	transcription from plastid promoter	BP	0.36135	BP transcription from plastid promoter	TRINITY_DN103475_c0_g2_i1, TRINITY_DN103475_c0_g2_i2, TRINITY_DN103778_c0_g1_i1, TRINITY_DN103778_c0_g1_i2, TRINITY_DN105482_c0_g2_i1, TRINITY_DN105482_c0_g2_i2, TRINITY_DN114720_c0_g1_i3, TRINITY_DN114720_c0_g1_i4, TRINITY_DN115271_c1_g1_i2, TRINITY_DN116984_c2_g2_i2, TRINITY_DN118414_c1_g2_i1, TRINITY_DN77808_c0_g5_i1, TRINITY_DN82699_c0_g4_i1, TRINITY_DN82699_c0_g5_i1, TRINITY_DN94602_c0_g1_i1
GO:0006531	0.00662109	0.998723	9	14	aspartate metabolic process	BP	0.36135	BP aspartate metabolic process	TRINITY_DN105294_c0_g2_i1, TRINITY_DN105294_c0_g2_i2, TRINITY_DN108928_c0_g1_i3, TRINITY_DN110475_c0_g9_i1, TRINITY_DN69393_c1_g1_i1, TRINITY_DN75185_c0_g2_i1, TRINITY_DN77477_c0_g1_i1, TRINITY_DN84088_c0_g1_i1, TRINITY_DN93858_c0_g1_i1
GO:0031124	0.00664936	0.996192	47	116	mRNA 3'-end processing	BP	0.36135	BP mRNA 3'-end processing	TRINITY_DN100994_c0_g1_i1, TRINITY_DN100994_c0_g1_i2, TRINITY_DN100994_c0_g1_i4, TRINITY_DN100994_c0_g1_i6, TRINITY_DN100994_c0_g1_i8, TRINITY_DN101795_c0_g5_i1, TRINITY_DN102660_c0_g3_i1, TRINITY_DN102660_c0_g3_i4, TRINITY_DN102665_c0_g1_i1, TRINITY_DN102665_c0_g1_i4, TRINITY_DN103996_c0_g2_i1, TRINITY_DN104238_c2_g2_i1, TRINITY_DN104238_c2_g2_i3, TRINITY_DN104266_c0_g1_i1, TRINITY_DN104463_c0_g…
GO:0010565	0.00669851	0.995612	77	202	regulation of cellular ketone metabolic process	BP	0.36135	BP regulation of cellular ketone metabolic process	TRINITY_DN100098_c1_g1_i1, TRINITY_DN100348_c0_g1_i3, TRINITY_DN100547_c0_g8_i3, TRINITY_DN100622_c0_g1_i1, TRINITY_DN100917_c2_g2_i1, TRINITY_DN100917_c2_g2_i3, TRINITY_DN100985_c0_g1_i1, TRINITY_DN101023_c0_g4_i1, TRINITY_DN101425_c3_g1_i1, TRINITY_DN102369_c2_g4_i1, TRINITY_DN102369_c2_g8_i1, TRINITY_DN102397_c0_g1_i1, TRINITY_DN102397_c0_g1_i2, TRINITY_DN102545_c0_g1_i3, TRINITY_DN102872_c1_g…
GO:0009749	0.00677223	0.997009	25	53	response to glucose	BP	0.36135	BP response to glucose	TRINITY_DN100215_c2_g3_i1, TRINITY_DN102196_c0_g1_i1, TRINITY_DN102196_c0_g1_i2, TRINITY_DN102196_c0_g1_i3, TRINITY_DN105839_c0_g7_i1, TRINITY_DN105839_c0_g7_i2, TRINITY_DN108477_c0_g6_i1, TRINITY_DN109564_c0_g7_i2, TRINITY_DN113174_c0_g1_i1, TRINITY_DN113840_c0_g2_i1, TRINITY_DN117436_c1_g4_i1, TRINITY_DN117436_c1_g4_i2, TRINITY_DN117524_c0_g8_i1, TRINITY_DN117524_c0_g8_i2, TRINITY_DN74332_c0_g4…
GO:0043938	0.00678811	0.998685	9	14	positive regulation of sporulation	BP	0.36135	BP positive regulation of sporulation	TRINITY_DN113993_c5_g2_i1, TRINITY_DN113993_c5_g2_i2, TRINITY_DN113993_c5_g2_i4, TRINITY_DN113993_c5_g2_i5, TRINITY_DN114279_c0_g1_i2, TRINITY_DN114279_c0_g1_i3, TRINITY_DN97188_c1_g10_i2, TRINITY_DN97188_c1_g10_i3, TRINITY_DN97188_c1_g10_i5
GO:0003785	0.00685357	0.99867	9	14	actin monomer binding	MF	0.36135	MF actin monomer binding	TRINITY_DN100231_c0_g1_i1, TRINITY_DN100231_c0_g1_i2, TRINITY_DN105045_c0_g6_i1, TRINITY_DN107034_c1_g4_i2, TRINITY_DN111465_c0_g1_i3, TRINITY_DN111465_c0_g1_i5, TRINITY_DN95293_c0_g4_i1, TRINITY_DN95293_c0_g4_i2, TRINITY_DN99122_c0_g1_i2
GO:0000797	0.00686042	1	4	4	condensin core heterodimer	CC	0.36135	CC condensin core heterodimer	TRINITY_DN111776_c0_g1_i1, TRINITY_DN111776_c0_g1_i2, TRINITY_DN112121_c0_g1_i1, TRINITY_DN112121_c0_g1_i2
GO:0001555	0.00686087	1	4	4	oocyte growth	BP	0.36135	BP oocyte growth	TRINITY_DN100007_c0_g1_i1, TRINITY_DN100007_c0_g1_i2, TRINITY_DN94891_c0_g3_i1, TRINITY_DN94891_c0_g3_i3
GO:0033145	0.00686087	1	4	4	positive regulation of intracellular steroid hormone receptor signaling pathway	BP	0.36135	BP positive regulation of intracellular steroid hormone receptor signaling pathway	TRINITY_DN100007_c0_g1_i1, TRINITY_DN100007_c0_g1_i2, TRINITY_DN94891_c0_g3_i1, TRINITY_DN94891_c0_g3_i3
GO:0033148	0.00686087	1	4	4	positive regulation of intracellular estrogen receptor signaling pathway	BP	0.36135	BP positive regulation of intracellular estrogen receptor signaling pathway	TRINITY_DN100007_c0_g1_i1, TRINITY_DN100007_c0_g1_i2, TRINITY_DN94891_c0_g3_i1, TRINITY_DN94891_c0_g3_i3
GO:0090227	0.00686137	1	4	4	regulation of red or far-red light signaling pathway	BP	0.36135	BP regulation of red or far-red light signaling pathway	TRINITY_DN103475_c0_g2_i1, TRINITY_DN103475_c0_g2_i2, TRINITY_DN105482_c0_g2_i1, TRINITY_DN105482_c0_g2_i2
GO:0090228	0.00686137	1	4	4	positive regulation of red or far-red light signaling pathway	BP	0.36135	BP positive regulation of red or far-red light signaling pathway	TRINITY_DN103475_c0_g2_i1, TRINITY_DN103475_c0_g2_i2, TRINITY_DN105482_c0_g2_i1, TRINITY_DN105482_c0_g2_i2
GO:0034203	0.00686429	1	4	4	glycolipid translocation	BP	0.36135	BP glycolipid translocation	TRINITY_DN105485_c1_g1_i3, TRINITY_DN105485_c1_g1_i4, TRINITY_DN107160_c0_g4_i1, TRINITY_DN107160_c0_g4_i2
GO:0042162	0.00688781	0.996524	33	76	telomeric DNA binding	MF	0.36135	MF telomeric DNA binding	TRINITY_DN101620_c0_g1_i2, TRINITY_DN106498_c0_g2_i1, TRINITY_DN106498_c0_g2_i2, TRINITY_DN106989_c0_g14_i2, TRINITY_DN107380_c1_g3_i2, TRINITY_DN107457_c0_g1_i4, TRINITY_DN107894_c0_g2_i1, TRINITY_DN107894_c0_g2_i4, TRINITY_DN107894_c0_g2_i5, TRINITY_DN107894_c0_g2_i6, TRINITY_DN107894_c0_g4_i1, TRINITY_DN110745_c0_g6_i1, TRINITY_DN113337_c4_g2_i1, TRINITY_DN113337_c4_g2_i2, TRINITY_DN113530_c0_…
GO:0032783	0.00695477	1	4	4	ELL-EAF complex	CC	0.36135	CC ELL-EAF complex	TRINITY_DN110571_c0_g2_i3, TRINITY_DN110571_c0_g2_i5, TRINITY_DN113947_c0_g2_i1, TRINITY_DN113947_c0_g2_i2
GO:0097576	0.00698003	0.998641	9	14	vacuole fusion	BP	0.36135	BP vacuole fusion	TRINITY_DN102597_c0_g8_i1, TRINITY_DN115720_c0_g1_i3, TRINITY_DN94287_c0_g1_i2, TRINITY_DN94287_c0_g1_i3, TRINITY_DN95090_c0_g2_i1, TRINITY_DN95090_c0_g2_i2, TRINITY_DN95090_c0_g2_i3, TRINITY_DN95090_c0_g2_i4, TRINITY_DN97950_c0_g1_i1
GO:0000702	0.00699479	0.997881	14	25	oxidized base lesion DNA N-glycosylase activity	MF	0.36135	MF oxidized base lesion DNA N-glycosylase activity	TRINITY_DN100155_c0_g16_i1, TRINITY_DN100155_c0_g9_i1, TRINITY_DN102954_c0_g3_i1, TRINITY_DN104185_c3_g1_i1, TRINITY_DN104185_c3_g1_i3, TRINITY_DN104185_c3_g1_i5, TRINITY_DN104185_c3_g1_i6, TRINITY_DN104185_c3_g1_i7, TRINITY_DN104233_c0_g2_i3, TRINITY_DN108733_c0_g1_i12, TRINITY_DN108733_c0_g1_i14, TRINITY_DN108733_c0_g1_i2, TRINITY_DN108733_c0_g1_i3, TRINITY_DN93263_c0_g2_i6
GO:0016278	0.00701965	0.995369	78	208	lysine N-methyltransferase activity	MF	0.36135	MF lysine N-methyltransferase activity	TRINITY_DN100007_c0_g1_i1, TRINITY_DN100007_c0_g1_i2, TRINITY_DN100737_c0_g2_i2, TRINITY_DN100737_c0_g2_i3, TRINITY_DN100945_c1_g10_i1, TRINITY_DN100945_c1_g6_i1, TRINITY_DN100945_c1_g8_i2, TRINITY_DN102392_c2_g1_i1, TRINITY_DN102392_c2_g1_i2, TRINITY_DN102392_c2_g1_i4, TRINITY_DN105027_c1_g1_i1, TRINITY_DN105445_c0_g3_i2, TRINITY_DN105445_c0_g3_i4, TRINITY_DN105445_c0_g3_i5, TRINITY_DN105521_c0_…
GO:0016279	0.00701965	0.995369	78	208	protein-lysine N-methyltransferase activity	MF	0.36135	MF protein-lysine N-methyltransferase activity	TRINITY_DN100007_c0_g1_i1, TRINITY_DN100007_c0_g1_i2, TRINITY_DN100737_c0_g2_i2, TRINITY_DN100737_c0_g2_i3, TRINITY_DN100945_c1_g10_i1, TRINITY_DN100945_c1_g6_i1, TRINITY_DN100945_c1_g8_i2, TRINITY_DN102392_c2_g1_i1, TRINITY_DN102392_c2_g1_i2, TRINITY_DN102392_c2_g1_i4, TRINITY_DN105027_c1_g1_i1, TRINITY_DN105445_c0_g3_i2, TRINITY_DN105445_c0_g3_i4, TRINITY_DN105445_c0_g3_i5, TRINITY_DN105521_c0_…
GO:0034762	0.00702025	0.99634	36	83	regulation of transmembrane transport	BP	0.36135	BP regulation of transmembrane transport	TRINITY_DN100142_c0_g5_i1, TRINITY_DN100547_c0_g8_i3, TRINITY_DN104390_c2_g2_i1, TRINITY_DN104390_c2_g2_i3, TRINITY_DN106929_c0_g1_i1, TRINITY_DN106929_c0_g1_i3, TRINITY_DN106929_c0_g1_i4, TRINITY_DN106929_c0_g1_i5, TRINITY_DN106929_c0_g1_i6, TRINITY_DN106929_c0_g1_i8, TRINITY_DN113040_c0_g1_i3, TRINITY_DN113593_c3_g1_i1, TRINITY_DN114821_c0_g12_i1, TRINITY_DN114832_c0_g4_i3, TRINITY_DN115053_c0_…
GO:0034765	0.00702025	0.99634	36	83	regulation of ion transmembrane transport	BP	0.36135	BP regulation of ion transmembrane transport	TRINITY_DN100142_c0_g5_i1, TRINITY_DN100547_c0_g8_i3, TRINITY_DN104390_c2_g2_i1, TRINITY_DN104390_c2_g2_i3, TRINITY_DN106929_c0_g1_i1, TRINITY_DN106929_c0_g1_i3, TRINITY_DN106929_c0_g1_i4, TRINITY_DN106929_c0_g1_i5, TRINITY_DN106929_c0_g1_i6, TRINITY_DN106929_c0_g1_i8, TRINITY_DN113040_c0_g1_i3, TRINITY_DN113593_c3_g1_i1, TRINITY_DN114821_c0_g12_i1, TRINITY_DN114832_c0_g4_i3, TRINITY_DN115053_c0_…
GO:0047884	0.00718653	1	4	4	FAD diphosphatase activity	MF	0.366745	MF FAD diphosphatase activity	TRINITY_DN101905_c0_g2_i2, TRINITY_DN101905_c0_g2_i3, TRINITY_DN95423_c0_g1_i1, TRINITY_DN95423_c0_g1_i2
GO:0035336	0.00719044	0.998593	9	14	long-chain fatty-acyl-CoA metabolic process	BP	0.366745	BP long-chain fatty-acyl-CoA metabolic process	TRINITY_DN104110_c1_g1_i1, TRINITY_DN104795_c0_g1_i3, TRINITY_DN109306_c2_g1_i2, TRINITY_DN109306_c2_g1_i3, TRINITY_DN111385_c0_g3_i1, TRINITY_DN112686_c0_g2_i2, TRINITY_DN89646_c2_g1_i1, TRINITY_DN89646_c2_g1_i3, TRINITY_DN89646_c2_g1_i4
GO:0010557	0.00735785	0.994	295	870	positive regulation of macromolecule biosynthetic process	BP	0.36859	BP positive regulation of macromolecule biosynthetic process	TRINITY_DN100002_c0_g10_i2, TRINITY_DN100005_c1_g3_i1, TRINITY_DN100007_c0_g1_i1, TRINITY_DN100007_c0_g1_i2, TRINITY_DN100035_c0_g1_i1, TRINITY_DN100053_c2_g1_i2, TRINITY_DN100203_c0_g1_i1, TRINITY_DN100215_c2_g3_i1, TRINITY_DN100357_c2_g1_i1, TRINITY_DN100357_c2_g1_i2, TRINITY_DN100357_c2_g1_i3, TRINITY_DN100357_c2_g1_i7, TRINITY_DN100357_c2_g1_i8, TRINITY_DN101067_c0_g1_i1, TRINITY_DN101067_c0_…
GO:0006782	0.00736422	0.996584	27	59	protoporphyrinogen IX biosynthetic process	BP	0.36859	BP protoporphyrinogen IX biosynthetic process	TRINITY_DN100143_c0_g7_i1, TRINITY_DN100143_c0_g7_i2, TRINITY_DN100143_c0_g7_i4, TRINITY_DN100143_c0_g7_i9, TRINITY_DN100379_c0_g1_i1, TRINITY_DN100379_c0_g4_i2, TRINITY_DN100379_c0_g4_i3, TRINITY_DN100379_c0_g6_i1, TRINITY_DN100379_c0_g7_i1, TRINITY_DN102133_c0_g1_i2, TRINITY_DN104939_c1_g1_i1, TRINITY_DN116591_c0_g1_i2, TRINITY_DN65190_c0_g1_i1, TRINITY_DN65190_c0_g1_i2, TRINITY_DN67113_c0_g1_i…
GO:0046501	0.00736422	0.996584	27	59	protoporphyrinogen IX metabolic process	BP	0.36859	BP protoporphyrinogen IX metabolic process	TRINITY_DN100143_c0_g7_i1, TRINITY_DN100143_c0_g7_i2, TRINITY_DN100143_c0_g7_i4, TRINITY_DN100143_c0_g7_i9, TRINITY_DN100379_c0_g1_i1, TRINITY_DN100379_c0_g4_i2, TRINITY_DN100379_c0_g4_i3, TRINITY_DN100379_c0_g6_i1, TRINITY_DN100379_c0_g7_i1, TRINITY_DN102133_c0_g1_i2, TRINITY_DN104939_c1_g1_i1, TRINITY_DN116591_c0_g1_i2, TRINITY_DN65190_c0_g1_i1, TRINITY_DN65190_c0_g1_i2, TRINITY_DN67113_c0_g1_i…
GO:0046459	0.00744995	0.998532	9	14	short-chain fatty acid metabolic process	BP	0.36859	BP short-chain fatty acid metabolic process	TRINITY_DN108806_c1_g1_i1, TRINITY_DN108806_c1_g1_i4, TRINITY_DN108806_c1_g1_i5, TRINITY_DN108806_c1_g1_i7, TRINITY_DN114340_c1_g1_i2, TRINITY_DN116854_c1_g5_i1, TRINITY_DN82927_c0_g1_i1, TRINITY_DN82927_c0_g1_i2, TRINITY_DN93052_c0_g1_i2
GO:0008026	0.00745333	0.994718	109	300	ATP-dependent helicase activity	MF	0.36859	MF ATP-dependent helicase activity	TRINITY_DN100622_c0_g1_i1, TRINITY_DN102170_c0_g5_i1, TRINITY_DN102170_c0_g5_i3, TRINITY_DN102170_c0_g6_i1, TRINITY_DN102170_c0_g6_i2, TRINITY_DN102806_c0_g1_i1, TRINITY_DN103592_c1_g2_i1, TRINITY_DN104678_c0_g2_i3, TRINITY_DN105305_c0_g3_i1, TRINITY_DN105305_c0_g4_i1, TRINITY_DN105305_c0_g4_i2, TRINITY_DN105919_c1_g1_i2, TRINITY_DN106498_c0_g2_i1, TRINITY_DN106498_c0_g2_i2, TRINITY_DN107683_c0_g…
GO:0070035	0.00745333	0.994718	109	300	purine NTP-dependent helicase activity	MF	0.36859	MF purine NTP-dependent helicase activity	TRINITY_DN100622_c0_g1_i1, TRINITY_DN102170_c0_g5_i1, TRINITY_DN102170_c0_g5_i3, TRINITY_DN102170_c0_g6_i1, TRINITY_DN102170_c0_g6_i2, TRINITY_DN102806_c0_g1_i1, TRINITY_DN103592_c1_g2_i1, TRINITY_DN104678_c0_g2_i3, TRINITY_DN105305_c0_g3_i1, TRINITY_DN105305_c0_g4_i1, TRINITY_DN105305_c0_g4_i2, TRINITY_DN105919_c1_g1_i2, TRINITY_DN106498_c0_g2_i1, TRINITY_DN106498_c0_g2_i2, TRINITY_DN107683_c0_g…
GO:0009891	0.00745655	0.993884	311	920	positive regulation of biosynthetic process	BP	0.36859	BP positive regulation of biosynthetic process	TRINITY_DN100002_c0_g10_i2, TRINITY_DN100005_c1_g3_i1, TRINITY_DN100007_c0_g1_i1, TRINITY_DN100007_c0_g1_i2, TRINITY_DN100035_c0_g1_i1, TRINITY_DN100053_c2_g1_i2, TRINITY_DN100203_c0_g1_i1, TRINITY_DN100215_c2_g3_i1, TRINITY_DN100357_c2_g1_i1, TRINITY_DN100357_c2_g1_i2, TRINITY_DN100357_c2_g1_i3, TRINITY_DN100357_c2_g1_i7, TRINITY_DN100357_c2_g1_i8, TRINITY_DN101067_c0_g1_i1, TRINITY_DN101067_c0_…
GO:0071365	0.00749558	0.997551	15	28	cellular response to auxin stimulus	BP	0.368894	BP cellular response to auxin stimulus	TRINITY_DN101157_c0_g4_i2, TRINITY_DN101157_c0_g4_i4, TRINITY_DN102027_c0_g1_i1, TRINITY_DN102027_c0_g1_i2, TRINITY_DN104726_c0_g4_i2, TRINITY_DN105277_c0_g2_i2, TRINITY_DN108654_c0_g1_i1, TRINITY_DN108899_c0_g2_i1, TRINITY_DN108946_c0_g2_i1, TRINITY_DN108946_c0_g2_i6, TRINITY_DN114789_c1_g2_i1, TRINITY_DN114789_c1_g2_i2, TRINITY_DN53482_c0_g1_i1, TRINITY_DN80022_c0_g1_i2, TRINITY_DN90790_c1_g2_i1
GO:0042440	0.00764513	0.994301	147	408	pigment metabolic process	BP	0.374612	BP pigment metabolic process	TRINITY_DN100143_c0_g7_i1, TRINITY_DN100143_c0_g7_i2, TRINITY_DN100143_c0_g7_i4, TRINITY_DN100143_c0_g7_i9, TRINITY_DN100379_c0_g1_i1, TRINITY_DN100379_c0_g4_i2, TRINITY_DN100379_c0_g4_i3, TRINITY_DN100379_c0_g6_i1, TRINITY_DN100379_c0_g7_i1, TRINITY_DN100881_c0_g1_i1, TRINITY_DN100995_c3_g1_i1, TRINITY_DN101165_c1_g1_i1, TRINITY_DN101165_c1_g4_i1, TRINITY_DN101425_c3_g1_i1, TRINITY_DN102133_c0_g…
GO:0031348	0.00787019	0.995068	62	159	negative regulation of defense response	BP	0.382476	BP negative regulation of defense response	TRINITY_DN100994_c0_g1_i1, TRINITY_DN100994_c0_g1_i2, TRINITY_DN100994_c0_g1_i4, TRINITY_DN100994_c0_g1_i6, TRINITY_DN100994_c0_g1_i8, TRINITY_DN101142_c0_g3_i1, TRINITY_DN101651_c0_g2_i1, TRINITY_DN102368_c0_g1_i1, TRINITY_DN103153_c0_g1_i2, TRINITY_DN103333_c0_g2_i1, TRINITY_DN103734_c2_g2_i2, TRINITY_DN103850_c0_g1_i1, TRINITY_DN103850_c0_g1_i2, TRINITY_DN104241_c1_g1_i1, TRINITY_DN106727_c1_g…
GO:0030258	0.0078738	0.994269	125	349	lipid modification	BP	0.382476	BP lipid modification	TRINITY_DN100231_c0_g1_i1, TRINITY_DN100231_c0_g1_i2, TRINITY_DN100425_c0_g3_i1, TRINITY_DN101193_c0_g2_i1, TRINITY_DN101193_c0_g4_i1, TRINITY_DN102747_c0_g2_i2, TRINITY_DN102747_c0_g7_i1, TRINITY_DN102857_c1_g4_i1, TRINITY_DN103044_c4_g3_i1, TRINITY_DN103727_c3_g1_i1, TRINITY_DN103727_c3_g2_i1, TRINITY_DN104110_c1_g1_i1, TRINITY_DN104795_c0_g1_i3, TRINITY_DN105045_c0_g6_i1, TRINITY_DN105128_c0_g…
GO:0018298	0.00804583	0.99424	116	306	protein-chromophore linkage	BP	0.386267	BP protein-chromophore linkage	TRINITY_DN100452_c0_g1_i1, TRINITY_DN100452_c0_g2_i10, TRINITY_DN100452_c0_g2_i11, TRINITY_DN100452_c0_g2_i6, TRINITY_DN101612_c2_g36_i1, TRINITY_DN101612_c2_g44_i1, TRINITY_DN101612_c2_g53_i1, TRINITY_DN103801_c1_g4_i1, TRINITY_DN103801_c1_g4_i4, TRINITY_DN106388_c0_g1_i4, TRINITY_DN107206_c3_g1_i1, TRINITY_DN107255_c0_g5_i1, TRINITY_DN107255_c0_g8_i1, TRINITY_DN109369_c1_g14_i1, TRINITY_DN10936…
GO:0010305	0.00805454	0.995466	43	104	leaf vascular tissue pattern formation	BP	0.386267	BP leaf vascular tissue pattern formation	TRINITY_DN100461_c0_g2_i1, TRINITY_DN100531_c0_g5_i1, TRINITY_DN100531_c0_g5_i2, TRINITY_DN100531_c0_g5_i3, TRINITY_DN100663_c1_g2_i2, TRINITY_DN100663_c1_g2_i3, TRINITY_DN100663_c1_g2_i4, TRINITY_DN100663_c1_g2_i5, TRINITY_DN100832_c1_g1_i1, TRINITY_DN102527_c0_g1_i1, TRINITY_DN102527_c0_g1_i2, TRINITY_DN102601_c2_g2_i1, TRINITY_DN102763_c1_g1_i1, TRINITY_DN104596_c0_g1_i2, TRINITY_DN104596_c0_g…
GO:0048016	0.00805511	0.99839	9	14	inositol phosphate-mediated signaling	BP	0.386267	BP inositol phosphate-mediated signaling	TRINITY_DN111568_c1_g4_i1, TRINITY_DN116191_c0_g4_i1, TRINITY_DN116191_c0_g4_i2, TRINITY_DN116191_c0_g4_i4, TRINITY_DN118262_c1_g1_i1, TRINITY_DN118262_c1_g1_i11, TRINITY_DN118262_c1_g1_i15, TRINITY_DN118262_c1_g1_i6, TRINITY_DN118262_c1_g1_i9
GO:0010628	0.00822895	0.993225	315	935	positive regulation of gene expression	BP	0.39289	BP positive regulation of gene expression	TRINITY_DN100002_c0_g10_i2, TRINITY_DN100005_c1_g3_i1, TRINITY_DN100007_c0_g1_i1, TRINITY_DN100007_c0_g1_i2, TRINITY_DN100035_c0_g1_i1, TRINITY_DN100053_c2_g1_i2, TRINITY_DN100203_c0_g1_i1, TRINITY_DN100215_c2_g3_i1, TRINITY_DN100357_c2_g1_i1, TRINITY_DN100357_c2_g1_i2, TRINITY_DN100357_c2_g1_i3, TRINITY_DN100357_c2_g1_i7, TRINITY_DN100357_c2_g1_i8, TRINITY_DN101067_c0_g1_i1, TRINITY_DN101067_c0_…
GO:0016314	0.00826326	0.998826	7	10	phosphatidylinositol-3,4,5-trisphosphate 3-phosphatase activity	MF	0.39289	MF phosphatidylinositol-3,4,5-trisphosphate 3-phosphatase activity	TRINITY_DN87773_c0_g2_i1, TRINITY_DN91857_c0_g1_i1, TRINITY_DN91857_c0_g1_i2, TRINITY_DN98898_c0_g1_i2, TRINITY_DN98898_c0_g1_i7, TRINITY_DN99503_c0_g1_i2, TRINITY_DN99503_c0_g1_i4
GO:0031058	0.00836404	0.995755	32	74	positive regulation of histone modification	BP	0.396004	BP positive regulation of histone modification	TRINITY_DN100622_c0_g1_i1, TRINITY_DN102369_c2_g4_i1, TRINITY_DN102369_c2_g8_i1, TRINITY_DN103214_c0_g1_i1, TRINITY_DN103214_c0_g1_i2, TRINITY_DN104208_c0_g5_i1, TRINITY_DN106047_c0_g1_i2, TRINITY_DN107057_c0_g1_i1, TRINITY_DN107057_c0_g3_i2, TRINITY_DN107057_c0_g4_i1, TRINITY_DN107057_c0_g8_i1, TRINITY_DN108692_c0_g1_i2, TRINITY_DN109488_c1_g2_i1, TRINITY_DN109636_c0_g1_i2, TRINITY_DN111201_c0_g…
GO:0006400	0.00847449	0.994188	90	241	tRNA modification	BP	0.397091	BP tRNA modification	TRINITY_DN101447_c1_g1_i1, TRINITY_DN101614_c0_g5_i1, TRINITY_DN102227_c0_g3_i12, TRINITY_DN102227_c0_g3_i6, TRINITY_DN102227_c0_g3_i7, TRINITY_DN102227_c0_g3_i8, TRINITY_DN102342_c0_g5_i2, TRINITY_DN103797_c0_g2_i2, TRINITY_DN103797_c0_g2_i3, TRINITY_DN104431_c0_g2_i2, TRINITY_DN104442_c2_g2_i1, TRINITY_DN105799_c0_g2_i2, TRINITY_DN105946_c0_g1_i2, TRINITY_DN105946_c0_g5_i1, TRINITY_DN106074_c0_…
GO:0036503	0.00848497	0.998787	7	10	ERAD pathway	BP	0.397091	BP ERAD pathway	TRINITY_DN102017_c0_g1_i1, TRINITY_DN112103_c0_g1_i2, TRINITY_DN112103_c0_g1_i4, TRINITY_DN90806_c1_g1_i2, TRINITY_DN92291_c0_g1_i1, TRINITY_DN92291_c0_g1_i2, TRINITY_DN93640_c0_g1_i2
GO:0052386	0.00849316	0.996878	17	34	cell wall thickening	BP	0.397091	BP cell wall thickening	TRINITY_DN101032_c0_g4_i1, TRINITY_DN104390_c2_g2_i1, TRINITY_DN104390_c2_g2_i3, TRINITY_DN106929_c0_g1_i1, TRINITY_DN106929_c0_g1_i3, TRINITY_DN106929_c0_g1_i4, TRINITY_DN106929_c0_g1_i5, TRINITY_DN106929_c0_g1_i6, TRINITY_DN106929_c0_g1_i8, TRINITY_DN114789_c1_g2_i1, TRINITY_DN114789_c1_g2_i2, TRINITY_DN115053_c0_g2_i1, TRINITY_DN115053_c0_g2_i6, TRINITY_DN116157_c0_g1_i1, TRINITY_DN116157_c0_g…
GO:0048579	0.00866898	0.997065	15	29	negative regulation of long-day photoperiodism, flowering	BP	0.397638	BP negative regulation of long-day photoperiodism, flowering	TRINITY_DN102457_c0_g2_i2, TRINITY_DN102457_c0_g2_i4, TRINITY_DN102457_c0_g2_i6, TRINITY_DN109730_c1_g1_i11, TRINITY_DN109730_c1_g1_i2, TRINITY_DN109730_c1_g1_i3, TRINITY_DN109730_c1_g1_i4, TRINITY_DN109730_c1_g1_i5, TRINITY_DN87330_c0_g2_i1, TRINITY_DN93543_c0_g1_i1, TRINITY_DN93543_c0_g1_i2, TRINITY_DN97099_c0_g1_i2, TRINITY_DN97417_c0_g9_i1, TRINITY_DN99450_c0_g1_i1, TRINITY_DN99450_c0_g1_i2
GO:0008276	0.00869699	0.993849	104	286	protein methyltransferase activity	MF	0.397638	MF protein methyltransferase activity	TRINITY_DN100007_c0_g1_i1, TRINITY_DN100007_c0_g1_i2, TRINITY_DN100442_c0_g11_i1, TRINITY_DN100442_c0_g8_i1, TRINITY_DN100737_c0_g2_i2, TRINITY_DN100737_c0_g2_i3, TRINITY_DN100945_c1_g10_i1, TRINITY_DN100945_c1_g6_i1, TRINITY_DN100945_c1_g8_i2, TRINITY_DN102342_c0_g5_i2, TRINITY_DN102392_c2_g1_i1, TRINITY_DN102392_c2_g1_i2, TRINITY_DN102392_c2_g1_i4, TRINITY_DN105027_c1_g1_i1, TRINITY_DN105445_c0…
GO:0009853	0.00872831	0.994666	56	138	photorespiration	BP	0.397638	BP photorespiration	TRINITY_DN102857_c1_g4_i1, TRINITY_DN104101_c0_g6_i1, TRINITY_DN105145_c1_g7_i1, TRINITY_DN105145_c1_g8_i1, TRINITY_DN105145_c1_g8_i2, TRINITY_DN105730_c0_g1_i1, TRINITY_DN105730_c0_g1_i2, TRINITY_DN106145_c0_g1_i6, TRINITY_DN107609_c0_g1_i1, TRINITY_DN107609_c0_g4_i1, TRINITY_DN109651_c0_g1_i1, TRINITY_DN109651_c0_g1_i6, TRINITY_DN111140_c0_g15_i1, TRINITY_DN111140_c0_g9_i1, TRINITY_DN111679_c0_…
GO:0044275	0.00881915	0.994433	62	160	cellular carbohydrate catabolic process	BP	0.397638	BP cellular carbohydrate catabolic process	TRINITY_DN102761_c0_g1_i1, TRINITY_DN102867_c0_g21_i1, TRINITY_DN103770_c1_g1_i1, TRINITY_DN103770_c1_g2_i1, TRINITY_DN105252_c3_g2_i4, TRINITY_DN105624_c0_g4_i1, TRINITY_DN106006_c0_g2_i2, TRINITY_DN107560_c0_g1_i3, TRINITY_DN107697_c0_g2_i5, TRINITY_DN109047_c1_g1_i1, TRINITY_DN109087_c0_g1_i3, TRINITY_DN109444_c3_g4_i3, TRINITY_DN109800_c0_g1_i1, TRINITY_DN109879_c0_g1_i2, TRINITY_DN109982_c0_…
GO:0042597	0.00882692	0.99621	22	47	periplasmic space	CC	0.397638	CC periplasmic space	TRINITY_DN101735_c0_g1_i1, TRINITY_DN105673_c1_g4_i3, TRINITY_DN107184_c0_g6_i10, TRINITY_DN107184_c0_g6_i12, TRINITY_DN107184_c0_g6_i13, TRINITY_DN107184_c0_g6_i4, TRINITY_DN107184_c0_g6_i6, TRINITY_DN107184_c0_g6_i7, TRINITY_DN107184_c0_g6_i8, TRINITY_DN107835_c0_g2_i3, TRINITY_DN107835_c1_g3_i2, TRINITY_DN109348_c4_g5_i1, TRINITY_DN109428_c0_g3_i4, TRINITY_DN110544_c0_g1_i2, TRINITY_DN110568_c…
GO:0048569	0.00885926	0.99405	81	213	post-embryonic organ development	BP	0.397638	BP post-embryonic organ development	TRINITY_DN100078_c0_g2_i1, TRINITY_DN100078_c0_g2_i4, TRINITY_DN100078_c0_g2_i6, TRINITY_DN100078_c0_g2_i7, TRINITY_DN100469_c0_g7_i1, TRINITY_DN100531_c0_g5_i1, TRINITY_DN100531_c0_g5_i2, TRINITY_DN100531_c0_g5_i3, TRINITY_DN100608_c1_g2_i1, TRINITY_DN101066_c0_g1_i2, TRINITY_DN102039_c1_g3_i2, TRINITY_DN102259_c0_g3_i1, TRINITY_DN102527_c0_g1_i1, TRINITY_DN102527_c0_g1_i2, TRINITY_DN102601_c2_g…
GO:0006313	0.00897481	0.998418	8	12	transposition, DNA-mediated	BP	0.397638	BP transposition, DNA-mediated	TRINITY_DN105202_c0_g2_i1, TRINITY_DN105202_c0_g2_i2, TRINITY_DN109779_c0_g1_i1, TRINITY_DN109779_c0_g1_i2, TRINITY_DN112514_c1_g10_i4, TRINITY_DN115140_c0_g1_i5, TRINITY_DN116649_c0_g4_i6, TRINITY_DN90461_c1_g1_i2
GO:0046148	0.00898443	0.993519	116	317	pigment biosynthetic process	BP	0.397638	BP pigment biosynthetic process	TRINITY_DN100143_c0_g7_i1, TRINITY_DN100143_c0_g7_i2, TRINITY_DN100143_c0_g7_i4, TRINITY_DN100143_c0_g7_i9, TRINITY_DN100379_c0_g1_i1, TRINITY_DN100379_c0_g4_i2, TRINITY_DN100379_c0_g4_i3, TRINITY_DN100379_c0_g6_i1, TRINITY_DN100379_c0_g7_i1, TRINITY_DN100881_c0_g1_i1, TRINITY_DN101165_c1_g1_i1, TRINITY_DN101165_c1_g4_i1, TRINITY_DN101425_c3_g1_i1, TRINITY_DN102133_c0_g1_i2, TRINITY_DN103493_c0_g…
GO:0030430	0.0090136	0.999431	5	6	host cell cytoplasm	CC	0.397638	CC host cell cytoplasm	TRINITY_DN109929_c0_g8_i2, TRINITY_DN109929_c0_g8_i5, TRINITY_DN118853_c0_g1_i1, TRINITY_DN118872_c0_g1_i1, TRINITY_DN118872_c0_g1_i3
GO:0034648	0.0090436	0.999022	6	8	histone demethylase activity (H3-dimethyl-K4 specific)	MF	0.397638	MF histone demethylase activity (H3-dimethyl-K4 specific)	TRINITY_DN102798_c0_g1_i1, TRINITY_DN102798_c0_g1_i2, TRINITY_DN105450_c1_g2_i2, TRINITY_DN105450_c1_g2_i4, TRINITY_DN109322_c0_g1_i2, TRINITY_DN113050_c0_g4_i1
GO:0000027	0.00904719	0.996325	20	41	ribosomal large subunit assembly	BP	0.397638	BP ribosomal large subunit assembly	TRINITY_DN101052_c0_g1_i4, TRINITY_DN101052_c0_g1_i7, TRINITY_DN104439_c0_g2_i1, TRINITY_DN104439_c0_g2_i2, TRINITY_DN104439_c0_g2_i5, TRINITY_DN104439_c0_g3_i1, TRINITY_DN117856_c0_g2_i1, TRINITY_DN119023_c1_g3_i1, TRINITY_DN119029_c1_g1_i1, TRINITY_DN63608_c0_g1_i1, TRINITY_DN88817_c0_g2_i1, TRINITY_DN88817_c0_g6_i1, TRINITY_DN89677_c0_g1_i1, TRINITY_DN91742_c0_g2_i1, TRINITY_DN91742_c0_g2_i2, …
GO:0048555	0.00904891	0.999021	6	8	generative cell nucleus	CC	0.397638	CC generative cell nucleus	TRINITY_DN103551_c0_g1_i2, TRINITY_DN107582_c0_g1_i1, TRINITY_DN107582_c0_g1_i3, TRINITY_DN109252_c1_g1_i1, TRINITY_DN109252_c1_g1_i3, TRINITY_DN109946_c1_g3_i1
GO:0048556	0.00904891	0.999021	6	8	microsporocyte nucleus	CC	0.397638	CC microsporocyte nucleus	TRINITY_DN103551_c0_g1_i2, TRINITY_DN107582_c0_g1_i1, TRINITY_DN107582_c0_g1_i3, TRINITY_DN109252_c1_g1_i1, TRINITY_DN109252_c1_g1_i3, TRINITY_DN109946_c1_g3_i1
GO:0005663	0.00905748	0.99902	6	8	DNA replication factor C complex	CC	0.397638	CC DNA replication factor C complex	TRINITY_DN106853_c0_g1_i1, TRINITY_DN106853_c0_g1_i2, TRINITY_DN106853_c0_g1_i3, TRINITY_DN106853_c0_g1_i4, TRINITY_DN107375_c0_g1_i1, TRINITY_DN110219_c0_g3_i3
GO:0016890	0.00910731	0.999424	5	6	site-specific endodeoxyribonuclease activity, specific for altered base	MF	0.397638	MF site-specific endodeoxyribonuclease activity, specific for altered base	TRINITY_DN111962_c0_g1_i1, TRINITY_DN111962_c0_g1_i2, TRINITY_DN113530_c0_g1_i2, TRINITY_DN113530_c0_g1_i3, TRINITY_DN113530_c0_g1_i5
GO:0043137	0.00910731	0.999424	5	6	DNA replication, removal of RNA primer	BP	0.397638	BP DNA replication, removal of RNA primer	TRINITY_DN111962_c0_g1_i1, TRINITY_DN111962_c0_g1_i2, TRINITY_DN113530_c0_g1_i2, TRINITY_DN113530_c0_g1_i3, TRINITY_DN113530_c0_g1_i5
GO:0045002	0.00910731	0.999424	5	6	double-strand break repair via single-strand annealing	BP	0.397638	BP double-strand break repair via single-strand annealing	TRINITY_DN111962_c0_g1_i1, TRINITY_DN111962_c0_g1_i2, TRINITY_DN113530_c0_g1_i2, TRINITY_DN113530_c0_g1_i3, TRINITY_DN113530_c0_g1_i5
GO:0005732	0.00922973	0.995337	32	70	small nucleolar ribonucleoprotein complex	CC	0.401199	CC small nucleolar ribonucleoprotein complex	TRINITY_DN104294_c0_g1_i1, TRINITY_DN104294_c0_g1_i2, TRINITY_DN105993_c0_g3_i1, TRINITY_DN105993_c0_g3_i5, TRINITY_DN105993_c0_g3_i6, TRINITY_DN52427_c0_g2_i1, TRINITY_DN52427_c0_g3_i1, TRINITY_DN61862_c0_g4_i1, TRINITY_DN61862_c0_g6_i1, TRINITY_DN73145_c0_g4_i1, TRINITY_DN73145_c0_g4_i2, TRINITY_DN73201_c0_g1_i1, TRINITY_DN77143_c0_g1_i1, TRINITY_DN80840_c0_g1_i1, TRINITY_DN83390_c1_g1_i1, TRIN…
GO:0045296	0.00926037	0.999411	5	6	cadherin binding	MF	0.401199	MF cadherin binding	TRINITY_DN103563_c1_g2_i1, TRINITY_DN103563_c1_g2_i2, TRINITY_DN103563_c1_g2_i3, TRINITY_DN112307_c1_g1_i1, TRINITY_DN114821_c0_g12_i1
GO:0016874	0.00930205	0.991925	567	1751	ligase activity	MF	0.401455	MF ligase activity	TRINITY_DN100285_c1_g2_i1, TRINITY_DN100285_c1_g2_i2, TRINITY_DN100285_c1_g2_i3, TRINITY_DN100285_c1_g2_i4, TRINITY_DN100285_c2_g1_i1, TRINITY_DN100285_c2_g1_i2, TRINITY_DN100293_c0_g2_i1, TRINITY_DN100321_c0_g1_i2, TRINITY_DN100366_c3_g2_i1, TRINITY_DN100452_c0_g2_i10, TRINITY_DN100452_c0_g2_i11, TRINITY_DN100588_c1_g3_i1, TRINITY_DN100687_c0_g1_i1, TRINITY_DN100962_c3_g1_i1, TRINITY_DN100962_c3…
GO:0004088	0.00944619	0.998968	6	8	carbamoyl-phosphate synthase (glutamine-hydrolyzing) activity	MF	0.404564	MF carbamoyl-phosphate synthase (glutamine-hydrolyzing) activity	TRINITY_DN113546_c2_g1_i3, TRINITY_DN90003_c1_g1_i1, TRINITY_DN94695_c0_g1_i1, TRINITY_DN94695_c0_g1_i2, TRINITY_DN98074_c0_g2_i1, TRINITY_DN98935_c2_g2_i2
GO:0005951	0.00944619	0.998968	6	8	carbamoyl-phosphate synthase complex	CC	0.404564	CC carbamoyl-phosphate synthase complex	TRINITY_DN113546_c2_g1_i3, TRINITY_DN90003_c1_g1_i1, TRINITY_DN94695_c0_g1_i1, TRINITY_DN94695_c0_g1_i2, TRINITY_DN98074_c0_g2_i1, TRINITY_DN98935_c2_g2_i2
GO:0045491	0.00949627	0.994463	46	114	xylan metabolic process	BP	0.40496	BP xylan metabolic process	TRINITY_DN103705_c0_g1_i4, TRINITY_DN103705_c0_g1_i5, TRINITY_DN104446_c1_g3_i1, TRINITY_DN104446_c1_g3_i2, TRINITY_DN104922_c0_g1_i3, TRINITY_DN104922_c0_g1_i6, TRINITY_DN105452_c0_g1_i1, TRINITY_DN107184_c0_g6_i10, TRINITY_DN107184_c0_g6_i12, TRINITY_DN107184_c0_g6_i8, TRINITY_DN107663_c0_g1_i2, TRINITY_DN109343_c0_g2_i2, TRINITY_DN109432_c1_g3_i1, TRINITY_DN110554_c0_g1_i1, TRINITY_DN110554_c0…
GO:0031648	0.00952762	0.997691	10	17	protein destabilization	BP	0.40496	BP protein destabilization	TRINITY_DN102017_c0_g1_i1, TRINITY_DN103271_c0_g1_i2, TRINITY_DN104241_c1_g1_i1, TRINITY_DN112103_c0_g1_i2, TRINITY_DN112103_c0_g1_i4, TRINITY_DN90806_c1_g1_i2, TRINITY_DN92291_c0_g1_i1, TRINITY_DN92291_c0_g1_i2, TRINITY_DN93640_c0_g1_i2, TRINITY_DN97526_c0_g1_i2
GO:0005976	0.00958813	0.991991	353	1053	polysaccharide metabolic process	BP	0.405362	BP polysaccharide metabolic process	TRINITY_DN100024_c0_g6_i1, TRINITY_DN100505_c0_g2_i1, TRINITY_DN100505_c0_g2_i2, TRINITY_DN100505_c0_g2_i4, TRINITY_DN101009_c0_g1_i3, TRINITY_DN101032_c0_g4_i1, TRINITY_DN101127_c0_g2_i1, TRINITY_DN101127_c0_g4_i1, TRINITY_DN101272_c0_g1_i1, TRINITY_DN101319_c0_g1_i2, TRINITY_DN101339_c0_g15_i3, TRINITY_DN101339_c0_g7_i1, TRINITY_DN101484_c0_g2_i1, TRINITY_DN101500_c0_g1_i1, TRINITY_DN101500_c0_…
GO:0009269	0.00960932	0.996575	16	31	response to desiccation	BP	0.405362	BP response to desiccation	TRINITY_DN103221_c1_g10_i1, TRINITY_DN104936_c2_g1_i1, TRINITY_DN107771_c0_g3_i1, TRINITY_DN112587_c2_g4_i6, TRINITY_DN116189_c0_g1_i1, TRINITY_DN8023_c0_g5_i1, TRINITY_DN87958_c0_g10_i1, TRINITY_DN88409_c0_g3_i1, TRINITY_DN88409_c0_g3_i3, TRINITY_DN91015_c2_g1_i1, TRINITY_DN92245_c1_g3_i1, TRINITY_DN92245_c1_g3_i2, TRINITY_DN92245_c1_g3_i4, TRINITY_DN97414_c1_g1_i1, TRINITY_DN97414_c1_g1_i2, TRI…
GO:0006650	0.00976031	0.992422	182	525	glycerophospholipid metabolic process	BP	0.410189	BP glycerophospholipid metabolic process	TRINITY_DN100231_c0_g1_i1, TRINITY_DN100231_c0_g1_i2, TRINITY_DN101193_c0_g2_i1, TRINITY_DN101193_c0_g4_i1, TRINITY_DN102108_c0_g5_i1, TRINITY_DN102108_c0_g5_i2, TRINITY_DN102236_c0_g2_i1, TRINITY_DN102236_c0_g2_i3, TRINITY_DN102747_c0_g2_i2, TRINITY_DN102747_c0_g7_i1, TRINITY_DN104100_c0_g2_i1, TRINITY_DN104100_c0_g2_i2, TRINITY_DN104100_c0_g2_i3, TRINITY_DN104639_c2_g2_i5, TRINITY_DN104639_c2_g…
GO:0004076	0.00980668	1	4	4	biotin synthase activity	MF	0.410509	MF biotin synthase activity	TRINITY_DN115770_c3_g2_i1, TRINITY_DN115770_c3_g2_i2, TRINITY_DN116243_c0_g8_i1, TRINITY_DN116243_c0_g9_i1
GO:0006857	0.00984111	0.994937	32	74	oligopeptide transport	BP	0.410509	BP oligopeptide transport	TRINITY_DN100856_c0_g2_i1, TRINITY_DN103632_c0_g10_i1, TRINITY_DN103632_c0_g6_i1, TRINITY_DN105417_c0_g6_i1, TRINITY_DN106601_c2_g4_i4, TRINITY_DN107518_c0_g1_i4, TRINITY_DN107786_c0_g10_i6, TRINITY_DN107786_c0_g10_i9, TRINITY_DN109255_c0_g1_i2, TRINITY_DN109994_c0_g2_i1, TRINITY_DN110728_c0_g3_i1, TRINITY_DN110728_c0_g3_i3, TRINITY_DN110728_c0_g3_i4, TRINITY_DN110927_c0_g1_i2, TRINITY_DN111610_c…
GO:0008887	0.00999535	0.999351	5	6	glycerate kinase activity	MF	0.415399	MF glycerate kinase activity	TRINITY_DN96094_c0_g3_i1, TRINITY_DN96094_c0_g5_i1, TRINITY_DN96094_c0_g5_i2, TRINITY_DN96094_c0_g5_i4, TRINITY_DN96094_c0_g5_i5
GO:0009660	0.0100853	0.997047	12	22	amyloplast organization	BP	0.417591	BP amyloplast organization	TRINITY_DN107445_c0_g1_i1, TRINITY_DN107445_c0_g1_i4, TRINITY_DN107445_c0_g1_i5, TRINITY_DN107445_c0_g1_i6, TRINITY_DN107445_c0_g1_i7, TRINITY_DN107445_c1_g2_i2, TRINITY_DN114174_c1_g1_i1, TRINITY_DN114174_c1_g1_i3, TRINITY_DN114174_c1_g1_i4, TRINITY_DN115234_c0_g3_i1, TRINITY_DN117072_c1_g1_i3, TRINITY_DN118065_c1_g1_i3
GO:0042765	0.0101579	0.99751	10	17	GPI-anchor transamidase complex	CC	0.419051	CC GPI-anchor transamidase complex	TRINITY_DN104310_c0_g1_i1, TRINITY_DN104310_c0_g1_i2, TRINITY_DN104720_c1_g7_i2, TRINITY_DN104852_c0_g1_i1, TRINITY_DN105125_c0_g3_i3, TRINITY_DN105825_c0_g1_i1, TRINITY_DN111957_c1_g1_i1, TRINITY_DN114352_c0_g1_i1, TRINITY_DN90224_c0_g2_i1, TRINITY_DN95727_c0_g2_i2
GO:0009791	0.0102659	0.991274	422	1277	post-embryonic development	BP	0.421956	BP post-embryonic development	TRINITY_DN100033_c0_g1_i1, TRINITY_DN100078_c0_g2_i1, TRINITY_DN100078_c0_g2_i4, TRINITY_DN100078_c0_g2_i6, TRINITY_DN100078_c0_g2_i7, TRINITY_DN100110_c0_g1_i1, TRINITY_DN100348_c0_g1_i3, TRINITY_DN100425_c0_g3_i1, TRINITY_DN100469_c0_g7_i1, TRINITY_DN100531_c0_g5_i1, TRINITY_DN100531_c0_g5_i2, TRINITY_DN100531_c0_g5_i3, TRINITY_DN100608_c1_g2_i1, TRINITY_DN100993_c2_g2_i1, TRINITY_DN100993_c2_g…
GO:0032048	0.0103446	0.997457	10	17	cardiolipin metabolic process	BP	0.422752	BP cardiolipin metabolic process	TRINITY_DN107489_c1_g1_i1, TRINITY_DN107489_c1_g1_i3, TRINITY_DN108845_c0_g2_i8, TRINITY_DN109039_c0_g3_i5, TRINITY_DN109070_c0_g1_i1, TRINITY_DN110048_c0_g1_i1, TRINITY_DN110048_c0_g1_i2, TRINITY_DN110048_c0_g1_i3, TRINITY_DN118426_c0_g1_i1, TRINITY_DN118426_c0_g1_i2
GO:0030897	0.0103744	0.997448	10	17	HOPS complex	CC	0.422752	CC HOPS complex	TRINITY_DN100320_c0_g1_i1, TRINITY_DN100570_c0_g2_i1, TRINITY_DN102597_c0_g8_i1, TRINITY_DN112427_c0_g1_i1, TRINITY_DN94287_c0_g1_i2, TRINITY_DN94287_c0_g1_i3, TRINITY_DN95090_c0_g2_i1, TRINITY_DN95090_c0_g2_i2, TRINITY_DN95090_c0_g2_i3, TRINITY_DN95090_c0_g2_i4
GO:0003906	0.0104137	0.994824	29	66	DNA-(apurinic or apyrimidinic site) lyase activity	MF	0.422752	MF DNA-(apurinic or apyrimidinic site) lyase activity	TRINITY_DN100155_c0_g16_i1, TRINITY_DN100155_c0_g9_i1, TRINITY_DN100543_c0_g3_i1, TRINITY_DN102954_c0_g3_i1, TRINITY_DN104185_c3_g1_i1, TRINITY_DN104185_c3_g1_i3, TRINITY_DN104185_c3_g1_i5, TRINITY_DN104185_c3_g1_i6, TRINITY_DN104185_c3_g1_i7, TRINITY_DN104233_c0_g2_i3, TRINITY_DN105381_c0_g2_i1, TRINITY_DN108733_c0_g1_i12, TRINITY_DN108733_c0_g1_i14, TRINITY_DN108733_c0_g1_i2, TRINITY_DN108733_c…
GO:0010413	0.010436	0.99544	22	47	glucuronoxylan metabolic process	BP	0.422752	BP glucuronoxylan metabolic process	TRINITY_DN103705_c0_g1_i4, TRINITY_DN103705_c0_g1_i5, TRINITY_DN104446_c1_g3_i1, TRINITY_DN104446_c1_g3_i2, TRINITY_DN104922_c0_g1_i3, TRINITY_DN104922_c0_g1_i6, TRINITY_DN107663_c0_g1_i2, TRINITY_DN109432_c1_g3_i1, TRINITY_DN111170_c0_g1_i1, TRINITY_DN111170_c0_g1_i2, TRINITY_DN115473_c0_g1_i5, TRINITY_DN115473_c0_g1_i6, TRINITY_DN116375_c1_g1_i1, TRINITY_DN116375_c1_g1_i2, TRINITY_DN116375_c1_g…
GO:0008033	0.0105085	0.992009	154	439	tRNA processing	BP	0.424158	BP tRNA processing	TRINITY_DN100132_c1_g1_i1, TRINITY_DN101165_c1_g1_i1, TRINITY_DN101447_c1_g1_i1, TRINITY_DN101614_c0_g5_i1, TRINITY_DN102227_c0_g3_i12, TRINITY_DN102227_c0_g3_i6, TRINITY_DN102227_c0_g3_i7, TRINITY_DN102227_c0_g3_i8, TRINITY_DN102301_c0_g10_i1, TRINITY_DN102301_c0_g9_i1, TRINITY_DN102342_c0_g5_i2, TRINITY_DN103161_c1_g2_i1, TRINITY_DN103620_c1_g1_i1, TRINITY_DN103620_c1_g1_i2, TRINITY_DN103797_c0…
GO:0048639	0.0106103	0.995578	20	42	positive regulation of developmental growth	BP	0.426699	BP positive regulation of developmental growth	TRINITY_DN102403_c2_g2_i1, TRINITY_DN102403_c2_g2_i3, TRINITY_DN102403_c2_g2_i7, TRINITY_DN105721_c5_g1_i2, TRINITY_DN105721_c5_g1_i4, TRINITY_DN105721_c5_g1_i5, TRINITY_DN107767_c1_g1_i2, TRINITY_DN110262_c0_g1_i3, TRINITY_DN80531_c1_g1_i1, TRINITY_DN80531_c1_g1_i2, TRINITY_DN83389_c0_g1_i1, TRINITY_DN91023_c0_g1_i1, TRINITY_DN91023_c0_g1_i2, TRINITY_DN92413_c1_g2_i1, TRINITY_DN92413_c1_g2_i2, T…
GO:0005982	0.0106975	0.993309	57	147	starch metabolic process	BP	0.426699	BP starch metabolic process	TRINITY_DN101009_c0_g1_i3, TRINITY_DN101664_c1_g1_i1, TRINITY_DN101664_c1_g1_i2, TRINITY_DN102761_c0_g1_i1, TRINITY_DN103469_c1_g3_i1, TRINITY_DN103770_c1_g1_i1, TRINITY_DN103770_c1_g2_i1, TRINITY_DN105252_c3_g2_i4, TRINITY_DN105624_c0_g4_i1, TRINITY_DN107560_c0_g1_i3, TRINITY_DN109047_c1_g1_i1, TRINITY_DN109444_c3_g4_i3, TRINITY_DN109982_c0_g4_i1, TRINITY_DN109982_c0_g4_i2, TRINITY_DN109982_c0_g…
GO:0009953	0.0107349	0.999288	5	6	dorsal/ventral pattern formation	BP	0.426699	BP dorsal/ventral pattern formation	TRINITY_DN83293_c0_g2_i1, TRINITY_DN98736_c2_g1_i1, TRINITY_DN98736_c2_g1_i4, TRINITY_DN99781_c4_g1_i2, TRINITY_DN99781_c4_g1_i4
GO:0010981	0.0107616	0.998785	6	8	regulation of cell wall macromolecule metabolic process	BP	0.426699	BP regulation of cell wall macromolecule metabolic process	TRINITY_DN102196_c0_g1_i1, TRINITY_DN102196_c0_g1_i2, TRINITY_DN102196_c0_g1_i3, TRINITY_DN105839_c0_g7_i1, TRINITY_DN105839_c0_g7_i2, TRINITY_DN81435_c0_g1_i1
GO:2001009	0.0107616	0.998785	6	8	regulation of plant-type cell wall cellulose biosynthetic process	BP	0.426699	BP regulation of plant-type cell wall cellulose biosynthetic process	TRINITY_DN102196_c0_g1_i1, TRINITY_DN102196_c0_g1_i2, TRINITY_DN102196_c0_g1_i3, TRINITY_DN105839_c0_g7_i1, TRINITY_DN105839_c0_g7_i2, TRINITY_DN81435_c0_g1_i1
GO:0031957	0.0108107	0.998778	6	8	very long-chain fatty acid-CoA ligase activity	MF	0.427138	MF very long-chain fatty acid-CoA ligase activity	TRINITY_DN102653_c1_g3_i1, TRINITY_DN88905_c0_g1_i1, TRINITY_DN88905_c0_g1_i2, TRINITY_DN91684_c0_g4_i1, TRINITY_DN93176_c0_g2_i1, TRINITY_DN93176_c0_g2_i2
GO:0000703	0.0110648	0.997965	8	12	oxidized pyrimidine nucleobase lesion DNA N-glycosylase activity	MF	0.435491	MF oxidized pyrimidine nucleobase lesion DNA N-glycosylase activity	TRINITY_DN100155_c0_g16_i1, TRINITY_DN100155_c0_g9_i1, TRINITY_DN104185_c3_g1_i1, TRINITY_DN104185_c3_g1_i3, TRINITY_DN104185_c3_g1_i5, TRINITY_DN104185_c3_g1_i6, TRINITY_DN104185_c3_g1_i7, TRINITY_DN93263_c0_g2_i6
GO:0009881	0.0111039	0.993176	53	135	photoreceptor activity	MF	0.435491	MF photoreceptor activity	TRINITY_DN100452_c0_g1_i1, TRINITY_DN100452_c0_g2_i10, TRINITY_DN100452_c0_g2_i11, TRINITY_DN100452_c0_g2_i6, TRINITY_DN103801_c1_g4_i1, TRINITY_DN103801_c1_g4_i4, TRINITY_DN106388_c0_g1_i4, TRINITY_DN107255_c0_g5_i1, TRINITY_DN107255_c0_g8_i1, TRINITY_DN109718_c0_g1_i1, TRINITY_DN109718_c0_g1_i3, TRINITY_DN109718_c0_g1_i5, TRINITY_DN113767_c3_g5_i2, TRINITY_DN113767_c3_g5_i3, TRINITY_DN114148_c1…
GO:0009057	0.0111386	0.990453	458	1395	macromolecule catabolic process	BP	0.435491	BP macromolecule catabolic process	TRINITY_DN100024_c0_g6_i1, TRINITY_DN100064_c1_g3_i1, TRINITY_DN100155_c0_g16_i1, TRINITY_DN100155_c0_g9_i1, TRINITY_DN100567_c0_g1_i1, TRINITY_DN100685_c0_g1_i4, TRINITY_DN100970_c0_g4_i1, TRINITY_DN101094_c0_g1_i1, TRINITY_DN101147_c0_g1_i2, TRINITY_DN101272_c0_g1_i1, TRINITY_DN101339_c0_g15_i3, TRINITY_DN101339_c0_g7_i1, TRINITY_DN101669_c0_g3_i1, TRINITY_DN101728_c0_g2_i1, TRINITY_DN101728_c0…
GO:0030337	0.0113766	0.998698	6	8	DNA polymerase processivity factor activity	MF	0.442175	MF DNA polymerase processivity factor activity	TRINITY_DN118359_c1_g2_i1, TRINITY_DN87505_c0_g4_i1, TRINITY_DN87505_c0_g4_i2, TRINITY_DN87505_c0_g4_i3, TRINITY_DN90234_c0_g1_i1, TRINITY_DN90234_c0_g1_i2
GO:0000311	0.0114524	0.998687	6	8	plastid large ribosomal subunit	CC	0.442175	CC plastid large ribosomal subunit	TRINITY_DN100908_c1_g7_i1, TRINITY_DN104214_c2_g4_i10, TRINITY_DN104214_c2_g4_i3, TRINITY_DN93893_c0_g2_i1, TRINITY_DN94126_c1_g7_i1, TRINITY_DN98257_c0_g1_i1
GO:0047513	0.0114698	0.998684	6	8	1,2-alpha-L-fucosidase activity	MF	0.442175	MF 1,2-alpha-L-fucosidase activity	TRINITY_DN103360_c0_g1_i3, TRINITY_DN103360_c0_g1_i4, TRINITY_DN104603_c0_g10_i1, TRINITY_DN104603_c0_g10_i2, TRINITY_DN104603_c0_g2_i1, TRINITY_DN104603_c0_g9_i1
GO:0048497	0.0114834	0.99657	12	22	maintenance of floral organ identity	BP	0.442175	BP maintenance of floral organ identity	TRINITY_DN102493_c0_g2_i1, TRINITY_DN104619_c0_g1_i2, TRINITY_DN106934_c0_g1_i2, TRINITY_DN109111_c1_g4_i1, TRINITY_DN113711_c0_g4_i1, TRINITY_DN113711_c0_g4_i3, TRINITY_DN118555_c1_g1_i2, TRINITY_DN77228_c0_g1_i1, TRINITY_DN77228_c0_g1_i3, TRINITY_DN87442_c0_g1_i1, TRINITY_DN87442_c0_g1_i2, TRINITY_DN99242_c0_g3_i6
GO:0009909	0.0115065	0.991202	156	448	regulation of flower development	BP	0.442175	BP regulation of flower development	TRINITY_DN100663_c1_g2_i2, TRINITY_DN100663_c1_g2_i3, TRINITY_DN100663_c1_g2_i4, TRINITY_DN100663_c1_g2_i5, TRINITY_DN101037_c0_g2_i1, TRINITY_DN101037_c0_g6_i1, TRINITY_DN101142_c0_g3_i1, TRINITY_DN101368_c0_g3_i1, TRINITY_DN101368_c0_g3_i2, TRINITY_DN101509_c0_g2_i11, TRINITY_DN101509_c0_g2_i2, TRINITY_DN101615_c0_g12_i1, TRINITY_DN101615_c0_g13_i1, TRINITY_DN101615_c0_g7_i1, TRINITY_DN102027_c…
GO:0010072	0.0115834	0.994757	23	50	primary shoot apical meristem specification	BP	0.44361	BP primary shoot apical meristem specification	TRINITY_DN102808_c2_g3_i1, TRINITY_DN102808_c2_g3_i3, TRINITY_DN105056_c0_g1_i2, TRINITY_DN105098_c0_g2_i2, TRINITY_DN107301_c0_g1_i1, TRINITY_DN107301_c0_g1_i2, TRINITY_DN107751_c1_g3_i2, TRINITY_DN108654_c0_g1_i1, TRINITY_DN108899_c0_g2_i1, TRINITY_DN112731_c0_g2_i2, TRINITY_DN113753_c2_g1_i2, TRINITY_DN113753_c2_g1_i3, TRINITY_DN113753_c2_g1_i4, TRINITY_DN114481_c1_g1_i1, TRINITY_DN115735_c1_g…
GO:0080110	0.0117811	0.996011	14	27	sporopollenin biosynthetic process	BP	0.446757	BP sporopollenin biosynthetic process	TRINITY_DN101429_c1_g1_i2, TRINITY_DN101429_c2_g4_i1, TRINITY_DN105701_c2_g4_i3, TRINITY_DN108476_c0_g5_i1, TRINITY_DN108476_c0_g5_i3, TRINITY_DN114605_c1_g1_i1, TRINITY_DN118287_c9_g2_i1, TRINITY_DN118287_c9_g3_i1, TRINITY_DN118580_c6_g1_i1, TRINITY_DN82184_c0_g1_i1, TRINITY_DN83034_c0_g2_i1, TRINITY_DN87122_c3_g2_i1, TRINITY_DN92316_c1_g1_i1, TRINITY_DN98718_c1_g1_i1
GO:0017062	0.0118249	0.998633	6	8	respiratory chain complex III assembly	BP	0.446757	BP respiratory chain complex III assembly	TRINITY_DN102417_c0_g2_i1, TRINITY_DN102417_c0_g2_i2, TRINITY_DN103540_c1_g13_i1, TRINITY_DN103540_c1_g9_i1, TRINITY_DN112290_c3_g1_i1, TRINITY_DN95441_c0_g1_i1
GO:0034551	0.0118249	0.998633	6	8	mitochondrial respiratory chain complex III assembly	BP	0.446757	BP mitochondrial respiratory chain complex III assembly	TRINITY_DN102417_c0_g2_i1, TRINITY_DN102417_c0_g2_i2, TRINITY_DN103540_c1_g13_i1, TRINITY_DN103540_c1_g9_i1, TRINITY_DN112290_c3_g1_i1, TRINITY_DN95441_c0_g1_i1
GO:0097033	0.0118249	0.998633	6	8	mitochondrial respiratory chain complex III biogenesis	BP	0.446757	BP mitochondrial respiratory chain complex III biogenesis	TRINITY_DN102417_c0_g2_i1, TRINITY_DN102417_c0_g2_i2, TRINITY_DN103540_c1_g13_i1, TRINITY_DN103540_c1_g9_i1, TRINITY_DN112290_c3_g1_i1, TRINITY_DN95441_c0_g1_i1
GO:0044815	0.0120764	0.991446	101	256	DNA packaging complex	CC	0.454727	CC DNA packaging complex	TRINITY_DN100622_c0_g1_i1, TRINITY_DN100641_c1_g1_i3, TRINITY_DN100641_c1_g1_i6, TRINITY_DN100641_c1_g1_i9, TRINITY_DN10080_c0_g5_i1, TRINITY_DN10080_c0_g9_i1, TRINITY_DN101855_c0_g2_i1, TRINITY_DN104353_c0_g2_i2, TRINITY_DN104353_c0_g2_i3, TRINITY_DN104353_c0_g2_i4, TRINITY_DN104353_c0_g2_i5, TRINITY_DN104353_c0_g2_i6, TRINITY_DN104353_c0_g5_i1, TRINITY_DN105656_c0_g6_i1, TRINITY_DN106803_c1_g14…
GO:0042834	0.0123696	0.999146	5	6	peptidoglycan binding	MF	0.464212	MF peptidoglycan binding	TRINITY_DN105047_c0_g1_i1, TRINITY_DN105047_c0_g1_i2, TRINITY_DN106677_c0_g1_i1, TRINITY_DN106677_c0_g1_i3, TRINITY_DN106677_c0_g2_i1
GO:0009657	0.0124193	0.99042	163	469	plastid organization	BP	0.464523	BP plastid organization	TRINITY_DN100089_c1_g5_i2, TRINITY_DN100089_c1_g5_i3, TRINITY_DN100712_c0_g1_i8, TRINITY_DN100728_c0_g1_i1, TRINITY_DN100757_c1_g1_i1, TRINITY_DN100813_c0_g1_i1, TRINITY_DN100881_c0_g1_i1, TRINITY_DN101613_c0_g10_i1, TRINITY_DN101613_c0_g3_i1, TRINITY_DN101954_c0_g2_i2, TRINITY_DN102049_c0_g1_i2, TRINITY_DN102049_c0_g1_i3, TRINITY_DN103475_c0_g2_i1, TRINITY_DN103475_c0_g2_i2, TRINITY_DN103642_c0_…
GO:0051241	0.0126133	0.99076	115	325	negative regulation of multicellular organismal process	BP	0.470212	BP negative regulation of multicellular organismal process	TRINITY_DN100452_c0_g2_i10, TRINITY_DN100807_c0_g1_i1, TRINITY_DN100807_c0_g1_i3, TRINITY_DN101509_c0_g2_i11, TRINITY_DN101509_c0_g2_i2, TRINITY_DN102027_c0_g1_i1, TRINITY_DN102027_c0_g1_i2, TRINITY_DN102457_c0_g2_i2, TRINITY_DN102457_c0_g2_i4, TRINITY_DN102457_c0_g2_i6, TRINITY_DN102584_c0_g1_i2, TRINITY_DN103333_c0_g2_i1, TRINITY_DN104241_c1_g1_i1, TRINITY_DN104726_c0_g4_i2, TRINITY_DN104999_c0…
GO:0006007	0.0127321	0.99759	8	12	glucose catabolic process	BP	0.470885	BP glucose catabolic process	TRINITY_DN78065_c0_g10_i1, TRINITY_DN83878_c0_g2_i1, TRINITY_DN93175_c0_g2_i2, TRINITY_DN94876_c2_g1_i1, TRINITY_DN94876_c2_g4_i1, TRINITY_DN94876_c2_g7_i1, TRINITY_DN95826_c0_g1_i1, TRINITY_DN95826_c0_g4_i1
GO:0045944	0.0127516	0.990924	98	269	positive regulation of transcription from RNA polymerase II promoter	BP	0.470885	BP positive regulation of transcription from RNA polymerase II promoter	TRINITY_DN100002_c0_g10_i2, TRINITY_DN100007_c0_g1_i1, TRINITY_DN100007_c0_g1_i2, TRINITY_DN100035_c0_g1_i1, TRINITY_DN100203_c0_g1_i1, TRINITY_DN101067_c0_g1_i1, TRINITY_DN101067_c0_g1_i2, TRINITY_DN101147_c0_g1_i2, TRINITY_DN101301_c0_g1_i1, TRINITY_DN102467_c1_g33_i1, TRINITY_DN102467_c2_g13_i1, TRINITY_DN104107_c0_g1_i4, TRINITY_DN105224_c0_g2_i3, TRINITY_DN106063_c0_g2_i1, TRINITY_DN106063_c…
GO:0004040	0.0127979	0.996112	12	22	amidase activity	MF	0.470885	MF amidase activity	TRINITY_DN100321_c0_g1_i2, TRINITY_DN104430_c0_g5_i2, TRINITY_DN107985_c0_g2_i1, TRINITY_DN107985_c0_g2_i3, TRINITY_DN107985_c0_g2_i6, TRINITY_DN111187_c0_g1_i1, TRINITY_DN111187_c0_g1_i2, TRINITY_DN113525_c0_g1_i2, TRINITY_DN113525_c0_g1_i3, TRINITY_DN113525_c0_g1_i6, TRINITY_DN115249_c1_g1_i1, TRINITY_DN115249_c1_g1_i3
GO:0032049	0.0127992	0.997034	9	15	cardiolipin biosynthetic process	BP	0.470885	BP cardiolipin biosynthetic process	TRINITY_DN107489_c1_g1_i1, TRINITY_DN107489_c1_g1_i3, TRINITY_DN108845_c0_g2_i8, TRINITY_DN109039_c0_g3_i5, TRINITY_DN110048_c0_g1_i1, TRINITY_DN110048_c0_g1_i2, TRINITY_DN110048_c0_g1_i3, TRINITY_DN118426_c0_g1_i1, TRINITY_DN118426_c0_g1_i2
GO:0006273	0.0128595	0.99497	17	35	lagging strand elongation	BP	0.471557	BP lagging strand elongation	TRINITY_DN105652_c2_g1_i1, TRINITY_DN111838_c0_g1_i2, TRINITY_DN111838_c0_g1_i3, TRINITY_DN111838_c0_g1_i5, TRINITY_DN111838_c0_g1_i6, TRINITY_DN111838_c0_g1_i7, TRINITY_DN113530_c0_g1_i6, TRINITY_DN114093_c0_g1_i1, TRINITY_DN114093_c0_g2_i2, TRINITY_DN114888_c0_g4_i5, TRINITY_DN116318_c1_g2_i3, TRINITY_DN116485_c0_g13_i2, TRINITY_DN116633_c0_g1_i1, TRINITY_DN117567_c0_g1_i2, TRINITY_DN97020_c0_g…
GO:0004725	0.0129684	0.992368	44	109	protein tyrosine phosphatase activity	MF	0.474	MF protein tyrosine phosphatase activity	TRINITY_DN100183_c0_g12_i1, TRINITY_DN100183_c0_g9_i1, TRINITY_DN101770_c0_g1_i2, TRINITY_DN101803_c1_g2_i1, TRINITY_DN103714_c0_g1_i1, TRINITY_DN104424_c0_g3_i2, TRINITY_DN104424_c0_g3_i3, TRINITY_DN104424_c0_g3_i4, TRINITY_DN106849_c0_g3_i7, TRINITY_DN106891_c0_g1_i3, TRINITY_DN108394_c0_g3_i4, TRINITY_DN108394_c0_g3_i6, TRINITY_DN108394_c0_g3_i7, TRINITY_DN109093_c3_g5_i3, TRINITY_DN109093_c3_…
GO:0043248	0.0130715	0.995088	16	32	proteasome assembly	BP	0.476217	BP proteasome assembly	TRINITY_DN107948_c0_g4_i1, TRINITY_DN108820_c0_g1_i3, TRINITY_DN112041_c1_g1_i1, TRINITY_DN113637_c0_g1_i1, TRINITY_DN60639_c0_g2_i1, TRINITY_DN83011_c1_g1_i1, TRINITY_DN83272_c0_g1_i1, TRINITY_DN84908_c0_g1_i1, TRINITY_DN86215_c0_g1_i1, TRINITY_DN89890_c0_g1_i3, TRINITY_DN89890_c0_g1_i4, TRINITY_DN92008_c0_g1_i1, TRINITY_DN92456_c0_g1_i1, TRINITY_DN92456_c0_g1_i4, TRINITY_DN92898_c0_g1_i1, TRINI…
GO:2001022	0.0131146	0.994858	17	35	positive regulation of response to DNA damage stimulus	BP	0.476241	BP positive regulation of response to DNA damage stimulus	TRINITY_DN105887_c0_g2_i1, TRINITY_DN105887_c0_g2_i4, TRINITY_DN106080_c0_g2_i3, TRINITY_DN108365_c1_g2_i2, TRINITY_DN108365_c1_g2_i4, TRINITY_DN110385_c0_g2_i1, TRINITY_DN110854_c0_g1_i3, TRINITY_DN110854_c0_g3_i1, TRINITY_DN110854_c0_g5_i1, TRINITY_DN113425_c0_g3_i3, TRINITY_DN115048_c0_g2_i2, TRINITY_DN80699_c0_g2_i1, TRINITY_DN80699_c0_g2_i3, TRINITY_DN88434_c0_g1_i1, TRINITY_DN88434_c0_g1_i2…
GO:0006580	0.013238	0.999068	5	6	ethanolamine metabolic process	BP	0.477633	BP ethanolamine metabolic process	TRINITY_DN108217_c2_g12_i1, TRINITY_DN108217_c2_g14_i1, TRINITY_DN108217_c2_g2_i1, TRINITY_DN108217_c2_g8_i1, TRINITY_DN99252_c1_g16_i1
GO:1901160	0.013238	0.999068	5	6	primary amino compound metabolic process	BP	0.477633	BP primary amino compound metabolic process	TRINITY_DN108217_c2_g12_i1, TRINITY_DN108217_c2_g14_i1, TRINITY_DN108217_c2_g2_i1, TRINITY_DN108217_c2_g8_i1, TRINITY_DN99252_c1_g16_i1
GO:0016799	0.0134485	0.991905	47	118	hydrolase activity, hydrolyzing N-glycosyl compounds	MF	0.483672	MF hydrolase activity, hydrolyzing N-glycosyl compounds	TRINITY_DN100155_c0_g16_i1, TRINITY_DN100155_c0_g9_i1, TRINITY_DN101137_c0_g1_i1, TRINITY_DN102954_c0_g3_i1, TRINITY_DN103570_c0_g1_i2, TRINITY_DN104185_c3_g1_i1, TRINITY_DN104185_c3_g1_i3, TRINITY_DN104185_c3_g1_i5, TRINITY_DN104185_c3_g1_i6, TRINITY_DN104185_c3_g1_i7, TRINITY_DN104233_c0_g2_i3, TRINITY_DN104738_c0_g4_i1, TRINITY_DN108733_c0_g1_i12, TRINITY_DN108733_c0_g1_i14, TRINITY_DN108733_c…
GO:0046488	0.0135922	0.99015	106	297	phosphatidylinositol metabolic process	BP	0.486802	BP phosphatidylinositol metabolic process	TRINITY_DN100231_c0_g1_i1, TRINITY_DN100231_c0_g1_i2, TRINITY_DN101193_c0_g2_i1, TRINITY_DN101193_c0_g4_i1, TRINITY_DN102747_c0_g2_i2, TRINITY_DN102747_c0_g7_i1, TRINITY_DN104100_c0_g2_i1, TRINITY_DN104100_c0_g2_i2, TRINITY_DN104100_c0_g2_i3, TRINITY_DN104720_c1_g7_i2, TRINITY_DN105045_c0_g6_i1, TRINITY_DN105522_c1_g1_i5, TRINITY_DN105572_c0_g3_i2, TRINITY_DN105797_c0_g4_i1, TRINITY_DN107034_c1_g…
GO:0006349	0.0137194	0.994202	19	41	regulation of gene expression by genetic imprinting	BP	0.486802	BP regulation of gene expression by genetic imprinting	TRINITY_DN100622_c0_g1_i1, TRINITY_DN101509_c0_g2_i11, TRINITY_DN101509_c0_g2_i2, TRINITY_DN110600_c0_g3_i2, TRINITY_DN110600_c0_g3_i4, TRINITY_DN110600_c0_g3_i6, TRINITY_DN110600_c0_g3_i8, TRINITY_DN111417_c1_g1_i1, TRINITY_DN111417_c1_g1_i2, TRINITY_DN111840_c1_g2_i6, TRINITY_DN112204_c1_g1_i1, TRINITY_DN112204_c1_g1_i10, TRINITY_DN112204_c1_g1_i2, TRINITY_DN112204_c1_g1_i7, TRINITY_DN86216_c0_…
GO:0071514	0.0137194	0.994202	19	41	genetic imprinting	BP	0.486802	BP genetic imprinting	TRINITY_DN100622_c0_g1_i1, TRINITY_DN101509_c0_g2_i11, TRINITY_DN101509_c0_g2_i2, TRINITY_DN110600_c0_g3_i2, TRINITY_DN110600_c0_g3_i4, TRINITY_DN110600_c0_g3_i6, TRINITY_DN110600_c0_g3_i8, TRINITY_DN111417_c1_g1_i1, TRINITY_DN111417_c1_g1_i2, TRINITY_DN111840_c1_g2_i6, TRINITY_DN112204_c1_g1_i1, TRINITY_DN112204_c1_g1_i10, TRINITY_DN112204_c1_g1_i2, TRINITY_DN112204_c1_g1_i7, TRINITY_DN86216_c0_…
GO:1990234	0.0137391	0.988397	361	1097	transferase complex	CC	0.486802	CC transferase complex	TRINITY_DN100007_c0_g1_i1, TRINITY_DN100007_c0_g1_i2, TRINITY_DN100203_c0_g1_i1, TRINITY_DN100229_c1_g1_i3, TRINITY_DN100410_c0_g1_i1, TRINITY_DN100547_c0_g8_i3, TRINITY_DN100552_c0_g1_i1, TRINITY_DN100588_c1_g3_i1, TRINITY_DN100593_c0_g1_i1, TRINITY_DN100815_c0_g2_i2, TRINITY_DN101032_c0_g4_i1, TRINITY_DN101243_c0_g1_i1, TRINITY_DN101301_c0_g1_i1, TRINITY_DN101324_c1_g1_i2, TRINITY_DN101717_c0_g…
GO:0030121	0.0137773	1	4	4	AP-1 adaptor complex	CC	0.486802	CC AP-1 adaptor complex	TRINITY_DN98795_c0_g11_i1, TRINITY_DN98795_c0_g12_i1, TRINITY_DN98795_c0_g13_i1, TRINITY_DN98795_c0_g17_i1
GO:0010604	0.0138095	0.988141	442	1355	positive regulation of macromolecule metabolic process	BP	0.486802	BP positive regulation of macromolecule metabolic process	TRINITY_DN100002_c0_g10_i2, TRINITY_DN100005_c1_g3_i1, TRINITY_DN100007_c0_g1_i1, TRINITY_DN100007_c0_g1_i2, TRINITY_DN100031_c0_g1_i1, TRINITY_DN100035_c0_g1_i1, TRINITY_DN100053_c2_g1_i2, TRINITY_DN100150_c0_g6_i1, TRINITY_DN100203_c0_g1_i1, TRINITY_DN100215_c2_g3_i1, TRINITY_DN100357_c2_g1_i1, TRINITY_DN100357_c2_g1_i2, TRINITY_DN100357_c2_g1_i3, TRINITY_DN100357_c2_g1_i7, TRINITY_DN100357_c2_…
GO:0080183	0.0138392	0.998336	6	8	response to photooxidative stress	BP	0.486802	BP response to photooxidative stress	TRINITY_DN89392_c1_g1_i1, TRINITY_DN89392_c1_g1_i2, TRINITY_DN89433_c0_g1_i1, TRINITY_DN89433_c0_g7_i1, TRINITY_DN96378_c0_g1_i2, TRINITY_DN96378_c0_g1_i3
GO:0005753	0.0139979	0.998998	5	6	mitochondrial proton-transporting ATP synthase complex	CC	0.487554	CC mitochondrial proton-transporting ATP synthase complex	TRINITY_DN61750_c0_g1_i1, TRINITY_DN71109_c2_g1_i1, TRINITY_DN74084_c1_g1_i1, TRINITY_DN85725_c0_g3_i1, TRINITY_DN89250_c0_g4_i1
GO:0045259	0.0139979	0.998998	5	6	proton-transporting ATP synthase complex	CC	0.487554	CC proton-transporting ATP synthase complex	TRINITY_DN61750_c0_g1_i1, TRINITY_DN71109_c2_g1_i1, TRINITY_DN74084_c1_g1_i1, TRINITY_DN85725_c0_g3_i1, TRINITY_DN89250_c0_g4_i1
GO:0033202	0.0140445	0.994048	19	41	DNA helicase complex	CC	0.487554	CC DNA helicase complex	TRINITY_DN105341_c0_g3_i1, TRINITY_DN105341_c0_g3_i2, TRINITY_DN105341_c0_g3_i3, TRINITY_DN105341_c0_g3_i4, TRINITY_DN105341_c0_g3_i5, TRINITY_DN105341_c0_g3_i6, TRINITY_DN105341_c0_g3_i8, TRINITY_DN105588_c0_g1_i3, TRINITY_DN106968_c2_g2_i11, TRINITY_DN106968_c2_g2_i2, TRINITY_DN106968_c2_g2_i3, TRINITY_DN106968_c2_g2_i5, TRINITY_DN106968_c2_g2_i6, TRINITY_DN106968_c2_g2_i7, TRINITY_DN107171_c0_…
GO:0051568	0.0140587	0.992414	33	79	histone H3-K4 methylation	BP	0.487554	BP histone H3-K4 methylation	TRINITY_DN100007_c0_g1_i1, TRINITY_DN100007_c0_g1_i2, TRINITY_DN104999_c0_g5_i1, TRINITY_DN105521_c0_g3_i1, TRINITY_DN105521_c0_g3_i4, TRINITY_DN105521_c0_g3_i5, TRINITY_DN108037_c0_g17_i1, TRINITY_DN108037_c0_g19_i1, TRINITY_DN108037_c0_g5_i1, TRINITY_DN108037_c0_g9_i1, TRINITY_DN108871_c0_g4_i2, TRINITY_DN109462_c0_g1_i1, TRINITY_DN109636_c0_g1_i2, TRINITY_DN112029_c1_g1_i1, TRINITY_DN113618_c0…
GO:0010078	0.0140778	0.992784	29	67	maintenance of root meristem identity	BP	0.487554	BP maintenance of root meristem identity	TRINITY_DN102196_c0_g1_i1, TRINITY_DN102196_c0_g1_i2, TRINITY_DN102196_c0_g1_i3, TRINITY_DN102259_c0_g3_i1, TRINITY_DN102467_c1_g33_i1, TRINITY_DN102467_c2_g13_i1, TRINITY_DN103900_c0_g1_i1, TRINITY_DN105839_c0_g7_i1, TRINITY_DN105839_c0_g7_i2, TRINITY_DN106812_c0_g1_i1, TRINITY_DN109010_c0_g2_i1, TRINITY_DN109010_c0_g2_i11, TRINITY_DN109010_c0_g2_i2, TRINITY_DN109010_c0_g2_i3, TRINITY_DN109010_c…
GO:0045824	0.0141742	0.993171	25	56	negative regulation of innate immune response	BP	0.488093	BP negative regulation of innate immune response	TRINITY_DN100994_c0_g1_i1, TRINITY_DN100994_c0_g1_i2, TRINITY_DN100994_c0_g1_i4, TRINITY_DN100994_c0_g1_i6, TRINITY_DN100994_c0_g1_i8, TRINITY_DN103153_c0_g1_i2, TRINITY_DN103333_c0_g2_i1, TRINITY_DN103734_c2_g2_i2, TRINITY_DN103850_c0_g1_i1, TRINITY_DN103850_c0_g1_i2, TRINITY_DN104241_c1_g1_i1, TRINITY_DN110282_c0_g2_i1, TRINITY_DN110282_c0_g2_i2, TRINITY_DN112048_c0_g3_i2, TRINITY_DN84570_c0_g1…
GO:0005527	0.0142433	0.994771	15	30	macrolide binding	MF	0.488093	MF macrolide binding	TRINITY_DN100078_c0_g2_i1, TRINITY_DN100078_c0_g2_i4, TRINITY_DN100078_c0_g2_i6, TRINITY_DN100078_c0_g2_i7, TRINITY_DN77729_c0_g2_i1, TRINITY_DN82382_c0_g1_i1, TRINITY_DN82382_c0_g1_i2, TRINITY_DN82683_c0_g1_i1, TRINITY_DN83431_c2_g3_i1, TRINITY_DN87916_c0_g1_i1, TRINITY_DN94197_c0_g1_i1, TRINITY_DN97087_c0_g2_i3, TRINITY_DN98914_c0_g1_i1, TRINITY_DN99386_c0_g1_i1, TRINITY_DN99386_c0_g1_i2
GO:0005528	0.0142433	0.994771	15	30	FK506 binding	MF	0.488093	MF FK506 binding	TRINITY_DN100078_c0_g2_i1, TRINITY_DN100078_c0_g2_i4, TRINITY_DN100078_c0_g2_i6, TRINITY_DN100078_c0_g2_i7, TRINITY_DN77729_c0_g2_i1, TRINITY_DN82382_c0_g1_i1, TRINITY_DN82382_c0_g1_i2, TRINITY_DN82683_c0_g1_i1, TRINITY_DN83431_c2_g3_i1, TRINITY_DN87916_c0_g1_i1, TRINITY_DN94197_c0_g1_i1, TRINITY_DN97087_c0_g2_i3, TRINITY_DN98914_c0_g1_i1, TRINITY_DN99386_c0_g1_i1, TRINITY_DN99386_c0_g1_i2
GO:0016645	0.0142684	0.991785	40	98	oxidoreductase activity, acting on the CH-NH group of donors	MF	0.488093	MF oxidoreductase activity, acting on the CH-NH group of donors	TRINITY_DN100716_c0_g4_i1, TRINITY_DN101159_c0_g2_i1, TRINITY_DN101159_c0_g2_i3, TRINITY_DN102340_c0_g5_i1, TRINITY_DN102340_c0_g5_i4, TRINITY_DN103620_c1_g1_i1, TRINITY_DN103620_c1_g1_i2, TRINITY_DN103646_c0_g1_i2, TRINITY_DN104101_c0_g6_i1, TRINITY_DN104622_c1_g1_i5, TRINITY_DN104918_c2_g1_i3, TRINITY_DN104918_c2_g1_i4, TRINITY_DN105145_c1_g7_i1, TRINITY_DN105145_c1_g8_i1, TRINITY_DN105145_c1_g…
GO:0090066	0.0143188	0.990478	68	181	regulation of anatomical structure size	BP	0.488093	BP regulation of anatomical structure size	TRINITY_DN101576_c1_g7_i4, TRINITY_DN102231_c3_g13_i1, TRINITY_DN102231_c3_g2_i1, TRINITY_DN102231_c3_g9_i1, TRINITY_DN102952_c0_g1_i1, TRINITY_DN102952_c0_g1_i2, TRINITY_DN103012_c0_g1_i1, TRINITY_DN103525_c0_g1_i7, TRINITY_DN104847_c1_g3_i1, TRINITY_DN105196_c0_g2_i1, TRINITY_DN105196_c0_g3_i1, TRINITY_DN106578_c0_g1_i1, TRINITY_DN106578_c0_g1_i5, TRINITY_DN107739_c0_g1_i1, TRINITY_DN107739_c0_…
GO:0031409	0.014389	0.992054	37	82	pigment binding	MF	0.488093	MF pigment binding	TRINITY_DN101612_c2_g36_i1, TRINITY_DN101612_c2_g44_i1, TRINITY_DN101612_c2_g53_i1, TRINITY_DN107206_c3_g1_i1, TRINITY_DN113850_c1_g1_i2, TRINITY_DN56948_c0_g1_i1, TRINITY_DN67492_c0_g1_i1, TRINITY_DN67492_c0_g2_i1, TRINITY_DN67492_c0_g3_i1, TRINITY_DN69164_c0_g2_i1, TRINITY_DN82464_c0_g2_i1, TRINITY_DN83327_c0_g2_i1, TRINITY_DN83327_c0_g3_i1, TRINITY_DN86049_c0_g1_i1, TRINITY_DN87323_c0_g3_i1, T…
GO:0005677	0.0143979	0.993022	25	57	chromatin silencing complex	CC	0.488093	CC chromatin silencing complex	TRINITY_DN102369_c2_g4_i1, TRINITY_DN102369_c2_g8_i1, TRINITY_DN103214_c0_g1_i1, TRINITY_DN103214_c0_g1_i2, TRINITY_DN106047_c0_g1_i2, TRINITY_DN107057_c0_g1_i1, TRINITY_DN107057_c0_g3_i2, TRINITY_DN107057_c0_g4_i1, TRINITY_DN107057_c0_g8_i1, TRINITY_DN107655_c0_g1_i1, TRINITY_DN108692_c0_g1_i2, TRINITY_DN109488_c1_g2_i1, TRINITY_DN110600_c0_g3_i2, TRINITY_DN110600_c0_g3_i4, TRINITY_DN110600_c0_g…
GO:0051539	0.0146053	0.989703	90	245	4 iron, 4 sulfur cluster binding	MF	0.489656	MF 4 iron, 4 sulfur cluster binding	TRINITY_DN100112_c0_g4_i2, TRINITY_DN100112_c0_g4_i3, TRINITY_DN100112_c0_g4_i5, TRINITY_DN100155_c0_g16_i1, TRINITY_DN100155_c0_g9_i1, TRINITY_DN100447_c1_g19_i1, TRINITY_DN100447_c1_g19_i2, TRINITY_DN100796_c0_g29_i1, TRINITY_DN101294_c1_g11_i1, TRINITY_DN102432_c0_g1_i1, TRINITY_DN102432_c0_g1_i2, TRINITY_DN104185_c3_g1_i1, TRINITY_DN104185_c3_g1_i3, TRINITY_DN104185_c3_g1_i5, TRINITY_DN104185…
GO:0004637	0.0146299	0.998215	6	8	phosphoribosylamine-glycine ligase activity	MF	0.489656	MF phosphoribosylamine-glycine ligase activity	TRINITY_DN106644_c0_g25_i1, TRINITY_DN106644_c0_g26_i1, TRINITY_DN106644_c0_g29_i1, TRINITY_DN106644_c0_g32_i1, TRINITY_DN106644_c0_g32_i2, TRINITY_DN106644_c0_g36_i1
GO:0008409	0.0146657	0.992984	24	55	5'-3' exonuclease activity	MF	0.489656	MF 5'-3' exonuclease activity	TRINITY_DN100685_c0_g1_i4, TRINITY_DN106037_c0_g1_i1, TRINITY_DN107897_c0_g2_i1, TRINITY_DN107897_c0_g2_i2, TRINITY_DN107897_c0_g2_i4, TRINITY_DN108620_c1_g8_i1, TRINITY_DN108620_c1_g8_i2, TRINITY_DN111962_c0_g1_i1, TRINITY_DN111962_c0_g1_i2, TRINITY_DN112278_c0_g1_i4, TRINITY_DN112278_c0_g1_i5, TRINITY_DN112278_c0_g1_i7, TRINITY_DN113530_c0_g1_i2, TRINITY_DN113530_c0_g1_i3, TRINITY_DN113530_c0_g…
GO:0009746	0.0146771	0.991736	37	90	response to hexose	BP	0.489656	BP response to hexose	TRINITY_DN100215_c2_g3_i1, TRINITY_DN102196_c0_g1_i1, TRINITY_DN102196_c0_g1_i2, TRINITY_DN102196_c0_g1_i3, TRINITY_DN103860_c1_g3_i1, TRINITY_DN105839_c0_g7_i1, TRINITY_DN105839_c0_g7_i2, TRINITY_DN108477_c0_g6_i1, TRINITY_DN109134_c0_g1_i2, TRINITY_DN109134_c0_g1_i3, TRINITY_DN109564_c0_g7_i2, TRINITY_DN110998_c1_g2_i1, TRINITY_DN113174_c0_g1_i1, TRINITY_DN113840_c0_g2_i1, TRINITY_DN116830_c1_g…
GO:0034330	0.0147481	0.99456	15	30	cell junction organization	BP	0.489656	BP cell junction organization	TRINITY_DN102196_c0_g1_i1, TRINITY_DN102196_c0_g1_i2, TRINITY_DN102196_c0_g1_i3, TRINITY_DN105839_c0_g7_i1, TRINITY_DN105839_c0_g7_i2, TRINITY_DN112056_c0_g3_i1, TRINITY_DN113593_c3_g1_i1, TRINITY_DN118664_c0_g1_i2, TRINITY_DN81435_c0_g1_i1, TRINITY_DN91445_c5_g8_i1, TRINITY_DN92194_c0_g1_i2, TRINITY_DN98736_c2_g1_i1, TRINITY_DN98736_c2_g1_i4, TRINITY_DN99781_c4_g1_i2, TRINITY_DN99781_c4_g1_i4
GO:0045216	0.0147481	0.99456	15	30	cell-cell junction organization	BP	0.489656	BP cell-cell junction organization	TRINITY_DN102196_c0_g1_i1, TRINITY_DN102196_c0_g1_i2, TRINITY_DN102196_c0_g1_i3, TRINITY_DN105839_c0_g7_i1, TRINITY_DN105839_c0_g7_i2, TRINITY_DN112056_c0_g3_i1, TRINITY_DN113593_c3_g1_i1, TRINITY_DN118664_c0_g1_i2, TRINITY_DN81435_c0_g1_i1, TRINITY_DN91445_c5_g8_i1, TRINITY_DN92194_c0_g1_i2, TRINITY_DN98736_c2_g1_i1, TRINITY_DN98736_c2_g1_i4, TRINITY_DN99781_c4_g1_i2, TRINITY_DN99781_c4_g1_i4
GO:0042578	0.0147715	0.987463	376	1139	phosphoric ester hydrolase activity	MF	0.489656	MF phosphoric ester hydrolase activity	TRINITY_DN100158_c0_g2_i1, TRINITY_DN100183_c0_g12_i1, TRINITY_DN100183_c0_g9_i1, TRINITY_DN100335_c1_g23_i3, TRINITY_DN100557_c0_g3_i1, TRINITY_DN100568_c1_g3_i1, TRINITY_DN101533_c0_g3_i2, TRINITY_DN101770_c0_g1_i2, TRINITY_DN101795_c0_g5_i1, TRINITY_DN101803_c1_g2_i1, TRINITY_DN101863_c0_g1_i1, TRINITY_DN101863_c0_g1_i2, TRINITY_DN102137_c1_g12_i1, TRINITY_DN102286_c1_g12_i1, TRINITY_DN102385_…
GO:0017070	0.0147931	0.996868	8	13	U6 snRNA binding	MF	0.489656	MF U6 snRNA binding	TRINITY_DN115045_c0_g3_i1, TRINITY_DN115045_c0_g3_i2, TRINITY_DN95133_c3_g3_i1, TRINITY_DN95133_c3_g3_i2, TRINITY_DN95133_c3_g3_i3, TRINITY_DN95133_c4_g10_i1, TRINITY_DN95133_c4_g17_i2, TRINITY_DN95133_c4_g17_i3
GO:0042545	0.0150102	0.989912	71	187	cell wall modification	BP	0.493935	BP cell wall modification	TRINITY_DN100024_c0_g6_i1, TRINITY_DN101032_c0_g4_i1, TRINITY_DN101272_c0_g1_i1, TRINITY_DN101339_c0_g15_i3, TRINITY_DN101339_c0_g7_i1, TRINITY_DN102196_c0_g1_i1, TRINITY_DN102196_c0_g1_i2, TRINITY_DN102196_c0_g1_i3, TRINITY_DN102812_c1_g15_i1, TRINITY_DN102812_c1_g16_i2, TRINITY_DN102812_c1_g19_i2, TRINITY_DN102812_c1_g4_i1, TRINITY_DN103524_c3_g11_i1, TRINITY_DN103650_c0_g12_i1, TRINITY_DN10365…
GO:0008654	0.0150398	0.988328	162	467	phospholipid biosynthetic process	BP	0.493935	BP phospholipid biosynthetic process	TRINITY_DN101165_c1_g1_i1, TRINITY_DN101211_c0_g5_i1, TRINITY_DN101863_c0_g1_i1, TRINITY_DN101863_c0_g1_i2, TRINITY_DN102108_c0_g5_i1, TRINITY_DN102108_c0_g5_i2, TRINITY_DN102236_c0_g2_i1, TRINITY_DN102236_c0_g2_i3, TRINITY_DN102419_c0_g1_i1, TRINITY_DN102542_c0_g1_i1, TRINITY_DN102724_c1_g1_i2, TRINITY_DN103239_c0_g1_i2, TRINITY_DN103239_c0_g1_i3, TRINITY_DN103493_c0_g1_i1, TRINITY_DN104084_c1_g…
GO:0051512	0.0150544	0.994431	15	30	positive regulation of unidimensional cell growth	BP	0.493935	BP positive regulation of unidimensional cell growth	TRINITY_DN102403_c2_g2_i1, TRINITY_DN102403_c2_g2_i3, TRINITY_DN102403_c2_g2_i7, TRINITY_DN105721_c5_g1_i2, TRINITY_DN105721_c5_g1_i4, TRINITY_DN105721_c5_g1_i5, TRINITY_DN107767_c1_g1_i2, TRINITY_DN110262_c0_g1_i3, TRINITY_DN80531_c1_g1_i1, TRINITY_DN80531_c1_g1_i2, TRINITY_DN91023_c0_g1_i1, TRINITY_DN91023_c0_g1_i2, TRINITY_DN92413_c1_g2_i1, TRINITY_DN92413_c1_g2_i2, TRINITY_DN94947_c0_g2_i1
GO:0010496	0.0151951	0.992463	26	60	intercellular transport	BP	0.496595	BP intercellular transport	TRINITY_DN109010_c0_g2_i1, TRINITY_DN109010_c0_g2_i11, TRINITY_DN109010_c0_g2_i2, TRINITY_DN109010_c0_g2_i3, TRINITY_DN109010_c0_g2_i5, TRINITY_DN109010_c0_g2_i6, TRINITY_DN109010_c0_g2_i8, TRINITY_DN110472_c2_g1_i1, TRINITY_DN110472_c2_g6_i1, TRINITY_DN110823_c0_g1_i1, TRINITY_DN110823_c0_g1_i3, TRINITY_DN110823_c0_g1_i4, TRINITY_DN113938_c0_g1_i1, TRINITY_DN113938_c0_g1_i2, TRINITY_DN113938_c0_…
GO:0032389	0.015224	0.996353	9	15	MutLalpha complex	CC	0.496595	CC MutLalpha complex	TRINITY_DN110133_c1_g2_i2, TRINITY_DN110133_c1_g2_i4, TRINITY_DN110760_c0_g3_i1, TRINITY_DN110760_c0_g3_i2, TRINITY_DN110760_c0_g3_i4, TRINITY_DN114601_c0_g2_i1, TRINITY_DN114601_c0_g2_i2, TRINITY_DN114601_c0_g2_i3, TRINITY_DN115032_c1_g1_i2
GO:0009331	0.0153411	0.994841	13	25	glycerol-3-phosphate dehydrogenase complex	CC	0.496889	CC glycerol-3-phosphate dehydrogenase complex	TRINITY_DN100496_c0_g1_i2, TRINITY_DN107646_c0_g2_i4, TRINITY_DN107646_c0_g5_i1, TRINITY_DN110087_c0_g2_i3, TRINITY_DN111846_c0_g12_i1, TRINITY_DN111846_c0_g12_i3, TRINITY_DN111846_c0_g12_i4, TRINITY_DN118067_c0_g3_i5, TRINITY_DN118067_c0_g3_i6, TRINITY_DN92373_c0_g1_i1, TRINITY_DN92373_c0_g1_i3, TRINITY_DN95446_c0_g1_i3, TRINITY_DN95446_c0_g2_i1
GO:0015037	0.0153659	0.994932	13	24	peptide disulfide oxidoreductase activity	MF	0.496889	MF peptide disulfide oxidoreductase activity	TRINITY_DN101739_c1_g10_i3, TRINITY_DN101739_c1_g12_i1, TRINITY_DN101739_c1_g2_i1, TRINITY_DN106308_c1_g4_i1, TRINITY_DN106308_c1_g4_i2, TRINITY_DN110266_c2_g2_i4, TRINITY_DN81833_c0_g1_i3, TRINITY_DN89741_c1_g1_i1, TRINITY_DN89741_c1_g2_i1, TRINITY_DN89741_c1_g3_i1, TRINITY_DN89741_c1_g4_i1, TRINITY_DN94203_c0_g1_i1, TRINITY_DN95456_c0_g2_i1
GO:0015038	0.0153659	0.994932	13	24	glutathione disulfide oxidoreductase activity	MF	0.496889	MF glutathione disulfide oxidoreductase activity	TRINITY_DN101739_c1_g10_i3, TRINITY_DN101739_c1_g12_i1, TRINITY_DN101739_c1_g2_i1, TRINITY_DN106308_c1_g4_i1, TRINITY_DN106308_c1_g4_i2, TRINITY_DN110266_c2_g2_i4, TRINITY_DN81833_c0_g1_i3, TRINITY_DN89741_c1_g1_i1, TRINITY_DN89741_c1_g2_i1, TRINITY_DN89741_c1_g3_i1, TRINITY_DN89741_c1_g4_i1, TRINITY_DN94203_c0_g1_i1, TRINITY_DN95456_c0_g2_i1
GO:0044419	0.0154696	0.988143	146	423	interspecies interaction between organisms	BP	0.497054	BP interspecies interaction between organisms	TRINITY_DN100663_c1_g2_i2, TRINITY_DN100663_c1_g2_i3, TRINITY_DN100663_c1_g2_i4, TRINITY_DN100663_c1_g2_i5, TRINITY_DN100757_c1_g1_i1, TRINITY_DN101051_c1_g2_i2, TRINITY_DN101051_c1_g2_i7, TRINITY_DN101648_c0_g1_i4, TRINITY_DN102359_c0_g3_i1, TRINITY_DN102919_c0_g1_i2, TRINITY_DN103031_c1_g1_i1, TRINITY_DN103153_c0_g1_i2, TRINITY_DN103237_c2_g1_i2, TRINITY_DN103237_c2_g1_i5, TRINITY_DN103790_c1_g…
GO:0002949	0.0155077	0.995904	10	17	tRNA threonylcarbamoyladenosine modification	BP	0.497054	BP tRNA threonylcarbamoyladenosine modification	TRINITY_DN103797_c0_g2_i2, TRINITY_DN103797_c0_g2_i3, TRINITY_DN112156_c0_g2_i7, TRINITY_DN112924_c0_g2_i1, TRINITY_DN112924_c0_g2_i3, TRINITY_DN112925_c0_g16_i1, TRINITY_DN112925_c0_g19_i1, TRINITY_DN112925_c0_g2_i2, TRINITY_DN112925_c0_g3_i1, TRINITY_DN84537_c0_g1_i1
GO:0072329	0.0155291	0.990328	51	131	monocarboxylic acid catabolic process	BP	0.497054	BP monocarboxylic acid catabolic process	TRINITY_DN102857_c1_g4_i1, TRINITY_DN103044_c4_g3_i1, TRINITY_DN103727_c3_g1_i1, TRINITY_DN103727_c3_g2_i1, TRINITY_DN104110_c1_g1_i1, TRINITY_DN104795_c0_g1_i3, TRINITY_DN105341_c0_g3_i1, TRINITY_DN105341_c0_g3_i4, TRINITY_DN105341_c0_g3_i6, TRINITY_DN105341_c0_g3_i8, TRINITY_DN107697_c0_g2_i5, TRINITY_DN108837_c0_g1_i1, TRINITY_DN108837_c0_g1_i2, TRINITY_DN108837_c0_g1_i3, TRINITY_DN108920_c0_g…
GO:0033567	0.0155482	0.996674	8	13	DNA replication, Okazaki fragment processing	BP	0.497054	BP DNA replication, Okazaki fragment processing	TRINITY_DN111962_c0_g1_i1, TRINITY_DN111962_c0_g1_i2, TRINITY_DN111962_c0_g1_i4, TRINITY_DN113530_c0_g1_i2, TRINITY_DN113530_c0_g1_i3, TRINITY_DN113530_c0_g1_i5, TRINITY_DN113530_c0_g1_i6, TRINITY_DN117956_c2_g6_i4
GO:0071012	0.0158321	0.99465	13	25	catalytic step 1 spliceosome	CC	0.503763	CC catalytic step 1 spliceosome	TRINITY_DN105788_c0_g7_i2, TRINITY_DN105788_c0_g7_i3, TRINITY_DN105788_c0_g7_i4, TRINITY_DN108413_c3_g8_i2, TRINITY_DN87193_c1_g4_i2, TRINITY_DN92045_c0_g1_i1, TRINITY_DN93869_c2_g5_i3, TRINITY_DN95133_c3_g3_i1, TRINITY_DN95133_c3_g3_i2, TRINITY_DN95133_c3_g3_i3, TRINITY_DN95133_c4_g10_i1, TRINITY_DN95133_c4_g17_i2, TRINITY_DN95133_c4_g17_i3
GO:0006525	0.0158478	0.991039	37	89	arginine metabolic process	BP	0.503763	BP arginine metabolic process	TRINITY_DN103418_c3_g10_i1, TRINITY_DN108453_c0_g1_i1, TRINITY_DN112679_c6_g3_i1, TRINITY_DN113546_c2_g1_i3, TRINITY_DN115241_c3_g3_i1, TRINITY_DN115241_c3_g4_i2, TRINITY_DN115241_c3_g4_i4, TRINITY_DN117501_c1_g1_i1, TRINITY_DN35178_c0_g2_i1, TRINITY_DN49442_c0_g1_i1, TRINITY_DN55782_c0_g1_i1, TRINITY_DN62506_c0_g1_i1, TRINITY_DN79789_c0_g1_i1, TRINITY_DN81018_c0_g3_i1, TRINITY_DN83549_c0_g1_i2, …
GO:0051093	0.0162888	0.987196	174	510	negative regulation of developmental process	BP	0.513373	BP negative regulation of developmental process	TRINITY_DN100807_c0_g1_i1, TRINITY_DN100807_c0_g1_i3, TRINITY_DN101509_c0_g2_i11, TRINITY_DN101509_c0_g2_i2, TRINITY_DN102027_c0_g1_i1, TRINITY_DN102027_c0_g1_i2, TRINITY_DN102196_c0_g1_i1, TRINITY_DN102196_c0_g1_i2, TRINITY_DN102196_c0_g1_i3, TRINITY_DN102259_c0_g3_i1, TRINITY_DN102457_c0_g2_i2, TRINITY_DN102457_c0_g2_i4, TRINITY_DN102457_c0_g2_i6, TRINITY_DN102467_c1_g33_i1, TRINITY_DN102467_c2…
GO:0032535	0.0163036	0.989107	67	179	regulation of cellular component size	BP	0.513373	BP regulation of cellular component size	TRINITY_DN101576_c1_g7_i4, TRINITY_DN102231_c3_g13_i1, TRINITY_DN102231_c3_g2_i1, TRINITY_DN102231_c3_g9_i1, TRINITY_DN102952_c0_g1_i1, TRINITY_DN102952_c0_g1_i2, TRINITY_DN103012_c0_g1_i1, TRINITY_DN103525_c0_g1_i7, TRINITY_DN104847_c1_g3_i1, TRINITY_DN105196_c0_g2_i1, TRINITY_DN105196_c0_g3_i1, TRINITY_DN106578_c0_g1_i1, TRINITY_DN106578_c0_g1_i5, TRINITY_DN107739_c0_g1_i1, TRINITY_DN107739_c0_…
GO:0000155	0.0163789	0.990169	44	111	phosphorelay sensor kinase activity	MF	0.513373	MF phosphorelay sensor kinase activity	TRINITY_DN100158_c0_g2_i1, TRINITY_DN104042_c0_g1_i1, TRINITY_DN106388_c0_g1_i4, TRINITY_DN107075_c0_g1_i2, TRINITY_DN109473_c0_g2_i1, TRINITY_DN109718_c0_g1_i1, TRINITY_DN109718_c0_g1_i3, TRINITY_DN109718_c0_g1_i5, TRINITY_DN111772_c2_g4_i1, TRINITY_DN111772_c2_g4_i4, TRINITY_DN112734_c0_g1_i1, TRINITY_DN112734_c0_g1_i3, TRINITY_DN112893_c0_g16_i1, TRINITY_DN112893_c0_g8_i1, TRINITY_DN113767_c3_…
GO:0004673	0.0163789	0.990169	44	111	protein histidine kinase activity	MF	0.513373	MF protein histidine kinase activity	TRINITY_DN100158_c0_g2_i1, TRINITY_DN104042_c0_g1_i1, TRINITY_DN106388_c0_g1_i4, TRINITY_DN107075_c0_g1_i2, TRINITY_DN109473_c0_g2_i1, TRINITY_DN109718_c0_g1_i1, TRINITY_DN109718_c0_g1_i3, TRINITY_DN109718_c0_g1_i5, TRINITY_DN111772_c2_g4_i1, TRINITY_DN111772_c2_g4_i4, TRINITY_DN112734_c0_g1_i1, TRINITY_DN112734_c0_g1_i3, TRINITY_DN112893_c0_g16_i1, TRINITY_DN112893_c0_g8_i1, TRINITY_DN113767_c3_…
GO:0016775	0.0163789	0.990169	44	111	phosphotransferase activity, nitrogenous group as acceptor	MF	0.513373	MF phosphotransferase activity, nitrogenous group as acceptor	TRINITY_DN100158_c0_g2_i1, TRINITY_DN104042_c0_g1_i1, TRINITY_DN106388_c0_g1_i4, TRINITY_DN107075_c0_g1_i2, TRINITY_DN109473_c0_g2_i1, TRINITY_DN109718_c0_g1_i1, TRINITY_DN109718_c0_g1_i3, TRINITY_DN109718_c0_g1_i5, TRINITY_DN111772_c2_g4_i1, TRINITY_DN111772_c2_g4_i4, TRINITY_DN112734_c0_g1_i1, TRINITY_DN112734_c0_g1_i3, TRINITY_DN112893_c0_g16_i1, TRINITY_DN112893_c0_g8_i1, TRINITY_DN113767_c3_…
GO:0006526	0.0166207	0.991348	29	67	arginine biosynthetic process	BP	0.5195	BP arginine biosynthetic process	TRINITY_DN108453_c0_g1_i1, TRINITY_DN112679_c6_g3_i1, TRINITY_DN113546_c2_g1_i3, TRINITY_DN115241_c3_g3_i1, TRINITY_DN115241_c3_g4_i2, TRINITY_DN115241_c3_g4_i4, TRINITY_DN35178_c0_g2_i1, TRINITY_DN49442_c0_g1_i1, TRINITY_DN55782_c0_g1_i1, TRINITY_DN62506_c0_g1_i1, TRINITY_DN85179_c0_g4_i1, TRINITY_DN86042_c0_g1_i1, TRINITY_DN89185_c0_g1_i1, TRINITY_DN90003_c1_g1_i1, TRINITY_DN90736_c0_g1_i1, TRI…
GO:0085030	0.0168366	0.994536	12	23	mutualism	BP	0.521889	BP mutualism	TRINITY_DN105673_c1_g4_i3, TRINITY_DN107184_c0_g6_i10, TRINITY_DN107184_c0_g6_i12, TRINITY_DN107184_c0_g6_i13, TRINITY_DN107184_c0_g6_i4, TRINITY_DN107184_c0_g6_i6, TRINITY_DN107184_c0_g6_i7, TRINITY_DN107184_c0_g6_i8, TRINITY_DN117731_c1_g3_i5, TRINITY_DN97970_c0_g1_i3, TRINITY_DN97970_c0_g1_i6, TRINITY_DN97970_c0_g1_i7
GO:2000895	0.0168366	0.994536	12	23	hemicellulose catabolic process	BP	0.521889	BP hemicellulose catabolic process	TRINITY_DN105673_c1_g4_i3, TRINITY_DN107184_c0_g6_i10, TRINITY_DN107184_c0_g6_i12, TRINITY_DN107184_c0_g6_i13, TRINITY_DN107184_c0_g6_i4, TRINITY_DN107184_c0_g6_i6, TRINITY_DN107184_c0_g6_i7, TRINITY_DN107184_c0_g6_i8, TRINITY_DN117731_c1_g3_i5, TRINITY_DN97970_c0_g1_i3, TRINITY_DN97970_c0_g1_i6, TRINITY_DN97970_c0_g1_i7
GO:2000899	0.0168366	0.994536	12	23	xyloglucan catabolic process	BP	0.521889	BP xyloglucan catabolic process	TRINITY_DN105673_c1_g4_i3, TRINITY_DN107184_c0_g6_i10, TRINITY_DN107184_c0_g6_i12, TRINITY_DN107184_c0_g6_i13, TRINITY_DN107184_c0_g6_i4, TRINITY_DN107184_c0_g6_i6, TRINITY_DN107184_c0_g6_i7, TRINITY_DN107184_c0_g6_i8, TRINITY_DN117731_c1_g3_i5, TRINITY_DN97970_c0_g1_i3, TRINITY_DN97970_c0_g1_i6, TRINITY_DN97970_c0_g1_i7
GO:0009823	0.0170075	0.996293	8	13	cytokinin catabolic process	BP	0.52445	BP cytokinin catabolic process	TRINITY_DN102340_c0_g5_i4, TRINITY_DN118242_c0_g1_i3, TRINITY_DN118242_c0_g1_i4, TRINITY_DN118842_c1_g3_i1, TRINITY_DN118842_c1_g3_i2, TRINITY_DN118842_c1_g3_i3, TRINITY_DN118885_c0_g1_i3, TRINITY_DN118885_c0_g1_i6
GO:0050777	0.017121	0.991297	27	62	negative regulation of immune response	BP	0.52445	BP negative regulation of immune response	TRINITY_DN100994_c0_g1_i1, TRINITY_DN100994_c0_g1_i2, TRINITY_DN100994_c0_g1_i4, TRINITY_DN100994_c0_g1_i6, TRINITY_DN100994_c0_g1_i8, TRINITY_DN103153_c0_g1_i2, TRINITY_DN103333_c0_g2_i1, TRINITY_DN103734_c2_g2_i2, TRINITY_DN103850_c0_g1_i1, TRINITY_DN103850_c0_g1_i2, TRINITY_DN104241_c1_g1_i1, TRINITY_DN110282_c0_g2_i1, TRINITY_DN110282_c0_g2_i2, TRINITY_DN112048_c0_g3_i2, TRINITY_DN84570_c0_g1…
GO:0009310	0.0171485	0.994134	13	25	amine catabolic process	BP	0.52445	BP amine catabolic process	TRINITY_DN103620_c1_g1_i1, TRINITY_DN103620_c1_g1_i2, TRINITY_DN103646_c0_g1_i2, TRINITY_DN104918_c2_g1_i3, TRINITY_DN104918_c2_g1_i4, TRINITY_DN110932_c0_g2_i2, TRINITY_DN80580_c0_g1_i1, TRINITY_DN81628_c0_g1_i1, TRINITY_DN81628_c0_g1_i2, TRINITY_DN82969_c0_g2_i1, TRINITY_DN82969_c0_g2_i2, TRINITY_DN92125_c0_g1_i1, TRINITY_DN94116_c0_g1_i2
[truncated: 411 more rows]

## Sheet: Female_Early_vs_Male_Early
category	over_represented_pvalue	under_represented_pvalue	numDEInCat	numInCat	term	ontology	over_represented_FDR	go_term	gene_ids
[truncated: 736 more rows]

## Sheet: GYMH_Middle_vs_Male_Middle
category	over_represented_pvalue	under_represented_pvalue	numDEInCat	numInCat	term	ontology	over_represented_FDR	go_term	gene_ids
[truncated: 852 more rows]
